# Supplementary material for: The developing xylem transcriptome and genome-wide analysis of alternative splicing in Populus trichocarpa (black cottonwood) populations
Source: BMC Genomics. 2013 May 29;14:359. doi: 10.1186/1471-2164-14-359 (PMC3680236; doi:10.1186/1471-2164-14-359)
Supplement: Additional file 4 — Top 100 xylem expressed genes and xylem FPKM values for all v. 2.2 genes in 20 individuals. [file 1471-2164-14-359-S4.xls]

## Sheet: All genes
Gene_id	Scaffold	Start_posi	End_posi	PT0002	PT0003	PT0004	PT0005	PT0006	PT0007	PT0008	PT0009	PT0010	PT0011	PT0012	PT0013	PT0014	PT0015	PT0016	PT0017	PT0018	PT0019	PT0020	PT0021	avg	std
POPTR_0001s00200	1	12632	13612	0.0773686	0	0	0.0714106	0.297962	0.0779114	0.0841863	0.148077	0	0.192547	0.192547	0.0383241	0.0961857	0	0.0459235	0	0.640065	0	0.143389	0.101876	0.110389	0.148473
POPTR_0001s00210	1	22190	22516	0	3.53806	1.35265	0.12142	0	0	0	0.125585	3.44545	1.14647	1.14647	2.07517	0	0.697633	0.310832	0.624895	0.333236	0.943329	0	0	0.79306	1.09015
POPTR_0001s00220	1	74076	75893	2.0976	1.6259	1.76107	0.893743	2.24425	2.07197	1.14103	1.07778	1.16106	1.304	1.304	1.15274	5.11387	1.19628	2.92885	0.933288	3.82818	1.2763	2.40205	0.845186	1.81796	1.08858
POPTR_0001s00230	1	80207	81289	0	0	0	0	0	0	0	0	0	0	0	0	0	0	0	0	0	0	0	0	0	0
POPTR_0001s00240	1	105028	107984	0.0768444	0.0430571	0	0.177331	0.294874	0.348257	0.0836159	0	0.27635	0.0478106	0.0478106	0.0568257	0.0955436	0	0.181353	0	0.291992	0.114754	0.188855	0.553841	0.143956	0.146357
POPTR_0001s00250	1	112882	116932	255.711	240.395	107.194	316.51	177.841	195.032	163.115	179.01	251.723	224.144	224.144	229.434	31.6424	151.431	40.1269	134.293	23.2533	128.989	31.5685	50.5418	157.805	87.6319
POPTR_0001s00260	1	127945	132456	44.0532	77.9957	36.5592	71.5155	58.667	69.4557	47.6567	35.5357	55.7902	52.4078	52.4078	52.0263	19.9318	35.4363	22.3288	28.99	18.1504	32.5162	24.1068	20.0629	42.7797	18.2781
POPTR_0001s00270	1	137068	139439	0.176141	0.0394778	0.603248	0.390203	0.168983	1.56081	2.49173	0.739914	0.0691634	0.306853	0.306853	0.191034	0	0.485244	1.01961	0	0.133857	0.0631287	0	0.276845	0.451155	0.619933
POPTR_0001s00280	1	140803	141195	0	0	0	0	0	0.221562	0	0	0	0	0	0	0	0	0.129941	0	0	0	0	0	0.0175752	0.0560998
POPTR_0001s00290	1	163852	164909	0.661866	1.08403	0.174365	0.563962	1.31876	1.17897	0.7756	1.74952	0.966152	1.13942	1.13942	0.652594	0.221553	0.809113	0.751779	0.695014	0	0.912355	0	0.23351	0.751399	0.462025
POPTR_0001s00300	1	168044	169534	18.1069	17.3849	15.4772	14.5168	14.7161	18.2991	13.0626	10.7478	18.3799	13.3775	13.3775	12.9805	8.09144	14.1857	12.8078	9.03386	6.7721	10.8521	5.96945	10.9286	12.9534	3.68081
POPTR_0001s00310	1	169629	173712	32.3298	32.5598	31.9757	34.0472	31.3909	25.864	27.9034	25.5348	34.5864	34.5545	34.5545	27.7363	23.8121	21.0847	16.6208	24.1311	14.9585	18.9301	18.0621	21.0208	26.5829	6.54096
POPTR_0001s00320	1	188802	192173	5.05313	6.15058	5.11672	4.23833	4.06019	5.78609	5.21962	3.42842	3.96156	2.96746	2.96746	3.27508	2.43979	3.13872	2.87837	2.92288	2.04685	2.1294	3.04357	2.55466	3.66894	1.22314
POPTR_0001s00330	1	195455	199610	4.74314	4.46701	5.65984	5.38009	2.71109	4.85326	5.95814	2.81827	3.89656	4.42627	4.42627	5.63473	4.43896	3.62201	4.26214	3.6238	2.60478	1.77851	2.73016	2.86012	4.04476	1.17867
POPTR_0001s00340	1	218114	221413	6.43271	8.62646	6.3869	7.01263	7.30402	3.58445	7.4102	5.73304	4.18737	4.38434	4.38434	5.35595	10.562	8.39316	6.78048	5.57499	3.55427	6.22355	2.90326	2.99258	5.88934	2.03298
POPTR_0001s00350	1	226515	228528	2.61258	4.53523	3.24668	4.11824	6.97056	2.02235	4.23075	2.31263	4.29666	2.65619	2.65619	0.644067	12.9975	6.39975	5.98534	4.25592	15.8049	4.47432	9.36633	7.89327	5.37397	3.76893
POPTR_0001s00360	1	249047	255958	121.351	107.022	110.659	111.95	125.891	122.632	93.3843	103.774	60.1582	50.5219	50.5219	51.4162	105.219	66.678	52.9682	79.2755	93.5992	64.8467	64.0281	21.0277	82.8462	30.3899
POPTR_0001s00370	1	257049	257492	0	0	0	0	0	0	0	0	0	0	0	0	0	0	0	0	0	0	0	0	0	0
POPTR_0001s00380	1	258983	259816	19.9509	24.6796	33.0573	31.1418	29.831	25.8878	24.0229	12.7148	19.6696	29.5901	29.5901	13.8731	26.9007	8.94904	7.65239	14.1795	6.00623	9.68639	11.3421	7.91119	19.3318	9.20282
POPTR_0001s00390	1	295055	303570	17.1907	13.3772	16.6359	16.9519	17.2475	14.5011	19.7242	21.8019	14.7002	17.9015	17.9015	12.9666	12.9481	17.3726	9.36495	14.4953	7.38343	11.516	5.96012	10.0171	14.4979	4.11908
POPTR_0001s00400	1	306524	307215	0.81203	1.53935	0.0534891	1.4413	0	3.45987	0.339868	0.298003	0.98108	0.388404	0.388404	0.277155	0	0.595596	0	0.51903	0	0.373116	0	0	0.573335	0.821243
POPTR_0001s00410	1	310712	311538	604.94	736.908	490.208	1066.15	589.331	527.821	559.571	449.708	629.865	741.134	741.134	870.34	451.066	327.431	116.232	437.12	100.988	336.232	168.178	72.4935	500.843	265.091
POPTR_0001s00420	1	324956	326077	0	0	0	0	0	0	0	0	0	0	0	0	0	0	0	0	0	0	0	0	0	0
POPTR_0001s00430	1	329115	332861	90.2465	110.403	91.8323	159.58	99.0622	113.588	62.4901	59.404	104.705	104.93	104.93	78.6769	43.4892	29.2474	22.0989	41.6246	15.5701	27.8168	23.8283	22.1383	70.2831	40.9126
POPTR_0001s00440	1	335766	338057	108.783	87.2652	112.686	91.4548	137.908	93.0114	55.274	48.9827	102.314	124.714	124.714	103.672	78.892	63.4951	48.3318	56.0675	51.0345	41.4879	60.0391	33.0807	81.1604	31.6047
POPTR_0001s00450	1	348841	350465	0.846921	1.18728	0.907036	0.782281	0.609804	1.28033	0.691676	0.809154	0.415997	2.10773	2.10773	1.77571	1.57975	2.5811	1.87709	2.26361	1.60943	1.77084	1.82248	2.35929	1.46926	0.655398
POPTR_0001s00460	1	356131	357584	0	0	0	0	0	0	0	0	0	0	0	0	0	0	0	0	0	0	0	0	0	0
POPTR_0001s00470	1	360387	363428	14.5178	19.8431	20.0753	10.5672	20.0433	18.2784	17.0815	17.9017	23.0449	20.4413	20.4413	20.1321	38.9565	20.4354	21.6135	11.7586	25.3226	9.14163	18.8903	10.7993	18.9643	6.42919
POPTR_0001s00480	1	386257	388590	9.4031	5.47658	9.01948	6.22081	5.2388	4.5309	7.29295	5.58534	8.18869	7.30058	7.30058	9.574	8.12597	11.5234	9.56611	11.0652	3.9394	8.53613	4.10858	10.9148	7.64557	2.34187
POPTR_0001s00490	1	396645	397932	0	0	0	0	0	0	0	0	0	0	0	0	0	0	0	0	0	0	0	0	0	0
POPTR_0001s00500	1	399094	399544	11.6925	31.1456	10.5846	5.21969	14.803	8.8803	6.77873	4.66662	7.83975	8.58294	8.58294	6.33085	7.62643	3.50294	1.41538	4.26638	3.33827	1.60282	2.94591	3.64166	7.67237	6.52776
POPTR_0001s00510	1	401200	402125	0.110409	0.0618636	0	0.101916	0	0.111194	0.0600689	0	0	0	0	0	0.0343222	0	0	0.032764	0	0.0329753	0	0	0.0272757	0.0402859
POPTR_0001s00520	1	404022	406422	0.12602	0.100873	0.0616528	0.0331564	0.138168	0.0181328	0.0783573	0.0171865	0.035345	0	0	0.195089	0.0447135	0.104886	0.425203	0.0533747	0	0	0.0110697	0.0943654	0.0768797	0.0982973
POPTR_0001s00530	1	412920	415720	8.56338	5.64502	6.69958	6.72742	7.60308	4.56595	6.79703	3.87979	6.2194	7.72924	7.72924	6.75462	11.5451	4.07401	7.22061	4.18593	4.69999	3.95163	4.7692	1.93644	6.06483	2.14154
POPTR_0001s00540	1	422692	423102	0	0	0	0	0	0	0	0	0	0	0	0	0	0	0	0	0	0	0	0	0	0
POPTR_0001s00550	1	424340	437635	3.11674	1.56852	2.0395	1.77526	2.29654	1.44552	2.30427	3.36948	1.3511	2.84631	2.84631	2.60682	4.12481	3.76416	3.85988	3.15233	2.41738	2.69122	2.57812	1.93454	2.60444	0.80027
POPTR_0001s00560	1	444781	452995	38.0711	29.2398	28.9521	32.5742	26.1411	29.628	32.9916	35.5002	29.7269	30.9604	30.9604	30.7235	28.4827	32.5051	33.9593	32.666	23.9798	21.2218	19.3479	17.9751	29.2803	5.24398
POPTR_0001s00570	1	457046	464651	8.76392	7.85605	6.12289	7.72402	5.44494	6.71274	5.59076	5.79885	4.87178	6.5869	6.5869	6.09229	4.04714	5.48949	5.09426	4.02894	3.2319	5.12048	3.36211	3.13864	5.58325	1.55519
POPTR_0001s00580	1	471744	477819	6.15665	7.76	4.94316	7.96548	5.61214	3.81934	5.04597	4.73436	6.33022	4.79457	4.79457	6.97116	3.25462	4.8967	1.79588	5.12151	2.14904	4.46647	0.925023	2.18283	4.68598	1.91468
POPTR_0001s00590	1	484931	491430	7.67428	7.23337	6.10694	11.0131	9.11828	10.1868	9.39619	6.47459	10.6132	12.4666	12.4666	4.86526	7.44006	11.2862	5.25371	6.71124	4.83585	4.33646	2.92572	1.63146	7.6018	3.1381
POPTR_0001s00600	1	512629	514441	0	0	0	0	0	0	0	0	0	0	0	0	0	0	0	0	0	0	0	0	0	0
POPTR_0001s00610	1	517061	524834	16.3089	16.1614	18.6153	21.7206	17.6202	22.0664	27.8963	13.2748	17.6937	14.7607	14.7607	15.0839	18.7414	13.1639	15.4484	11.0487	13.7275	9.57238	11.1061	9.30739	15.9039	4.53208
POPTR_0001s00620	1	535419	536328	5.82315	8.1209	4.70878	7.40619	5.40042	4.88709	5.56235	3.95336	7.7475	7.56667	7.56667	6.09256	6.02908	2.68985	1.76985	2.68824	2.13094	3.4306	3.73918	0.805549	4.90595	2.19652
POPTR_0001s00630	1	540839	544291	15.2628	5.12405	12.4169	16.1822	8.14513	9.91513	6.49666	5.98356	12.6356	13.171	13.171	10.5521	8.56741	10.4196	8.0657	6.63462	7.95193	3.81825	8.79834	7.36452	9.53383	3.39113
POPTR_0001s00640	1	554391	557381	11.6394	10.936	9.59188	8.63058	12.7744	8.11827	10.8469	7.17963	7.9376	10.1565	10.1565	10.6646	16.4273	16.0568	10.8454	11.2503	11.3362	9.76771	10.9713	10.1756	10.7731	2.31006
POPTR_0001s00650	1	559198	560349	0	0	0	0	0	0.0376031	0.0816643	0	0	0	0	0	0	0	0.0220578	0	0	0	0	0	0.00706626	0.0199617
POPTR_0001s00660	1	561150	565161	128.968	155.515	157.071	174.558	196.32	163.342	133.507	113.941	147.962	159.351	159.351	87.4414	118.27	75.8495	44.92	111.14	69.8957	81.5923	94.3957	61.4622	121.743	42.4443
POPTR_0001s00670	1	567573	567812	0	0	0	0	0	0	0	0	0	0	0	0	0	0	0	0	0	0	0	0	0	0
POPTR_0001s00680	1	568302	569613	0	0.10417	0	0	0	0.0936091	0	0.0887415	0.121668	0	0	0	0	0	0	0	0	0	0	0	0.0204094	0.0422781
POPTR_0001s00690	1	571477	572852	0	0	0	0	0	0	0	0	0	0	0	0	0	0	0	0	0	0	0	0	0	0
POPTR_0001s00700	1	575690	581087	2.08003	2.38288	1.30584	1.5575	1.59609	2.02488	1.73541	1.80919	1.31588	1.66738	1.66738	2.54072	0.919411	2.04469	1.43344	1.44046	0.966071	1.02158	1.53467	1.19585	1.61197	0.445113
POPTR_0001s00710	1	581650	590319	1.05248	0.644231	0.513355	0.813294	0.504699	0.456095	0.332697	1.03981	0.544586	0.669734	0.669734	0.663782	0.0837145	0.901294	0.144555	0.668285	0.0232588	0.738461	0.0677338	0.152395	0.53421	0.315357
POPTR_0001s00720	1	597854	600247	5.05555	3.48012	2.44246	3.5331	5.75069	3.1094	2.96668	3.8094	1.90222	3.36905	3.36905	4.1655	11.4598	9.6222	8.66007	5.91534	4.43654	6.23341	4.60649	4.24693	4.9067	2.47113
POPTR_0001s00730	1	604400	604666	0	0	0	0	0	0	0	0	0	0	0	0	0	0	0	0	0	0	0	0	0	0
POPTR_0001s00740	1	607306	612448	0	0	0	0.00885268	0	0	0.0104869	0	0	0	0	0	0	0.0304868	0	0	0	0	0.00589635	0	0.00278614	0.00724498
POPTR_0001s00750	1	617060	619829	0	0	0	0	0	0	0	0	0	0	0	0	0	0	0	0	0	0	0	0	0	0
POPTR_0001s00760	1	620492	623539	0	0	0	0	0	0	0	0	0	0	0	0	0	0	0	0	0	0	0	0	0	0
POPTR_0001s00770	1	629789	630502	0	0	0	0	0	0	0	0	0	0	0	0	0	0	0	0	0	0	0	0	0	0
POPTR_0001s00780	1	631345	638854	6.03752	7.48822	5.22884	5.12781	3.86891	3.92292	5.66717	5.12611	3.63439	2.40809	2.40809	4.42986	3.19449	4.82178	4.0701	3.78877	3.97042	2.33945	3.01792	4.16661	4.23587	1.30928
POPTR_0001s00790	1	641830	644368	0.342301	0.206397	0.135314	0.194507	0.202052	0.0265254	0.343879	0.150887	0.344763	0.196504	0.196504	0.324563	0.474888	0.543922	0.684056	0.187226	0.3164	0.172848	0.388416	0.207104	0.281953	0.155266
POPTR_0001s00800	1	656854	657948	0.335945	0	0	0	0	0.225839	0	0	0.18334	0	0	0	0	0	0.0331173	0	0	0	0	0	0.0389121	0.0941135
POPTR_0001s00810	1	661474	663486	0	0	0	0	0	0	0	0	0	0	0	0	0	0	0	0	0	0	0	0	0	0
POPTR_0001s00820	1	664403	668822	210.799	175.613	122.532	133.933	190.118	71.0114	99.7737	110.84	166.829	165.846	165.846	231.656	185.936	223.96	120.496	164.042	98.9425	160.44	114.054	132.566	152.262	43.9868
POPTR_0001s00830	1	682423	690391	4.67751	5.34109	5.75036	5.79398	4.74155	5.5975	5.58547	5.71218	2.84035	4.45196	4.45196	2.67508	3.20903	2.27653	1.42945	1.82798	2.34061	1.87475	2.21796	1.23972	3.70175	1.6512
POPTR_0001s00840	1	695102	698855	1.02711	1.29967	0.595995	0.978995	3.43321	0.600798	1.69489	1.70774	1.38785	0.783186	0.783186	1.94429	1.02978	1.94914	1.23348	0.196743	1.55334	0	1.42633	1.91113	1.27684	0.755357
POPTR_0001s00850	1	706402	710436	13.2083	9.86788	7.58592	10.0833	11.2137	5.74031	10.9655	13.1295	7.736	14.8726	14.8726	13.9845	17.3533	12.0067	13.1918	9.36349	8.18146	9.42912	9.25962	7.62358	10.9835	3.02751
POPTR_0001s00860	1	712653	717556	11.9833	11.1393	12.2488	10.0837	9.42513	12.476	12.4807	9.00018	9.16245	8.34805	8.34805	7.71564	8.23146	5.72078	6.57552	7.04455	6.22254	5.1199	4.80251	5.77662	8.59526	2.52001
POPTR_0001s00870	1	720174	720828	0	0	0	0	0	0	0	0	0	0	0	0	0	0	0	0	0	0	0	0	0	0
POPTR_0001s00880	1	726374	731199	2.50548	3.44778	4.67327	3.80198	2.68943	3.29815	4.18478	2.4872	2.19205	2.25371	2.25371	1.63907	1.14133	1.69554	0.952653	1.72281	0.958082	1.64483	1.23554	0.926657	2.2852	1.11302
POPTR_0001s00890	1	735932	737341	0.327462	0.489089	0.31144	0.36943	0.209435	0.219869	0.316625	0.555789	0.0714339	0.588578	0.588578	0.322686	0.0904724	0.674614	0.0429856	0.669394	0.253475	0.456408	0	0.166877	0.336232	0.209754
POPTR_0001s00900	1	740369	740656	0	0	0	0	0	0	0	0	0	0	0	0	0	0	0	0	0	0	0	0	0	0
POPTR_0001s00910	1	746892	747231	3.43219	3.84622	2.28513	2.93369	2.1946	1.27999	1.66005	2.79115	3.57684	2.52927	2.52927	2.69483	0.948348	0.740853	1.05138	0.603628	1.28821	0.531581	0.39078	0.333193	1.88206	1.13633
POPTR_0001s00920	1	747484	752926	57.7172	49.6314	89.5332	53.0433	58.075	60.9084	63.8457	45.8073	59.8899	63.4693	63.4693	59.1224	56.7954	44.3119	32.3593	53.2256	41.9826	39.3006	37.3763	31.9455	53.0905	13.4602
POPTR_0001s00930	1	753734	754015	1.22624	1.37416	1.70608	0.141476	1.61758	0.308742	1.16754	1.17075	0	0.762935	0.762935	0.0755611	0.190579	0	0	0.0909724	0.679492	0	0.282692	0	0.577887	0.600237
POPTR_0001s00940	1	765032	768161	5.02255	4.24567	4.09378	6.38744	6.76346	8.38745	3.33312	3.80795	4.90255	5.94649	5.94649	3.83452	8.8353	3.45521	8.51049	4.11955	2.97231	3.90858	2.57386	3.40661	5.02267	1.90804
POPTR_0001s00950	1	769080	771231	0	0	0	0	0	0	0	0	0	0	0	0	0	0	0	0	0	0	0	0	0	0
POPTR_0001s00960	1	777778	778317	0	0	0	0	0	0	0	0	0	0	0	0	0	0	0	0	0	0	0	0	0	0
POPTR_0001s00970	1	778629	779594	0.0447463	0.0501441	0	0	0	0	0.292146	0.0854429	0	0	0	0	0	0.0237051	0.0264321	0	0	0	0	0	0.0261308	0.0667953
POPTR_0001s00980	1	781787	782323	0.0804934	0	0	0	0	0	0	0	0	0	0	0	0	0	0.0475483	0	0	0	0	0	0.00640209	0.0204171
POPTR_0001s00990	1	786843	791117	0.629708	0.20162	1.11669	0.290616	0.690418	0.271768	0.636275	1.46003	0.0588716	0.447592	0.447592	0.133047	0.167767	4.21701	1.38149	0.507222	1.3673	0.295463	0.801914	2.50431	0.881335	0.98918
POPTR_0001s01000	1	796484	797314	0	0	0	0	0	0	0	0	0	0	0	0	0	0	0	0	0	0	0	0	0	0
POPTR_0001s01010	1	799368	802449	0.0281963	0.094793	0	0.156166	0.0270494	0	0.061362	0	0.0738103	0	0	0.0833981	0.192825	0.0896306	0.0832793	0	0.125002	0	0.138676	0	0.0577094	0.061331
POPTR_0001s01020	1	807081	808824	1.56114	0.499946	0.424423	0.114391	1.33141	0.199617	0.836088	1.75089	1.0055	0.55514	0.55514	3.88545	25.6514	1.98242	13.8345	0.308921	11.709	1.71725	4.98217	3.8322	3.83685	6.34003
POPTR_0001s01030	1	827080	828013	3.19184	1.60757	2.17892	3.63107	0.532762	0.512388	2.01424	1.41387	1.75622	2.76342	2.76342	3.76425	0.488981	1.37283	0.437404	1.59307	1.05503	1.16089	0.512053	0.303227	1.65267	1.09725
POPTR_0001s01040	1	831036	832597	10.1702	6.13311	4.60772	16.1685	2.68579	1.47243	6.80425	4.51407	9.38273	8.63087	8.63087	10.1815	1.99157	3.14703	0.973332	3.7656	1.35919	2.28545	1.05176	0.183508	5.20697	4.20147
POPTR_0001s01050	1	833060	834526	0	0	0	0	0	0	0	0	0	0	0	0	0.0183156	0	0.0696208	0	0.205268	0	0.0543452	0	0.0173775	0.048249
POPTR_0001s01060	1	835784	839029	0	0.0457838	0	0.0125325	0	0	0	0.0130035	0	0	0	0	0	0.0360758	0	0	0.0517463	0	0.0418655	0	0.0100504	0.0179678
POPTR_0001s01070	1	845404	847713	0	0.0759749	0	0	0	0	0	0	0	0	0	0	0	0	0	0	0	0	0	0	0.00379875	0.0169885
POPTR_0001s01080	1	854597	855844	9.7026	10.5047	7.37043	4.10752	5.24922	10.4327	5.75527	5.64155	5.80037	2.72258	2.72258	5.66418	1.36058	10.1447	3.70599	5.04422	0.877701	4.74962	0.538201	3.17848	5.26366	3.08755
POPTR_0001s01090	1	855898	860127	4.59469	5.2594	4.37573	4.80876	3.13489	4.03388	4.30409	3.72967	3.63399	4.40118	4.40118	3.94906	2.99369	3.09779	2.5979	2.42103	2.13195	2.89079	1.91864	2.65624	3.56673	0.959645
POPTR_0001s01100	1	863467	868848	10.9002	12.45	10.8747	10.0642	11.3355	14.526	9.05467	10.2094	8.17443	7.07378	7.07378	5.09145	5.35092	7.35133	7.78067	6.16116	5.10454	6.23188	4.23363	6.05016	8.25462	2.80714
POPTR_0001s01110	1	869884	870478	0	0	0	0	0	0	0	0	0	0	0	0	0	0	0	0	0	0	0	0	0	0
POPTR_0001s01120	1	870642	878986	35.0154	36.8694	28.3371	35.1293	34.3551	34.5954	32.9408	36.7506	37.0372	44.0083	44.0083	34.163	21.7395	34.374	18.1903	37.48	20.3006	26.327	17.7483	16.0512	31.271	8.45346
POPTR_0001s01130	1	882988	887473	49.793	44.2059	35.8851	41.4909	30.7927	32.3268	32.5971	29.0698	36.5453	34.9777	34.9777	44.8328	20.5642	34.1765	20.1071	30.7526	14.7216	22.1718	17.6954	24.3914	31.6038	9.50719
POPTR_0001s01140	1	892738	894372	0.0301429	0.0337791	0	0	0	0	0	0	0	0	0	0.0297186	0	0.0478619	0	0	0	0	0	0	0.00707512	0.0149075
POPTR_0001s01150	1	895641	896577	0	0	0	0	0	0	0	0	0	0	0	0	0	0	0	0	0	0	0	0	0	0
POPTR_0001s01160	1	897059	899997	0.0932578	0.0522538	0.0399213	0.215199	0.0894687	0.234799	0.0761118	0.0222616	0.0762886	0.0580226	0.0580226	0.0574747	0.420303	0.333489	0.0550883	0.110698	0	0.0139265	0.0716669	0.0916551	0.108495	0.109081
POPTR_0001s01170	1	914928	925526	5.32164	3.59035	2.09418	4.38988	4.19275	5.09722	6.69032	2.58366	2.7118	5.86058	5.86058	5.61013	7.05283	4.3848	7.1025	2.25152	3.92983	2.0155	4.11415	4.5703	4.47123	1.61163
POPTR_0001s01180	1	925976	929977	13.5692	10.5957	6.41898	9.4403	7.42015	3.12781	8.28718	5.26889	15.2233	9.54807	9.54807	7.44079	20.7322	25.558	9.88463	15.5095	17.5635	10.929	16.4538	10.2636	11.6391	5.49318
POPTR_0001s01190	1	933925	936300	23.0547	22.6592	21.9224	17.4328	14.0242	11.1618	24.1547	12.9524	18.5894	21.4347	21.4347	20.332	32.4515	24.3126	20.5994	15.8404	15.2294	8.54139	15.5455	11.9555	18.6814	5.66058
POPTR_0001s01200	1	941209	942225	6.20421	6.62036	4.40305	5.45293	6.15675	4.02346	6.19708	4.70654	2.44747	3.33023	3.33023	3.01696	4.49127	2.45414	1.83256	2.01799	1.74947	2.25894	1.72439	0.807509	3.66128	1.78708
POPTR_0001s01210	1	944122	945140	2.41873	1.4864	2.00373	2.30477	0.673676	0.550074	1.61321	1.04243	1.99098	2.62112	2.62112	2.50009	1.94004	3.0999	2.21201	2.40806	0.84	2.33016	1.15121	2.09584	1.89518	0.720784
POPTR_0001s01220	1	955181	959462	2.81929	3.46743	2.73347	2.94185	3.64546	1.77775	3.62819	3.18312	2.34633	3.08088	3.08088	3.1721	2.27486	3.73381	2.77083	2.84433	2.48815	2.4041	1.94767	2.86428	2.86024	0.544229
POPTR_0001s01230	1	960355	961783	32.8117	95.7882	39.3024	42.0146	65.325	48.8727	34.0167	19.2673	26.2368	14.3469	14.3469	16.3582	24.1298	28.2382	21.8856	20.4347	31.0308	20.0634	36.752	22.9172	32.707	19.5158
POPTR_0001s01240	1	963064	963422	0	0	0	0	0	0	0	0.258902	0	0	0	0	0	0	0	0	0	0	0	0	0.0129451	0.0578922
POPTR_0001s01250	1	965028	966484	1.66127	1.2301	1.8542	1.01326	0.910522	0.567671	1.7108	0.877941	1.22309	1.32855	1.32855	1.11143	3.0611	2.67177	2.01528	2.44753	2.12294	1.16933	1.18524	1.22455	1.53576	0.649533
POPTR_0001s01260	1	966781	967233	0.763355	0.32079	0.32679	0.528481	0.640765	0.480502	0.103828	0.364405	0.124891	0.23747	0.23747	0	0.17794	0.1011	0	0.226527	0.0604278	0.056997	0	0	0.237587	0.224343
POPTR_0001s01270	1	968502	971105	13.462	14.3404	16.6072	10.7508	11.8944	15.8319	13.6362	13.3586	15.9972	13.9921	13.9921	12.0716	16.737	11.4011	6.80097	8.20073	8.07301	8.01389	12.1659	5.33911	12.1333	3.3494
POPTR_0001s01280	1	971900	973474	0.707777	0.622104	0.691722	0	0.242271	0.305492	0.714618	0.240716	0.463033	0.188423	0.188423	0.423682	0.439891	0.428526	0.0597273	0.120032	0.0637241	0.0300531	0.0310796	0.0331245	0.299721	0.24682
POPTR_0001s01290	1	973956	974247	0.533115	0.199338	0.456877	0.164182	0.511934	0.536855	0.386537	0.169814	0	0	0	0	0	0	0.104765	0	0	0	0	0	0.153171	0.208998
POPTR_0001s01300	1	974921	976643	1.22302	0.495055	0.290948	0.595986	0.22821	0.547552	0.850301	0.0648882	1.3787	0.126856	0.126856	0.201041	1.2675	0.450079	2.2683	0.60508	0.430414	0.182686	0.125349	1.22459	0.634171	0.573273
POPTR_0001s01310	1	980226	985102	0.0880727	0	0.0503548	0.0271457	0.0564172	0.029617	0	0.0561482	0	0.0365898	0.0365898	0.0289908	1.93696	0.186856	0.711855	0.0523555	1.84299	0	1.13862	0.366059	0.332281	0.604232
POPTR_0001s01320	1	985934	987095	5.87982	4.77337	6.1999	6.60864	6.29479	5.32234	6.40001	4.6381	5.96743	6.57357	6.57357	5.63018	5.77496	3.02567	3.72454	3.64166	4.09864	2.13792	3.09073	0.893503	4.86247	1.65616
POPTR_0001s01330	1	989191	989885	8.00145	12.4626	7.53525	7.68148	12.5153	6.28611	7.39933	6.18893	4.03206	4.28001	4.28001	3.70741	6.2189	5.72295	5.10528	4.65277	11.6039	3.96645	3.78787	3.72141	6.45747	2.85348
POPTR_0001s01340	1	991965	992509	0	0	0	0	0	0	0	0	0	0	0	0	0	0	0	0	0	0	0	0	0	0
POPTR_0001s01350	1	991961	994464	261.696	290.106	224.811	322.095	195.645	239.468	199.662	114.275	293.697	237.528	237.528	222.111	57.3658	119.553	64.6239	100.941	47.4057	139.816	70.0809	84.226	176.132	88.618
POPTR_0001s01360	1	996347	997544	0	0	0.127844	0	0	0.0751933	0	0	0	0	0	0	0.0464058	0.157963	0	0	0	0	0	0	0.0203703	0.0463425
POPTR_0001s01370	1	998725	1001474	11.5335	13.7324	15.8002	12.6953	13.3309	26.5685	17.2872	17.4214	13.5651	14.5271	14.5271	13.6315	10.1431	6.58184	7.63017	7.13593	5.45949	5.38991	9.28661	5.28915	12.0768	5.24001
POPTR_0001s01380	1	1021955	1027415	92.0013	77.3299	72.3066	85.2436	79.4846	91.047	65.4036	77.9652	73.1114	101.399	101.399	88.9075	32.3505	79.7944	24.3812	58.9323	19.4488	57.3204	24.56	28.3028	66.5345	26.8802
POPTR_0001s01390	1	1040073	1041715	15.7102	5.33717	21.6682	8.39994	14.8677	22.8378	47.1101	19.4783	2.18658	11.4979	11.4979	6.41305	45.3379	6.21372	4.19908	1.81416	2.116	3.18411	3.32143	2.51539	12.7853	13.2681
POPTR_0001s01400	1	1043890	1045919	0.543414	0.0928844	0.0709627	0	0.0795142	0.0834757	0	0	0	0	0	0.0277451	0.397248	0.63112	0.653993	0	0	0	0.138401	0.451583	0.158517	0.232535
POPTR_0001s01410	1	1049203	1051591	0.331226	0.139193	0	0.0764297	0.119157	0.125089	0	0.0393354	0.0270956	0.154407	0.154407	0	0.128564	0.087736	0.195514	0	0	0.0246124	0.127265	0.162767	0.0946399	0.0862524
POPTR_0001s01420	1	1073211	1075565	0.8699	0.819029	0.446969	0.610375	0.567432	0.280389	0.41658	0.199268	0.819734	0.519424	0.519424	1.62962	0.259625	0.68215	1.64454	0.557721	0.198365	0.394925	0.149772	1.45885	0.652205	0.451186
POPTR_0001s01430	1	1080160	1080937	0.277795	0	0.237863	0.307704	0.373104	0.111909	0.36273	0	0.0363597	0.276335	0.276335	0.356077	0.207236	0	0.295374	0.131918	0	0	0.0341556	0.436834	0.186086	0.152106
POPTR_0001s01440	1	1083781	1085445	0.431387	0.0966851	0.221599	0.716512	0.248303	0.260665	0.750763	0.247111	0.282314	0	0	0.72305	0	0	0.0509649	0.051206	0.0546384	0.154609	0	0.11306	0.220143	0.250303
POPTR_0001s01450	1	1088744	1089214	0	0	0	0	0	0	0	0	0	0	0	0	0	0	0	0	0	0	0	0	0	0
POPTR_0001s01460	1	1091563	1094441	12.4154	14.5087	12.2214	13.4827	11.1785	12.5037	12.3898	11.2189	11.6216	10.0773	10.0773	9.26303	8.27517	8.26481	4.35276	8.76777	5.52829	6.46283	5.20408	3.76244	9.57882	3.17498
POPTR_0001s01470	1	1095737	1097358	0.129287	0.144883	0.110689	0.119355	0	0.0434067	0.14068	0	0.0564064	0	0	0.127471	0.187536	0.273999	0.254495	0.0766566	0.545882	0	0.158967	0	0.118486	0.131525
POPTR_0001s01480	1	1097676	1101948	1.22584	2.06049	1.45506	1.85213	1.60361	1.62776	1.90999	1.67551	1.18507	1.3515	1.3515	1.00255	1.78387	1.03277	1.20122	0.843383	0.705994	0.765588	1.33631	0.492935	1.32315	0.431437
POPTR_0001s01490	1	1106893	1112379	68.76	68.2811	83.6692	81.6549	73.4141	88.6018	98.4877	69.3033	72.9485	65.2586	65.2586	45.2109	50.3989	55.3576	41.9926	49.2163	30.7505	41.7463	29.7455	25.6525	60.2854	20.5433
POPTR_0001s01500	1	1115999	1119498	11.8807	6.81023	4.90068	10.1432	4.65887	5.90179	12.7523	9.40135	6.39123	7.2231	7.2231	5.59051	2.29328	5.23023	5.76771	8.46964	2.16515	3.43461	1.58424	3.14605	6.2484	3.11262
POPTR_0001s01510	1	1131464	1140392	19.3705	16.8886	18.0852	15.0892	15.0265	17.5681	19.316	17.5957	10.9774	14.8497	14.8497	10.9618	8.73816	12.2798	9.91019	11.3349	9.33416	11.5639	7.86085	7.58811	13.4594	3.87287
POPTR_0001s01520	1	1143926	1146076	1.36626	1.66633	0.946239	1.29834	0.829002	8.01361	1.37763	2.81998	2.36675	1.32492	1.32492	0.485429	1.12429	0.979388	5.11569	1.77716	0.7254	0.180053	0.889467	1.86958	1.82402	1.79449
POPTR_0001s01530	1	1147275	1148662	0.114239	0.0854307	0.0326341	0.0703639	0	0.230346	0.207258	0.0363887	0.0748355	0.0472906	0.0472906	0.112753	0.023694	0.16155	0	0.135737	0.024144	0.0455373	0.257763	0.0998992	0.0903577	0.075171
POPTR_0001s01540	1	1151157	1152778	30.9928	16.4344	36.9724	24.0742	62.4768	45.3619	70.9078	29.4416	39.0731	23.0591	23.0591	28.8435	159.478	23.5734	40.5023	12.5628	48.1061	40.0788	49.8142	12.9815	40.8897	31.932
POPTR_0001s01550	1	1161980	1163878	15.1982	5.27977	6.46994	5.49036	32.3867	47.7224	46.6825	1.0544	7.25603	7.65609	7.65609	12.2092	83.3022	23.617	17.0283	7.93836	5.54145	8.06581	29.6248	2.61497	18.6397	20.5682
POPTR_0001s01560	1	1164235	1166885	1.79571	1.42531	2.24248	1.10544	1.0411	7.76338	7.28849	2.50061	0.636782	1.16381	1.16381	1.34649	10.8387	1.22902	4.6638	0.954909	3.45995	0.31275	0.0460139	2.10871	2.65436	2.85085
POPTR_0001s01570	1	1171643	1172174	1.62908	1.58219	2.13873	2.0049	1.25027	1.09372	1.65451	0.829198	0.639674	1.75686	1.75686	1.17759	0.20253	1.84083	1.2829	0.515293	0.75659	1.03798	1.00151	0.640434	1.23958	0.541788
POPTR_0001s01580	1	1175683	1178712	1.34607	0.832468	1.23217	1.19985	1.55846	0.420789	2.02057	1.01923	1.03283	0.923645	0.923645	1.44148	0.692528	0.81126	1.01451	0.303116	0.470453	0.415598	0.485245	0.517147	0.933053	0.446334
POPTR_0001s01590	1	1184289	1186858	6.71658	6.9791	5.24878	4.80617	7.00104	3.87169	4.01571	4.18127	4.39496	4.60085	4.60085	5.41932	3.47772	3.67563	3.16571	3.86976	1.72433	2.97639	3.13555	3.73569	4.37985	1.37
POPTR_0001s01600	1	1192803	1194573	0.0262447	0.0294106	0	0	0.0755363	0	0	0	0.0687014	0	0	0.0129402	2.00657	0.152903	0.511507	0.0467383	0.913952	0	0.532407	0.739367	0.255814	0.496423
POPTR_0001s01610	1	1200822	1208185	25.2045	23.6973	15.1751	23.7409	26.5775	9.87811	14.8277	27.9007	23.3587	27.4397	27.4397	23.0224	8.5058	22.1951	7.8485	18.317	6.30025	14.8883	5.83864	6.90573	17.9531	8.0573
POPTR_0001s01620	1	1213569	1214237	2.06706	2.60638	1.43832	2.20675	2.04523	2.73288	2.81202	1.54192	2.57873	3.05382	3.05382	1.84744	1.36541	1.36922	5.60974	0.843545	1.02256	0.771659	0.913588	2.92092	2.14005	1.12359
POPTR_0001s01630	1	1215459	1218359	2.46015	1.17753	0.153647	0.189207	1.08199	0.51639	0.111458	1.00305	0.0503342	0.255217	0.255217	1.35189	0	0.760137	0.257309	0.547731	0	0.336792	0.220187	0.016798	0.537252	0.617638
POPTR_0001s01640	1	1219586	1225485	109.358	127.634	144.513	158.012	168.226	169.708	73.9944	95.3077	93.1966	92.1307	92.1307	95.6682	69.9512	68.0086	46.5873	104.82	86.1654	112.861	89.3485	54.4698	102.605	35.3995
POPTR_0001s01650	1	1230540	1231250	0	0	0	0	0	0	0	0	0	0	0	0	0	0	0	0	0	0	0	0	0	0
POPTR_0001s01660	1	1232678	1235535	0	0.0168671	0	0	0.0144391	0	0.0163777	0.0576144	0.0295504	0	0	0	0	0	0.00889102	0	0	0	0	0	0.00718699	0.0145093
POPTR_0001s01670	1	1242435	1243916	0	0	0	0	0.0279802	0	0.126947	0	0	0	0	0	0	0.0616858	0	0.0172272	0	0	0	0.0382205	0.013603	0.0314227
POPTR_0001s01680	1	1243981	1244601	0	0	0	0	0	0	0	0	0	0	0	0	0	0	0	0	0	0	0	0	0	0
POPTR_0001s01690	1	1249763	1250994	0	0	0	0	0	0	0	0	0	0	0	0	0	0	0	0	0	0	0	0	0	0
POPTR_0001s01700	1	1252166	1255690	0.0367666	0.0206392	0.0472927	0	0.0707126	0.0185123	0.0600097	0.035269	0.108392	0.0458611	0.0458611	0.00906225	0.0229649	0.0585272	0	0.109179	0	0	0	0.0120449	0.0350547	0.0337803
POPTR_0001s01710	1	1258062	1259368	0.606254	0.377477	0.691999	0.684661	0.969438	1.01866	0.879834	0.772198	0.353046	0.922213	0.922213	0.232695	0.796436	0.890527	0.0398338	0.679052	0.0854097	0.0805605	0.413966	0.264248	0.584036	0.325118
POPTR_0001s01720	1	1260925	1265084	1.04546	1.77869	0.364772	1.50079	1.29937	1.01412	1.17956	1.25655	1.26663	1.63749	1.63749	2.13824	7.19678	1.08742	2.24144	1.4474	3.11425	1.6424	0.78555	1.14117	1.73878	1.41071
POPTR_0001s01730	1	1265282	1268995	0.0336381	0.0753918	0.115209	0.962553	0.177484	0.474261	0.201324	0.0481754	2.36597	0.188297	0.188297	0.190703	0.0940689	0.0890751	0.188769	0.0499149	0.266286	0.0301397	0	0.04408	0.289182	0.533465
POPTR_0001s01740	1	1276781	1279035	55.2106	59.1934	59.8389	53.79	65.9811	43.6774	101.276	63.9146	53.2028	44.9153	44.9153	45.4638	35.9484	48.3575	37.9203	36.7522	27.7039	30.2231	29.066	30.5652	48.3958	17.1647
POPTR_0001s01750	1	1279956	1280551	46.1966	100.045	66.9349	121.84	74.3761	46.8174	34.5653	29.8411	223.159	139.578	139.578	114.375	46.7526	19.6714	14.0942	21.3935	10.0126	17.7616	22.249	7.6981	64.847	57.6831
POPTR_0001s01760	1	1281597	1286369	66.8023	65.5218	64.1983	81.8269	71.4361	59.3809	52.1048	44.6906	59.4003	61.9358	61.9358	55.7012	44.3251	38.9651	32.6235	40.5053	25.3768	39.2244	24.6623	21.8863	50.6252	16.8847
POPTR_0001s01770	1	1289617	1295741	9.16478	10.3506	8.66236	8.34119	9.36935	7.59847	7.44564	8.23578	9.35684	8.3307	8.3307	9.6581	10.3899	8.24083	5.41335	6.15199	4.46322	5.79735	3.75701	4.78953	7.69238	1.97749
POPTR_0001s01780	1	1300512	1302780	1.00961	0.768411	0.978534	1.07262	1.15133	0.211042	0.849911	0.327311	0.573486	0.284391	0.284391	1.31475	0.615828	0.64583	0.911507	0.644491	0.530849	0.671345	0.16397	0.262083	0.663585	0.340305
POPTR_0001s01790	1	1302931	1310090	8.47356	7.66773	8.1747	8.42375	7.74537	6.92047	5.88929	5.71234	9.09847	10.0694	10.0694	6.57306	9.2879	6.37478	6.84856	6.59424	5.7548	4.19137	4.76052	4.26577	7.14477	1.78045
POPTR_0001s01800	1	1311256	1311892	0	0	0	0	0	0	0	0	0	0	0	0	0	0	0	0	0	0	0	0	0	0
POPTR_0001s01810	1	1313800	1317454	25.3017	31.1439	28.563	31.5887	30.4049	29.584	19.8807	15.7732	12.6765	22.1764	22.1764	14.4041	12.5962	16.6617	11.5848	16.5896	11.1347	13.2472	10.9082	14.7462	19.5571	7.43843
POPTR_0001s01820	1	1318519	1321206	7.19256	8.12248	6.3021	13.5366	7.11418	7.63526	8.00889	5.65294	6.04874	5.98982	5.98982	5.37422	3.5778	4.60222	2.84354	4.30222	2.34796	3.17332	2.41553	2.21183	5.6221	2.69132
POPTR_0001s01830	1	1322089	1326512	10.2512	12.0217	10.0004	10.6673	10.0272	13.0013	12.5751	11.1258	6.64391	13.2854	13.2854	7.76026	11.1733	8.68389	10.3769	7.34904	5.61907	7.08261	8.87561	6.65212	9.82288	2.39734
POPTR_0001s01840	1	1339240	1346575	9.23049	10.6664	9.18791	8.0851	8.4417	8.07537	11.3646	7.94869	8.93152	9.25679	9.25679	6.23318	8.28129	7.8305	6.53265	6.74763	5.26017	5.62369	5.51054	4.96913	7.87171	1.78815
POPTR_0001s01850	1	1342512	1342787	0	0	0	0	0	0	0	0	0	0	0	0	0	0	0	0	0	0	0	0	0	0
POPTR_0001s01860	1	1350908	1352519	0	0	0	0	0	0	0	0	0	0	0	0	0	0	0	0	0	0	0	0	0	0
POPTR_0001s01870	1	1357663	1360102	0.300173	0.624481	0.220118	0.118622	0.0411457	0.82055	0.74658	0.573147	0.364823	0.16008	0.16008	0.105696	1.1996	0.272517	1.72173	0.585409	0	0.102383	0.316361	0.42145	0.442747	0.428402
POPTR_0001s01880	1	1361817	1366768	8.8669	8.35742	9.25714	6.75483	6.41268	15.2569	13.263	23.158	10.7129	9.7828	9.7828	7.0209	4.02638	12.688	3.97393	22.3381	2.55927	5.02333	2.51142	2.67649	9.22116	5.88482
POPTR_0001s01890	1	1378414	1380962	9.67796	9.6772	12.6541	9.44981	9.42887	7.12381	12.0724	7.6417	12.4973	8.93877	8.93877	10.278	12.3814	9.30892	10.0277	8.44091	7.07272	5.53685	8.01011	6.78048	9.29689	2.00109
POPTR_0001s01900	1	1383356	1383790	11.1283	11.4682	15.9081	14.5836	14.2982	10.7066	12.0018	10.9082	14.5654	11.1232	11.1232	8.76663	16.6754	7.73744	9.39057	5.60208	9.24979	6.94354	9.89547	8.65823	11.0367	2.97048
POPTR_0001s01910	1	1384510	1385049	31.5342	40.4515	21.2429	28.0771	35.552	23.1333	17.1583	20.0196	32.9987	44.2113	44.2113	39.6582	8.65737	17.342	6.80818	14.4894	4.30868	15.0607	9.54603	10.4356	23.2448	12.991
POPTR_0001s01920	1	1387777	1390883	13.9459	15.5568	9.799	15.3144	9.93217	9.58358	7.83898	10.7425	10.098	10.6382	10.6382	5.86205	1.31918	2.58771	1.5562	2.47963	0.773995	2.72593	0.908954	1.98008	7.21407	5.05756
POPTR_0001s01930	1	1402757	1410927	5.45756	6.2738	3.76851	3.85141	5.25294	4.29095	5.76639	4.87401	2.71892	4.51225	4.51225	4.33101	6.77443	5.56788	5.3036	3.93943	5.61979	4.10136	6.2993	3.4835	4.83496	1.05848
POPTR_0001s01940	1	1425201	1426218	0	0.0587142	0.179428	0	0	0.896998	0.114033	0	0.0342883	0.130393	0.130393	0	0	0.055513	0	0.031096	0	0	0.128744	0	0.08798	0.199241
POPTR_0001s01950	1	1426525	1429689	14.667	17.7386	16.3755	16.0697	19.7747	22.4876	13.6902	9.61781	12.1822	10.6277	10.6277	13.1134	9.87057	12.3204	7.86926	7.38356	9.55408	7.12613	6.62134	11.6802	12.4699	4.33543
POPTR_0001s01960	1	1430025	1433465	9.10708	8.49722	8.63978	9.11004	8.94935	8.94818	9.01087	7.54329	8.99239	10.1064	10.1064	7.25886	7.06178	4.50512	4.38643	4.70841	5.88753	2.9187	3.72587	3.88752	7.16756	2.35242
POPTR_0001s01970	1	1433745	1437209	8.83812	8.75264	6.66195	9.18818	9.49257	9.99463	7.22118	7.76471	6.89827	5.88208	5.88208	4.71907	5.32975	5.69266	4.57891	5.40248	2.51023	3.12153	5.00051	3.42439	6.3178	2.18208
POPTR_0001s01980	1	1439825	1447582	47.9548	48.8997	45.4578	35.1783	37.286	49.805	51.3932	37.5713	37.6822	36.2773	36.2773	34.5171	46.2991	43.158	38.3155	41.5689	29.6037	27.1627	31.4057	35.7818	39.5798	6.93516
POPTR_0001s01990	1	1446505	1446787	0	0	0	0	0	0	0	0	0	0	0	0	0	0	0	0	0	0	0	0	0	0
POPTR_0001s02000	1	1459017	1459809	0.951911	0.399682	0.203916	0.659509	0.571212	0.718946	1.55297	0.795762	0.545495	1.48173	1.48173	0.176101	0.666187	0.756821	0.28136	0.494709	1.35738	1.49349	0.877797	0.624163	0.804544	0.445913
POPTR_0001s02010	1	1478135	1483427	0.179171	0	0	0.0206717	0.0214853	0	0.0243699	0	0.058557	0	0	0	0.0696142	0	0.343974	0.039749	0	0	0	0.0586266	0.0408109	0.0833145
POPTR_0001s02020	1	1495645	1501437	5.1615	5.52515	8.24677	5.89322	6.36106	10.1169	7.17962	5.88921	7.6744	6.34123	6.34123	5.49658	5.15807	4.75307	3.10732	5.83479	4.28299	4.47231	5.93064	3.1337	5.84499	1.64543
POPTR_0001s02030	1	1525395	1531314	0	0	0.119934	0.0129307	0	0	0	0.0802297	0	0	0	0	0	0.0222609	0	0.00831309	0	0	0	0	0.0121834	0.0312748
POPTR_0001s02040	1	1537070	1539810	7.17812	8.41477	5.06366	10.0052	8.68258	12.4954	10.267	7.03753	7.5789	6.39942	6.39942	9.2636	6.73774	4.8078	8.02456	3.34643	2.69993	2.72637	2.48586	3.40565	6.651	2.82459
POPTR_0001s02050	1	1544447	1545097	5.17711	10.6999	9.82846	4.10436	7.51284	13.0337	4.76452	5.0056	7.596	9.5751	9.5751	3.76327	0.949394	4.88707	1.48956	3.54627	1.85012	3.80574	1.91801	2.39254	5.57373	3.47621
POPTR_0001s02060	1	1548234	1550474	16.4531	21.0326	19.4205	18.9956	19.0135	18.8157	16.2106	12.5764	12.8619	10.9951	10.9951	10.7054	12.8983	10.1211	7.30918	11.3911	8.07642	7.74199	6.05476	5.79081	12.873	4.82569
POPTR_0001s02070	1	1551462	1553392	1.41954	0.874546	1.76233	2.16184	1.83845	2.14421	0.463404	0.813153	0.836093	0.4416	0.4416	1.46957	0.0882396	0.789661	0.419144	0.126392	0.224528	0.805413	0.436348	0.372038	0.896405	0.666553
POPTR_0001s02080	1	1558717	1560105	2.35606	1.77453	0.341096	2.11403	2.07014	1.16958	0.505763	0.887047	2.00152	2.22971	2.22971	1.42254	1.03126	0.826105	1.15396	1.26025	0.462445	0.74373	0.612238	0.258095	1.27249	0.70502
POPTR_0001s02090	1	1561685	1565374	82.6287	78.6557	81.7015	85.7391	83.8056	93.4634	64.755	49.514	87.1777	77.2048	77.2048	70.4041	54.8082	63.8463	48.9005	67.4781	41.797	57.7092	57.4056	51.8161	68.8008	15.1025
POPTR_0001s02100	1	1571873	1576174	61.1541	62.8166	70.5171	55.1486	64.7635	76.215	55.3617	47.1765	53.3349	48.0539	48.0539	37.5507	43.255	50.6527	48.0492	44.6111	49.5423	39.9977	51.2232	47.3305	52.7404	9.97147
POPTR_0001s02110	1	1577727	1578102	0.278871	0.156256	0.477511	0.643515	0	0.421241	0.303475	0.266224	0.456255	0.347013	0.347013	0.0687362	0.173365	0	0	0	0	0	0.0857195	0.182719	0.210396	0.195195
POPTR_0001s02120	1	1579101	1582164	13.1758	14.8913	16.575	14.5621	18.6268	13.6747	13.2033	10.0412	12.1034	13.66	13.66	10.028	13.6532	9.21515	14.9192	10.2958	5.23533	5.42128	17.1939	3.21939	12.1677	4.05955
POPTR_0001s02130	1	1584122	1585120	2.5093	4.07268	6.77879	3.87379	4.1509	1.87374	2.58944	3.67621	6.65362	3.33717	3.33717	3.56206	7.53095	6.50944	4.19115	7.72977	7.72705	4.60042	5.45303	4.81938	4.7488	1.82451
POPTR_0001s02140	1	1586921	1588526	4.94952	5.63825	4.90756	5.66348	5.49923	5.69112	5.18317	5.0605	3.38045	4.51889	4.51889	5.65128	7.04301	4.10483	3.46467	2.44338	1.99376	1.89654	4.16868	1.92142	4.38493	1.4559
POPTR_0001s02150	1	1592970	1596015	5.67614	3.89957	3.50022	3.71172	5.44542	5.44411	4.11779	3.16118	3.64819	4.41376	4.41376	2.98127	3.76011	2.27323	3.19361	1.74501	0.877533	1.45327	1.64088	1.50537	3.34311	1.40894
POPTR_0001s02160	1	1599840	1602088	0.615029	0.236919	0.575847	0.478899	0.258082	0.503206	0.564688	0.422016	0.402494	0.406571	0.406571	0.341104	0.848254	0.712735	0.510829	0.741499	0.170407	0.665733	0.0945239	0.39038	0.467289	0.195443
POPTR_0001s02170	1	1605934	1608131	0.688296	1.32214	1.22914	0.689814	0.415055	1.42598	1.62636	0.919857	0.501922	0.513815	0.513815	0.426573	1.08797	0.937644	0.720233	0.455216	0.709886	0.728307	0.483598	0.141736	0.776868	0.388917
POPTR_0001s02180	1	1616593	1622177	10.3273	10.406	12.9926	8.38273	9.8422	12.2231	19.0023	8.9956	7.03698	9.85412	9.85412	8.88692	12.4052	8.3649	10.1336	7.72035	6.82191	6.75008	6.62222	6.86706	9.67446	2.92325
POPTR_0001s02190	1	1637006	1641911	30.6811	35.3114	55.3069	34.3357	22.8206	22.6722	31.6016	32.95	36.3975	33.6018	33.6018	41.4369	22.5396	24.358	15.6821	33.5532	14.0362	24.0089	8.78714	11.0791	28.2381	11.1068
POPTR_0001s02200	1	1655053	1662375	1.07409	0.400991	1.35138	0.713055	2.72756	0.563905	2.7163	1.19734	0.65156	1.29426	1.29426	0.424931	3.71653	0.741588	13.1438	0.983646	3.48197	0.755568	1.85242	4.59242	2.18388	2.84784
POPTR_0001s02210	1	1670387	1671546	0	0	0	0	0	0	0	0	0	0	0	0	0	0	0.106389	0	0	0	0	0	0.00531945	0.0237893
POPTR_0001s02220	1	1673373	1679146	0	0	0	0	0	0	0	0	0	0	0	0	0.0524259	0	0.0426981	0	0	0	0	0	0.0047562	0.0147241
POPTR_0001s02230	1	1681901	1684557	2.33314	2.61488	3.65484	4.8331	1.53572	2.45105	1.52422	2.51513	2.66215	2.44754	2.44754	2.86082	4.45693	2.13735	4.11701	3.42443	3.33706	1.2352	2.09147	1.15808	2.69188	1.02152
POPTR_0001s02240	1	1698026	1699581	3.01409	3.52876	3.71131	4.56511	5.68633	1.15975	3.0213	4.0742	4.18784	2.82313	2.82313	3.20555	5.07459	5.31098	3.18129	5.02549	2.68146	3.27685	2.72788	4.10584	3.65924	1.10194
POPTR_0001s02250	1	1707191	1708696	5.10699	2.89375	3.21823	2.70209	4.21239	4.30637	5.339	3.61603	2.2725	3.74924	3.74924	2.64555	2.10476	3.48112	4.13566	8.46383	1.45373	1.71379	1.97589	1.56087	3.43505	1.63751
POPTR_0001s02260	1	1719618	1722152	21.112	19.7035	33.497	22.3601	17.1856	77.1328	46.7014	21.2807	22.7608	26.5159	26.5159	12.7475	29.0401	17.2456	13.3589	19.1471	12.1718	17.7845	11.816	13.4431	24.076	15.0419
POPTR_0001s02270	1	1723033	1726626	28.118	23.7464	17.2136	23.5881	21.3811	17.1999	23.6954	23.7039	18.8472	28.0868	28.0868	25.4354	20.4509	22.5992	18.8453	16.8802	13.2098	15.8438	13.3291	18.1738	20.9217	4.65445
POPTR_0001s02280	1	1728622	1730636	0	0	0.0309165	0	0	0	0	0	0.0472645	0	0	0	0	0	0	0	0	0	0	0	0.00390905	0.0123206
POPTR_0001s02290	1	1733282	1734898	3.17444	4.06536	4.51005	2.80167	4.35056	4.91852	2.9231	2.23129	2.21442	1.90951	1.90951	3.90392	3.20934	3.60288	13.4142	1.24233	3.1364	0.958537	5.8332	18.5824	4.44458	4.22174
POPTR_0001s02300	1	1739250	1743426	20.4549	20.2481	22.6771	26.1328	22.3823	17.215	17.1761	11.1487	20.8102	20.7228	20.7228	29.0139	20.6939	24.1744	23.9542	14.7763	10.1101	13.7673	8.55174	16.076	19.0404	5.3963
POPTR_0001s02310	1	1752674	1753117	0.593718	0	0.127197	0.41133	0.142497	0	0	0	0.097209	0	0	0.292926	0	0.078691	0.350975	0	0	0	0	0	0.104727	0.172208
POPTR_0001s02320	1	1755852	1757111	0.626965	0.400844	0.153284	0.372115	0.257832	0.13533	0.194969	0.04277	0.498248	0.334427	0.334427	0.309083	0.166978	0.355949	1.16414	0.186103	0	0.187134	0.082616	0.0293486	0.291628	0.260973
POPTR_0001s02330	1	1762050	1765507	4.79036	3.62892	4.11821	2.65708	4.34173	3.60485	5.35741	4.89959	1.89506	3.48514	3.48514	2.99556	7.62765	7.15263	6.50777	4.31565	3.65786	3.52779	4.30711	5.08639	4.37209	1.44745
POPTR_0001s02340	1	1766828	1767669	9.54781	12.1944	11.7779	11.0881	13.3956	3.30866	12.0091	8.03674	11.018	8.43047	8.43047	7.31363	12.9867	15.962	8.06554	13.0395	6.53336	9.25887	9.24619	23.5427	10.7593	4.16246
POPTR_0001s02350	1	1775705	1778359	0.0846995	0.0632779	0.0241718	0.0781874	0.0270847	0	0.553004	0.754765	0	0.105396	0.105396	0.0139178	0.0351069	0.0598278	0.466973	0.134055	0.393382	0.101187	0	1.10992	0.205518	0.299957
POPTR_0001s02360	1	1780756	1782567	2.28953	2.94024	2.04231	1.36522	1.05256	1.39333	1.14205	3.18774	0.842893	1.63206	1.63206	1.76397	0.845209	6.17892	1.15516	1.37318	0.286972	0.641216	0.0732846	0.234374	1.60361	1.35379
POPTR_0001s02370	1	1789621	1792555	8.118	7.07561	4.07746	5.46184	6.12664	5.19602	4.9465	4.0988	4.32066	4.17491	4.17491	3.8952	2.84853	5.58126	4.09192	5.39616	3.13037	3.49141	2.35124	3.12042	4.58389	1.43392
POPTR_0001s02380	1	1795538	1797212	40.9794	44.5697	25.8791	37.9973	34.3485	43.9753	17.2482	23.6974	47.7995	55.38	55.38	37.5749	8.13229	19.1317	8.93973	17.1172	3.61882	13.4136	6.97259	6.61028	27.4383	17.1921
POPTR_0001s02390	1	1813860	1816671	14.4495	13.2291	15.9673	6.87151	10.0194	32.7872	27.7703	18.3243	4.08552	8.98803	8.98803	10.4581	20.9173	17.536	34.1128	12.1538	20.7887	9.46222	19.4446	14.7391	16.0546	8.18989
POPTR_0001s02400	1	1837525	1838533	0.428394	0.576086	0.366777	0.276823	0.246605	0.17256	0.372943	0.0818016	0.336291	0.26622	0.26622	0.506869	0.45273	0.136169	0.98665	0.0507284	0.352474	0.0511787	0.631991	0.589445	0.357448	0.228562
POPTR_0001s02410	1	1866853	1867781	0	0	0	0	0	0	0	0	0	0	0	0	0	0	0	0	0	0	0	0	0	0
POPTR_0001s02420	1	1868628	1873418	1.40116	0.887294	0.352042	1.22316	0.818249	0.705501	0.480472	0.78509	1.11627	0.814785	0.814785	1.72669	0.0473454	0.774447	0.134955	0.74103	0.0192909	0.272716	0	0.229525	0.66724	0.477544
POPTR_0001s02430	1	1878506	1883866	76.2962	75.3827	83.2364	85.9668	84.2277	82.1413	87.4517	60.5029	80.3811	67.5461	67.5461	66.1004	52.3051	49.0356	33.6244	54.9037	34.1447	44.1106	37.0193	31.5165	62.672	19.3753
POPTR_0001s02440	1	1892625	1893361	0	0	0.107267	0	0	0	0	0	0	0	0	0	0	0	0	0	0	0	0	0	0.00536335	0.0239856
POPTR_0001s02450	1	1901576	1903813	10.248	11.5285	20.7863	6.84696	7.63442	32.0632	28.2344	9.97788	8.19241	11.1988	11.1988	8.83771	7.49655	11.5834	27.1823	13.027	6.28867	7.33419	9.61288	9.7701	12.9521	7.68115
POPTR_0001s02460	1	1908401	1908733	0	0	0.222265	0	0.622623	0.784397	0.141243	0.371388	0.0849484	0.323045	0.323045	0.191966	0	0.137532	0.153354	0.0770397	0	0	0	0.425246	0.192905	0.223367
POPTR_0001s02470	1	1912433	1914890	4.57946	4.35583	3.92304	3.1506	2.98895	4.3678	4.30618	5.80693	2.89711	2.84052	2.84052	2.19419	4.75351	3.83035	3.68754	4.49753	1.98618	2.26928	1.96501	2.05502	3.46478	1.10166
POPTR_0001s02480	1	1925043	1926584	3.05514	2.86006	2.98525	2.72137	2.17317	1.84639	4.14622	3.87769	2.18779	4.02568	4.02568	3.10182	3.66568	2.49486	2.95044	1.62165	1.66215	1.7611	1.01682	1.88488	2.70319	0.926598
POPTR_0001s02490	1	1937750	1938905	5.60766	7.58302	4.41755	6.90255	5.70288	6.21324	6.75387	5.71125	3.71855	5.67368	5.67368	6.46948	9.3437	5.98131	3.20205	2.75152	2.41481	2.7022	6.48167	2.40059	5.28526	1.90103
POPTR_0001s02500	1	1951095	1954892	11.2194	7.4574	13.3534	14.139	12.2147	7.8967	11.7666	7.52724	15.914	9.30025	9.30025	13.964	2.28991	4.34739	3.14297	3.87354	2.23777	3.94996	2.48982	2.99249	7.96884	4.60184
POPTR_0001s02510	1	1965089	1965746	2.16655	2.13309	1.63005	2.30375	0.692959	1.32282	1.28634	1.19133	2.44967	1.30677	1.30677	1.91023	0.204188	2.53916	0.271632	1.40339	0	0.510115	0	0.129125	1.2379	0.850353
POPTR_0001s02520	1	1975154	1976749	0	0	0.0231874	0	0	0.0545521	0.0294699	0.0258603	0	0	0	0	0	0	0.0159984	0	0	0	0	0	0.00745341	0.0148602
POPTR_0001s02530	1	2028197	2028934	0	0	0	0	0	0	0	0	0	0	0	0	0	0	0	0	0	0	0	0	0	0
POPTR_0001s02540	1	2036578	2037262	0	0	0	0	0	0	0	0	0	0	0	0	0	0	0	0	0	0	0	0	0	0
POPTR_0001s02550	1	2038492	2038797	0	0	0	0	0	0	0	0	0	0	0	0	0	0	0	0	0	0	0	0	0	0
POPTR_0001s02560	1	2040953	2044698	22.7191	20.1224	20.8461	22.641	14.1879	16.5665	18.841	12.2595	18.4573	18.9371	18.9371	21.8382	11.9967	14.0069	13.3388	12.8891	6.73764	10.1035	6.85262	7.06636	15.4672	5.27106
POPTR_0001s02570	1	2049415	2053415	6.33917	4.05173	5.77843	4.11677	7.51608	3.05868	5.19369	2.76178	4.36973	2.9087	2.9087	6.83352	8.25661	4.04811	7.41784	3.41934	5.31242	3.03821	7.48414	5.57555	5.01946	1.80683
POPTR_0001s02580	1	2050247	2050620	0.115575	0	1.08821	0.106696	0.554061	0.116409	0.125759	0.220667	0.0756359	0	0	0.398828	0.215328	0.306138	0.409627	0.0685941	0.512388	0.138073	0.49737	0.302903	0.262613	0.262856
POPTR_0001s02590	1	2056005	2057120	8.08978	7.42151	4.27686	5.56394	6.35509	4.86717	4.84468	4.92472	6.1832	5.06626	5.06626	8.19124	3.64585	5.26418	3.30376	4.18964	1.44427	3.24323	2.63726	4.30482	4.94419	1.7305
POPTR_0001s02600	1	2059353	2061155	4.87293	4.03418	1.99187	4.0938	2.23259	1.76873	2.72286	1.67682	5.54593	4.80584	4.80584	4.177	1.06438	1.92965	1.89249	2.29217	0.444809	2.14972	1.10659	1.40945	2.75088	1.5193
POPTR_0001s02610	1	2072937	2073194	14.9091	17.0806	20.2243	15.4643	12.2139	11.81	11.8489	11.6752	11.0707	12.9212	12.9212	3.0556	3.74854	3.28303	2.67152	1.78924	4.66763	2.20167	5.04663	3.07332	9.08383	5.80275
POPTR_0001s02620	1	2074967	2076243	15.7773	19.2188	16.6209	14.0587	20.008	17.9631	14.3313	11.9207	11.8952	16.5575	16.5575	13.0206	17.2281	8.28606	9.52249	7.53211	6.25584	5.2042	6.41068	6.96624	12.7668	4.76234
POPTR_0001s02630	1	2076654	2077575	0.0541418	0	0	0	0	0.0546837	0	0	0	0	0	0.0267691	0.0674166	0	0	0	0.0343892	0	0	0	0.01187	0.022417
POPTR_0001s02640	1	2082867	2089496	6.36101	7.42478	8.85436	5.40436	8.58426	8.72443	7.33165	5.08244	6.34715	6.54166	6.54166	3.43149	4.79493	4.06199	2.70102	4.52542	1.6652	2.05886	3.27426	2.05595	5.28834	2.29563
POPTR_0001s02650	1	2100554	2102975	1.29038	0.991532	0.884172	0.782574	0.884542	1.03962	0.762504	0.352124	1.01305	1.00885	1.00885	0.636141	0.550153	0.312525	0.348579	0.612869	0.397001	0.638605	0.407921	0.483301	0.720265	0.286978
POPTR_0001s02660	1	2104478	2109282	9.79485	12.0772	12.6401	9.71526	9.77441	10.1193	9.3153	7.26132	6.92409	7.64674	7.64674	8.16359	8.2354	8.6679	7.99089	6.28012	5.68745	6.30351	5.15941	6.95114	8.31774	1.9802
POPTR_0001s02670	1	2111141	2113489	0.19125	0.79645	0.585078	0.403803	0.157379	0.440552	0.624763	0.208809	0.232515	0.442069	0.442069	0.377391	0.0849847	0.420008	0.113051	0.259641	0	0.114318	0	0.0537408	0.297394	0.220922
POPTR_0001s02680	1	2116373	2118082	1.97321	1.22475	1.89566	2.09269	1.55984	0.994146	2.00281	2.5203	1.41348	2.45516	2.45516	2.03763	3.39892	2.71257	1.92164	1.99457	2.14439	2.75489	2.23003	1.60706	2.06945	0.563338
POPTR_0001s02690	1	2120254	2120772	5.32494	3.26392	4.63122	3.8392	5.19079	3.10234	3.07613	4.44864	3.92121	5.27782	5.27782	3.7357	5.27951	3.43979	2.94809	2.76387	3.42333	4.02534	4.75878	3.32514	4.05268	0.895493
POPTR_0001s02700	1	2124529	2128157	0	0.0215381	0	0.0177396	0	0.0580712	0	0	0.0250954	0	0	0.0189491	0	0	0	0	0	0	0	0	0.00706967	0.0147614
POPTR_0001s02710	1	2137325	2139360	2.2191	8.7055	1.71048	5.56562	5.21835	2.12439	4.18664	1.94288	6.12547	5.10918	5.10918	3.192	0.667169	1.41139	0.852507	0.746578	0.609377	1.81176	0.591418	0.0969911	2.8998	2.37458
POPTR_0001s02720	1	2150393	2151413	3.8432	1.73256	3.40431	2.69244	1.73829	1.4242	2.6447	1.81426	1.67658	1.86898	1.86898	3.2241	2.55451	3.08999	5.03641	2.80625	2.04214	2.29625	1.30416	1.79543	2.44289	0.93093
POPTR_0001s02730	1	2154692	2156262	6.2022	6.4064	4.61884	4.93084	6.15862	5.32488	5.45936	3.96562	4.41128	7.1128	7.1128	5.82215	6.13492	3.45572	3.78988	2.62335	2.63023	2.31854	3.54727	2.1206	4.70731	1.59823
POPTR_0001s02740	1	2162106	2162942	0	0	0	0	0	0	0	0	0	0	0	0	0	0	0	0	0	0	0	0	0	0
POPTR_0001s02750	1	2165350	2169526	0.451583	0.216967	0.414385	0.208546	0.44893	0.243823	0.333716	0.785543	0.179572	0.622567	0.622567	0.397747	1.29408	0.991774	1.0389	0.92891	0.357482	0.317998	0.862956	0.740013	0.572903	0.322701
POPTR_0001s02760	1	2183520	2183906	0	0	0	0	0	0	0	0	0	0	0	0	0	0	0.131956	0	0	0	0	0.219329	0.0175642	0.0558888
POPTR_0001s02770	1	2184658	2186337	0.275858	0.185591	0.0472632	0.30577	0.105917	0	0.120138	0	0.072255	0.20608	0.20608	0.163287	0	0.175478	0.0652195	0.229354	0	0.0659506	0.101812	0	0.116303	0.0974901
POPTR_0001s02780	1	2187036	2187236	0	0	0	0	0	0	0	0	0	0	0	0	0	0	0	0	0	0	0	0	0	0
POPTR_0001s02790	1	2189462	2191202	33.6444	37.0825	35.4819	17.6458	30.3914	38.7671	26.5222	19.05	18.0004	16.1013	16.1013	18.1598	45.9879	37.5932	17.5132	29.7278	19.0873	15.4008	21.0172	13.3856	25.3331	9.86293
POPTR_0001s02800	1	2224770	2225270	0	0	0	0	0	0	0	0	0	0	0	0	0	0	0	0	0	0	0	0	0	0
POPTR_0001s02810	1	2225516	2227989	0.428977	0.0565879	0.0216163	0.605841	0.0242212	0	0.137233	0.0482065	0.29718	0.062684	0.062684	0.0124464	0.298095	0.0400652	0.923025	0.209504	0.319807	0	0	0	0.177409	0.244081
POPTR_0001s02820	1	2229984	2237380	6.94366	6.82116	4.66021	7.88797	7.24241	4.14544	5.01009	4.63674	6.5227	7.20633	7.20633	6.39567	3.31077	5.62191	4.00901	4.77001	3.16239	4.5319	3.30958	4.2947	5.38445	1.51681
POPTR_0001s02830	1	2245639	2247583	3.57749	3.26181	2.5877	2.52311	5.26579	2.2827	3.94149	3.90383	2.58864	2.82021	2.82021	2.55265	8.92436	5.85066	9.56873	3.1788	3.71463	3.87589	4.82256	3.87301	4.09671	2.00389
POPTR_0001s02840	1	2253335	2256842	5.59578	7.87187	8.97026	8.71929	7.08162	7.43384	9.93333	9.47202	6.80474	8.8885	8.8885	5.04735	10.9031	4.96111	8.65111	3.76858	3.66936	7.13493	5.53811	4.94094	7.21372	2.1101
POPTR_0001s02850	1	2255388	2255652	0	0	0	0	0	0	1.597	0	0	0	0	0	0	0	0	0	0	0	0	0	0.07985	0.3571
POPTR_0001s02860	1	2258059	2262276	4.07249	3.37615	5.35074	2.11167	1.87354	11.2952	23.2841	13.3687	1.56993	2.22194	2.22194	2.35147	0.519942	1.6257	0.774355	1.40782	0.65361	1.71619	0.445964	1.40779	4.08246	5.65975
POPTR_0001s02870	1	2269143	2270734	0.39535	1.52556	0.563924	0.121643	2.06473	0.840555	0.477527	0.33537	0.862433	2.62375	2.62375	1.16933	1.09234	4.53753	0.18164	1.43383	0.973701	0.367353	0.0540156	0.0863458	1.11653	1.12478
POPTR_0001s02880	1	2271709	2278410	2.33726	2.25674	1.14828	1.18746	2.55524	1.35033	1.87303	2.61247	2.20525	1.80384	1.80384	1.65245	2.68095	5.11668	2.55819	3.55986	3.01817	1.89442	1.22561	1.40119	2.21206	0.944668
POPTR_0001s02890	1	2285695	2287189	0.0641204	0.143364	0.0273821	0.147895	0.27673	0.193399	0.0696023	0.0305325	0.062893	0.0397978	0.0397978	0.0631414	0.219277	0.576517	0.0377852	0.0759278	0.0203563	0.0191044	0	0	0.105381	0.13465
POPTR_0001s02900	1	2287926	2293339	56.9766	54.249	46.6896	54.5329	45.768	45.4969	43.5374	32.9765	49.7482	42.601	42.601	47.0404	24.703	34.149	29.8034	37.3892	19.8782	24.3044	15.0328	19.1045	38.3291	12.7011
POPTR_0001s02910	1	2299588	2305933	54.9365	42.7041	71.2352	43.1453	37.9265	29.8183	49.7721	47.1156	25.7003	32.4867	32.4867	54.167	12.8642	29.1267	17.5724	34.4714	4.75289	21.9325	14.148	16.6749	33.6519	16.7826
POPTR_0001s02920	1	2312828	2313091	0	0	0	0	0	0	0	0	0	0	0	0	0	0	0	0	0	0	0	0	0	0
POPTR_0001s02930	1	2319559	2326897	21.5164	17.1084	7.73559	25.893	16.9713	12.8529	18.0916	13.3314	16.4621	14.23	14.23	20.4104	5.58522	16.8951	8.29794	11.8623	3.02138	10.2519	3.60696	6.2503	13.2302	6.19215
POPTR_0001s02940	1	2330052	2335284	5.3691	4.72966	5.94663	5.94259	4.33105	4.86945	4.5638	3.62127	4.75493	2.82463	2.82463	4.68837	2.75677	4.35831	2.6038	3.90037	2.01312	2.76041	2.15142	2.85299	3.89317	1.22958
POPTR_0001s02950	1	2339249	2341533	4.78045	5.8751	6.2532	3.4319	8.02505	5.81704	5.70704	4.94171	5.38777	4.79143	4.79143	2.55316	4.04456	2.60114	4.47094	2.48201	1.80794	1.98269	3.50949	2.04471	4.26494	1.68772
POPTR_0001s02960	1	2345874	2346406	25.2947	36.2548	18.6041	31.8123	23.6475	21.7235	15.9723	9.36706	26.1616	48.8284	48.8284	26.7454	11.4434	7.30169	7.18536	6.83466	5.13559	7.84619	11.9631	5.31327	19.8132	13.6597
POPTR_0001s02970	1	2350001	2352103	4.85262	6.5207	3.12519	4.81631	3.39897	6.85513	5.23394	2.99248	4.5527	3.73966	3.73966	3.90611	3.0301	4.77708	4.60413	1.88609	2.16212	1.32097	1.12206	2.71466	3.76753	1.55259
POPTR_0001s02980	1	2361156	2365033	7.30031	7.65378	6.72946	10.6463	7.88475	6.63099	7.72523	4.404	9.14442	6.37989	6.37989	6.94445	4.13451	5.05405	4.074	6.88519	2.76575	3.55793	2.45049	3.72714	6.02363	2.17805
POPTR_0001s02990	1	2368953	2370122	29.7425	27.6789	28.4229	37.2644	34.7136	24.005	22.3976	17.6221	35.1932	33.9488	33.9488	24.1566	24.7652	19.0992	9.60843	15.9208	10.4695	11.8181	8.77596	6.82959	22.8191	9.86883
POPTR_0001s03000	1	2372331	2375422	0.385988	0.385203	0.47823	0.872539	1.35951	0.864549	0.793546	0.901957	0.533878	1.01503	1.01503	0.783655	0.266707	0.523345	0.177668	0.356795	0.163183	0.102539	0.132078	0.589983	0.585071	0.351423
POPTR_0001s03010	1	2377611	2380211	0.677871	0.126639	1.01567	0.156456	1.02993	2.61731	2.15167	0.862959	0.110933	0.35134	0.35134	1.41985	0.175621	0.658104	1.20073	0.167695	0.214725	0.0337512	0.833678	0.25915	0.720771	0.705066
POPTR_0001s03020	1	2385113	2387567	2.93078	3.28459	3.53275	4.27677	7.50129	2.7342	5.39623	5.35666	3.19748	8.24135	8.24135	6.4406	3.84777	2.14744	7.39841	0.945026	0.802424	2.52952	2.82542	0.995888	4.1313	2.39477
POPTR_0001s03030	1	2388058	2390119	0.676508	0.14219	0.144849	0.0390375	0.040574	0.383355	0.32215	0	0.24911	0.157887	0.157887	0.813091	0	0.582569	0.52466	0.0753059	0	0.126319	0	0.1939	0.23147	0.243669
POPTR_0001s03040	1	2391699	2398383	2.21482	1.82392	1.94494	2.23635	0.926209	1.81117	1.81286	1.5905	1.51143	1.57779	1.57779	1.52101	0.3531	1.50448	0.436128	1.32591	0.2997	0.813926	0.104758	0.43415	1.29105	0.66883
POPTR_0001s03050	1	2402048	2404522	0.153591	0.0491769	0	0	0.0210491	0.0662911	0.0238799	0	0.0143593	0.027303	0.027303	0.151406	0.0136418	0.0581242	0.298106	0.0390673	0.0555813	0	0.0944219	0.172516	0.0632909	0.0766561
POPTR_0001s03060	1	2412451	2415691	14.9448	6.60921	11.2836	10.1454	9.50201	5.64195	5.71144	6.73228	9.2596	5.6287	5.6287	13.3721	16.089	15.5328	10.1174	12.588	12.4097	8.88424	11.2683	8.22557	9.97874	3.42024
POPTR_0001s03070	1	2420316	2421215	0.242157	0.271368	0.103661	0	0	0.365783	0	0.115588	0	0.150664	0.150664	0.0596869	0	0.192455	0.356578	0.0718605	0	0	0	0.0793317	0.10799	0.121732
POPTR_0001s03080	1	2421859	2423947	0.847762	0.903138	0.548852	0.935359	0.595249	0.437395	0.562908	0.631708	0.757792	0.745987	0.745987	1.53872	1.1957	1.99427	0.598741	0.724344	0.406044	0.481616	0.58485	0.393059	0.781474	0.397112
POPTR_0001s03090	1	2427661	2431820	0.787401	0.537188	1.20276	1.07514	0.459974	0.655995	0.932572	0.392635	0.0895365	0.383813	0.383813	0	0.0639737	0.181308	0.0202046	0.0203001	0.0216609	0.102277	0.0210272	0	0.366579	0.386692
POPTR_0001s03100	1	2434305	2436997	37.6645	35.3414	30.011	35.0188	37.4887	21.7495	32.9793	26.152	28.8549	35.9846	35.9846	32.9903	61.1486	30.932	43.823	25.2433	20.6772	26.9837	39.1849	31.6059	33.4909	8.78459
POPTR_0001s03110	1	2443685	2456748	8.12337	6.96551	7.26579	8.22337	6.72427	6.12016	8.57349	8.61265	5.38086	8.35841	8.35841	7.19222	8.33223	5.67342	5.6401	6.98824	6.02493	6.03916	6.00073	4.09108	6.93442	1.29246
POPTR_0001s03120	1	2459111	2459773	0.195588	0.584485	0.167464	0.421252	0.250188	0.78792	0.567571	0	0.554537	0.0811266	0.0811266	0.289265	0.607807	0.483233	0.847035	0.0386941	0.0824533	0.0389437	0.32064	0.640629	0.351998	0.267607
POPTR_0001s03130	1	2470951	2474928	0.557825	0.341121	0.260613	0.32712	0.146019	0.102199	0.0549385	0.145308	0.36464	0.25203	0.25203	0.375039	0.346621	0.510174	0.2994	0.571801	0.0960838	0.181683	0.155951	0.232528	0.278656	0.149328
POPTR_0001s03140	1	2480634	2486286	1.88815	1.22221	1.20689	1.386	1.06885	0.801968	0.915855	1.08562	1.39906	1.30155	1.30155	1.14361	1.31496	1.2169	0.604759	1.33643	0.706094	1.45331	0.405622	0.863595	1.13115	0.339155
POPTR_0001s03150	1	2493634	2494940	5.08073	5.30265	1.95065	2.10457	4.03677	2.29382	1.90459	2.84642	1.83564	2.17966	2.17966	0.86452	0.873348	2.13325	1.03445	1.97341	0.11074	1.3613	1.29527	0.689104	2.10253	1.35637
POPTR_0001s03160	1	2499547	2510079	6.92544	8.99006	10.267	7.7608	7.71007	20.5322	16.9065	10.1936	5.18278	11.3458	11.3458	6.18108	6.10601	5.3102	4.54129	4.299	4.16813	4.27339	4.51609	3.60909	8.00822	4.46455
POPTR_0001s03170	1	2529505	2530648	0	0	0	0	0	0	0	0	0	0	0	0	0	0	0	0	0	0	0	0	0	0
POPTR_0001s03180	1	2533194	2535217	0.403941	0.65738	0.345536	0.508353	0.492622	0.406781	0.359032	0.454905	0.143992	0.182463	0.182463	0.235171	0.958608	0.504882	0.281377	0.239255	0.162656	0.175096	0.247895	0.0720232	0.350722	0.209466
POPTR_0001s03190	1	2576259	2579267	0.0200522	0	0	0	0	0	0.108867	0	0.0392352	0	0	0	0	0.381625	0	0.0119012	0.113719	0.0119757	0	0	0.0343688	0.0885628
POPTR_0001s03200	1	2613649	2617119	0	0	0	0	0	0	0	0	0	0	0	0	0	0	0	0	0	0	0	0	0	0
POPTR_0001s03210	1	2632926	2637103	0.0164008	0.0182876	0	0.0150623	0.0157309	0	0.0355471	0	0.0533984	0	0	0.0322578	0	0.138551	0	0.00973404	0.228304	0.0389914	0	0	0.0301133	0.056676
POPTR_0001s03220	1	2640664	2641487	0	0	0	0	0	0	0	0	0	0	0	0	0	0	0	0	0	0	0	0	0	0
POPTR_0001s03230	1	2656671	2657758	0	0	0	0	0	0	0	0	0	0	0	0	0	0	0	0	0	0.0292077	0	0	0.00146039	0.00653104
POPTR_0001s03240	1	2662838	2665405	0.0718104	0.0535623	0	0	0	0	0	0	0	0.0895011	0.0895011	0	0.0148553	0	0.0564679	0.0709187	0	0.0142752	0	0	0.0230446	0.0340804
POPTR_0001s03250	1	2666738	2669302	1.98045	3.59921	1.66133	3.25835	2.02981	2.69288	0.610236	1.48234	0.65929	3.76388	3.76388	2.28561	0.574086	1.35525	0.379489	1.34179	0.63289	2.00095	0.0692143	0.147181	1.71441	1.21276
POPTR_0001s03260	1	2671818	2672641	7.50285	21.2201	0.0638053	0.685219	1.92383	0.299111	47.0606	0.354361	0	1.8516	1.8516	2.89461	0	2.63363	3.16665	0.1765	0.0943925	0.709134	0	0.048595	4.62683	11.0746
POPTR_0001s03270	1	2682177	2682860	7.9958	5.74846	7.29835	3.48137	2.46059	3.79841	3.52971	3.81639	3.80089	5.34942	5.34942	4.38819	0.234459	6.27391	0.579293	4.29812	0.621075	5.31673	0	1.03781	3.76892	2.34708
POPTR_0001s03280	1	2684171	2684527	0	0.407052	0.103661	0	0.115594	0	0.262861	0.577938	0.0792376	0.301327	0.301327	0	0	0.127787	0	0	0	0	0	0	0.113839	0.168261
POPTR_0001s03290	1	2685462	2686817	5.78813	6.1253	3.74471	3.85837	2.40657	3.95083	2.51916	4.17411	3.49209	4.55953	4.55953	2.91698	0.199926	4.18913	0.56983	3.12984	0.365709	3.53435	0	0.927189	3.05056	1.8131
POPTR_0001s03300	1	2690618	2695012	0.0756232	0.226215	0.0648488	0.0699164	0	0.0254304	0.0824193	0.0964131	0.0330465	0	0	0.136925	0.23539	0.254148	0.074572	0.0749306	0	0	0	0.132294	0.0791086	0.0814587
POPTR_0001s03310	1	2699728	2704616	0.889989	0.899942	0.985191	0.901688	0.728959	0.655863	1.01583	0.663254	1.07958	1.13439	1.13439	1.14517	1.05268	0.954565	0.474342	1.08236	0.673679	0.518689	0.280289	0.384067	0.832746	0.268037
POPTR_0001s03320	1	2704853	2707316	11.3246	13.6323	9.56405	16.049	14.2817	6.39336	8.01539	7.43318	10.9	7.04428	7.04428	9.23661	10.0246	10.722	8.66193	10.4236	6.17639	8.66748	4.36478	4.47788	9.22187	3.09064
POPTR_0001s03330	1	2719131	2724884	1.64812	1.10966	1.59597	0.647567	1.35405	7.25871	3.10077	2.74473	1.04101	1.22414	1.22324	0.565461	4.22192	1.54688	2.83023	1.39841	1.93713	0.63893	2.55992	0.947462	1.97972	1.56259
POPTR_0001s03340	1	2722364	2726680	5.62662	6.14912	8.67647	3.56875	8.11423	9.80487	10.1478	7.64114	5.38279	5.11874	5.12	3.35325	15.7786	6.35186	6.45668	5.59661	6.73968	4.9181	11.6093	6.37648	7.12655	2.94757
POPTR_0001s03350	1	2728660	2733158	1.25039	0.885017	0.662087	0.470843	1.42062	0.563362	1.75461	1.46091	0.699831	1.2895	1.2895	1.21673	2.67965	2.02211	1.54533	1.56257	1.00018	1.60191	1.89151	1.43367	1.33502	0.538247
POPTR_0001s03360	1	2736903	2737906	0	0	0	0	0	0	0	0	0	0	0	0	0	0	0	0	0	0	0	0	0	0
POPTR_0001s03370	1	2746371	2747074	0	0	0.401378	0.144077	0	2.12519	31.2999	0	0	0.291503	0.291503	0.115368	0.145619	0.0414089	0.0461726	0	0.0495006	0	0.432501	0	1.76921	6.96676
POPTR_0001s03380	1	2757923	2758673	0	0	0	0	0	0	0.0779999	0	0	0	0	0	0	0	0	0	0	0.0428186	0	0	0.00604092	0.0194497
POPTR_0001s03390	1	2760932	2762149	0.922359	1.82806	1.30556	1.11332	0.272052	1.78598	3.2802	1.08374	0.905028	0.926756	0.926756	0.629571	0.551038	0.901995	0.44003	0.799896	0.0223662	0.402605	0.13091	0.186019	0.920712	0.742629
POPTR_0001s03400	1	2766365	2769306	0.0308529	0	0.818813	0	0.0148019	0	0.0167892	0.0441807	0	0.0383918	0.0383918	0.0760495	0.182066	0.0572085	0.109351	0.256291	0.0586222	0.0184294	0.0284508	0.0606155	0.0924653	0.182658
POPTR_0001s03410	1	2770057	2772648	0.0166763	0.018688	0.0142803	0.0769666	0.0319991	0.151153	0.0725869	0	0.021827	0	0	0.0328468	0.0206844	0	0.00985086	0	0	0	0	0	0.023378	0.0377281
POPTR_0001s03420	1	2773996	2776089	0.103211	0.0924182	0.0353458	0.266772	0.0198026	0.124739	0.0449226	0.0591186	0.027018	0.0256862	0.0256862	0.0305316	0.166816	0.0218712	0.109706	0	0	0	0	0.013525	0.0583585	0.068236
POPTR_0001s03430	1	2778476	2779250	0.950696	0.426152	0.81396	0.585048	0.425623	0.25531	0.551746	0.665597	0.165911	0.315466	0.315466	0.812374	0.0788024	0.503659	0.37428	1.09074	0.200704	0.113576	0.31173	0.124581	0.454071	0.290416
POPTR_0001s03440	1	2779833	2783875	150.01	139.28	200.453	192.386	178.109	143.331	146.856	138.007	211.981	199.111	199.111	204.211	181.082	131.959	82.7962	188.568	82.3991	113.487	106.953	54.559	152.232	46.5156
POPTR_0001s03450	1	2792169	2792351	0	0	0	0	0	0	0	0	0	0	0	0	0	0	0	0	0	0	0	0	0	0
POPTR_0001s03460	1	2794995	2801642	22.6078	25.4733	24.1486	22.8977	23.6107	23.8589	24.9132	18.9125	27.365	20.6503	20.6503	18.37	21.9609	18.8329	20.1874	18.4573	19.3321	16.9793	21.1265	19.6025	21.4969	2.78312
POPTR_0001s03470	1	2804079	2805837	6.98785	5.43444	5.08818	2.54524	5.93043	15.6089	16.3489	10.5753	2.83156	3.96259	3.96259	2.78933	7.68446	11.8623	2.6962	3.89336	3.04117	3.91882	13.5334	2.11832	6.54067	4.5578
POPTR_0001s03480	1	2807478	2812029	9.42275	9.98837	14.3137	9.01804	8.55501	11.7889	15.666	10.0501	8.33311	10.3631	10.3631	9.48438	9.54171	8.32384	6.52151	10.0131	5.50822	9.01877	12.0002	6.183	9.72285	2.44842
POPTR_0001s03490	1	2815485	2816524	1.21192	1.58379	0.518791	0.185879	0.387539	1.01701	0.879139	0.964131	0.793116	1.00536	1.00536	0	0	0.107005	0.119315	0.239759	1.27915	0	0	0.264686	0.578097	0.509066
POPTR_0001s03500	1	2816729	2820533	23.0271	30.1145	27.8875	25.777	25.7372	33.4571	22.5594	16.692	18.4006	16.2194	16.2194	13.4468	16.3972	14.1057	13.0694	15.6534	13.7261	13.8137	15.6608	10.9631	19.1464	6.45162
POPTR_0001s03510	1	2821385	2823786	1.37444	1.88502	1.29974	1.07934	1.20055	0.681735	0.825967	1.29265	0.671083	0.433896	0.433896	0.829313	1.07119	1.23881	0.654357	0.815708	0.350782	0.833105	0.655828	0.483777	0.905559	0.392478
POPTR_0001s03520	1	2825809	2826710	110.45	133.268	79.3243	112.572	113.63	115.92	68.6245	71.819	146.288	128.292	128.292	175.137	19.165	70.917	17.4995	33.3367	10.0613	73.226	8.06674	15.4521	81.5671	51.1186
POPTR_0001s03530	1	2830821	2832968	1.7214	1.88781	4.86299	1.62374	2.14469	2.39862	3.42858	2.65939	1.00669	2.59861	2.59861	0.794918	6.37959	2.73756	2.53237	2.13153	2.7835	1.35739	2.18494	0.960631	2.43968	1.30868
POPTR_0001s03540	1	2838311	2840965	0	0	0	0	0	0.0238642	0	0	0	0.0294885	0.0294885	0	0.0441924	0.0502173	0	0	0	0	0	0	0.00886254	0.0165633
POPTR_0001s03550	1	2843227	2846896	0.0963846	0.043288	0.231428	0.0356571	0.388938	0.233411	0.27323	0.221212	0.315676	0.480438	0.480438	0.523653	0.948505	0.296741	0.102681	0.217806	0.354722	0.357589	0.308627	0.0506191	0.298052	0.211679
POPTR_0001s03560	1	2847541	2853882	1.52418	2.16489	1.12844	1.13061	1.43604	1.29359	1.6264	0.919151	0.933685	1.15131	1.15131	1.95884	1.60321	1.51571	2.08956	1.11442	1.24107	1.18115	0.919879	1.1592	1.36213	0.372759
POPTR_0001s03570	1	2858196	2860559	0	0.0394778	0	0	0	0.106433	0	0	0	0	0	0	0	0.0746581	0	0	0	0	0	0	0.0110284	0.0290442
POPTR_0001s03580	1	2864436	2864680	2.6459	1.7794	1.20722	2.44159	3.04616	2.30984	1.53527	2.52574	1.61388	2.19132	2.19132	0.260659	0.109344	0.186482	0.312153	0	0	0.105386	0.540741	0.115598	1.2559	1.07919
POPTR_0001s03590	1	2866496	2867416	8.07942	9.34758	7.03047	8.79197	11.8476	11.7093	6.93359	7.52477	6.36224	6.70084	6.70084	3.82118	9.63667	4.66304	5.04418	2.41726	4.32651	2.74642	3.43137	3.18508	6.51502	2.82471
POPTR_0001s03600	1	2867846	2870578	0	0.0295206	0.0226205	0	0	0	0.0287551	0	0.0172908	0	0	0.0390738	0	0.027994	0.0312145	0.219538	0	0.0631287	0	0.0346228	0.0256879	0.049192
POPTR_0001s03610	1	2874237	2875224	0	0	0.0743262	0	0	0.0874061	0	0	0.0568028	0	0	0	0	0	0	0	0.109935	0	0	0	0.0164235	0.0348545
POPTR_0001s03620	1	2880202	2882414	4.53963	6.14914	7.69164	3.79965	4.07462	51.5567	11.4121	8.17194	2.9503	8.6564	8.6564	1.67491	1.56371	3.9964	24.4014	2.48122	4.5722	1.54148	4.0146	2.50346	8.22039	11.4231
POPTR_0001s03630	1	2894353	2895106	0	0.0740661	0.226354	0.183035	0.126809	0.0665569	0.215752	0.0631086	0	0	0	0.0651758	0.123268	0.0350139	0.039042	0	0	0	0	0	0.0609091	0.0758324
POPTR_0001s03640	1	2895394	2899711	4.42636	4.80279	3.93841	5.69531	4.24659	3.89631	4.01995	4.32599	4.35609	3.81553	3.81553	3.38502	4.03013	3.08378	2.49141	3.12404	3.06837	1.39503	2.89301	2.58066	3.66952	0.947248
POPTR_0001s03650	1	2908697	2916025	4.32399	3.73329	3.28633	4.17498	3.5133	3.59951	2.37656	2.33782	3.04642	2.47056	2.47056	3.99153	2.79802	4.23105	1.64193	1.47959	1.08967	1.50229	2.61776	1.56108	2.81231	1.02254
POPTR_0001s03660	1	2917428	2919477	0	0	0	0	0.0344466	0.0361592	0	0	0	0	0	0	0	0	0	0	0	0	0	0	0.00353029	0.0108696
POPTR_0001s03670	1	2933284	2935709	0	0	0	0	0.040773	0	0	0	0	0	0	0	0	0	0.0501194	0	0	0	0	0	0.00454462	0.01407
POPTR_0001s03680	1	2943939	2948721	0	0.0188747	0.0433301	0.108972	0	0.0339223	0	0.176948	0.0551129	0	0	0.00830292	0.0628182	0.0624597	0.0397972	0.0699746	0	0	0	0	0.0340256	0.0463676
POPTR_0001s03690	1	2971001	2973925	0	0	0	0	0	0	0	0	0	0	0	0	0	0	0	0	0	0	0	0	0	0
POPTR_0001s03700	1	2974163	2975142	0	0	0	0	0	0	0	0	0	0	0	0	0	0	0	0	0	0	0	0	0	0
POPTR_0001s03710	1	2981525	2984348	0	0.0175935	0.0270125	0	0	0	0.0686661	0	0	0.0196303	0.0196303	0	0	0.0250472	0	0.0187257	0	0	0	0	0.00981528	0.0171313
POPTR_0001s03720	1	2986324	2986972	0	0	0	0	0	0	0	0	0	0	0	0	0	0	0	0	0	0	0	0	0	0
POPTR_0001s03730	1	2992404	2995369	0	0.0250682	0	0	0	0	0	0	0.0146394	0	0	0	0.0279448	0	0.026428	0	0	0.0400864	0	0	0.00670834	0.0126261
POPTR_0001s03740	1	3012044	3013066	0	0	0	0	0	0	0	0	0	0	0	0	0	0	0	0	0	0	0	0	0	0
POPTR_0001s03750	1	3017550	3018019	19.1276	41.3241	33.7721	32.5956	60.1601	57.5885	28.5142	28.5308	5.35609	26.8806	26.8806	3.80695	3.71541	2.97159	3.2591	3.1649	1.68905	3.24021	1.9775	1.86801	19.3212	19.0919
POPTR_0001s03760	1	3045066	3046950	0	0	0	0	0	0	0	0	0	0	0	0	0	0	0	0	0	0	0	0	0	0
POPTR_0001s03770	1	3054546	3056339	0	0	0	0	0	0	0	0	0	0	0	0	0	0	0	0	0	0	0	0	0	0
POPTR_0001s03780	1	3064283	3065599	51.2145	60.7245	57.1664	59.4844	61.4696	55.6392	57.6781	43.7922	55.1229	39.7692	39.7692	32.6227	43.3564	37.4031	27.1704	38.2138	21.3999	25.5664	24.6225	22.3495	42.7267	13.9258
POPTR_0001s03790	1	3068064	3068845	27.5587	23.5214	29.5549	30.4426	18.7834	21.6012	29.2978	22.3216	46.6156	25.2418	25.2418	26.2892	20.74	20.3316	16.1645	24.3459	15.946	20.6932	16.7459	9.53405	23.5486	7.56762
POPTR_0001s03800	1	3069717	3075021	1.84257	2.20563	2.16345	1.05672	7.3927	2.39014	2.71905	2.94532	1.18748	1.96295	1.96295	1.25932	20.4897	3.37908	4.49368	3.2231	6.03778	4.86121	7.08913	1.67354	4.01677	4.31322
POPTR_0001s03810	1	3091913	3095993	103.183	114.401	118.748	140.775	116.948	150.842	117.803	75.6726	120.615	90.9526	90.9526	98.4141	69.059	65.0149	49.2564	70.8699	40.0121	60.3262	45.9967	36.8028	88.8322	33.8704
POPTR_0001s03820	1	3097190	3098008	0	0	0.0903714	0	0	0.053148	0	0	0.0345395	0	0	0	0	0	0	0.0626539	0	0	0	0	0.0120356	0.0263709
POPTR_0001s03830	1	3102050	3103320	0.0490635	0	0	0	0.0470677	0.0494176	0	0	0.321088	0	0	0.0967456	0.335402	0.0779765	0.434456	0.0289793	0	0	0	0.0964407	0.0768318	0.129559
POPTR_0001s03840	1	3104722	3109151	0.113206	0.228487	0.0969787	0.125477	0.195602	0.0912587	0.0739626	0.108141	0	0.0281902	0.0281902	0.0111701	0.197163	0.0600081	0.026725	0.0268912	0	0	0.125312	0.029687	0.0783225	0.0701301
POPTR_0001s03850	1	3109255	3110038	0.364768	0.340655	0.259842	0.0561242	0.174684	0.0612211	0.33059	0.289749	0.0793804	0.680399	0.680399	0.359656	0.377941	0.128637	0.143369	0.0721709	0.192518	0	0.224245	0	0.240817	0.194862
POPTR_0001s03860	1	3110301	3113179	26.3278	24.673	22.7541	29.8491	23.8352	22.6371	21.3038	17.2738	27.6802	26.1149	26.1149	25.9403	14.9826	12.6366	9.85328	10.3618	10.4511	11.7575	9.08208	14.4719	19.4051	7.04634
POPTR_0001s03870	1	3113509	3115917	3.7519	4.95227	3.98985	3.91047	3.13623	3.71857	5.46566	3.29399	3.96164	4.81853	4.81853	3.87934	2.48363	2.50037	1.28674	2.62263	1.91684	2.49335	3.23755	1.58663	3.39124	1.152
POPTR_0001s03880	1	3118423	3120891	20.2158	22.2799	18.8965	20.6814	22.7044	14.8457	17.3544	14.4151	32.4023	19.0757	19.0757	19.7293	20.1783	19.7035	14.5863	18.8986	10.5716	16.4384	14.4841	11.2394	18.3888	4.71321
POPTR_0001s03890	1	3121875	3125947	84.0666	77.3873	86.6492	82.7686	58.9435	138.881	55.8609	47.8735	53.4285	67.4359	67.4359	91.8515	40.9979	57.2238	43.3487	55.5777	14.77	36.3014	30.2481	27.3473	60.9199	27.9787
POPTR_0001s03900	1	3127535	3133003	10.7554	11.4061	9.32866	9.94548	12.0813	8.06783	9.44019	9.65105	4.72757	8.92148	8.92148	7.10511	9.32785	9.59845	6.24942	6.71554	8.14103	8.2204	7.71978	5.91276	8.61184	1.85618
POPTR_0001s03910	1	3133215	3134103	0	0	0	0	0	0	0	0	0	0	0	0	0	0	0	0	0	0	0	0	0	0
POPTR_0001s03920	1	3134624	3136221	6.96566	6.75606	2.49497	3.4527	2.98341	2.25012	1.94739	2.23263	2.21291	2.81565	2.81686	3.75364	0.720514	2.96942	0.394043	1.0708	0.200023	0.9665	0.027738	0.236504	2.36338	1.9175
POPTR_0001s03930	1	3135850	3136170	0.0783061	0.0503551	0.0427976	0.00838667	0.00748848	0.0619536	0.0464487	0.0158315	0.00202708	0.140203	0.136578	0.0117392	0.0250469	0.125412	0.01716	0	0	0.0914131	0	0	0.0430574	0.0477118
POPTR_0001s03940	1	3137262	3141143	77.7174	62.5947	42.1126	58.8615	51.115	44.3794	59.1399	53.4717	44.6952	51.6756	51.6756	68.3609	43.2529	76.7459	89.865	51.5839	40.6642	45.2343	51.0496	62.8693	56.3532	13.3551
POPTR_0001s03950	1	3141867	3145453	0.244505	0.156571	2.85591	0.290123	0.636673	1.45985	0.494068	0.116715	0.285592	1.21648	1.21648	0.292733	25.0019	0.730862	0.763344	0.362725	1.65909	2.32628	0.483093	0.743727	2.06684	5.44882
POPTR_0001s03960	1	3151489	3154987	4.33971	5.74603	4.72951	2.05593	5.19074	5.67775	3.61906	2.47569	3.3012	1.68264	1.68264	3.34801	8.28788	2.98642	3.72961	1.77308	3.94341	1.58193	3.98491	2.38182	3.6259	1.71597
POPTR_0001s03970	1	3162071	3164589	0.394388	0.530357	0.472758	1.45624	0.151338	0.55583	0.0858284	0.301218	0.464581	0.294454	0.294454	0.583308	0	0.33431	0.186375	0	0	0.188465	0.242455	0.413451	0.347491	0.319304
POPTR_0001s03980	1	3165034	3169482	47.2038	38.1953	28.9468	52.158	28.6546	29.0666	28.8514	22.9881	22.0722	29.6872	29.6872	50.0761	13.2881	26.9918	20.915	21.3239	9.66375	22.1941	11.4652	12.9167	27.3173	12.1104
POPTR_0001s03990	1	3171484	3176760	3.68186	3.79529	3.8464	3.63689	2.20795	2.80051	2.9651	3.16393	2.79507	2.58854	2.58854	4.61151	2.86156	3.98909	3.37183	3.19116	2.25089	2.82633	3.33968	1.93029	3.12212	0.673452
POPTR_0001s04000	1	3177775	3180744	0.574807	0.501047	0.410294	0.648791	0.582257	0.514778	0.973063	0.792722	0.16726	0.238405	0.238405	0.267731	1.40943	0.439795	0.415122	0.322348	0.121396	0.190684	0.235598	0.0837292	0.456383	0.321786
POPTR_0001s04010	1	3181271	3183337	0	0	0	0.0527433	0	0.0287695	0	0.408781	0	0.639581	0.639581	0	0	0.302348	0.016826	0	0.0180924	0.493469	0	0	0.13001	0.227842
POPTR_0001s04020	1	3184681	3186820	0	0	0	0	0	0.0704927	0	0	0	0	0	0	0	0	0	0	0	0	0	0	0.00352464	0.0157626
POPTR_0001s04030	1	3193001	3195070	2.79192	0.510245	1.5071	4.2865	1.39765	0.8558	1.61805	1.79663	0.973137	1.17081	1.17081	1.571	0.509435	1.39858	0.0717231	1.92765	0.269144	0.888	0.466484	0.0198886	1.26003	0.990777
POPTR_0001s04040	1	3201869	3204517	1.30522	1.33478	0.349197	0.271036	0.344391	0.427267	0.745764	0.87234	0.192185	0.284205	0.284205	0.981397	0.334753	3.37123	0.404805	0.368022	0.175682	0.341143	0.140413	0.256593	0.639231	0.736192
POPTR_0001s04050	1	3206453	3207120	9.75515	5.65895	7.32841	5.29326	5.25531	4.22341	4.19072	4.49398	6.04934	5.00497	5.00497	4.09298	5.10791	6.12066	2.2247	5.18153	1.24649	5.36774	1.36819	2.24149	4.76051	1.98594
POPTR_0001s04060	1	3211550	3214409	6.93806	11.1142	6.77632	6.02471	8.08625	6.9874	7.4379	4.90678	6.12001	4.15581	4.15581	5.54802	3.09916	2.69527	1.36615	1.43374	2.311	1.41207	0.88464	0.4713	4.59623	2.87355
POPTR_0001s04070	1	3215958	3217574	16.5055	21.5571	16.7246	19.8948	21.6448	17.46	14.2136	13.7175	11.6955	13.1492	13.1492	7.2294	11.6998	5.44083	4.13835	4.79228	4.66269	2.9433	3.61363	2.48968	11.3361	6.47731
POPTR_0001s04080	1	3220630	3221321	0.600026	0.447792	0.28501	0.61514	0.127984	0.470239	0.289998	0.381813	0.567163	0.497382	0.497382	0.525839	0.165883	0.600776	0.315228	0.356324	0.0422435	0.438296	0.615141	0	0.391983	0.191198
POPTR_0001s04090	1	3221987	3223047	4.55517	5.69927	4.49407	4.62101	4.64563	5.65498	2.92247	4.66094	5.29829	4.65639	4.65639	4.31263	3.03624	3.1234	3.02608	2.07612	2.55145	1.89468	3.15198	2.02518	3.85312	1.22021
POPTR_0001s04100	1	3230534	3234371	60.5941	60.9592	42.6653	44.643	45	34.7	39.4277	46.8319	58.2564	55.9443	55.9443	56.9048	47.914	37.7967	43.1776	30.5835	23.7108	30.3976	24.6504	29.8907	43.4996	12.0007
POPTR_0001s04110	1	3239935	3254349	6.47527	6.38828	6.14106	4.56138	5.75628	4.86419	6.83949	6.21985	3.67853	5.68201	5.68201	4.27487	7.19941	6.03233	4.45115	5.36743	3.41081	3.81635	3.9103	3.20389	5.19774	1.21742
POPTR_0001s04120	1	3254936	3257337	12.3412	15.9026	25.424	11.2775	13.2075	12.3832	20.3106	10.945	10.9667	9.47072	9.46182	6.59555	19.7176	13.2028	7.95398	13.0142	11.1687	8.11282	12.0928	6.06817	12.4809	4.78897
POPTR_0001s04130	1	3265604	3265783	84.9287	101.656	55.2784	59.6129	38.682	45.6883	30.2865	56.5935	271.297	381.851	381.851	18.4627	28.7998	51.7598	18.01	17.5273	16.5736	33.5618	22.4335	23.753	86.9303	115.37
POPTR_0001s04140	1	3268404	3279513	4.64193	3.88055	3.34771	3.21297	4.29297	2.78363	5.03434	5.00452	2.55297	4.57042	4.57042	3.86808	6.93674	4.62043	4.50465	3.44139	2.33766	3.02978	3.32105	2.20829	3.90803	1.13926
POPTR_0001s04150	1	3285053	3289535	4.36383	3.47465	3.99844	5.19463	3.23205	3.73991	4.2074	2.96048	2.60559	2.04792	2.04792	2.5288	1.11843	1.98735	0.995103	1.81768	1.57557	1.89799	0.917544	1.35461	2.60329	1.24124
POPTR_0001s04160	1	3297848	3298505	0	0	0	0	0	0.150907	0	0	0	0	0	0	0	0	0	0	0	0.178992	0	0	0.016495	0.0509744
POPTR_0001s04170	1	3300839	3303760	74.9566	73.596	87.5998	104.467	76.2488	85.266	73.6467	45.2954	104.032	67.6271	67.6271	91.6176	35.5634	47.2695	29.282	52.1963	27.4092	41.957	31.5051	23.504	62.0333	25.8741
POPTR_0001s04180	1	3309737	3312438	216.976	173.032	182.498	236.511	145.115	159.086	137.576	143.928	281.445	190.603	190.603	228.769	87.3318	226.392	107.106	221.157	56.5355	175.819	60.7773	75.6065	164.843	63.1584
POPTR_0001s04190	1	3313424	3314287	0.550318	1.73782	1.24224	0.415605	2.15958	1.61233	1.68753	2.05378	2.12782	0.809294	0.809294	0.517928	2.17677	1.61657	2.03904	1.12816	1.39413	0.537909	2.0297	1.08172	1.38638	0.621445
POPTR_0001s04200	1	3317629	3327320	14.2587	12.3962	8.33378	13.0453	9.24279	11.2759	9.70143	10.2508	8.25519	12.1778	12.1778	13.3202	8.09378	11.3935	6.58739	9.13172	4.78869	7.58664	5.40725	5.81961	9.66222	2.80113
POPTR_0001s04210	1	3331727	3332605	0	0	0	0	0	0	0	0	0	0	0	0	0	0	0	0	0	0	0	0	0	0
POPTR_0001s04220	1	3339278	3339560	0.152286	0	0	0	0	0	0	0	0	0	0	0	0	0.161831	0	0	0	0	0.281452	0	0.0297785	0.0763856
POPTR_0001s04230	1	3344516	3346959	2.86082	3.31623	1.99896	3.88601	3.26585	3.9076	3.90094	3.95577	3.95468	3.56011	3.56011	3.58434	2.75893	2.11093	3.94269	2.25516	2.67665	2.8674	3.83704	2.771	3.24856	0.66245
POPTR_0001s04240	1	3348956	3351493	0.326902	0.122136	0.0746487	0.160969	0.209136	0.109767	0.118607	0.0416227	0.285235	0.108416	0.108416	0.225607	0.189717	0.2308	1.31315	0.310404	0.179417	0.0390615	0.0268008	0.128539	0.215468	0.272708
POPTR_0001s04250	1	3361141	3364972	0.104157	0.525072	0.847194	0.576843	0.349719	1.20584	1.07619	0.447479	0.272654	0.194411	0.194411	0.616157	0.42075	0.110275	0.184579	0.463551	0.329818	0.031108	1.12021	0.3071	0.468876	0.348045
POPTR_0001s04260	1	3370912	3373774	0.379769	0.0848699	0.325573	0.140494	0.729739	1.30255	0.992666	0.217598	0.19921	0.568172	0.568172	0.33763	0.851272	0.282029	0.269586	0.406511	0.191845	0.0453224	1.91787	0.0997233	0.49553	0.469968
POPTR_0001s04270	1	3375235	3377009	95.0791	67.5795	88.4256	82.2887	97.8338	60.6912	111.329	83.4743	80.8253	76.8468	76.8468	74.4487	148.492	161.681	113.59	131.505	128.766	105.552	90.8962	96.0045	98.6078	26.9684
POPTR_0001s04280	1	3383039	3384638	0	0.0497834	0	0	0	0.178953	0	0	0	0	0	0	0	0.0704903	0.0524839	0	0	0	0	0	0.0175855	0.0435533
POPTR_0001s04290	1	3394661	3399051	0.0583143	0.0865373	0	0.305515	0	0.0199071	0.0645228	0	0.0129345	0.0960198	0.0960198	0	0.108011	0.0920464	0.0456158	0.0117303	0	0.0353829	0	0	0.0516278	0.0717069
POPTR_0001s04300	1	3402257	3404529	0	0	0	0	0	0	0	0	0	0	0	0	0	0	0	0	0	0	0	0	0	0
POPTR_0001s04310	1	3405112	3408740	5.29417	3.3197	3.11511	2.06684	4.2515	3.66467	4.77173	4.49822	2.7167	3.4239	3.4239	4.57644	3.76993	4.15138	4.75293	4.09749	4.04754	3.51115	2.05026	4.92039	3.8212	0.895101
POPTR_0001s04320	1	3411615	3415851	0.455294	0.728958	0.487324	0.840656	0.499244	0.114651	0.530875	0.170785	0.457565	0.364126	0.364126	0.497065	0.232461	0.189542	0.557163	0.144785	0.27808	0.223421	0.0999758	0.234382	0.373524	0.205323
POPTR_0001s04330	1	3419644	3422140	0.432705	0.280658	0.643373	0.840887	0.415056	1.10069	0.520417	0.173938	0.461837	0.396742	0.396742	0.269399	0.43883	0.253369	0.363121	0.175716	0.360576	0.135996	0.140014	0.104452	0.395226	0.245703
POPTR_0001s04340	1	3437045	3440614	4.11139	6.56929	5.15086	5.55244	5.66116	6.36581	5.71687	4.32553	4.33565	4.0735	4.0735	2.2903	3.43184	2.66189	2.78823	2.37286	1.80849	1.59222	3.39442	1.44666	3.88615	1.59376
POPTR_0001s04350	1	3449838	3454101	16.0802	22.9937	18.8805	21.3882	14.8557	19.0541	18.1464	12.3249	13.9182	16.1029	16.1029	12.5283	7.62983	6.85766	5.07023	5.20445	4.27781	6.52995	8.50921	4.4741	12.5465	6.06354
POPTR_0001s04360	1	3455248	3458914	1.20616	0.719508	0.349713	1.25743	0.410682	0.391845	0.635129	0.334451	0.585474	0.847162	0.847162	1.49624	0.205612	0.680374	0.310236	0.634712	0	0.453216	0.0478602	0.0892615	0.575111	0.406213
POPTR_0001s04370	1	3469597	3474140	0	0	0	0	0.0184378	0	0.0209174	0	0.0251559	0	0	0.00947453	0.0119495	0	0	0.04563	0	0	0	0	0.00657826	0.0122678
POPTR_0001s04380	1	3475933	3481391	2.4779	1.04869	1.05339	1.31167	0.814642	0.942441	1.11272	0.645316	0.748561	1.27164	1.27164	1.24736	0.915678	1.12919	1.91405	0.689125	0.768344	0.507233	0.394184	0.249794	1.02568	0.508028
POPTR_0001s04390	1	3481757	3482936	0	0	0	0	0	0	0	0	0	0	0	0	0	0	0	0	0	0	0	0	0	0
POPTR_0001s04400	1	3484214	3486619	0	0	0	0	0	0	0	0	0	0	0	0	0	0	0	0	0	0	0	0	0	0
POPTR_0001s04410	1	3489224	3490469	0	0	0	0	0	0	0	0	0	0	0	0	0	0	0	0	0	0	0	0	0	0
POPTR_0001s04420	1	3506561	3507931	5.35949	11.0574	3.96798	5.96615	31.9081	9.08069	4.11675	9.87185	9.8824	12.1979	12.1979	6.18589	1.48956	2.73912	3.22158	0.374196	0.299507	1.33695	1.18222	1.05335	6.67445	7.19825
POPTR_0001s04430	1	3508358	3509552	0	0	0	0.0734812	0	0.0400892	0	0.0760017	0.0260477	0	0	0.0392417	0.0494873	0	0.0470229	0.0236227	0.0756233	0	0	0	0.0225309	0.0288239
POPTR_0001s04440	1	3509861	3511283	0.546677	0.204241	0.650185	0.112153	0.291421	0.0611842	0.528869	0.637989	0.715644	0.113395	0.113395	0.224624	0.528735	0.418411	1.14838	0.14423	0.211554	0.326601	0.224091	0.358188	0.377998	0.272039
POPTR_0001s04450	1	3513056	3514503	2.6567	2.00705	1.5335	1.76356	0.830417	2.46503	1.91652	1.93779	1.6995	1.29977	1.29977	1.19198	0.760796	2.37199	2.7859	1.34652	0.680587	1.51555	0.550557	0.87998	1.57467	0.66709
POPTR_0001s04460	1	3515653	3517277	0	0	0	0	0	0	0	0.0359137	0.0246195	0	0	0	0	0	0	0	0	0	0	0	0.00302666	0.00949432
POPTR_0001s04470	1	3522420	3527418	5.96443	17.9832	0.0252092	0.380226	3.94671	7.01989	0.928097	0.533421	0.769965	0.146341	0.146341	0.130596	0.127857	0.265059	0.243389	0.104685	0.205035	0.0703532	0.144642	0.134955	1.96352	4.28525
POPTR_0001s04480	1	3528742	3529648	0	0	0	0	0	0	0	0	0	0	0	0	0	0	0	0	0	0	0	0	0	0
POPTR_0001s04490	1	3531728	3533701	0	0	0	0	0	0.0353601	0	0	0	0	0	0.0173097	0.0436582	0	0	0	0	0	0	0	0.0048164	0.0125489
POPTR_0001s04500	1	3534741	3539650	84.5795	85.1062	73.5166	80.1165	94.3519	71.9642	69.3641	52.7752	63.9206	64.2663	64.2663	57.4549	52.946	53.3546	38.2581	53.5381	35.2972	43.3218	37.7932	41.8694	60.903	17.2375
POPTR_0001s04510	1	3541172	3547233	21.9921	21.6806	17.927	18.3295	20.4667	14.0598	16.3693	12.8039	16.5925	17.5757	17.5757	17.7104	17.0591	14.3193	13.73	13.5294	9.63297	11.598	10.0692	9.52239	15.6272	3.76338
POPTR_0001s04520	1	3551534	3551878	2.50519	5.05385	4.07633	2.89122	2.64404	1.1352	1.9083	1.79417	1.39074	0.311808	0.311808	0.986758	1.01077	0.928919	1.25817	1.04082	0.871658	0.972692	0.385116	0.82012	1.61488	1.25565
POPTR_0001s04530	1	3553999	3556269	6.69861	7.21783	6.09195	7.3175	6.16274	4.14062	5.16218	3.94403	7.35674	3.56554	3.56554	6.5946	5.89797	4.12491	4.447	3.20219	2.40324	3.05667	2.23511	2.48462	4.78348	1.75432
POPTR_0001s04540	1	3558827	3559284	0	0	0	0.174237	0	0.0950398	0	0	0	0	0	0	0	0	0	0	0	0	0	0	0.0134638	0.0433866
POPTR_0001s04550	1	3561847	3562297	0.670436	0.214808	0.246183	0.0880361	1.37927	2.02706	0	0.274048	0.752367	0	0	0.330745	1.72761	0.101558	0.792612	0.0568829	1.45675	0	0.294613	0	0.520649	0.638243
POPTR_0001s04560	1	3563335	3565222	2.12556	1.56814	0.532498	0.526249	3.33227	1.93196	1.01455	1.58466	1.05057	0.4518	0.4518	0.740963	10.6713	1.37383	4.13422	0.215285	4.89023	0.495339	0.988612	1.12106	1.96004	2.4109
POPTR_0001s04570	1	3566895	3569205	35.1343	36.9367	54.1906	60.1507	55.2689	47.88	42.7232	27.9119	32.1308	36.1597	36.1597	18.6037	43.9542	23.3232	24.898	24.1999	21.2629	16.0094	18.4255	15.1761	33.525	13.7261
POPTR_0001s04580	1	3570217	3572031	20.0647	16.3446	15.8048	10.6119	21.1479	18.6733	17.7546	14.6326	16.1252	9.07342	9.07342	10.6645	22.2327	9.16781	15.8727	6.52934	21.3171	7.52524	13.8646	9.98601	14.3233	4.96607
POPTR_0001s04590	1	3577227	3578311	148.468	146.257	79.3223	151.415	143.974	95.3195	80.238	90.4077	208.337	171.465	171.465	128.515	65.4302	69.6131	52.0632	97.5288	33.8634	92.9547	65.1985	105.017	109.843	46.4007
POPTR_0001s04600	1	3582684	3584064	0	0.125816	0	0.0518237	0	0	0	0.0536013	0	0.139706	0.139706	0.0830246	0	0.0297391	0	0.133275	0	0	0	0	0.0378346	0.0549328
POPTR_0001s04610	1	3585162	3590510	9.20863	6.06244	4.12663	4.40806	5.77023	2.72253	7.98072	6.95571	3.69092	6.32153	6.32153	10.2884	13.1685	6.99491	6.28726	4.44735	5.07175	7.39203	5.9021	5.45644	6.42888	2.40831
POPTR_0001s04620	1	3590360	3598056	8.70415	7.88973	6.60829	6.2602	7.20638	5.69026	7.4518	9.09467	5.14628	6.82762	6.82762	4.90633	8.0673	6.21395	6.99803	5.56767	5.41554	5.05834	5.33868	3.74622	6.45095	1.37712
POPTR_0001s04630	1	3602225	3603628	0.0922129	0.0690018	0.553346	0.056838	0.708725	0.434098	0.33502	0.293926	0.281916	0	0	0.0910699	0.0574161	0.570876	0.0545047	0.877015	1.79377	0.0919503	0	0.564814	0.346325	0.432094
POPTR_0001s04640	1	3608406	3609596	0.108879	0	0	0	0.174083	0.0729943	0.0394911	0	0.308556	0	0	0.196819	0.0225645	0.0576803	1.75711	0.0215444	0.160896	0	0	0.808504	0.186456	0.414156
POPTR_0001s04650	1	3616504	3617361	162.535	158.748	193.604	244.173	524.101	151.077	137.146	102.385	384.734	243.287	243.287	216.573	232.104	169.167	92.8319	167.627	129.508	136.477	122.555	92.7455	195.233	103.803
POPTR_0001s04660	1	3619956	3620312	0.363235	0.135684	0.932972	0.558772	1.85852	0.24388	0.131748	0.693229	2.21842	0.150664	0.150664	0.0596869	0.451371	0.320526	0.214567	0.35909	0	0	0	0.0793317	0.446118	0.599218
POPTR_0001s04670	1	3622036	3623046	0	0	0	0	0.120193	0	0	0	0	0	0	0	0	0	0	0	0	0	0	0	0.00600965	0.026876
POPTR_0001s04680	1	3629756	3630187	0	0	0	0	0	0	0	0	0	0	0	0	0	0	0	0	0	0	0	0	0	0
POPTR_0001s04690	1	3631000	3631569	23.7356	22.6026	26.2291	24.0071	30.1176	25.5815	22.0295	18.9672	19.7994	16.6965	16.6965	1.53272	2.21543	3.61495	3.04583	2.34018	2.92922	1.54012	2.23678	1.98747	13.3953	10.6647
POPTR_0001s04700	1	3633508	3639496	5.93471	5.48653	2.31188	3.65651	2.88923	2.74949	2.77681	3.21525	3.16494	3.11947	3.11947	5.28807	0.405798	3.56052	0.937703	2.55388	0.366505	2.49054	0.273649	0.962404	2.76317	1.62733
POPTR_0001s04710	1	3646714	3653420	29.843	26.941	23.7621	24.4356	25.7303	21.4042	23.5221	24.2178	18.7715	22.4995	22.4995	23.8221	26.3195	34.0103	35.4517	23.447	26.2132	28.0126	21.831	29.9231	25.6329	4.16383
POPTR_0001s04720	1	3654367	3657718	2.41442	2.20855	1.1229	1.7689	2.88047	1.09982	1.67219	1.72799	1.40991	1.02292	1.02572	1.59763	1.54773	1.3227	1.60173	1.01334	0.53434	0.924324	1.68598	1.00749	1.47945	0.561197
POPTR_0001s04730	1	3658185	3659651	0	0	0	0	0	0	0.0719174	0	0.0432535	0.164486	0.164486	0.0651627	0.0820463	0	0	0	0	0	0	0	0.0295676	0.0536299
POPTR_0001s04740	1	3661444	3663705	0	0	0	0	0	0	0	0	0	0	0	0	0	0.0158581	0	0	0	0	0	0	0.000792905	0.00354598
POPTR_0001s04750	1	3664644	3667612	0.0321375	0	0.0825491	0.0296686	0.154003	0.258774	0.314725	0.183939	0.0629943	0	0	0.158127	0.698633	0	0.246553	0.114446	0.162826	0.172657	0.0197569	0.0210568	0.135642	0.164224
POPTR_0001s04760	1	3669204	3672181	2.6798	2.98264	1.98225	2.84382	1.71379	1.41368	2.06301	2.07118	1.65834	1.92792	1.92792	3.69381	1.8132	2.08602	1.09832	1.41749	0.808162	1.12165	0.593974	0.848054	1.83725	0.785783
POPTR_0001s04770	1	3673496	3675246	5.96152	5.6118	5.89441	2.86296	5.06773	6.45347	5.8214	4.4905	4.32616	2.84147	2.84147	4.35229	8.39058	8.43229	9.9048	6.49355	7.18729	3.39859	8.04597	4.13161	5.62549	2.03947
POPTR_0001s04780	1	3678927	3679343	0.193834	0	0	0.178907	0	0	0	0	0	0	0	0	0.120489	0	0.1145	0	0	0	0	0	0.0303865	0.0643757
POPTR_0001s04790	1	3679587	3683854	0.196908	0	0.0844324	0.121358	0.0315398	0.032942	0.143069	0.0313801	0.0215116	0.0409026	0.0409026	0.145767	0	0.0694393	0.892603	0.0195089	0.499231	0.0586206	0.160984	0.215268	0.140318	0.210551
POPTR_0001s04800	1	3686102	3690921	2.03352	5.58312	5.27529	5.92108	5.71294	4.86706	2.78538	5.35496	5.13783	3.43741	3.43558	6.65914	4.17815	3.85621	4.03583	2.51074	1.14581	1.90596	1.66895	1.15403	3.83295	1.70859
POPTR_0001s04810	1	3691748	3693852	0.0269314	0.0301802	0	0	0	0.0542408	0	0.0257101	0.0176248	0	0	0.0132788	0.0334849	0.0428049	0	0.0159839	0	0	0	0	0.013012	0.0170894
POPTR_0001s04820	1	3696614	3698213	0.217974	0.366207	0.279893	0.301783	0.522814	0.292907	0.158058	0.104109	0.762107	0.181054	0.181054	0.0359329	0.203325	0.424215	0.257743	0.0648926	0.598408	0.0217704	0.49186	0.547346	0.300673	0.2023
POPTR_0001s04830	1	3709645	3710700	0	0	0	0	0	0	0	0	0	0	0	0	0	0	0	0	0	0	0	0	0	0
POPTR_0001s04840	1	3714067	3716004	0.198148	0.316564	0.241735	0.78305	0.2985	0.0568642	0.338234	0.134773	0.592232	0.210942	0.210942	0.0974071	1.1074	0.389574	1.37046	0.23495	0.0718109	0.169065	0.278592	0.185555	0.36434	0.346985
POPTR_0001s04850	1	3721090	3722725	1.87668	4.99752	2.4881	2.90951	2.85564	4.52953	3.38919	0.60837	0.857886	1.05733	1.05733	0.244576	0.771547	3.13646	3.62411	0.399132	4.30849	0.655782	4.83692	1.16112	2.28826	1.61332
POPTR_0001s04860	1	3725885	3726340	0	0	0	0	0	0	0	0	0	0	0	0	0	0	0	0	0	0	0	0	0	0
POPTR_0001s04870	1	3735491	3737158	0	0.0395745	0	0	0	0	0	0	0	0	0	0.121706	0	0.597616	0	0	0.111821	0	0	0	0.0435359	0.135359
POPTR_0001s04880	1	3751866	3754177	0	0	0	0	0	0	0	0	0	0	0	0	0	0	0	0	0	0	0	0	0	0
POPTR_0001s04890	1	3754102	3755047	0	0	0	0	0	0	0	0	0	0	0	0	0	0	0	0	0	0	0	0	0	0
POPTR_0001s04900	1	3755832	3759682	0.308289	0.639128	0.435778	0.144559	0.651189	0.217498	0.402867	0.0883732	0.141278	0.0974401	0.0974401	0.21231	0.268513	0.14711	0.109351	0.116192	0.223171	0.140324	0.0569054	0.0256535	0.226168	0.179086
POPTR_0001s04910	1	3763634	3763972	1.65759	2.71446	1.5284	1.6478	5.25957	1.66892	1.52579	1.94775	1.16823	1.74483	1.74483	0.502849	2.53588	0.675289	1.35576	0.529524	1.3725	0.152328	0.862252	1.08582	1.58402	1.0784
POPTR_0001s04920	1	3764071	3765766	2.11539	1.1374	2.17344	1.53605	2.30044	1.13636	2.42533	1.64306	1.0152	1.85954	1.85954	1.76617	3.61262	3.39206	4.39878	2.00921	3.07319	2.4267	2.20273	1.6081	2.18457	0.869088
POPTR_0001s04930	1	3770843	3777407	38.9736	40.3069	40.0302	28.3515	38.3192	43.106	40.0333	44.6353	25.3407	27.9332	27.9332	21.4944	32.095	36.6723	28.6857	38.5051	27.8393	30.9909	33.3184	27.4381	33.6001	6.63125
POPTR_0001s04940	1	3779037	3795011	11.1629	7.82971	9.41918	8.34617	7.33778	6.45162	10.8976	12.7599	5.05011	6.79315	6.79315	5.29707	5.97375	8.14071	7.91947	9.0725	8.67073	8.89663	5.7416	4.02023	7.8287	2.19886
POPTR_0001s04950	1	3801398	3807017	6.94127	4.43213	6.42708	4.47041	3.21345	3.21104	6.14791	6.74215	2.7728	4.21736	4.21736	3.62104	3.88862	5.68658	4.57661	4.67089	3.11825	3.61598	3.64743	2.30054	4.39595	1.3477
POPTR_0001s04960	1	3808590	3809709	0	0	0	0	0	0	0	0	0	0	0	0	0	0	0	0	0	0	0	0	0	0
POPTR_0001s04970	1	3813053	3828515	35.4845	38.5799	22.4449	35.4821	25.183	25.9963	25.5901	29.8616	24.7571	34.5385	34.5385	27.678	6.19551	19.6127	7.2484	19.5726	4.7861	19.5621	4.61049	6.53867	22.4131	11.2695
POPTR_0001s04980	1	3838389	3841228	4.82173	6.20365	3.28891	5.5447	5.3318	1.66718	4.9136	5.85216	5.02761	4.57578	4.57578	5.05713	5.33473	6.11651	5.06973	3.91731	5.22822	3.5879	3.37929	3.18654	4.63401	1.14337
POPTR_0001s04990	1	3853399	3856299	0.988108	1.24999	1.55595	1.148	0.978556	0.481592	0.694075	0.426121	0.521614	3.72705	3.72705	2.86057	0.376772	0.760078	0.39554	0.492035	0	0.342716	0.0392261	0.0417022	1.04034	1.12297
POPTR_0001s05000	1	3858654	3859736	0	0	0	0	0	0	0	0	0	0	0	0	0.0248147	0	0	0	0	0	0	0	0.00124073	0.00554874
POPTR_0001s05010	1	3862705	3863784	0	0	0	0	0	0	0	0	0	0	0	0	0	0	0	0	0	0	0	0.0262235	0.00131117	0.00586375
POPTR_0001s05020	1	3871198	3872340	0.189086	0	0	0	0	0	0.0411496	0	0.19799	0	0	0	0.117537	0	0.111695	0.0673383	0	0	0	0	0.0362398	0.0653757
POPTR_0001s05030	1	3877732	3882698	9.82139	8.63786	5.78021	9.34177	7.66559	5.20331	6.73623	5.43675	6.73995	6.11962	6.11962	9.35014	4.24784	7.45914	3.54815	5.56467	2.12225	4.96903	1.45128	2.49816	5.94065	2.39768
POPTR_0001s05040	1	3883880	3885654	0	0	0	0	0	0	0	0	0	0	0	0	0	0	0	0	0	0	0	0	0	0
POPTR_0001s05050	1	3890409	3892279	1.72061	5.348	3.37519	1.77871	4.77778	2.24093	1.51604	0.651499	0.872891	0.406179	0.406179	0.365782	2.10233	7.339	8.71414	0.633967	8.94281	1.27508	9.01207	7.76864	3.46239	3.21132
POPTR_0001s05060	1	3895394	3897315	0	0	0	0	0	0	0	0	0	0	0	0	0	0.0492551	0	0.0549048	0	0	0	0	0.00520799	0.016056
POPTR_0001s05070	1	3898703	3899730	22.2292	23.2659	17.8507	23.9036	20.0424	21.4222	15.871	16.4942	22.5811	26.4081	26.4081	25.3428	16.9876	14.7638	12.0675	15.07	6.9222	11.5745	9.1744	11.7899	18.0085	5.87235
POPTR_0001s05080	1	3904463	3908539	13.2657	11.2936	10.7964	11.5966	8.11734	8.80504	8.46761	6.60119	9.47887	10.353	10.353	17.6445	8.85886	10.8142	6.28566	7.13661	4.89834	7.02784	4.72655	4.53046	9.05257	3.17844
POPTR_0001s05090	1	3912545	3915181	6.61081	0.826394	0.168308	0.0907857	1.22615	0.173345	1.01632	1.07936	1.86637	0.275178	0.275178	8.54409	3.79021	12.1893	3.99199	3.74861	0.903133	0.748425	0.301967	10.7549	2.92904	3.72242
POPTR_0001s05100	1	3924260	3928999	22.3942	23.4676	19.0965	26.3745	24.3697	18.5225	19.1751	13.2643	22.8707	22.5611	22.5611	26.5847	12.1918	17.9518	10.3037	17.5965	8.84871	17.4224	9.2181	11.8983	18.3337	5.68266
POPTR_0001s05110	1	3938900	3940091	0.553668	0.443583	0.91495	0.876568	1.25293	0.71742	0.990659	0.944737	0.595575	1.37901	1.37901	0.878137	0.812038	0.817792	0.678017	0.634232	0.601647	0.472817	0.949071	0.544566	0.821821	0.277357
POPTR_0001s05120	1	3942528	3943474	1.0183	0.380555	0.706133	0.223894	1.30312	0.635131	1.47798	0.741052	0.158742	0.965692	0.965692	0.526028	1.65809	1.0023	1.31823	0.259139	0.49158	0.579565	0.864909	1.04894	0.816254	0.422516
POPTR_0001s05130	1	3945299	3945687	0	0	0	0	0	0	0	0	0	0	0	0	0	0	0	0	0	0	0	0	0	0
POPTR_0001s05140	1	3947976	3950287	12.0838	15.3449	11.7869	14.5066	17.9828	14.507	12.9466	9.53781	15.1544	11.8215	11.8215	12.5971	13.4198	13.3195	11.0276	5.50703	7.29634	5.69824	8.55537	5.49039	11.5203	3.51887
POPTR_0001s05150	1	3950347	3954550	8.00579	7.31318	7.41416	7.00912	7.61999	7.14403	8.59508	7.37426	6.76275	5.84663	5.84663	4.97665	4.21958	5.01394	3.98394	4.00247	4.53326	4.52298	4.3742	3.23631	5.88975	1.61516
POPTR_0001s05160	1	3956374	3960201	18.0346	14.0115	15.4405	13.4413	13.8708	10.4413	14.0532	13.0416	15.2362	16.7082	16.7082	16.3105	20.6794	15.4401	16.3822	13.9255	12.9534	11.5559	13.112	11.26	14.6303	2.44509
POPTR_0001s05170	1	3961098	3962978	7.10991	7.40012	7.18654	7.8345	6.73452	6.00697	5.24128	4.15949	5.82349	3.93913	3.93913	4.92772	5.13147	7.77523	4.71498	6.1792	4.18366	6.05573	2.4255	3.18639	5.49775	1.56749
POPTR_0001s05180	1	3966992	3969673	0.993221	2.09224	1.39432	0.825091	0.876448	0.720192	1.13594	0.831155	0.517717	1.13627	1.13627	0.430896	0.321074	0.273631	0.0704047	0.259376	0.11712	0.177476	0.502712	0.0520614	0.693181	0.524838
POPTR_0001s05190	1	3980987	3983375	0	0	0	0	0	0	0	0	0	0	0	0	0	0.516504	0	0	0	0	0	0	0.0258252	0.115494
POPTR_0001s05200	1	3990327	3991087	0.0595385	0	0	0	0	0	0	0	0	0	0	0	0.110672	0.0313896	0	0	0	0	0	0	0.01008	0.027859
POPTR_0001s05210	1	4001450	4003386	0.184752	0.103558	0	0.0425881	0.04426	0	0	0.0220549	0	0	0	0	0.172349	0.562608	0.0136469	0	0.0877835	0	0.198842	0	0.0716221	0.133807
POPTR_0001s05220	1	4007141	4007784	0.201359	0.225649	0	0	0.0643892	0	0	0	0	0	0	0	0.0417303	0.391141	0	0	0	0	0.0412625	0	0.0482765	0.103982
POPTR_0001s05230	1	4010621	4011085	0	0	0	0	0	0	0	0	0	0	0	0	0	0	0	0	0	0	0	0	0	0
POPTR_0001s05240	1	4013617	4016246	0	0	0	0.0328365	0	0	0	0	0	0	0	0	0	0.103269	0	0	0	0	0	0	0.00680527	0.0238598
POPTR_0001s05250	1	4018822	4021260	0	0	0	0	0	0.0178503	0	0	0	0	0	0	0	0	0	0	0	0	0	0	0.000892515	0.00399145
POPTR_0001s05260	1	4026583	4028836	0.840486	0.322928	0.308396	0.398985	0.276449	0.362755	0.261321	0.252183	0.330025	0.507899	0.507899	0.556412	0.53743	0.521626	0.354631	0.513107	0.21292	0.286842	0.280511	0.220278	0.392654	0.155694
POPTR_0001s05270	1	4034480	4036691	24.1956	21.4922	22.7023	17.6653	28.7922	26.6633	21.9727	13.8046	15.9979	12.1141	12.1141	19.1832	30.8484	30.824	24.8801	20.3715	21.4657	15.8643	17.7788	18.6989	20.8715	5.65271
POPTR_0001s05280	1	4049669	4054235	0.0490357	0.934084	0	0.384752	0.0235205	0	0	0.0234107	0.0160453	0	0	0	0.030484	0	0.0579318	0.0291029	0	0	0	0	0.0774183	0.218797
POPTR_0001s05290	1	4068763	4069816	0	0	0	0	0	0	0	0	0	0	0	0	0	0	0	0	0	0	0	0	0	0
POPTR_0001s05300	1	4071153	4073078	0	0	0	0	0	0	0	0	0	0	0	0	0	0	0	0	0	0	0	0	0	0
POPTR_0001s05310	1	4076002	4080883	0	0.0170741	0	0	0	0	0	0	0.00997103	0	0	0	0	0	0	0	0	0	0	0	0.00135226	0.00431871
POPTR_0001s05320	1	4090120	4097771	0	0.0325751	0.0243949	0	0.177686	0.0146363	0	0	0.0558967	0.0361179	0.0361179	0	0	0.0754526	0.0171711	0	0	0.0173636	0.035744	0.038092	0.0280624	0.0413231
POPTR_0001s05330	1	4105373	4110716	0	0	0.0128145	0	0	0	0	0	0	0	0	0	0	0	0	0	0	0	0	0	0.000640725	0.00286541
POPTR_0001s05340	1	4126471	4128892	6.11877	5.71769	4.56737	6.95051	4.50205	4.69001	4.79528	4.46349	7.89234	8.94693	8.94693	8.48861	1.53078	4.88681	1.87581	2.8805	0.395555	3.53793	0.307177	1.25076	4.63727	2.72621
POPTR_0001s05350	1	4141007	4141492	0.113451	0	0	0	0	0	0	0	0	0	0	0	0	0	0	0	0	0	0	0	0.00567255	0.0253684
POPTR_0001s05360	1	4144523	4147314	3.21761	4.07496	3.21713	2.97047	3.25969	5.11406	5.82863	3.54898	2.11937	2.31281	2.31281	3.45873	3.45477	2.61576	4.21501	1.35261	1.4432	1.75539	2.28564	1.06084	2.98092	1.2312
POPTR_0001s05370	1	4149476	4151223	1.58877	1.7807	2.14115	1.97208	1.17449	1.96757	1.50211	1.11911	1.32989	1.5231	1.5231	1.29694	1.91085	0.979631	0.78486	0.850337	0.807702	0.637378	1.40918	0.58018	1.34396	0.471576
POPTR_0001s05380	1	4152460	4153020	0	0	0	0	0	0	0.137526	0	0	0	0	0	0	0	0	0	0	0	0	0	0.0068763	0.0307517
POPTR_0001s05390	1	4156795	4160405	3.42035	4.61701	3.15008	3.58789	4.79749	2.73998	7.27422	2.44919	2.61081	1.99808	1.99808	3.12978	0.708652	1.09793	0.902668	0.369095	1.00113	0.495249	1.24224	0.967636	2.42788	1.75226
POPTR_0001s05400	1	4161996	4163612	0.507821	0.179737	0.228867	0.271433	0.153875	0.107698	0.11636	0.0765631	0.279852	0.133054	0.133054	0.382162	0.315744	0.453187	0.442091	0.174528	0.0677218	0.0958057	0.0657342	0.175148	0.218022	0.137604
POPTR_0001s05410	1	4166559	4166900	0	0	0	0	0	0	0	0	0	0	0	0	0	0	0	0	0	0	0	0	0	0
POPTR_0001s05420	1	4169681	4171138	0	0	0	0	0	0	0	0	0	0	0	0	0	0	0.0175126	0	0	0	0	0	0.00087563	0.00391594
POPTR_0001s05430	1	4173593	4174318	0	0	0	0	0	0	0	0	0	0	0	0	0	0	0	0	0	0	0	0	0	0
POPTR_0001s05440	1	4176819	4179461	2.49796	2.91529	2.8641	2.53497	1.76301	0.561517	1.88733	1.1632	0.702608	0.873054	0.873054	1.43517	1.98956	2.7673	2.56138	1.09077	1.38621	1.99827	1.2947	0.933503	1.70465	0.777879
POPTR_0001s05450	1	4188533	4189162	17.6936	20.7452	5.81137	19.6742	12.1698	8.42258	4.40053	6.74121	12.7948	20.226	20.226	31.5718	2.00351	9.37595	2.35058	9.89337	0.564856	6.26602	0.421794	2.02282	10.6688	8.55172
POPTR_0001s05460	1	4189325	4195866	0.662783	0.419711	0.27139	0.345795	0.497606	0.348232	0.438996	0.330118	0.377171	0.716947	0.716947	0.568228	0.286534	0.305324	0.425475	0.598608	0.12769	0.326998	0.265734	0.11323	0.407176	0.174403
POPTR_0001s05470	1	4196460	4197211	20.7465	20.5487	9.9188	20.487	15.6214	11.5477	8.54813	9.75414	9.65381	12.6322	12.6322	21.2035	1.39252	3.28728	0.813325	5.45271	0.472584	2.77551	0.424045	0.639408	9.42757	7.44226
POPTR_0001s05480	1	4198544	4200540	1.81285	1.61032	1.43562	1.13732	2.2977	3.30789	2.64369	1.99204	0.85075	1.06413	1.06413	0.809597	4.48813	1.1962	4.50573	1.03569	4.91831	0.817527	1.8724	1.99549	2.04278	1.29559
POPTR_0001s05490	1	4208683	4213028	4.40756	3.53935	3.40264	3.57458	2.66464	2.8229	2.77215	3.04022	3.11726	2.75794	2.75794	2.49951	0.0633733	1.92993	0.406343	1.78438	0.12908	1.53654	0.0156681	0.500838	2.18614	1.32993
POPTR_0001s05500	1	4219691	4222586	6.76116	12.0596	10.8235	10.2821	7.98279	7.52889	9.52518	7.54929	4.35139	7.05765	7.05765	5.50036	5.45231	6.27875	5.25855	3.28867	5.26936	3.43276	4.62965	2.39894	6.62443	2.59201
POPTR_0001s05510	1	4232720	4235072	0	0	0.170768	0	0	0.0669532	0	0	0.0435111	0	0	0	0.0413286	0.0704447	0.0392744	0	0	0	0.0409494	0.0435627	0.0258396	0.0422844
POPTR_0001s05520	1	4242186	4243633	1.8798	4.88264	5.64707	6.17178	3.43654	8.56575	17.4401	1.16849	0.488279	2.52453	2.52453	1.95689	0.389618	2.33988	6.06483	0.336588	1.98504	0.231806	1.22955	8.56315	3.89134	4.12551
POPTR_0001s05530	1	4246749	4248560	0.889435	6.10182	0.285595	1.76976	0.453014	0.111981	0.42315	0.768803	0.181599	0.0345897	0.0345897	0.150744	0.2592	1.28046	2.00261	0.0659459	0.0703628	0.0165551	0.0341809	0.145705	0.754005	1.38909
POPTR_0001s05540	1	4257571	4259228	0.104157	0.34985	0	0	1.27328	0	0	0.893974	0.0681635	0	0	0	0	0.0137703	0.477165	0.108243	0	0	0.0320543	0	0.166033	0.34394
POPTR_0001s05550	1	4262115	4263263	0.695574	0.334064	0.765664	1.10062	0.66728	0.700454	0.324372	0.474308	0.130059	0.741889	0.741889	0.244932	0.555543	0.0526416	0.117113	0.176751	0.753032	0.652559	0.366525	0.130213	0.486274	0.290925
POPTR_0001s05560	1	4263680	4269988	61.3301	33.5684	53.4235	26.9079	67.3556	53.7007	70.3369	52.1151	35.0769	37.3508	37.3508	33.6714	178.868	64.0285	142.622	50.4982	150.329	54.7427	78.1527	40.1444	66.0787	42.1002
POPTR_0001s05570	1	4285689	4287130	11.3879	7.08668	2.79705	4.45458	10.4667	0.935773	4.95779	5.00792	6.70808	10.553	10.553	7.94996	4.65793	12.2102	9.01184	5.56838	3.03692	7.82376	4.07248	8.79776	6.90189	3.18958
POPTR_0001s05580	1	4311545	4314721	0.0201327	0	0	0	0	0	0	0	0.0131755	0	0	0	0	0	0	0	0	0	0	0	0.00166541	0.0052488
POPTR_0001s05590	1	4316246	4318085	17.401	21.5787	18.7259	25.6763	20.1167	20.9272	19.5059	13.2095	21.0024	19.1071	19.1071	16.6429	17.7059	10.5038	11.7385	11.4292	10.3264	10.8765	12.9483	15.8866	16.7208	4.41135
POPTR_0001s05600	1	4319755	4322350	50.0225	64.3869	50.3184	63.0755	61.602	59.5218	50.4876	49.521	85.5357	63.7113	63.7113	72.5143	29.2024	39.9652	45.8152	45.256	20.278	42.8637	38.6697	29.5138	51.2986	15.8469
POPTR_0001s05610	1	4329518	4333975	8.74582	8.6143	9.99794	5.00314	11.0384	10.7441	5.09381	9.87927	8.20347	7.0158	7.0158	4.55476	11.3498	6.60448	6.91234	6.53695	8.87853	6.09201	8.05794	2.24343	7.6291	2.38183
POPTR_0001s05620	1	4338129	4344183	7.61398	7.59212	7.41144	6.90623	5.56832	6.08127	7.04617	4.06816	4.588	4.50821	4.50821	5.83917	7.71775	7.41204	7.37067	4.67956	5.01547	4.74993	10.3539	7.07931	6.3055	1.60258
POPTR_0001s05630	1	4347115	4350169	0	0	0	0	0	0	0	0	0	0	0	0	0	0	0	0	0	0	0	0	0	0
POPTR_0001s05640	1	4352822	4358875	3.94633	5.64267	4.7376	4.76748	5.59182	4.71878	6.14169	4.75404	3.88647	4.65792	4.65792	3.60118	6.79993	3.39037	1.97206	2.64958	1.8926	3.53675	5.99924	2.45314	4.28988	1.38773
POPTR_0001s05650	1	4366354	4371255	1.95051	1.37444	1.65739	2.26425	1.4461	1.6369	2.05795	1.77753	1.44087	1.7279	1.7279	1.85039	5.42867	1.63614	4.95778	1.21911	1.58166	1.14751	4.87833	0.852006	2.13067	1.31719
POPTR_0001s05660	1	4373502	4374425	0	0	0	0	0	0	0	0	0	0	0	0	0	0.199902	0	0.112518	0	0	0.115987	0	0.0214204	0.054723
POPTR_0001s05670	1	4376395	4377732	3.52353	2.32236	2.12956	1.97706	3.37977	1.49618	1.95467	2.53972	2.07986	2.83768	2.83768	3.42361	3.97351	3.18478	2.67307	2.19379	1.46586	2.14608	1.65675	2.21799	2.50068	0.709977
POPTR_0001s05680	1	4378585	4378866	0.15328	0	0	0	0	0	0.166787	0	0	0	0	0.0755611	0.09528	0	0	0	0	0.091559	0	0	0.0291234	0.0550216
POPTR_0001s05690	1	4380379	4383309	10.6171	7.49533	8.25715	7.61687	10.0268	14.3743	8.58417	5.56237	11.0898	6.79727	6.79727	11.0629	9.47867	5.75717	2.46961	3.29197	1.09451	2.89599	0.856638	0.803645	6.74648	3.87471
POPTR_0001s05700	1	4384358	4386320	0.507715	0.336204	0.276622	0.383448	0.265683	0.395091	0.351587	0.330493	0.392677	0.373066	0.373066	0.443702	0.588168	0.74577	0.545174	0.410881	0.292311	0.220563	0.283751	0.302418	0.390919	0.125899
POPTR_0001s05710	1	4390447	4394384	5.78104	8.0334	8.88548	8.85957	6.46213	8.9089	7.61245	5.62965	4.86027	4.67517	4.67517	2.74977	1.88629	2.067	2.16825	2.24684	1.28143	1.60524	2.82543	1.85583	4.65347	2.72608
POPTR_0001s05720	1	4396602	4397558	0.857959	0.961061	0.154565	0.666122	3.68212	1.13708	0.491266	0.129365	0.324917	0.44963	0.44963	0	1.20689	0.071784	1.17355	0.134045	2.63069	0.296698	2.52637	0.828203	0.908597	0.977894
POPTR_0001s05730	1	4410149	4411313	2.67082	0	0	0	0	0.0815135	0	0	0	0	0	1.43576	0	2.57167	0	0	0	1.15945	0	0	0.395961	0.859114
POPTR_0001s05740	1	4470700	4471486	0.054761	0	0	0	0.0524359	0	0	0	0.0357708	0.136031	0.136031	0.0809651	0	0.116117	0	0.0325975	0	0.0652995	0	0.0719731	0.0390991	0.0481266
POPTR_0001s05750	1	4492037	4494834	0.751739	1.52689	0.88479	0.433682	0.585752	1.3246	1.43128	0.717693	0.614952	0.52583	0.52583	0.625266	0.75941	0.622298	0.860366	0.418292	0.357062	0.505167	0.334091	0.492546	0.714877	0.343814
POPTR_0001s05760	1	4510023	4514612	41.4795	37.4343	33.8646	33.0528	47.8491	24.928	48.6197	45.5707	29.8004	33.8354	33.8354	31.2553	52.3102	55.6733	35.9344	38.6785	29.064	36.9513	35.8244	29.5002	37.7731	8.32924
POPTR_0001s05770	1	4526103	4527503	0	0	0	0	0	0	0.0374176	0	0.0225042	0	0	0	0	0	0	0	0	0.0821627	0	0	0.00710423	0.0200628
POPTR_0001s05780	1	4531134	4531963	0.997068	0.496813	0.806364	0.511265	0.478315	0.669721	0.603012	0.42325	0.870179	0.758534	0.758534	0.655497	1.27451	0.939416	1.24384	0.953863	1.08779	0.297919	0.647312	0.290476	0.738184	0.285739
POPTR_0001s05790	1	4532521	4536524	1.32712	1.48749	0.936989	0.175112	0.643975	0.308549	2.00039	0.209055	0.477305	0.617386	0.617386	2.18695	2.42197	1.13618	0.655156	1.46365	0.70203	2.03922	0.995703	0.611889	1.05068	0.683552
POPTR_0001s05800	1	4538245	4538981	0	0	0	0	0	0	0.323257	0	0	0	0	0.0732241	0	0	0	0	0	0	0	0	0.0198241	0.0732684
POPTR_0001s05810	1	4547467	4549565	9.8924	14.6109	9.77332	13.5806	11.339	10.9335	8.7775	7.40959	12.3828	12.3713	12.3713	9.00359	11.3218	8.62727	6.14346	7.91923	4.75471	5.36367	4.89666	2.4265	9.19496	3.28644
POPTR_0001s05820	1	4550429	4553503	4.60842	4.69548	1.78367	5.00084	2.7981	12.1966	5.24229	5.7933	2.74349	6.57659	6.57659	3.60716	3.64195	3.2971	2.76802	2.11692	1.17117	1.39874	2.49816	1.1088	3.98117	2.57752
POPTR_0001s05830	1	4562511	4564855	1.05275	0.661728	0.373731	0.592927	0.738661	0.594995	0.753861	0.63706	0.604799	1.30973	1.30973	0.89885	0.654224	0.747915	0.879952	0.441776	0.846222	0.583026	0.663286	0.336597	0.734091	0.261979
POPTR_0001s05840	1	4576590	4579271	3.40063	4.04608	4.3495	1.62758	2.31577	7.82211	6.6474	3.18646	4.09391	4.17868	4.17868	2.71145	0.626346	3.73651	2.13273	2.99023	0.744502	3.67348	0.542054	1.7055	3.23548	1.85181
POPTR_0001s05850	1	4583385	4586391	1.75088	1.14456	2.21725	1.61625	2.2744	1.46945	1.42893	1.49719	1.12189	1.17987	1.17987	1.99606	1.47397	2.76317	1.70217	1.58046	1.33981	2.04782	1.34552	0.908126	1.60188	0.461856
POPTR_0001s05860	1	4607683	4608054	0	0	0	0	0	0	0	0	0	0	0	0	0	0	0	0	0	0	0	0	0	0
POPTR_0001s05870	1	4616127	4616641	4.61576	8.18203	8.47919	4.72608	6.4375	7.86106	9.40631	7.04905	3.78959	4.17639	4.17639	2.89551	5.42642	3.82355	3.56943	2.83953	2.60442	2.30622	3.30223	1.92476	4.87957	2.25825
POPTR_0001s05880	1	4619059	4621182	1.31772	1.66604	1.85173	0.717411	1.03726	2.48446	0.919271	0.967958	0.840386	1.42958	1.42958	1.23284	0.945438	0.465519	0.499031	0.56156	0.72772	0.262436	0.789379	0.354229	1.02498	0.552985
POPTR_0001s05890	1	4622748	4623555	0	0	0	0	0	0	0	0	0	0	0	0	0	0	0	0	0	0	0	0	0	0
POPTR_0001s05900	1	4626489	4626887	0	0	0	0	0	0	0	0	0	0	0	0	0	0	0	0	0	0	0	0	0	0
POPTR_0001s05910	1	4629784	4630966	0	0	0	0	0	0	0	0	0	0	0	0	0	0	0	0	0	0	0	0	0	0
POPTR_0001s05920	1	4643808	4647610	0	0	0	0	0	0	0	0	0	0	0	0	0	0	0	0	0	0	0	0	0	0
POPTR_0001s05930	1	4652631	4653584	0	0	0	0	0	0	0	0	0	0	0	0	0	0	0	0	0	0	0	0	0	0
POPTR_0001s05940	1	4658198	4659142	0	0	0	0	0	0	0.0495318	0	0	0	0	0	0	0	0	0	0	0	0	0	0.00247659	0.0110756
POPTR_0001s05950	1	4667403	4668350	0	0	0	0	0	0	0	0	0	0	0	0	0	0	0	0	0	0	0	0	0	0
POPTR_0001s05960	1	4679281	4680168	0	0	0	0.0449283	0	0.0490183	0.7942	0	0	0	0	0	0.151218	0	0.0287539	0	0.184977	0	0.119698	0	0.0686397	0.179647
POPTR_0001s05970	1	4684351	4686962	1.16912	1.09179	1.11211	1.07908	0.65427	0.425177	0.812772	0.682087	0.956198	0.646575	0.646575	1.48889	0.343204	1.01501	0.326122	0.636074	0.514167	0.601359	0.379349	0.12767	0.73538	0.347281
POPTR_0001s05980	1	4687627	4689609	4.0287	5.45406	5.13274	4.34392	5.59659	5.03154	3.96301	3.32274	5.99017	4.57118	4.57118	2.98699	3.14573	2.32123	1.33267	1.37735	1.08167	1.69407	1.12934	1.18239	3.41286	1.68412
POPTR_0001s05990	1	4693038	4693592	0	0	0.266744	0.143785	0.149429	0.156874	0.423746	0.223068	0.203725	0.0969134	0.0969134	0.153459	0.145247	0.0412596	0.0460062	0.0462238	0.0986542	0.18595	0	0	0.1239	0.106687
POPTR_0001s06000	1	4694628	4700219	46.6252	46.96	48.3205	50.1418	48.34	40.8339	37.9356	35.7402	43.295	55.0425	55.0425	42.4738	41.0179	43.1866	27.9273	45.3451	29.6771	37.8802	37.0185	35.4945	42.4149	7.38323
POPTR_0001s06010	1	4702325	4703773	0	0	0	0	0	0	0	0	0	0	0	0	0	0	0	0	0	0	0	0	0	0
POPTR_0001s06020	1	4708195	4709545	2.42843	2.11202	2.35379	1.47582	1.31845	4.66938	1.46133	1.25132	2.38546	2.34621	2.34621	1.71781	0.476815	2.26977	0.944017	3.33845	0.0405278	1.54687	0.117957	0.900048	1.77503	1.09036
POPTR_0001s06030	1	4712896	4717756	8.73364	6.11671	6.58463	8.47383	5.85595	8.79555	9.12602	4.69009	8.96281	8.82886	8.82886	7.6562	7.24901	4.70527	5.5977	5.77199	4.18016	4.26686	4.66794	5.10403	6.70981	1.82186
POPTR_0001s06040	1	4718106	4719936	44.3686	59.3697	53.9542	46.4269	49.5399	64.1019	50.1297	39.3772	45.6329	56.3297	56.3297	53.7981	30.5049	42.5929	30.7588	38.9735	15.163	26.5732	23.1967	23.5829	42.5352	13.6968
POPTR_0001s06050	1	4721760	4722092	0	0	0	0	0	0	0	0	0	0	0	0	0	0	0	0	0	0	0	0	0	0
POPTR_0001s06060	1	4723869	4724866	0	0	0	0	0	0	0	0	0	0	0	0	0	0	0	0	0	0	0	0	0	0
POPTR_0001s06070	1	4726324	4729187	0	0	0	0	0	0	0	0	0	0	0	0	0	0	0	0	0	0	0	0	0	0
POPTR_0001s06080	1	4731236	4732353	0	0	0	0	0	0	0	0	0	0	0	0	0	0	0	0	0	0	0	0	0	0
POPTR_0001s06090	1	4738174	4739789	1.95171	1.88774	1.07627	1.87596	2.30938	1.15836	0.902155	0.485123	1.19002	1.06473	1.06473	0.830504	4.85484	3.35706	4.15401	2.20637	1.64304	2.3478	2.66363	1.68217	1.93528	1.13186
POPTR_0001s06100	1	4739879	4740635	0.228401	0	0.097773	0	0.273888	0.172514	0.062132	0.0545218	0.186842	0	0	0.168895	0.070988	0	1.04552	0	0	0	0.210618	0.486365	0.152923	0.24582
POPTR_0001s06110	1	4742100	4742681	0	0	0	0	0	0	0	0.0919038	0	0	0	0	0	0	0.170602	0	0	0	0.118377	0.441536	0.0411209	0.105805
POPTR_0001s06120	1	4747935	4748775	7.50322	6.96892	14.5647	3.93778	17.1091	13.2505	15.6023	13.0508	16.9845	15.3399	15.3399	13.1755	53.8041	17.1257	36.4909	15.6186	42.2155	16.854	26.7941	14.918	18.8324	12.1924
POPTR_0001s06130	1	4749448	4752458	0.267432	0	0.076382	0.0411727	0.213975	0.269534	0.242703	0.596206	0.145964	0.277538	0.277538	0.131939	2.93789	0.236152	2.47416	0.132385	0.930542	0.239298	0.685056	0.818088	0.549698	0.783009
POPTR_0001s06140	1	4755122	4756864	5.93518	8.07293	5.55903	5.85309	6.9099	6.7949	5.96236	4.50428	4.58163	3.59707	3.59707	3.00114	3.81548	5.34724	5.48305	3.40259	3.05155	2.96919	4.33462	4.2872	4.85298	1.45555
POPTR_0001s06150	1	4757456	4761072	68.9326	67.6001	42.7383	64.5888	65.6597	34.1602	56.9871	53.2597	64.9662	52.6565	52.6565	67.0024	62.1733	53.7533	58.9063	49.809	33.527	48.5228	44.44	28.4193	53.538	12.0918
POPTR_0001s06160	1	4771907	4776163	3.75231	4.66544	1.87608	4.72769	3.54733	1.35144	1.63905	1.80413	5.41303	2.86212	2.86212	2.56569	2.41792	2.81494	2.10334	2.42225	1.33567	3.14133	2.4924	1.79471	2.77945	1.14651
POPTR_0001s06170	1	4777263	4779866	15.5108	20.4016	5.07476	12.3285	10.7819	11.5897	8.41869	7.90013	21.6358	9.24161	9.24161	9.62053	10.0974	13.5797	5.63839	9.80032	4.48519	11.8403	4.96933	3.9593	10.3058	4.8155
POPTR_0001s06180	1	4781590	4782397	0.100758	0.225824	0	0.185997	0.0966589	0	0	0	0	0.125377	0.125377	0.148861	0	0	0.119037	0	0	0	0	0.132035	0.0629962	0.0764052
POPTR_0001s06190	1	4783896	4787560	10.5479	8.27357	4.45367	9.19969	4.85114	5.31213	4.07719	3.47191	3.61793	5.3855	5.3855	6.09683	2.39735	4.70207	3.30885	4.16774	4.76911	2.99864	0.961504	1.85927	4.79187	2.36119
POPTR_0001s06200	1	4788176	4791608	0.230985	0.10354	0.171403	0.156359	0.0590904	0.0310172	0.0836991	0.587907	0.120931	0.26815	0.26815	0.235298	0.210606	0.29365	0.500272	0.456916	0.00975198	0.0735864	0.0472443	0	0.195428	0.165803
POPTR_0001s06210	1	4794324	4797404	2.89938	6.8387	4.82087	0.933704	1.0998	13.106	20.6917	0.997677	7.32501	3.48148	3.48148	2.80906	0.691693	2.286	0.537756	3.9818	0.320227	2.2553	0.331587	0.13255	3.95109	5.03742
POPTR_0001s06220	1	4801754	4804329	0.26	13.2553	2.42046	0	0.155896	10.1459	89.5008	0.0930785	8.88977	4.89277	4.89277	1.12147	0.0404085	0.258216	0.0767923	12.6149	0	2.85347	0	0	7.5736	19.7928
POPTR_0001s06230	1	4804715	4805872	0	0	0	0	0	0	0.1005	0	0	0	0	0.0455304	0	0	0	0	0	0	0	0	0.00730152	0.0241781
POPTR_0001s06240	1	4808107	4815668	24.3342	29.0645	11.5954	20.8996	27.2743	20.7712	23.3942	42.2036	21.7511	33.3279	33.3279	20.1349	9.33076	11.1789	4.81865	12.4999	6.25551	11.1913	9.99014	3.79907	18.8572	10.6874
POPTR_0001s06250	1	4820824	4822467	0.0284503	0	0.0244756	0.0263917	0	0	0	0	0	0	0	0	0	0	0.0168872	0	0	0	0	0	0.00481024	0.0100719
POPTR_0001s06260	1	4825848	4826726	46.2989	39.1677	37.7957	88.181	40.6095	30.9458	30.1152	30.2243	24.4134	35.3477	35.3477	81.811	16.516	53.9787	11.072	18.0074	5.25337	22.9148	14.3057	10.8099	33.6558	21.7044
POPTR_0001s06270	1	4827731	4831268	2.981	3.01189	2.65683	2.0976	1.93378	6.80389	3.54941	3.18411	1.61493	3.32866	3.32866	2.02972	1.37466	2.67299	2.98046	2.32761	0.464244	0.802716	2.61379	2.19318	2.59751	1.29716
POPTR_0001s06280	1	4835991	4838268	0.369444	0.414011	0.10519	0.568392	0.531461	1.54955	0.201	0.352702	0.281833	0.153239	0.153239	0.303458	0.306207	0.130479	0.0363724	0.18273	0.038994	0	0.11356	0.0805682	0.293621	0.336468
POPTR_0001s06290	1	4839221	4842402	20.5118	24.7013	21.5394	14.7898	23.1061	19.6822	20.157	17.0019	22.6065	22.2811	22.2811	16.2254	17.9228	12.3261	13.6526	13.929	9.7267	9.8753	15.6202	11.8011	17.4869	4.64859
POPTR_0001s06300	1	4843435	4847826	0.0226903	0.025305	0.0388526	0.125666	0	0.0457081	0	0	0.0296985	0.0282346	0.0282346	0.0223708	0	0.76913	0.187608	0.0269362	0.0287389	0.0677681	0.237135	0.104068	0.0894072	0.172232
POPTR_0001s06310	1	4851210	4855146	0	0	0	0.048654	0.0337127	0.0353923	0	0	0.0114991	0	0	0	0.0108698	0.00930857	0	0.0104285	0	0	0	0	0.00799325	0.0143716
POPTR_0001s06320	1	4856756	4857554	0	0	0	0	0	0	0	0	0	0	0	0	0	0	0.0792964	0	0	0	0	0	0.00396482	0.0177312
POPTR_0001s06330	1	4857760	4858875	3.28011	2.88065	3.07426	2.53689	5.05923	1.69648	3.42473	3.38557	1.68228	3.63925	3.63925	1.87926	6.42066	2.13689	4.504	1.57879	2.72333	3.04462	4.79635	2.55556	3.19691	1.25334
POPTR_0001s06340	1	4862756	4868478	17.347	18.7253	14.2711	19.0556	14.8112	10.2181	13.3582	7.71619	11.9834	10.7643	10.7643	10.5879	12.2599	10.0979	11.1813	11.0788	7.62141	11.2808	10.207	9.95661	12.1643	3.21858
POPTR_0001s06350	1	4874574	4878725	4.05995	2.13225	1.38563	1.83472	1.98882	11.3816	2.0082	2.57487	2.17344	1.69586	1.69586	1.1898	1.32387	2.85641	3.00025	2.30838	0.521325	1.01696	1.44771	2.5847	2.45903	2.24492
POPTR_0001s06360	1	4878802	4881618	16.2965	14.5925	10.7944	12.1604	9.7087	7.88633	8.30686	9.37884	15.0002	14.7972	14.7972	17.0674	10.823	14.3104	13.5265	12.335	6.70463	12.5754	7.81058	12.5499	12.0711	3.03455
POPTR_0001s06370	1	4888573	4891321	0.0802692	0.22488	0.412356	0.148191	0.192325	0.484824	0.0873425	0.114959	0.604104	0.499414	0.499414	0.158286	0.174526	0.34003	0.142248	0.428484	0.254167	0.575368	0.27141	0	0.28463	0.182045
POPTR_0001s06380	1	4892201	4892651	13.268	20.1328	22.0211	19.6241	10.5902	12.0634	12.6513	13.6776	45.1885	20.7452	20.7452	60.5068	69.2182	62.0355	12.8349	36.7398	13.1658	24.9754	9.02536	4.6939	25.1952	19.1652
POPTR_0001s06390	1	4894585	4896242	42.8824	49.6327	65.3316	46.4927	61.4742	55.6343	51.7146	46.9887	45.8913	46.769	46.769	40.471	67.4337	58.3492	59.2567	50.2721	48.1932	51.8227	63.9319	43.6581	52.1485	7.98063
POPTR_0001s06400	1	4899858	4901862	9.69134	10.8986	11.9627	11.3851	10.1968	11.9164	8.72808	5.71108	10.4762	8.77281	8.77281	13.0002	4.03078	6.37448	4.06761	5.8117	2.70984	4.43147	2.38361	3.98536	7.76535	3.42295
POPTR_0001s06410	1	4905909	4914472	6.55631	7.48379	4.27767	5.35679	5.90396	5.03246	6.98196	7.59818	4.61165	10.5339	10.5339	6.8536	6.89873	6.83447	4.66918	4.89962	2.95343	5.15119	6.47711	3.18094	6.13944	2.00522
POPTR_0001s06420	1	4918380	4928928	6.4006	5.96628	5.42133	5.39203	5.6807	3.58736	4.71018	5.25855	3.50663	5.74201	5.74201	6.31763	3.64534	4.04626	3.0776	3.42575	1.53035	3.67972	2.47141	2.46863	4.40352	1.43801
POPTR_0001s06430	1	4932653	4933745	54.2588	73.4854	93.8901	99.2057	76.522	69.2537	84.4111	57.3565	74.3197	47.3772	47.3772	101.224	59.7642	103.945	77.2139	106.745	80.577	102.884	75.1658	103.618	79.4297	19.6582
POPTR_0001s06440	1	4940543	4944447	7.97678	3.78273	9.52277	3.82068	4.34849	2.79467	12.5306	16.0936	1.25587	4.2854	4.2854	6.77156	4.77252	5.41455	15.4216	3.39008	12.5932	4.79295	0.383891	11.0758	6.76566	4.59079
POPTR_0001s06450	1	4965610	4970912	0.44422	0.459408	1.1998	0.22087	0.459121	0.447389	0.725353	0.701574	0.223621	0.467834	0.467834	0.934867	0.987857	0.869061	0.635821	0.486799	0.584452	0.34709	0.714303	0.212559	0.579492	0.267673
POPTR_0001s06460	1	4974857	4978912	0.988168	1.17977	1.55329	0.762891	1.02608	1.59872	1.00506	1.57777	0.498078	1.26956	1.26956	1.20626	2.28658	1.16731	0.909061	0.923212	1.62076	0.745216	1.13487	0.743353	1.17328	0.407744
POPTR_0001s06470	1	4987594	4996388	9.62659	11.0205	10.5864	9.08098	8.44581	10.3157	10.464	8.50516	6.20919	6.45187	6.45187	10.1275	11.4583	8.27137	13.908	7.29845	8.50646	7.46087	6.39736	3.92881	8.72576	2.30134
POPTR_0001s06480	1	4996997	4999471	0	0.117857	0.0450208	0	0	0	0.0572189	0	0	0	0	0	0	0	0	0	0	0	0	0	0.0110048	0.0297082
POPTR_0001s06490	1	5001989	5006491	3.65953	3.08239	5.82836	2.96975	3.17597	3.87383	6.74782	3.73901	3.50848	3.04487	3.04487	2.94211	5.49251	4.19906	3.63543	2.33818	3.66159	2.33956	3.82645	3.10057	3.71052	1.12525
POPTR_0001s06500	1	5008678	5011974	1.91269	1.70671	0.636839	1.14469	1.63143	1.14178	0.92532	0.710236	1.76201	1.71903	1.71903	1.20518	3.25934	2.36447	2.46922	2.56522	0.718046	0.719195	1.45906	1.81053	1.579	0.708835
POPTR_0001s06510	1	5012207	5012960	0	0	0	0	0	0	0	0	0	0	0	0	0	0	0	0	0	0	0	0	0	0
POPTR_0001s06520	1	5014925	5018944	0.113064	0.0633004	0.0484386	0.017323	0.0541887	0	0.0205209	0	0.0863938	0.0234673	0.0234673	0	0.0468917	0	0.0778745	0.0111391	0.0477728	0.0449186	0	0	0.033938	0.0332543
POPTR_0001s06530	1	5028943	5031217	88.5416	100.641	89.0118	95.0296	47.1097	81.5214	77.6649	71.1093	96.1325	96.5955	96.5955	91.8528	40.6474	83.8507	42.021	51.6332	37.3789	90.6113	26.0246	42.9051	72.3439	24.903
POPTR_0001s06540	1	5036835	5037081	0.35	2.15663	0.899017	0	0.839406	1.05688	3.61811	1.8378	0	0.217761	0.217761	0.0862681	0.652386	1.57523	0.516871	0.103863	0.554126	0.104533	0	0.114662	0.745065	0.928708
POPTR_0001s06550	1	5037374	5041478	6.49362	8.97859	5.1773	3.73945	7.00093	7.38019	30.37	23.971	6.04237	3.48328	3.48328	4.97791	11.6474	18.763	14.9387	3.73025	12.035	5.24858	6.35413	6.98708	9.5401	7.31133
POPTR_0001s06560	1	5049250	5051819	662.052	621.772	329.254	676.244	407.345	433.886	318.786	311.765	499.287	494.385	494.385	785.648	192.619	316.327	157.812	357.754	61.1653	310.433	81.2742	190.991	385.159	200.696
POPTR_0001s06570	1	5056308	5057797	6.88979	6.4635	8.54232	6.27491	5.68283	5.4955	5.63137	4.43604	6.73278	6.12801	6.12801	11.4966	11.2804	6.06155	6.40762	5.58753	5.84297	5.88525	4.67558	4.39097	6.50168	1.90339
POPTR_0001s06580	1	5065505	5067697	13.5454	11.7684	5.74944	8.3441	13.7316	7.79305	9.68397	10.7359	10.6884	9.79766	9.79766	14.6738	20.15	15.8893	23.6325	7.65405	9.74107	8.78566	8.9855	10.0318	11.559	4.36109
POPTR_0001s06590	1	5069661	5072628	3.93961	2.20733	1.97488	3.68778	2.21361	2.77742	1.40869	2.57819	2.06237	2.09981	2.09981	3.52222	1.0493	3.01158	1.32915	3.07258	0.819796	2.68922	1.38271	1.91653	2.29213	0.870752
POPTR_0001s06600	1	5073350	5075069	0	0	0	0	0	0	0	0	0	0	0	0	0	0	0	0	0	0	0	0	0	0
POPTR_0001s06610	1	5078214	5083131	0.605821	2.36905	1.44588	1.23749	0.803779	0.493355	1.55698	0.861425	0.725445	0.737716	0.737716	0.762595	0.456771	0.52575	0.296989	0.543029	0.481678	0.215499	0.150586	0.13512	0.757134	0.541724
POPTR_0001s06620	1	5083519	5084195	0	0	0.328002	0.471495	0	0.0642958	0	0	0.20892	0	0	0.251808	0	0.0676555	0.0754311	0	0	0.190692	0	0	0.082915	0.135766
POPTR_0001s06630	1	5087293	5089164	0.0826481	0	0.773919	1.1443	0	1.2974	1.87989	0.552333	0.311814	0.308529	0.308529	0.453791	0	0.656788	0.524401	0	0	0	0.456801	0.798328	0.477474	0.509064
POPTR_0001s06640	1	5089372	5089587	0	0	0.342658	0.184705	0	0.20156	0.21775	0	0	0	0	0	0	0.106014	0	0	0	0	0	0	0.0526343	0.101412
POPTR_0001s06650	1	5089620	5093324	0.0233333	0	0.509445	1.03387	0	0.328975	1.10439	0.59026	0.274793	0.188726	0.188726	0.362245	0	0.531515	0.475522	0	0.125586	0.188159	0.164942	0.275188	0.318284	0.317879
POPTR_0001s06660	1	5101978	5103153	1.2497	1.27688	0.660779	0.915954	1.16363	0.444203	0.559834	1.01764	0.553177	0.411635	0.411635	1.0328	0.685447	1.98579	0.564386	1.09079	0.325893	0.790397	0.813492	1.18006	0.856706	0.404422
POPTR_0001s06670	1	5108245	5110307	7.65681	8.90874	8.51092	7.13693	9.11249	9.78899	6.89114	6.88916	6.36048	7.23726	7.23726	5.40903	6.49972	4.44672	3.21887	4.5448	2.00503	3.21083	5.47705	3.03932	6.17908	2.20793
POPTR_0001s06680	1	5110581	5122573	9.64571	8.01206	7.22139	7.36811	7.93676	6.57398	8.4832	8.99282	5.17543	9.52779	9.52779	7.72651	11.5361	7.74228	6.78583	6.12314	5.73019	6.60608	6.36753	3.90648	7.54946	1.77284
POPTR_0001s06690	1	5133003	5133677	0	0	0	0.0875094	0.090498	0.381846	0	0	0	0.117954	0.117954	0	0	0	0.89591	0	0.179913	0	0	0.124217	0.0997901	0.21036
POPTR_0001s06700	1	5141549	5150634	5.68866	5.68401	4.7691	4.16813	4.50468	4.4081	5.06479	4.19742	5.46629	4.18153	4.18153	6.05897	6.12207	5.54223	5.69606	3.61191	4.34549	3.15907	3.56947	4.36339	4.73914	0.873066
POPTR_0001s06710	1	5151922	5154288	221.433	254.378	198.064	337.921	243.403	298.121	236.236	153.906	269.684	287.506	287.506	233.517	154.177	148.388	136.864	216.905	141.508	219.102	215.06	179.094	221.639	57.4943
POPTR_0001s06720	1	5154954	5158076	18.79	20.2043	17.1466	10.6249	18.3513	26.929	15.4769	12.3539	10.8084	11.0105	11.0105	10.6495	15.4753	20.7719	18.8071	14.38	18.87	15.0691	19.4307	16.5901	16.1375	4.31625
POPTR_0001s06730	1	5156081	5156374	0	0	0	0	0	0	0	0	0	0	0	0	0	0	0	0	0	0	0	0	0	0
POPTR_0001s06740	1	5158926	5174332	19.2526	22.566	20.3999	20.3624	22.1803	14.5097	22.4001	22.4321	14.7357	17.3218	17.3218	15.1696	12.4228	11.9667	9.64552	12.5185	11.2375	14.5145	10.2126	9.55569	16.0363	4.60013
POPTR_0001s06750	1	5178064	5182348	6.41045	3.8332	2.59897	4.80947	3.52094	1.68818	2.73631	2.74676	4.78836	3.18474	3.18474	8.59892	2.22514	5.89243	4.282	3.85886	1.03285	2.97687	1.10022	3.41392	3.64417	1.82382
POPTR_0001s06760	1	5186599	5187930	2.3741	2.98158	1.99743	2.49374	1.76712	1.52526	2.04892	1.64127	1.31252	1.68069	1.68069	2.03801	2.74796	3.57795	2.63548	2.18653	2.51425	2.07829	0.88077	1.63591	2.08992	0.624837
POPTR_0001s06770	1	5189297	5191351	0	0	0.0343613	0	0	0	0	0	0	0	0	0	0	0	0	0	0	0	0	0	0.00171806	0.00768342
POPTR_0001s06780	1	5195366	5197037	0	0	0	0	0	0	0	0	0	0	0	0	0	0	0	0	0	0	0	0	0	0
POPTR_0001s06790	1	5201615	5203042	0	0	0	0	0	0	0	0	0	0	0	0	0	0	0	0	0	0	0	0	0	0
POPTR_0001s06800	1	5205974	5208265	7.24401	4.73193	3.23355	4.78543	4.08407	3.76889	3.92268	3.70361	4.87515	4.27182	4.27182	5.97466	3.58555	5.60192	4.96809	3.56585	2.1091	3.54789	2.72268	3.64395	4.23063	1.16006
POPTR_0001s06810	1	5209874	5218640	2.59324	1.66059	1.02198	1.70988	1.14518	0.787516	1.67974	1.9059	0.861661	1.07519	1.07519	1.99874	1.02354	2.66028	2.21267	1.64897	1.08186	1.37674	0.771843	1.03845	1.46646	0.578354
POPTR_0001s06820	1	5220550	5223681	1.32186	0.888793	0.226343	0.610084	0.887666	0.133114	0.863037	0.504768	0.172598	0.163999	0.163999	1.0421	0.328672	1.04987	0.937007	0.391888	0.920832	0.552714	0.243789	1.12593	0.626453	0.384507
POPTR_0001s06830	1	5226974	5227269	0	0	0	0	0	0	0	0.139408	0	0	0	0	0	0	0	0	0	0	0	0	0.0069704	0.0311726
POPTR_0001s06840	1	5231368	5234023	59.1198	66.8339	65.2208	71.4188	62.4467	53.1998	64.8755	53.6925	50.4484	54.2202	54.2202	56.1082	58.8768	48.4364	69.0377	39.5542	40.2569	39.9367	41.054	51.4838	55.0221	9.88618
POPTR_0001s06850	1	5236700	5237423	0	0	0	0	0	0	0	0	0	0	0	0	0	0	0	0.0654444	0	0	0	0	0.00327222	0.0146338
POPTR_0001s06860	1	5244333	5245099	0	0	0	0	0	0	0	0	0	0	0	0	0	0	0	0	0	0	0	0	0	0
POPTR_0001s06870	1	5245963	5253697	9.51872	9.0654	6.20026	7.37823	8.82986	4.68358	9.15896	10.1163	6.95014	8.90394	8.90394	6.70471	5.26259	7.04433	6.52371	5.91569	3.00645	5.49791	3.66316	4.06267	6.86953	2.10098
POPTR_0001s06880	1	5261033	5264055	7.62591	10.5873	11.7775	11.4145	10.3886	9.94868	12.7548	8.4833	10.2654	7.07176	7.07176	10.1622	6.94126	9.94115	7.24943	8.46296	3.80882	6.23566	4.78855	4.81084	8.48952	2.4992
POPTR_0001s06890	1	5264931	5266112	0	0	0	0	0	0	0	0	0	0	0	0	0	0	0	0	0	0.021844	0	0	0.0010922	0.00488447
POPTR_0001s06900	1	5266445	5276972	6.77013	8.17555	7.35543	5.17773	7.41369	8.19894	8.43113	8.73938	4.23465	5.90433	5.90433	5.45566	6.09964	5.65364	3.82242	5.08836	5.79825	5.3333	6.23906	3.46561	6.16306	1.5158
POPTR_0001s06910	1	5281223	5285982	26.5622	13.9513	4.35364	8.53212	33.2364	8.85401	8.06689	26.3372	29.5429	27.137	27.137	13.7525	26.3223	21.9649	42.2166	19.9269	17.5749	12.2907	16.2737	24.8619	20.4448	9.75012
POPTR_0001s06920	1	5287464	5288942	0	0	0	0	0	0	0	0	0	0	0	0	0	0	0	0	0	0	0	0	0	0
POPTR_0001s06930	1	5290959	5295642	4.23271	4.67816	5.67195	4.23346	4.53158	6.57337	6.0782	4.86512	4.15586	3.58429	3.58429	3.09201	3.97209	3.16659	2.55866	3.00125	2.84229	2.23579	2.63901	1.34827	3.85225	1.3219
POPTR_0001s06940	1	5297215	5300677	0.0404728	0	0	0	0.0388265	0.122278	0.0440481	0	0	0	0	0.0198555	0.0503214	0.0213776	0	0	0	0	0	0	0.016859	0.0305534
POPTR_0001s06950	1	5302052	5304282	0	0	0	0	0	0	0	0	0	0	0	0.0338226	0.0426491	0	0	0	0	0	0	0	0.00382359	0.0118555
POPTR_0001s06960	1	5305965	5306519	0	0	0	0	0	0	0	0	0	0	0	0	0.0542807	0	0	0	0	0	0	0	0.00271404	0.0121375
POPTR_0001s06970	1	5314197	5315481	0.0336381	0.188479	0.0864035	0.0931617	0.161375	0.372542	0.475676	0	0.0440277	0	0	0.497445	0	0.641305	0.0397408	0.0199644	0	0	0	0	0.132688	0.199264
POPTR_0001s06980	1	5334065	5336530	8.47776	1.45476	0.307087	1.3518	0.556671	1.64198	0.75158	3.37592	3.39808	2.26791	2.26791	2.01624	1.56276	6.16167	24.2208	1.31204	4.09442	4.78598	17.6153	4.54501	4.60828	6.03261
POPTR_0001s06990	1	5341532	5347954	0.265416	0.212044	0.194774	0.175012	0.0363743	0.114548	0.82519	0.759881	0.0992555	0.235453	0.235453	0.186863	0.0471385	0.461944	0.0447955	0.15736	0.0480242	0.0677284	0.279618	0	0.222344	0.223742
POPTR_0001s07000	1	5348258	5348891	0	0	0	0	0	0	0	0	0	0	0	0	0	0	0	0	0	0	0	0	0	0
POPTR_0001s07010	1	5350373	5354271	9.89442	7.91977	8.3358	10.7576	5.16828	6.52783	12.5691	6.13721	10.7688	6.37149	6.37149	10.3352	4.51012	5.58176	3.87599	3.2141	1.63893	2.40623	2.09929	1.64265	6.3063	3.33895
POPTR_0001s07020	1	5356782	5359065	32.9397	44.2816	37.8536	28.5778	38.6144	45.428	51.8593	33.0156	54.9987	43.5863	43.5863	33.4955	88.547	37.6555	77.2082	36.6856	38.8662	28.7984	49.5147	61.9478	45.373	15.5537
POPTR_0001s07030	1	5359964	5360628	0	0	0	0	0	0	0	0	0	0	0	0	0	0	0	0	0	0	0	0	0	0
POPTR_0001s07040	1	5360758	5363759	0	0	0	0	0	0	0	0	0	0.0182205	0.0182205	0	0	0.00775715	0	0	0	0	0	0	0.00220991	0.00574215
POPTR_0001s07050	1	5364696	5367938	9.34833	8.2953	9.3929	10.2384	6.39555	10.2788	8.89074	6.95549	8.01179	6.64293	6.64293	10.0191	6.45463	3.79641	4.9653	4.84934	2.37247	2.64304	3.66263	3.7676	6.68118	2.5932
POPTR_0001s07060	1	5379872	5383453	0	0	0	0	0	0	0	0	0	0	0	0	0.0222464	0	0	0.0212721	0	0	0	0	0.00217592	0.00669922
POPTR_0001s07070	1	5384844	5389514	0.128074	0.466346	0.219318	0.147764	0.337735	0.193478	0.278734	0.397004	0.209539	0.119527	0.119527	0.252554	0.398023	0.407005	0.283705	0.189934	0.182496	0.057377	0.0983603	0.104894	0.22957	0.119374
POPTR_0001s07080	1	5390512	5394031	11.52	9.94774	8.82878	11.0305	10.4109	5.30533	9.82295	8.95602	7.73469	10.443	10.443	13.1844	10.3334	11.3988	8.99303	10.0199	4.85616	7.92725	5.66431	4.37729	9.05987	2.40958
POPTR_0001s07090	1	5395162	5395786	0	0	0	0	0	0	0	0	0	0	0	0	0	0	0	0	0	0	0	0	0	0
POPTR_0001s07100	1	5398061	5400536	0.479574	0.020674	0	0.051087	0.0353962	0.0371597	0.0200742	0.0704513	0.0241467	0.0229564	0.0229564	0.0363795	0.435775	0.0977418	2.39682	0.021903	0.128516	0	0.068051	0.870124	0.241989	0.552304
POPTR_0001s07110	1	5402789	5406788	6.37394	6.28158	8.42918	7.53834	8.46257	7.02072	7.43063	5.1343	8.88181	7.68259	7.68259	4.82553	5.37746	4.47699	3.59691	4.25575	2.63109	4.48706	3.20148	2.55417	5.81623	2.02521
POPTR_0001s07120	1	5407766	5408928	0	0	0	0	0	0	0	0	0	0	0	0	0	0	0	0	0	0	0	0	0	0
POPTR_0001s07130	1	5409759	5411539	0	0	0	0	0	0	0	0	0.034164	0	0	0	0	0	0	0	0	0	0.0481396	0	0.00411518	0.0128676
POPTR_0001s07140	1	5417337	5419688	14.4799	12.8393	10.1637	11.4609	13.1366	13.8286	10.9152	9.82713	11.9348	13.4127	13.4127	12.8438	14.1288	13.4822	11.9046	11.9281	7.49438	9.53629	7.64362	13.7466	11.906	2.06122
POPTR_0001s07150	1	5423303	5433987	1.15055	0.708012	0.702509	0.557201	0.841402	0.740808	0.964745	1.17051	0.746721	1.16148	1.16148	0.753195	2.22193	1.44888	1.67117	1.51683	1.10477	0.850581	1.2466	0.840078	1.07797	0.4041
POPTR_0001s07160	1	5435087	5437630	163.217	165.082	124.095	214.024	136.275	149.665	109.226	89.1396	103.733	131.559	131.559	113.062	61.4522	77.0034	35.0126	58.5762	25.0559	53.1217	29.3744	26.6543	99.8444	53.3664
POPTR_0001s07170	1	5439813	5440949	1.10237	3.02425	2.99431	1.54379	1.45864	1.22503	2.1923	0.798483	0.771112	0.851	0.851	1.14315	1.48836	1.24844	1.45956	0.608999	1.08335	1.06717	0.958168	0.821634	1.33456	0.676379
POPTR_0001s07180	1	5444146	5445306	1.71251	1.37683	1.84885	0.893553	0.428632	0.749915	1.66107	1.31506	1.19389	1.11105	1.11105	1.35822	1.06458	2.5837	1.01153	0.950125	1.41457	0.77837	0.526457	0.926899	1.20084	0.495034
POPTR_0001s07190	1	5447571	5448218	8.14658e-05	0.00153836	0.000826718	0.000155201	0.000421424	0.000528594	0.000619704	0.000342631	0	0.00206766	0.00206766	0	0	0.000107819	0.000237884	6.78955e-05	1.5008e-21	0.000375571	0.00276652	0.00274876	0.000747693	0.000941217
POPTR_0001s07200	1	5447156	5450995	4.36536	4.51362	3.84983	3.54548	4.07973	5.01901	4.22018	4.22122	3.18782	2.5404	2.5404	4.378	4.16961	6.84867	4.89167	4.71494	2.18337	3.56977	2.48751	3.19132	3.9259	1.0906
POPTR_0001s07210	1	5452191	5453569	1.97354	1.47429	0.96524	1.33013	0.510329	0.505079	0.477365	0.38887	0.655734	0.467301	0.467301	0.664195	0.0973719	0.680468	0.111095	0.427261	0.317635	0.0187235	0.0963605	0	0.581414	0.512421
POPTR_0001s07220	1	5460716	5462941	4.56373	3.65733	3.52119	2.89014	3.38556	2.29807	4.24442	2.25454	1.61486	0.825362	0.825362	1.89669	2.11132	4.00597	2.42938	2.78746	2.08381	1.48971	1.43554	2.72957	2.5525	1.08359
POPTR_0001s07230	1	5464262	5465599	1.29151	1.7364	0.995141	1.40142	0.712824	1.26871	0.632772	1.04833	0.443877	0.642879	0.642879	0.779813	0.561844	1.65847	0.667011	0.70899	0.73593	0.616024	0.0993172	0.422728	0.853343	0.425857
POPTR_0001s07240	1	5470218	5471635	2.5604	3.14244	2.60982	2.84173	1.66681	1.47361	1.99015	1.65882	2.25419	2.54096	2.54096	3.38104	1.93281	5.00578	2.79098	3.25632	1.04239	2.60371	1.36795	3.51482	2.50878	0.911996
POPTR_0001s07250	1	5473134	5474895	1.6792	1.17895	1.15678	1.05455	1.20382	0.812692	1.14565	0.851181	1.1702	0.480241	0.480241	2.11233	0.76442	1.67267	0.843272	1.70781	0.599931	0.902027	0.396913	1.17233	1.06926	0.455845
POPTR_0001s07260	1	5477419	5479189	1.11424	1.16254	0.953999	1.41869	0.552911	0.812375	0.752577	0.770095	0.628618	0.764828	0.764828	1.00391	0.620948	1.34349	0.703588	0.684135	0.486655	0.550751	0.236219	0.679714	0.800256	0.291749
POPTR_0001s07270	1	5480618	5482346	0	0	0	0.14814	0.0513201	0	0.058222	0	0	0.133136	0.133136	0	0.0665139	0	0.126403	0	0	0	0	0	0.0358436	0.0553106
POPTR_0001s07280	1	5484542	5487216	1.47779	0.879803	1.12008	1.07476	1.19966	1.19832	1.5138	1.26982	0.60444	0.361012	0.361012	0.827055	1.82791	0.932268	1.58986	0.528726	1.22897	0.876102	1.06711	0.608576	1.02735	0.407321
POPTR_0001s07290	1	5488558	5489477	0	0	0	0.0985094	0	0.859733	0.116133	0.101888	0.10477	0	0	0.0789193	0.199049	0.254434	0.567316	0.0316719	0.574232	0.0637522	0.0328062	0.524471	0.180384	0.248819
POPTR_0001s07300	1	5490037	5494868	4.5273	5.01136	4.80383	3.97422	3.59761	3.83239	4.26186	3.10283	3.25408	2.31517	2.31517	3.24554	3.52216	3.91451	3.90526	3.31407	2.797	2.60505	1.92951	2.93037	3.45796	0.842218
POPTR_0001s07310	1	5495773	5499745	10.3782	7.81275	5.99812	7.31704	8.62646	6.17785	7.2547	6.45713	6.08414	8.15251	8.15251	10.3457	9.81468	11.7243	9.83922	8.67012	4.84538	7.23108	5.91479	8.52485	7.96608	1.80892
POPTR_0001s07320	1	5504633	5506556	0	0	0.0892456	0.353292	0.100161	0	0.0757391	0.0664489	0	0.173227	0.173227	0.0343128	0	0	0	0	0.0220401	0	0	0.0456061	0.056665	0.0895909
POPTR_0001s07330	1	5509496	5514170	1.26141	1.04918	1.35261	1.1659	1.3393	1.17782	1.36194	1.09917	1.14181	0.692382	0.692382	1.24696	1.87737	1.21322	1.20731	0.945487	1.0842	0.805937	0.927266	0.938866	1.12903	0.267794
POPTR_0001s07340	1	5522012	5534177	8.11584	6.3725	7.86155	6.57488	6.5911	6.04999	7.20425	7.79874	3.27552	4.69869	4.69869	5.01282	5.50362	6.26622	4.14585	5.85559	3.89741	4.68877	3.75326	2.79031	5.55778	1.56589
POPTR_0001s07350	1	5542080	5546135	9.53663	12.6158	15.9828	10.2161	15.7771	12.9512	18.2058	16.4309	12.9347	12.2202	12.2202	9.61496	17.2809	9.66084	8.06107	7.85809	8.15854	9.73681	10.022	5.95112	11.7718	3.48558
POPTR_0001s07360	1	5548807	5549689	0.0507335	0	0	0	0	0	0.0552042	0	0.132807	0.0631302	0.0631302	0	0.188879	0.0537537	2.57572	0.0602211	0.224909	0	0	1.36197	0.241523	0.626042
POPTR_0001s07370	1	5555584	5556687	0.0781177	0	0	0.216857	0.0375604	0	0.298248	0	0.0768691	0	0	0.0386057	0	0	0.507859	0.0697125	0	0	0	0	0.0661915	0.130997
POPTR_0001s07380	1	5559029	5560032	0	0	0	0	0	0.0433548	0.32771	0.0411086	0	0	0	0	0	0	0.0761727	0	0	0	0	0	0.0244173	0.0742831
POPTR_0001s07390	1	5563897	5568028	8.1113	8.60712	7.15741	7.23505	8.03098	4.88826	8.65436	7.49378	9.13193	7.78945	7.78945	9.94907	12.6305	9.51675	11.1998	7.57562	5.2966	5.8809	9.48614	8.88296	8.26537	1.84609
POPTR_0001s07400	1	5569221	5572422	460.196	317.833	594.564	290.712	457.353	387.853	406.567	418.427	446.434	406.987	406.987	547.657	815.11	416.34	393.991	564.367	448.299	452.692	472.732	201.359	445.323	124.913
POPTR_0001s07410	1	5575275	5578171	1.73731	1.79524	1.21729	2.4998	1.21235	4.65895	1.35055	1.44361	1.01897	1.43211	1.43211	1.14191	0.86956	3.58593	4.7094	0.868058	0.382612	0.211834	0.585005	1.25116	1.67019	1.26397
POPTR_0001s07420	1	5579976	5582611	0.103719	0.0581155	0.0221998	0.095732	0	0.104457	0	0.0742618	0.0339386	0.161329	0.161329	0.0127849	0.0966643	0.178588	0.137782	0.107729	0	0.0464661	0	0.0509683	0.0723032	0.0587666
POPTR_0001s07430	1	5583684	5585357	5.97397	8.19793	3.88882	5.45849	3.7724	6.17041	4.71009	4.1322	4.24874	4.89272	4.89272	4.25282	7.74979	6.99154	7.21992	3.7088	2.12323	2.71263	4.1602	3.75441	4.95059	1.64347
POPTR_0001s07440	1	5589737	5595937	1.88936	0.99996	1.32551	1.09009	1.38423	1.24225	2.39869	1.10229	1.37379	0.522424	0.522424	0.944434	3.1977	2.29392	2.40284	1.02773	1.24652	0.783792	1.3714	0.601801	1.38606	0.709824
POPTR_0001s07450	1	5603496	5603924	1.10785	1.80659	1.8979	1.30203	3.38216	3.75439	2.85065	2.30815	2.10966	1.50416	1.50416	0.546227	3.88301	1.12037	2.79684	0.299024	2.67961	0.782235	2.8485	0.858029	1.96708	1.06499
POPTR_0001s07460	1	5608222	5608950	0.355476	0.398677	0.862148	0.601804	0.73946	0.417703	0.580381	0.509169	0.969716	0.516254	0.516254	0.409229	0.626523	0.376551	0.595261	0.281365	0.300406	0.0706653	0.400965	0.271013	0.489951	0.210918
POPTR_0001s07470	1	5609473	5609997	0	0.322928	0	0.133014	0	0	0.15678	0.137549	0.0942927	0	0	0.0710274	0.0892978	0	0.340446	0	0.091246	0	0	0	0.071829	0.104737
POPTR_0001s07480	1	5612072	5615660	6.88204	8.26351	9.55294	10.6733	8.41614	8.79145	9.93884	6.61385	7.33039	7.27498	7.27498	3.43841	1.45524	4.69603	1.62129	3.47291	0.598597	3.00906	1.52062	2.0053	5.64149	3.25217
POPTR_0001s07490	1	5618310	5619284	0	0	0	0	0	0	0	0	0	0	0	0	0	0	0	0	0	0	0	0	0	0
POPTR_0001s07500	1	5623418	5631414	0.104948	0.19611	0.452045	0.177401	0.691407	0.251826	0.380853	0.341001	0.163641	0.130657	0.130657	0.242235	1.44405	0.205311	0.444755	0.231097	0.587939	0.440188	1.30274	0.369135	0.4144	0.364519
POPTR_0001s07510	1	5640191	5645132	35.8929	34.3105	32.5305	34.8577	27.7881	34.011	27.6153	24.0277	31.814	29.0422	29.0422	31.1106	14.6766	16.6861	17.5054	19.2377	11.9991	18.792	13.6807	22.9603	25.379	7.86221
POPTR_0001s07520	1	5649174	5652776	81.5706	57.3234	54.2464	57.8024	78.7927	74.8151	64.3618	47.005	69.4922	60.0859	60.0859	44.0799	69.1262	41.3044	49.274	34.545	32.2311	33.7344	35.1957	33.5605	53.9316	15.9755
POPTR_0001s07530	1	5653955	5656483	14.5273	11.8963	8.12616	20.2478	15.4141	16.5349	7.80739	8.82919	22.5972	13.3523	13.3523	12.7281	10.552	6.81959	1.78695	8.59348	1.6534	5.03346	2.00492	2.06036	10.1959	6.06891
POPTR_0001s07540	1	5659581	5663550	0	0.158717	0	0.0560417	0	0.0612418	0.616712	0	0.503687	0	0	0	0	1.32904	0	0.0119919	0.0513066	0	0	0	0.139437	0.328184
POPTR_0001s07550	1	5673396	5677204	0	0	0	0	0	0	0.0642373	0	0	0	0	0	0	0.0416997	0	0	0	0	0	0	0.00529685	0.0167083
POPTR_0001s07560	1	5678953	5680706	0	0	0	0	0	0	0	0	0	0	0	0	0	0.0475209	0	0	0	0	0	0	0.00237604	0.010626
POPTR_0001s07570	1	5736117	5736410	0	0.163966	2.88602	4.07105	1.9746	2.07277	0.639918	0.982495	0	0	0	0.8659	0	0.697619	0	0.434196	0.55596	0	0	0	0.767225	1.13465
POPTR_0001s07580	1	5738137	5739080	0	0	0	0	0	0	0	0	0	0	0	0	0	0	0	0	0	0	0	0	0	0
POPTR_0001s07590	1	5739494	5740383	0	0	0	0	0	0	0	0	0	0	0	0	0	0	0	0	0	0	0	0	0	0
POPTR_0001s07600	1	5744093	5744836	0	0	0	0	0	0	0	0	0	0	0	0	0	0	0	0	0	0	0	0	0	0
POPTR_0001s07610	1	5747616	5751319	0	0	0	0	0	0	0	0	0	0	0	0	0	0	0	0	0	0	0	0	0	0
POPTR_0001s07620	1	5760206	5765004	0	0	0	0.019557	0	0	0.0229449	0	0	0	0	0	0	0.0223836	0	0	0.0534158	0	0	0	0.00591506	0.0136949
POPTR_0001s07630	1	5767817	5769025	0	0.0398727	0.0609246	0	0	0.0716604	0	0	0	0	0	0	0.0221171	0	0	0	0	0	0	0	0.00972874	0.0218042
POPTR_0001s07640	1	5781556	5782669	0	0.10227	0.0391609	0.12653	0.0436689	0.0458399	0.0497714	0.043537	0	0.113561	0.113561	0	0.0284328	0	0.0540444	0.0271527	0	0.109295	0	0	0.0448413	0.0449402
POPTR_0001s07650	1	5790867	5793481	0.0829249	0.139616	0.212739	0.0381772	0.0794557	0.208666	0.0901234	0.0198388	0	0.232157	0.232157	0.010195	0.128831	0.186616	0.0979101	0.0737675	0	0.0247071	0	0.0135505	0.0935716	0.0831881
POPTR_0001s07660	1	5795262	5797683	0.617307	1.38294	0.720718	0.985442	0.807319	1.1878	1.28247	0.964987	0.0734072	0.837933	0.837933	0.580598	0.13945	0.505303	0.132519	0.366541	0.0355177	0.368512	0.414089	0.183736	0.621226	0.41167
POPTR_0001s07670	1	5799734	5800528	0.0784482	0.0874883	1.80689	0.360775	4.27667	10.3948	4.25649	0.14906	0	2.6255	2.6255	0	8.36901	2.78148	0.645863	0.370682	0	0	0	0	1.94143	2.94355
POPTR_0001s07680	1	5810247	5811073	0	0	0	0	0	0	0	0	0	0	0	0	0	0	0	0	0	0	0	0	0	0
POPTR_0001s07690	1	5811982	5812406	0	0	0	0	0	0	0	0	0	0	0	0	0	0	0	0	0	0	0	0	0	0
POPTR_0001s07700	1	5838376	5839080	0.0857638	0	0.146883	0.0791751	0	0	0	0.0818746	0	0	0	0.0422782	0	0	0	0	0	0	0	0	0.0217987	0.0424177
POPTR_0001s07710	1	5841594	5843733	21.6965	4.79285	23.6551	16.2269	15.9659	18.4572	13.9969	19.5816	17.3217	11.8835	11.8835	13.4043	8.84885	9.44193	10.0865	19.368	9.56958	14.3176	8.65531	12.7618	14.0958	4.91243
POPTR_0001s07720	1	5845733	5846950	12.0702	2.48768	8.96771	9.34957	4.52563	6.21847	4.68059	5.76212	11.0323	6.12761	6.12761	8.96016	2.02692	6.79861	4.34342	11.7752	3.95467	9.65404	4.47747	9.86143	6.96007	3.04526
POPTR_0001s07730	1	5850015	5852948	11.1533	9.41546	13.7675	10.9428	12.2309	8.58353	8.19598	6.03865	9.47994	5.9782	5.9782	12.9741	7.77524	7.55938	5.53352	8.65529	3.21136	5.07648	3.20584	4.74575	8.02507	3.10264
POPTR_0001s07740	1	5862317	5862607	0	0	0	0	0	0	0	0	0	0	0	0	0	0	0	0	0.280846	0	0	0	0.0140423	0.0627991
POPTR_0001s07750	1	5866589	5867482	55.0506	34.4949	26.4856	41.9446	29.771	16.0168	30.4547	20.0744	27.901	39.6302	39.6302	46.329	15.9578	23.4261	13.6473	18.9332	7.34663	20.2684	8.20247	11.3681	26.3467	13.2726
POPTR_0001s07760	1	5869650	5871185	80.2899	85.2834	51.9173	73.7266	80.6723	53.0759	52.7031	45.5264	46.9602	68.7219	68.7219	58.811	19.8643	20.8149	9.70063	17.738	8.00918	15.7143	10.3346	12.4942	44.054	27.2715
POPTR_0001s07770	1	5871857	5872604	0	0	0	0	0	0	0	0	0	0	0	0	0	0	0	0	0	0	0	0	0	0
POPTR_0001s07780	1	5876545	5877129	1.03373	0.0828021	0.0632726	0.0682124	0	0	0.1608	0	0	0	0	0.837437	0	0	0	0.043862	0	0	0	0.774226	0.153217	0.319795
POPTR_0001s07790	1	5884435	5884769	0	0	0.110469	0.119093	0.123781	0.389805	0.140428	0	0.0844412	0	0	0.190631	0	0	0	0	0	0	0	0.0845415	0.0621595	0.0991325
POPTR_0001s07800	1	5885928	5888490	3.55284	2.70573	1.80152	2.32432	1.98549	2.57046	2.4772	1.94303	3.227	2.83277	2.83277	3.11171	2.48758	1.827	3.38225	2.64118	2.09664	2.49287	3.15963	3.63866	2.65453	0.56393
POPTR_0001s07810	1	5899083	5901068	35.4632	66.4762	11.836	19.5448	41.856	36.2452	63.7252	119.503	20.8014	24.0198	24.0198	16.0462	54.7516	17.303	39.4862	39.9517	45.1399	89.8925	39.9476	27.9381	41.6974	26.7779
POPTR_0001s07820	1	5911835	5916099	31.6656	32.9987	31.0668	30.7803	29.0558	30.6979	27.5511	19.7842	26.3452	32.5912	32.5912	36.9185	25.0144	22.7189	18.8783	20.3557	16.7866	22.2179	18.7614	18.9228	26.2851	6.0812
POPTR_0001s07830	1	5925575	5927505	32.3387	31.0942	44.6559	27.7542	59.0447	34.5567	40.3776	38.8209	28.2572	26.796	26.796	26.7161	144.058	34.3424	66.6534	27.107	63.0501	32.8262	56.7491	15.1312	42.8563	27.5508
POPTR_0001s07840	1	5933902	5935593	26.653	22.2668	25.7616	31.2648	25.5703	26.6257	23.7031	17.143	62.174	31.5397	31.5397	32.026	21.6222	19.9936	11.8915	19.665	12.4451	15.5057	12.6168	11.7662	24.0887	11.3082
POPTR_0001s07850	1	5946106	5948884	20.5024	14.6175	8.82605	18.4053	17.0461	20.7852	9.61817	33.322	35.6219	20.4469	20.4469	26.4681	13.5192	20.31	15.5693	13.8594	8.76194	11.18	13.5506	18.7504	18.0804	7.29268
POPTR_0001s07860	1	5951294	5953386	0.777698	0.393586	0.579867	0.185269	0.409136	1.31378	0.463997	0.239437	4.44883	0.748839	0.748839	2.84446	5.64513	2.77746	6.00045	1.11657	3.05029	0.599367	3.14603	6.85312	2.11711	2.12774
POPTR_0001s07870	1	5958253	5961798	39.4816	59.1964	44.9332	39.9733	59.7782	12.7443	40.4227	63.7423	27.2147	57.9366	57.9366	39.8796	180.084	51.3904	55.7212	58.12	68.8824	36.7502	101.229	8.99793	55.2207	35.6505
POPTR_0001s07880	1	5965371	5969601	10.4371	15.3565	7.614	12.0268	11.2383	3.39664	14.1391	10.3031	11.1162	12.9852	12.9852	7.83185	10.1849	9.14008	2.99861	7.25886	3.33868	8.72578	3.73223	3.76824	8.92887	3.86136
POPTR_0001s07890	1	5980470	5982220	94.9244	102.163	60.9054	99.8884	72.3344	67.3885	55.6267	45.9523	87.3561	87.7355	87.7355	100.463	34.2947	42.0665	17.6999	37.7019	9.83798	33.5567	18.7441	23.6222	58.9999	31.1418
POPTR_0001s07900	1	5984174	5990980	17.0326	22.5613	27.5053	20.5646	17.7314	21.9983	23.0111	14.1048	17.0993	13.0829	13.0829	8.15473	11.9218	10.6969	8.88134	12.913	5.85271	10.4519	6.30477	5.27693	14.4114	6.34965
POPTR_0001s07910	1	5985614	5986081	0	0	0	0	0	0	0	0	0	0	0	0	0	0	0	0	0	0	0	0	0	0
POPTR_0001s07920	1	6000342	6001025	211.939	260.414	209.186	234.988	251.421	232.71	218.979	188.564	205.411	280.149	280.149	156.906	154.424	247.707	164.053	214.346	138.732	219.04	193.98	238.283	215.069	40.3718
POPTR_0001s07930	1	6012281	6016001	7.86944	9.32814	8.09604	7.19845	13.1428	7.72518	9.69454	6.0006	9.95415	10.9927	10.9927	10.3285	6.13901	6.21492	7.7368	3.44951	2.1687	3.07911	2.36357	3.23486	7.28549	3.18623
POPTR_0001s07940	1	6017680	6020618	6.35951	4.79611	5.62594	4.8412	5.08895	4.70459	5.67377	2.99239	5.16777	4.61109	4.61109	4.87368	6.03348	4.43885	3.52543	3.36343	3.81776	2.61046	3.7987	2.80437	4.48693	1.06562
POPTR_0001s07950	1	6027221	6028220	0.194707	0.108835	0.0416746	0.134803	0	0.147074	0.211865	0	0	0.0605709	0.0605709	0.119979	0.0302639	0.206303	0.344908	0.0866811	0	0.0290762	0.747918	0	0.126261	0.173092
POPTR_0001s07960	1	6028805	6029592	1.15849	1.85412	1.84258	2.75012	0.63474	3.00169	2.16075	0.474308	0.541912	2.47037	2.47037	0.816014	0.308839	0.526191	0.87858	0.786064	1.5727	0.593555	2.95062	0.973989	1.4383	0.919908
POPTR_0001s07970	1	6032980	6034548	2.96805	2.055	4.2604	3.86846	1.25633	3.51696	3.60983	2.834	5.99882	5.86638	5.86638	6.06906	3.31065	2.08137	2.9396	1.96933	2.81977	1.4605	3.00613	2.0594	3.39082	1.52224
POPTR_0001s07980	1	6035274	6038483	25.1694	25.2325	22.5485	24.9994	24.6181	22.9126	21.9675	17.74	25.9024	27.4017	27.4017	24.3612	26.317	25.2661	31.8505	19.6006	22.6085	24.1277	25.0921	22.8842	24.4001	2.96394
POPTR_0001s07990	1	6044773	6050415	7.03135	8.88155	7.48997	7.48998	6.24507	7.02566	8.34242	5.16422	6.35953	6.70649	6.70649	5.70094	3.45532	3.80392	3.67969	3.89685	2.01978	2.88573	2.2241	2.48102	5.3795	2.15098
POPTR_0001s08000	1	6053637	6058137	5.0479	6.39529	5.55723	5.06553	4.63237	4.92753	5.86884	3.77251	3.85842	4.83863	4.83863	3.13819	2.22241	2.15995	1.18516	1.50741	1.17208	1.5548	1.05952	0.903026	3.48527	1.84913
POPTR_0001s08010	1	6066087	6067716	0.0290851	0	0	0	0	0	0	0	0.0571948	0	0	0	0	0	0	0.0173456	0	0	0	0	0.00518127	0.0142923
POPTR_0001s08020	1	6072158	6082208	4.15899	4.48267	4.54524	4.30517	4.65344	4.19792	3.93475	4.24489	3.07583	3.58311	3.58311	2.64266	2.07726	3.22266	2.49748	3.46496	2.62563	4.0156	2.3845	2.70422	3.52	0.81558
POPTR_0001s08030	1	6082119	6086651	4.71336	6.22911	6.50827	4.70654	8.59166	4.90361	5.85039	5.41946	3.9964	6.80405	6.80405	4.602	2.85251	2.17568	1.69916	3.28984	1.55401	2.20796	1.73789	1.64602	4.3146	2.10277
POPTR_0001s08040	1	6106720	6110009	12.9082	12.7711	10.0418	11.2203	11.0311	3.38677	10.2087	9.37227	6.86988	13.0324	13.0324	5.89791	18.5036	14.9033	12.7948	12.6765	9.40742	10.9195	7.65754	11.4004	10.9018	3.33709
POPTR_0001s08050	1	6121048	6124979	26.9107	23.6003	17.7954	19.7037	14.0277	30.5462	16.1788	13.9605	27.4094	21.1374	21.1374	32.1175	18.247	28.0204	12.8531	24.2015	9.43886	18.6774	13.8287	23.5434	20.6668	6.3209
POPTR_0001s08060	1	6138063	6139662	0.240243	0.179571	0.0343044	0.110926	0.076869	0.0403413	0.304931	0.114625	0.0786501	0.0996978	0.0996978	0.157898	0.0747101	0.0636675	0.023664	0.237689	0.0253696	0.239177	0	0.0787435	0.114039	0.0854533
POPTR_0001s08070	1	6141826	6142961	0.366313	0.478919	0.15681	0.676265	0.175706	0.245947	0.797212	0.174862	0.359472	0.303881	0.303881	0.120385	0.189783	0.161723	0.108086	0.326113	0	0.108879	0.262728	0.0398095	0.267839	0.199905
POPTR_0001s08080	1	6144574	6147102	14.8615	17.9933	18.3332	18.3111	12.3355	22.6743	15.2919	8.76068	13.5773	8.56331	8.56331	11.0748	12.42	12.1784	9.14774	16.7397	7.81044	9.25075	5.90712	5.6687	12.4732	4.67381
POPTR_0001s08090	1	6160816	6162354	43.8957	43.0309	41.529	23.1965	54.6441	46.669	30.59	31.9114	21.5037	32.9744	32.9744	10.9294	18.0263	25.9158	11.2964	19.6958	18.7207	12.2187	18.5076	17.3205	27.7775	12.8521
POPTR_0001s08100	1	6167950	6171072	13.5006	15.3234	14.6109	14.9583	14.3306	15.7914	15.1878	9.3394	14.1736	12.489	12.489	13.8609	9.04591	8.86145	10.8392	7.54097	6.644	8.7201	7.68729	9.49922	11.7447	3.05545
POPTR_0001s08110	1	6171877	6174193	6.8909	5.77926	3.31145	6.60719	6.91038	4.79061	4.69318	5.433	5.00392	5.97335	5.97335	5.01991	6.08103	3.46283	3.93934	1.5561	2.19597	2.31038	1.83144	1.68987	4.47267	1.81421
POPTR_0001s08120	1	6175608	6176704	5.57025	6.95637	4.42768	6.46436	3.89228	4.32571	5.9752	2.35458	3.27877	3.66196	3.66196	5.25524	1.5825	1.34917	1.83238	1.32245	1.71297	1.23551	1.51509	1.82448	3.40995	1.89277
POPTR_0001s08130	1	6189291	6192160	33.3183	27.3373	30.2159	31.5205	44.499	21.2865	41.4417	36.0718	34.2319	32.0903	32.0903	23.3083	50.9447	41.0061	35.3142	34.7147	22.7248	23.6395	30.949	30.1072	32.8406	7.57076
POPTR_0001s08140	1	6216513	6218828	32.9157	31.9528	33.0275	25.4518	30.631	34.7678	35.8516	25.6419	43.5678	34.558	34.558	34.334	24.62	21.1786	15.3114	26.4878	15.9256	15.0304	19.9511	15.5717	27.5667	8.30574
POPTR_0001s08150	1	6218771	6219001	7.60539	13.5307	5.61877	5.33615	8.57094	9.87797	4.93297	6.66771	0.340563	0.403987	0.403987	0.669264	1.74425	2.33571	1.07008	1.99804	2.46556	0.963417	2.95347	1.15284	3.93209	3.72158
POPTR_0001s08160	1	6219299	6220729	0.241649	0	0	0	0.0867927	0.0304241	0.0657358	0.0288363	0.0395357	0	0	0.0446713	0.431842	0.0480097	0.107058	0.0179275	0.152669	0	0.204276	0	0.0749714	0.109727
POPTR_0001s08170	1	6228889	6230340	0	0	0	0	0	0	0	0	0	0	0	0	0	0	0	0	0	0	0	0	0	0
POPTR_0001s08180	1	6248950	6249634	0.226309	0.0845362	0.12917	0.069641	0	0.0759655	0.0820837	0.0720153	0	0	0	0	0	0.119891	0	0.0895435	0	0	0	0	0.0474578	0.0628024
POPTR_0001s08190	1	6249869	6250777	0.142657	0.159865	0.325703	0.0877982	0.0456179	0.238978	0.103236	0.226779	0.0311197	0	0	0.187545	0	0	0	0.11276	0	0	0	0	0.0831029	0.100449
POPTR_0001s08200	1	6257090	6265330	3.16708	3.46773	3.74918	3.65203	2.84273	3.49941	3.73309	3.63766	2.88476	3.123	3.123	2.21664	1.97846	1.94837	2.76765	1.94958	1.7571	2.04903	1.82226	2.12316	2.7746	0.72563
POPTR_0001s08210	1	6272173	6274263	18.795	18.1946	14.593	22.9158	21.8784	17.3343	13.3425	10.5806	18.5377	18.3113	18.3113	18.5325	22.573	12.3802	19.473	9.99362	11.1971	11.6239	12.2335	8.51632	15.9659	4.44602
POPTR_0001s08220	1	6281714	6282677	41.8842	49.2627	64.944	42.109	52.037	48.7293	42.9205	40.9068	64.119	33.7031	33.7031	72.0065	77.4974	113.42	57.8551	83.4733	40.286	79.1719	46.7305	28.5997	55.668	21.0729
POPTR_0001s08230	1	6283344	6286927	3.96891	4.23023	3.14961	3.84252	3.85392	3.70462	2.42275	2.31057	4.371	3.4322	3.4322	4.48584	2.0458	2.15384	1.42939	1.78117	1.96193	1.50341	1.39863	1.23688	2.83577	1.11708
POPTR_0001s08240	1	6287851	6289177	0	0	0	0	0	0	0	0	0	0	0	0.0496695	0	0	0	0	0	0	0	0	0.00248347	0.0111064
POPTR_0001s08250	1	6292772	6296831	30.1016	24.6168	20.3903	20.6555	28.3867	25.0439	20.1043	19.1335	22.8727	16.826	16.826	18.2825	17.9004	17.7005	17.0985	14.668	10.6912	13.5192	9.30751	8.89472	18.651	5.75046
POPTR_0001s08260	1	6302405	6305810	3.98215	3.3076	5.71405	3.95528	4.34716	3.94628	4.56182	2.6679	4.57165	2.69702	2.69702	3.6054	5.01591	3.04371	2.58328	3.50374	3.22518	2.61272	2.44061	1.43732	3.49579	1.02983
POPTR_0001s08270	1	6310920	6316815	0.865008	0.358497	0.547508	0.243137	0.721715	0.511474	0.675733	0.43091	0.48023	0.561346	0.561346	0.473081	1.34488	1.03643	1.08896	0.949019	0.702974	0.471863	0.821149	0.640941	0.67431	0.273617
POPTR_0001s08280	1	6316995	6318223	0	0.0519177	0.0394737	0	0	0	0	0	0.0303192	0.115299	0.115299	0	0	0	0	0.0274965	0	0	0	0.0303552	0.020508	0.036293
POPTR_0001s08290	1	6319861	6321044	0	0	0	0	0	0	0	0	0	0	0	0	0	0	0	0	0	0	0	0	0	0
POPTR_0001s08300	1	6324249	6325755	30.264	23.4119	29.3747	22.8652	25.3316	27.4897	20.8369	19.3504	21.5125	19.3651	19.3651	21.2119	31.208	33.8437	20.1805	39.9783	19.0604	24.2794	15.7216	14.7196	23.9685	6.36654
POPTR_0001s08310	1	6338073	6339407	0.0417229	0.140268	0.0357211	0	0.0400257	0.168088	0.0454086	0.0398388	0.109138	0	0	0.0617074	0	0.0221034	1.05955	0	0	0.0996897	0	0.382722	0.112299	0.24053
POPTR_0001s08320	1	6346498	6348498	0.321375	0.0257245	0.452044	0.0635671	0	0.208076	1.14907	0.284904	0.0600909	0.057129	0.057129	0.079215	0	0.158071	0.02712	0.122633	0.261678	0	0	0.451217	0.188952	0.268754
POPTR_0001s08330	1	6354448	6357271	5.75707	9.56434	7.50454	10.9722	8.38101	7.64413	7.7611	6.83591	7.02917	4.52585	4.52585	6.63641	6.8554	4.44589	4.80443	2.68615	2.66665	2.65193	1.46136	2.42097	5.75652	2.59387
POPTR_0001s08340	1	6365316	6367412	0.0205517	0.0919525	0	0.0568015	0.21647	0	0	0	0	0	0	0	0	0.0217347	0	0.0121749	0	0.0122534	0	0	0.0215969	0.0515065
POPTR_0001s08350	1	6369512	6370810	8.61487	7.11786	7.29146	7.1558	8.1383	6.06415	9.70262	6.54242	7.92406	8.73304	8.73304	8.24988	8.10657	6.23695	4.7147	4.12617	2.4647	4.15221	5.86815	3.46413	6.67005	2.00542
POPTR_0001s08360	1	6370843	6371321	1.71429	2.52814	1.6225	2.58222	2.42298	1.63581	2.16028	1.63688	1.59451	1.12257	1.12257	1.20117	0.897569	0.239049	0.426446	0.642726	0.0571478	0.215613	0.166428	0.118252	1.20536	0.843569
POPTR_0001s08370	1	6380663	6386532	5.43442	5.36375	4.93031	3.84256	3.88211	4.77453	5.41	5.74022	4.5399	4.66081	4.66081	4.04706	4.19776	3.47935	3.37414	3.253	2.8707	2.38986	3.08494	2.53019	4.12332	1.01115
POPTR_0001s08380	1	6393480	6394519	0	0	0	0	0	0	0	0	0	0	0	0	0	0	0	0	0	0	0	0	0	0
POPTR_0001s08390	1	6401516	6403094	10.5025	8.10356	8.64858	10.1205	6.49833	7.97771	8.11938	5.91798	14.234	9.71154	9.71154	12.7049	6.81451	7.63209	3.55999	5.31466	1.96272	4.31945	2.08181	2.55584	7.32458	3.39235
POPTR_0001s08400	1	6408174	6408978	20.1354	17.0879	16.4578	16.8515	16.6379	17.8991	15.1912	13.4814	14.8979	10.688	10.688	11.4086	17.1235	12.0887	6.31171	5.86376	3.77447	7.40845	3.66393	5.62816	12.1644	5.1856
POPTR_0001s08410	1	6417725	6419472	7.48976	8.65617	1.48429	29.8311	6.51045	1.1542	3.06857	1.45847	17.0698	11.6583	11.6583	10.2832	6.86734	4.20238	31.4606	4.06272	0.81877	1.66701	0.993597	2.56024	8.14776	8.89028
POPTR_0001s08420	1	6431517	6434806	0	0.0302745	0.0231294	0	0	0	0	0	0	0	0	0.0266353	0.0335054	0	0	0	0	0.0161373	0	0.0354018	0.00825419	0.0134451
POPTR_0001s08430	1	6436553	6437813	0.257292	0.937068	0.440582	0.356264	1.04875	0.583006	0.419988	0.368266	0.84165	0.319538	0.319538	0.15855	0.0799671	0.170387	0	0	0.244425	0.115266	0	0	0.333027	0.31163
POPTR_0001s08440	1	6439276	6440595	8.57951	9.71676	8.17085	11.5205	11.7528	12.1536	7.08969	8.19142	14.4118	9.13308	9.13308	7.12527	9.49794	6.44152	6.77515	8.16989	3.981	5.48124	5.4438	5.35116	8.406	2.62882
POPTR_0001s08450	1	6443869	6445031	3.48638	2.91482	3.53157	4.21625	2.59093	2.91768	3.68733	2.57822	4.62705	2.93186	2.93186	2.71159	2.16661	1.17042	1.85541	1.54482	1.08844	1.61316	1.02632	0.836113	2.52134	1.09093
POPTR_0001s08460	1	6449335	6453432	8.03009	9.87272	7.60337	7.90291	9.64084	10.0148	7.39293	6.55363	8.30873	5.01617	5.01617	4.72696	7.74505	5.52927	5.2236	5.35559	5.10735	3.88843	7.19829	5.5648	6.78459	1.84495
POPTR_0001s08470	1	6453532	6455462	6.7554	4.09246	7.99791	4.50585	9.58227	8.66013	11.0104	7.34511	4.95	6.31466	6.31466	5.08383	21.3426	6.6273	13.8829	6.15925	13.1642	3.63017	12.3619	4.74384	8.22624	4.33602
POPTR_0001s08480	1	6462621	6463572	0.44922	0.335607	0.0854667	0.0460696	0.33521	0.0502636	0.597462	0	0.228654	0.310548	0.310548	0.221463	0.0930919	0.185102	0.0294843	0.266626	0.0948285	0.119259	0	0.0327037	0.18958	0.16388
POPTR_0001s08490	1	6464428	6465256	0	0	0	0	0	0	0	0	0	0	0	0	0	0	0	0	0	0	0	0	0	0
POPTR_0001s08500	1	6475276	6476293	4.51669	8.20923	4.70299	5.40949	11.8287	6.88419	4.25134	3.26356	7.74932	6.37942	6.37942	5.4765	4.47573	4.13763	3.6775	1.59355	5.02607	7.87507	7.1312	3.1193	5.60434	2.28899
POPTR_0001s08510	1	6478981	6480482	7.42648	8.55672	8.35427	10.4783	11.2921	9.40302	6.80952	5.87252	8.6808	3.82901	3.82901	4.81303	5.93645	5.06123	5.39025	1.57387	6.584	4.24545	5.34435	5.4905	6.44854	2.44285
POPTR_0001s08520	1	6494697	6496417	4.64042	5.09055	5.71173	7.22812	3.5252	2.14145	5.26014	5.7233	4.17616	2.4055	2.4055	3.38447	3.66696	3.53423	4.51184	2.98419	1.59226	1.50181	1.30789	0.443512	3.56176	1.75315
POPTR_0001s08530	1	6498764	6502330	9.38491	10.8568	9.35478	8.55709	8.35496	9.71133	9.22222	7.04348	6.43209	7.02967	7.02967	6.98649	8.14301	8.21348	7.82011	7.24818	3.85944	6.03875	4.79364	4.84924	7.54647	1.78894
POPTR_0001s08540	1	6513483	6514078	63.2772	43.7455	80.8469	70.1816	62.8533	50.7852	109.638	74.3469	67.7816	72.1811	72.1811	52.1192	85.0225	48.8876	45.3108	53.2129	45.4978	47.5664	47.5764	53.1298	62.3071	16.9626
POPTR_0001s08550	1	6516567	6517905	95.9933	108.264	111.498	129.076	178.263	110.468	154.385	112.476	84.9222	126.615	126.615	64.3533	112.647	52.3414	35.0656	50.7596	44.8765	42.8744	54.7424	33.8753	91.5055	42.1006
POPTR_0001s08560	1	6526025	6529066	0.248277	0.166853	0.0849661	0.229176	0.142916	0.150021	0.24315	0.189628	0.0812401	0.0308943	0.0308943	0.1224	0.138904	0.394567	0.89451	0.044206	0.267301	0	0.106845	0.455389	0.201107	0.201203
POPTR_0001s08570	1	6531180	6532992	109.447	98.5139	123.511	116.824	87.4756	113.926	90.9948	69.1282	114.524	136.593	136.593	137.56	63.0819	97.4398	48.2841	80.9901	30.626	61.9118	36.6714	34.0521	89.4074	35.0912
POPTR_0001s08580	1	6534061	6534698	0	0	0	0	0	0	0	0	0	0	0	0	0	0	0	0	0	0	0	0	0	0
POPTR_0001s08590	1	6539123	6541393	2.07448	1.81288	1.01029	0.860906	1.64327	1.20759	1.34619	1.61704	1.14589	0.923545	0.923545	1.73582	2.18882	2.14745	4.38435	0.745572	1.95278	0.989128	1.95403	2.2569	1.64602	0.816477
POPTR_0001s08600	1	6545134	6549336	30.1583	30.8323	27.4402	33.8113	21.1459	27.2638	28.844	17.143	19.1049	21.9454	21.9454	19.9135	51.3236	29.5223	40.7026	20.9225	43.4916	17.9548	47.2165	22.4204	28.6551	10.0556
POPTR_0001s08610	1	6559943	6561914	2.22591	2.44042	1.28444	0.781918	1.16079	0.999355	1.47448	1.10909	1.31447	0.963618	0.963618	0.787452	1.41415	3.44826	2.04385	2.14018	1.02665	1.21436	0.758668	2.07675	1.48142	0.699617
POPTR_0001s08620	1	6566874	6571559	1.98521	0.462585	2.03626	0.163301	0.396013	0.653139	1.62561	0.506684	0.810267	0.415743	0.415743	1.72476	0.0244423	1.14542	0.673426	1.22501	0.0746898	0.610456	0.20544	0.618165	0.788618	0.624869
POPTR_0001s08630	1	6574949	6576414	11.8114	11.3286	7.43903	10.8513	11.4422	9.32374	12.9136	9.3789	6.87442	11.7277	11.7277	7.55824	6.81262	4.32917	3.18603	3.53835	2.15573	3.76224	3.90885	1.82215	7.5946	3.73212
POPTR_0001s08640	1	6580789	6586642	6.51857	4.40715	5.03261	5.3036	3.13697	3.47256	6.80414	5.35914	4.36761	4.89325	4.89325	6.54932	4.12181	4.00329	3.7856	5.74557	4.07377	4.67309	3.05675	1.91128	4.60547	1.25079
POPTR_0001s08650	1	6598607	6609905	2.54915	2.20705	2.4415	1.71774	1.4142	2.44585	2.9714	3.09163	1.66061	2.29986	2.29986	1.52501	2.93687	3.14309	1.64877	2.66798	2.17339	2.46835	1.79775	1.12416	2.22921	0.588373
POPTR_0001s08660	1	6627232	6629165	0	0.10611	0	0.130901	0	0.0476761	0.0515261	0.0451969	0.0309834	0	0	0.0233387	0	0	0	0	0.1799	0	0	0.0619484	0.033879	0.0513582
POPTR_0001s08670	1	6629681	6631124	6.09841	3.69644	5.48031	4.70639	4.22169	3.42365	4.89472	4.10362	2.55155	3.85552	3.85552	1.32894	2.73154	1.48126	2.95195	1.83925	2.08361	1.84859	0.921937	1.0478	3.15613	1.51522
POPTR_0001s08680	1	6634478	6636507	4.97094	4.15599	4.39128	5.20789	3.86076	4.92683	6.99385	5.83705	3.9233	5.25191	5.25191	6.71069	5.07837	4.55543	4.89402	4.33238	3.04695	4.87862	4.24312	3.66942	4.80904	0.957595
POPTR_0001s08690	1	6637762	6641257	4.532	4.14664	2.28584	2.92848	7.05569	4.59057	2.71029	6.53901	1.6629	2.94542	2.94542	1.80598	7.63342	4.07688	6.35867	4.6919	5.434	1.45961	2.86147	5.69079	4.11775	1.86836
POPTR_0001s08700	1	6648062	6651354	0.213536	0	0.0261402	0.0563507	0.0878531	0.430297	0.132864	0.145715	0.0799091	0.113955	0.113955	0.105343	0.341589	0.210238	0.631016	0.289835	0.0386674	0.182288	0	0.160008	0.167978	0.156227
POPTR_0001s08710	1	6659258	6659974	1.21192	1.58424	8.30105	0.6215	0.710514	3.45813	11.282	1.86388	0.837178	2.42938	2.42938	0.0331904	0.92086	1.391	1.39189	2.59737	0.2132	1.44771	0	0.926271	2.18253	2.79281
POPTR_0001s08720	1	6661161	6662192	1.13089	2.91011	7.45896	0.115993	0.803515	5.77895	11.1205	5.6779	2.57644	1.87567	1.87567	0.0206475	0.260368	1.04279	0.0247417	3.03273	0	0.825628	0.128745	0	2.33301	3.00185
POPTR_0001s08730	1	6665906	6666871	0	0	0	0	0	0	0	0	0	0	0	0	0	0	0	0	0	0	0	0	0	0
POPTR_0001s08740	1	6677684	6678554	1.38917	1.16788	0.849777	0.732974	0.190432	7.99559	1.13411	3.97939	0.681713	1.23422	1.23422	0.122335	0	1.0252	0.0293151	0.647777	0	0.44437	0.0610173	0.0975479	1.15085	1.84048
POPTR_0001s08750	1	6683873	6686433	3.59978	0	0.238647	6.30302	0.356533	9.96394	0.101099	1.37487	0.167204	0.115609	0.115609	2.42744	1.44395	1.48886	0	4.27336	1.8827	5.38268	5.31134	2.4955	2.35211	2.7035
POPTR_0001s08760	1	6693022	6695090	5.80445	6.27287	3.33547	11.3126	4.65311	5.1194	2.47027	4.35943	4.99792	3.14521	3.14521	4.41374	2.46993	8.93971	3.24665	6.87668	4.6076	6.35007	4.01353	2.95841	4.92461	2.2311
POPTR_0001s08770	1	6699231	6701037	11.707	7.71131	6.67145	8.91308	9.28791	5.20045	5.09778	5.40805	6.48845	6.03665	6.03665	10.44	10.9534	11.143	13.0881	9.93024	4.43558	8.1224	5.1871	7.8449	7.98517	2.57393
POPTR_0001s08780	1	6701790	6705610	29.8805	25.2626	30.0766	48.5325	30.5868	26.9253	27.8641	21.3253	31.5253	30.7987	30.7987	32.7098	51.9779	20.4789	29.0428	25.7915	31.0807	19.299	32.0778	26.7926	30.1414	7.90957
POPTR_0001s08790	1	6712385	6715608	27.2187	26.6356	17.7948	26.587	24.3549	18.1413	24.0633	19.7045	25.0843	21.1147	21.1147	21.0231	19.2227	21.1257	22.6857	17.8635	21.931	17.6127	17.4638	18.9897	21.4866	3.23731
POPTR_0001s08800	1	6717077	6719699	0	0	0.0979023	0.0527834	0.054861	0.0575885	0.0622266	0.218332	0.0748355	0	0	0.0281855	0	0.0908754	0.0337744	0.237445	0.28967	0.034153	0	0	0.0666316	0.0854375
POPTR_0001s08810	1	6724217	6726851	5.95164	10.8895	6.45173	9.42474	8.92675	2.54158	6.10829	5.46514	7.81356	4.78045	4.78045	6.76056	5.85469	4.40979	3.89296	2.48192	3.14937	4.11679	5.11748	1.60334	5.52604	2.40793
POPTR_0001s08820	1	6741098	6742148	0.657918	1.56702	0.493	2.31576	1.26258	1.20106	1.02932	1.06013	0.618969	2.25163	2.25163	2.93982	1.58502	0.435698	0.996071	0.732324	0.208292	1.25283	0.986095	0.538942	1.21921	0.734729
POPTR_0001s08830	1	6743483	6747205	6.16905	4.7518	4.12719	5.74261	4.44025	3.4969	4.03986	4.55731	4.79532	5.8771	5.8771	5.20446	3.98673	5.97785	1.82241	6.12377	1.92362	5.67225	1.59998	3.34739	4.47665	1.45325
POPTR_0001s08840	1	6752650	6757124	15.4881	13.4989	10.728	12.1863	15.0566	10.8384	15.2154	11.3226	6.36053	11.3737	11.3737	10.767	11.539	9.95003	9.33656	9.42503	7.87742	8.81892	8.96289	10.1132	11.0116	2.40793
POPTR_0001s08850	1	6762011	6764341	6.70836	5.58569	5.37943	5.16736	4.17909	6.30974	3.97264	4.58238	4.91064	4.68022	4.68022	7.57462	0.495555	5.75381	0.886658	4.90576	0.34053	3.01105	0.147988	0.838051	4.00549	2.27608
POPTR_0001s08860	1	6766273	6768519	8.1411	0.345378	10.9066	4.71767	0.492781	6.67281	99.2099	37.9517	1.02521	3.6739	3.6739	3.67144	0	19.4821	17.0511	1.29559	0.601789	5.32312	0.0473704	17.0963	12.069	22.5442
POPTR_0001s08870	1	6770865	6776491	31.3143	30.1527	29.3795	31.6968	26.4999	33.8846	68.754	40.4257	23.0743	21.8493	21.8493	17.7803	11.2897	20.0487	12.99	13.573	8.69503	13.8664	7.50445	14.7726	23.97	13.9666
POPTR_0001s08880	1	6782599	6785030	0.0602859	0	0	0.306066	0.0289226	0	0	0.028776	0.0197265	0	0	0.0148593	0	0.0638747	0	0.01789	0	0	0	0.0592498	0.0299825	0.0686397
POPTR_0001s08890	1	6785593	6793025	0.69382	0.569929	0.71236	2.32689	0.598984	0.791794	1.5344	4.54631	0.272289	0.345171	0.345171	0.37613	0.460064	0.62474	0.587209	0.60377	0.848961	0.400319	0.739265	0.303065	0.884032	0.983855
POPTR_0001s08900	1	6796604	6797321	0	0	0	0	0	0	0	0	0	0	0	0	0	0	0	0	0	0	0	0	0	0
POPTR_0001s08910	1	6806875	6811152	5.90382	10.2639	6.34401	5.22516	11.2811	26.205	11.7375	10.3216	8.66524	11.032	11.032	3.56904	9.83239	2.09794	6.55828	2.35034	2.0308	1.77053	7.07965	3.31086	7.83056	5.56709
POPTR_0001s08920	1	6816142	6819053	19.1258	29.037	23.4354	29.2591	35.4173	23.0592	14.7706	10.3593	29.0117	11.7357	11.7357	22.4301	14.6051	10.332	9.31814	11.4425	8.99672	8.6872	10.0626	12.5096	17.2665	8.38357
POPTR_0001s08930	1	6825672	6830019	0	0	0	0	0	0	0	0	0	0	0	0	0	0	0	0	0	0	0	0	0	0
POPTR_0001s08940	1	6835114	6836847	0	0	0	0	0	0	0	0	0	0	0	0	0	0	0	0	0	0	0	0	0	0
POPTR_0001s08950	1	6844773	6860019	6.53658	7.10292	6.04114	5.85116	5.48383	5.64293	7.96489	7.39307	4.51834	4.3065	4.3065	4.93837	7.11261	6.71577	4.81922	4.58495	4.71892	3.87082	4.55221	2.19884	5.43298	1.41826
POPTR_0001s08960	1	6860939	6862125	4.73399	4.16231	1.9953	2.01676	1.95628	6.67466	5.11154	2.78128	3.16943	2.12879	2.12879	1.34635	2.01465	5.34341	7.29188	2.55019	0.59955	1.10922	0.470157	1.78947	2.9687	1.94642
POPTR_0001s08970	1	6868974	6869920	38.0163	38.5091	34.9753	39.6882	42.8666	41.1864	30.1477	25.2726	106.661	65.19	65.19	52.5846	61.599	23.6222	24.3981	24.5708	27.055	27.9994	24.776	18.2119	40.626	21.0921
POPTR_0001s08980	1	6876241	6876707	0	0	0	0	0	0	0	0	0	0	0	0	0	0	0	0	0	0	0	0	0	0
POPTR_0001s08990	1	6877506	6879984	7.84071	7.66169	7.42694	5.75902	8.71145	6.79984	11.8341	4.89552	6.54291	7.54868	7.54868	5.06638	9.84182	3.64473	6.18347	3.77884	6.19668	3.22865	6.39667	2.70145	6.48041	2.25797
POPTR_0001s09000	1	6881733	6882745	0	0	0	0	0	0	0.1393	0	0	0.0530967	0.0530967	0	0	0.158241	0	0	0	0	0	0	0.0201867	0.0469788
POPTR_0001s09010	1	6889172	6889723	0	0	0	0	0	0	0	0	0	0	0	0	0	0.28097	0	0	0	0	0	0	0.0140485	0.0628268
POPTR_0001s09020	1	6893163	6895157	0	0	0	0	0	0	0	0	0	0	0	0	0	0.046668	0	0	0	0	0	0	0.0023334	0.0104353
POPTR_0001s09030	1	6912678	6913659	1.49553	0.788138	0.452058	0.162339	5.10818	0.265852	12.7837	0.168093	0.546819	0.164156	0.164156	0.260012	14.8838	10.8112	99.6834	0.365375	22.8714	0.261917	42.7009	213.097	21.3517	50.839
POPTR_0001s09040	1	6918941	6922396	49.0681	51.3601	52.9626	50.635	43.7487	52.315	44.8043	33.5985	60.4822	48.3891	48.3891	52.37	35.4341	36.6733	34.0004	40.3229	22.2024	31.4635	22.4471	26.2194	41.8443	11.0575
POPTR_0001s09050	1	6924000	6924260	0	0	0.283607	0	0	0	0.360413	0.158103	0.108382	0	0	0	0	0	0	0	0	0	0	0	0.0455253	0.10403
POPTR_0001s09060	1	6932728	6937513	2.74524	2.45673	1.79654	1.57288	2.52793	2.51047	1.49382	1.58164	1.43525	2.41484	2.41484	2.10783	2.2069	2.06467	1.46325	1.64796	2.8579	1.22499	1.89107	1.39585	1.99053	0.502825
POPTR_0001s09070	1	6941742	6945709	8.53339	11.2963	6.76171	8.27939	8.90939	14.8694	6.69451	8.14611	8.5452	10.171	10.171	9.3323	4.0958	6.01351	6.49365	3.15633	5.52945	7.75119	6.19792	5.72122	7.83344	2.64547
POPTR_0001s09080	1	6948462	6949788	0	0	0	0	0	0	0.072138	0	0	0	0	0	0	0	0	0	0	0	0	0	0.0036069	0.0161305
POPTR_0001s09090	1	6951031	6953134	182.417	177.376	134.829	132.898	269.442	132.862	171.422	158.415	151.01	208.25	208.25	88.8638	278.238	186.428	176.82	173.827	272.381	156.853	380.279	213.56	192.721	65.9295
POPTR_0001s09100	1	6965041	6965424	0	0	0	0	0	0	0	0	0	0	0	0	0	0	0	0	0	0	0	0	0	0
POPTR_0001s09110	1	6970124	6971169	0.123972	0.046309	0.0353796	0	0.0396431	0.124859	0.224837	0	0.0270438	0.102691	0.102691	0.0203711	0	0	0.195284	0.024526	0	0	0.0508089	0	0.0559208	0.0678589
POPTR_0001s09120	1	6985036	6990003	2.20978	1.55005	2.2731	2.64198	2.01361	1.34476	3.52879	2.82306	0.7282	1.74098	1.74098	1.71649	1.27517	2.58586	2.26361	2.30253	1.18825	1.69038	0.957571	1.8227	1.91989	0.679921
POPTR_0001s09130	1	6993690	6998876	10.0953	9.89768	9.40751	9.50636	7.07093	9.30459	9.90561	8.19297	8.40185	9.92128	9.92128	9.43974	5.42907	5.74061	3.67644	4.01438	3.33535	4.34124	2.65852	3.72549	7.19931	2.74831
POPTR_0001s09140	1	7005339	7008170	0	0	0	0	0	0	0	0.0760092	0	0	0	0	0.0989648	0	0	0.0472453	0	0	0	0	0.011111	0.0284091
POPTR_0001s09150	1	7014466	7015684	0.0851724	0	0.255046	0	0	0	0.0463389	0	0	0	0	0	0	0	0	0	0	0	0	0	0.0193279	0.0593734
POPTR_0001s09160	1	7020756	7021621	0	0	0.0595927	0	0	0.0700938	0.0757391	0	0	0	0	0	0.0865431	0	0	0.0413111	0	0	0	0	0.016664	0.0306452
POPTR_0001s09170	1	7023790	7024336	4.46406	0	0.173759	0	0.0973396	2.55429	0.441655	0.0968657	0.332017	15.5229	15.5229	0.150058	0.693625	1.0751	0.959002	0.120442	1.79922	0	0	0.265929	2.21346	4.68279
POPTR_0001s09180	1	7027790	7030590	525.288	416.551	528.73	491.127	423.246	396.647	308.371	349.324	793.878	642.936	642.936	408.978	338.876	300.545	195.061	342.236	166.421	299.431	120.835	126.899	390.916	177.723
POPTR_0001s09190	1	7033312	7036292	4.59321	9.00737	5.16187	6.38986	4.98798	4.62617	4.13069	4.72022	7.13878	5.49007	5.49007	3.55177	9.52838	5.4239	8.01525	3.02995	8.58296	3.16523	5.43578	3.43915	5.59543	1.94268
POPTR_0001s09200	1	7038515	7041253	21.5144	27.9573	21.1449	13.0606	19.2348	66.7976	31.3856	21.1593	15.9694	20.1009	20.1009	14.2905	46.239	24.7129	62.3322	28.3842	23.3538	11.789	45.2535	40.837	28.7809	15.6727
POPTR_0001s09210	1	7055691	7059936	0.506391	0.0499832	0.229804	0.0688397	0.3576	0.120164	0.226993	0.08544	0.0681871	0.0928001	0.0928001	0.308707	1.59417	0.189582	0.99455	0.212182	0.811474	0.0534139	0.631932	0.30272	0.349887	0.394046
POPTR_0001s09220	1	7067466	7067705	0	0.20183	0.154196	0	0.172778	0	0	0	0	0	0	0	0	0	0	0	0	0	0	0	0.0264402	0.0650434
POPTR_0001s09230	1	7069563	7072819	26.9656	30.5556	27.9637	29.2789	31.6237	27.9564	27.7434	23.6564	34.7274	28.8568	28.8568	36.24	31.3012	24.9755	20.4306	28.0274	19.4201	20.9296	27.2923	20.3133	27.3557	4.63488
POPTR_0001s09240	1	7074434	7075955	0	0	0	0	0	0	0	0	0	0	0	0	0	0	0	0	0	0	0	0	0	0
POPTR_0001s09250	1	7080804	7083949	0	0.0153971	0	0	0	0	0.0299038	0	0	0.0170969	0.0170969	0.0135476	0.025622	0	0	0.00815617	0	0	0	0	0.00634102	0.00978262
POPTR_0001s09260	1	7085068	7086785	0	0	0	0	0	0	0	0	0	0	0	0	0	0	0	0	0	0	0	0	0	0
POPTR_0001s09270	1	7087959	7090234	19.13	17.8999	15.479	16.951	14.1582	41.3073	19.3466	10.4735	13.2717	9.55856	9.55856	12.8392	20.3004	21.9961	26.3607	13.0793	12.7821	9.90284	3.78744	15.7989	16.1991	7.83662
POPTR_0001s09280	1	7094581	7096543	21.4639	22.609	24.1662	25.3502	15.5215	23.0087	17.3506	12.3135	20.556	15.752	15.752	15.7445	16.5687	19.2378	12.7086	8.86995	7.71727	7.61937	4.71176	8.17164	15.7597	6.12254
POPTR_0001s09290	1	7096614	7097551	0.0921641	0.309349	0.473321	0.2552	0.309479	0.324865	0.200591	0	0.271418	0.114514	0.114514	0.06815	0.11458	0.341715	0.136106	0.136755	0.379312	0.0550525	0	0.0603868	0.187874	0.135955
POPTR_0001s09300	1	7097976	7103769	18.0458	21.1971	13.607	16.8814	17.5734	15.855	17.7499	18.7454	13.397	21.2984	21.2984	16.4655	12.8382	10.3053	7.12429	8.02977	6.22088	7.32079	10.9112	6.90151	14.0883	5.15655
POPTR_0001s09310	1	7108480	7110979	1.81482	1.86886	1.93214	1.99177	1.41185	1.72942	1.44152	1.31116	0.738252	1.09858	1.09858	0.822241	0.640487	1.19535	0.579368	0.611293	0.683581	0.644758	1.14619	0.610696	1.16855	0.497935
POPTR_0001s09320	1	7114818	7120393	15.4049	15.8509	18.1911	14.2072	13.782	18.3727	18.2797	14.3556	11.179	13.235	13.235	11.086	13.7215	12.7076	8.68748	11.767	8.68365	9.42209	11.2085	6.2908	12.9834	3.31639
POPTR_0001s09330	1	7122618	7124431	153.203	139.277	155.117	138.401	173.101	131.369	154.119	172.355	195.199	122.2	122.2	104.402	268.318	208.86	119.984	242.339	236.332	149.944	203.203	102.931	164.643	47.2694
POPTR_0001s09340	1	7126780	7134163	3.3768	5.93252	4.42768	5.33222	4.08163	5.77582	4.6517	3.46357	5.89326	3.73396	3.73396	3.39211	4.42034	2.41873	3.63379	3.50153	3.20988	3.38785	4.15227	2.36321	4.04414	1.04557
POPTR_0001s09350	1	7140553	7142739	8.33696	10.67	8.54135	5.03403	10.2355	31.0205	8.81449	9.61969	6.65816	9.7077	9.7077	5.19154	6.14219	4.56245	9.62806	5.47637	4.60415	3.54027	4.29986	3.7655	8.27782	5.87532
POPTR_0001s09360	1	7149432	7149701	0	0	0.274126	0.147764	0	0	0	0	0	0	0	0.157839	0	0	0	0	0	0	0	0	0.0289864	0.0743704
POPTR_0001s09370	1	7149885	7151873	0	0	0	0	0.126809	0.265587	0.575339	0	0	0.164486	0.164486	0.195501	0.0821681	0	0.0780839	0	0	0	0	0.0866098	0.0869535	0.141253
POPTR_0001s09380	1	7154042	7159414	5.27543	5.55036	4.70866	4.87205	6.01328	4.72474	6.16115	4.01479	3.26836	6.21365	6.21365	4.15683	5.64486	3.49142	4.01276	3.38395	3.5476	3.88912	5.12192	3.31217	4.67884	1.05079
POPTR_0001s09390	1	7161911	7164745	6.98963	6.28103	9.52989	6.93481	6.81678	3.95578	6.80922	4.20086	6.63303	7.54212	7.54212	7.57607	8.12489	9.58272	6.31433	11.9734	6.27453	5.90815	8.18366	5.9899	7.15815	1.80538
POPTR_0001s09400	1	7168548	7168840	0	0	0	0	0	0	0	0	0	0	0	0	0	0	0	0	0	0	0	0	0	0
POPTR_0001s09410	1	7171152	7178817	7.75611	6.49661	6.56249	5.46269	5.09197	7.35885	7.47607	7.83462	5.16225	5.86337	5.86337	4.40405	5.38973	5.64496	4.2212	6.28495	3.81416	5.34269	3.73457	2.48029	5.61225	1.43095
POPTR_0001s09420	1	7182555	7183196	0	0.0754505	0.0576434	0.1243	0.258359	0.135616	0.586137	0	0.088124	0.335121	0.335121	0.0663807	0	0.107005	0	0.0399598	0	0	0	0	0.110461	0.155422
POPTR_0001s09430	1	7188422	7190869	20.2907	27.066	19.1312	27.6221	25.1418	25.3596	22.9319	16.5236	19.8362	24.4537	24.4537	22.1996	11.7326	11.8114	12.9092	14.0752	10.1565	25.262	11.2722	12.3333	19.2281	6.05958
POPTR_0001s09440	1	7213234	7214089	1.21192	0.961826	1.42673	1.3051	0.581347	2.64432	1.92319	1.34971	0.627884	0.439544	0.439544	0.248938	0.878954	0.962757	1.75972	0.38962	0.287828	0.211142	0.558791	0.628629	0.941875	0.643438
POPTR_0001s09450	1	7214427	7217955	4.20128	3.82975	3.88981	4.008	3.74169	12.4517	8.07208	5.37398	2.34145	2.90131	2.90131	2.41833	5.82371	5.25007	9.48831	2.07616	1.48966	1.42896	1.85383	2.33145	4.29364	2.85625
POPTR_0001s09460	1	7218867	7219116	0	0	0	0	0	0	0	0	0	0	0	0	0	0	0	0	0	0	0	0	0	0
POPTR_0001s09470	1	7223335	7227844	0.634526	0.60173	0.470157	0.383002	0.468225	0.430085	0.823289	0.792212	0.487146	0.409828	0.409828	0.409079	0.78897	0.704678	0.973055	0.702546	0.548742	0.31343	0.420139	0.455765	0.561322	0.181229
POPTR_0001s09480	1	7235955	7240090	0.72008	0.403378	0.308283	0.491293	0.450573	0.299549	0.323641	0.328836	0.532667	0.50639	0.50639	0.671337	0.457371	0.854174	0.416128	0.501638	0.0793196	0.654553	0.173217	0.317957	0.449839	0.185371
POPTR_0001s09490	1	7242771	7245236	0	0.0733862	0	0	0	0	0	0	0.0143085	0	0	0	0	0	0.0387457	0	0	0	0	0	0.00632202	0.0181979
POPTR_0001s09500	1	7246154	7252240	3.3078	3.5389	4.96105	3.6504	2.81611	3.95882	5.1687	4.322	4.02045	2.35213	2.35213	2.62416	3.27808	3.49183	2.6445	1.63923	1.24464	3.31319	0.841246	2.4122	3.09688	1.13264
POPTR_0001s09510	1	7255723	7257983	0	0	0.078074	0	0	0	0	0	0	1.24761	1.24761	0	0	0	0	1.19049	0	0	0	0	0.188189	0.448865
POPTR_0001s09520	1	7258069	7265961	13.2102	10.5183	8.91589	10.1977	8.82055	10.0334	11.5257	11.6556	5.05596	10.534	10.534	9.3049	9.21987	9.90593	3.37896	6.02741	4.14954	5.19026	5.40071	2.76195	8.31704	3.06286
POPTR_0001s09530	1	7267825	7268373	0	0	0	0	0	0	0	0	0	0	0	0	0	0	0	0	0	0	0	0	0	0
POPTR_0001s09540	1	7268917	7269653	0	0	0	0	0	0	0	0	0	0	0	0	0	0	0	0	0	0	0	0	0	0
POPTR_0001s09550	1	7273614	7274857	0.61873	0.979121	0.206605	0.160952	0.00960597	0.235149	0.379997	0.996532	0.155929	0.615532	0.615532	0.528523	0.311507	0.180684	0.104428	0.225182	0.0444464	0	0	0	0.318423	0.310329
POPTR_0001s09560	1	7274309	7276148	0.157707	0.20108	0.0521862	0.0390229	0.169993	0.251232	0.12493	0.272638	0.0411513	0.103878	0.103878	0.147071	0.201598	0.0959285	0.0782167	0.183863	0.146087	0.164456	0.0188061	0.0801738	0.131695	0.0705151
POPTR_0001s09570	1	7280386	7281408	207.633	129.56	213.316	182.728	41.6774	107.113	144.856	42.2955	18.3236	125.979	125.979	232.438	12.3927	13.6707	35.3962	51.4371	41.828	78.1095	12.5333	46.1895	93.1728	73.1381
POPTR_0001s09580	1	7288630	7290432	7.9788	4.99535	7.98277	1.46016	6.4391	19.4816	9.388	8.14575	1.83495	7.24629	7.24629	1.87897	3.35277	5.71429	19.3104	3.57076	3.74893	1.4604	5.64315	4.77447	6.58266	5.00318
POPTR_0001s09590	1	7297325	7300441	1.64817	1.26421	1.9322	1.08268	1.61324	2.67391	3.22667	1.85865	1.02538	1.71645	1.71645	2.39771	3.50776	2.30919	5.02918	1.80456	1.2193	1.04413	2.82874	2.87934	2.1389	1.00234
POPTR_0001s09600	1	7305422	7312945	7.12269	11.6826	9.9991	9.66067	6.04774	8.57698	8.191	5.59674	4.09384	10.9646	10.9646	8.67247	5.28831	5.81304	6.27853	5.32002	5.57957	5.28271	3.94492	5.89137	7.24857	2.40012
POPTR_0001s09610	1	7316635	7320049	10.6586	12.4755	13.9828	9.64708	9.72397	12.6926	11.4281	8.42187	5.84186	6.13882	6.13882	8.07724	9.2714	10.7391	14.7349	8.3537	7.4173	9.4105	5.7784	6.53729	9.37349	2.71832
POPTR_0001s09620	1	7325071	7328589	4.57154	3.50689	4.59928	2.95029	5.642	2.79418	9.9018	6.39979	3.0066	2.20929	2.20929	3.41355	2.8559	14.7289	6.06877	2.88494	4.45456	5.55403	3.73775	5.93075	4.87101	2.97093
POPTR_0001s09630	1	7335965	7338804	8.16662	12.3579	9.58434	8.55384	7.9549	8.03754	10.3993	8.96561	6.90539	6.03511	6.03511	5.59015	13.4666	7.22556	8.51011	4.76171	9.22923	5.08869	7.03486	5.25624	7.95794	2.32715
POPTR_0001s09640	1	7343606	7347855	12.0787	11.76	9.98006	9.75449	12.7968	8.08837	13.3027	11.987	10.1028	9.28383	9.28383	6.1647	6.49352	9.71203	6.53095	6.81639	6.47889	6.7732	3.28981	6.91999	8.8799	2.67874
POPTR_0001s09650	1	7355597	7356346	0.147024	0.329519	0.628999	0	0.282086	0.592221	0.319959	0.280297	0.4808	0.182949	0.182949	0.434862	0.730857	0.62312	0.694787	0.610814	0.465541	0.614493	1.17473	0	0.4388	0.283396
POPTR_0001s09660	1	7361527	7368052	93.8812	87.5334	74.1304	91.2699	84.3356	73.8287	78.0145	77.1782	70.8093	91.4554	91.4554	73.4494	47.2616	43.9856	33.7918	46.3534	28.0501	46.5623	38.499	31.4804	65.1663	22.9395
POPTR_0001s09670	1	7375862	7382393	15.2403	15.8457	13.2561	13.3165	12.4086	12.677	16.4456	12.6358	11.2651	13.1849	13.1849	14.8288	10.8336	13.4973	12.422	11.2221	8.42112	8.65386	6.88514	8.22838	12.2226	2.6009
POPTR_0001s09680	1	7402314	7404039	0.0425024	0	0.0363957	0	0	0	0	0	0.027815	0	0	0	0.0264198	0	0.0251066	0	0	0.025388	0	0	0.00918138	0.0148532
POPTR_0001s09690	1	7409398	7412737	22.9312	39.5437	25.8341	15.7262	42.9289	30.4206	37.8406	25.9596	28.8244	18.7009	18.7009	21.8747	34.5075	21.4552	15.1464	13.0515	13.9694	10.7007	12.6308	18.9189	23.4833	9.55816
POPTR_0001s09700	1	7419625	7420139	0.185914	1.35422	1.27343	0.0857985	2.40788	1.59141	2.73106	0.976192	0.91251	0.809696	0.809696	0.595741	6.00827	2.01873	3.12921	1.54453	4.35631	3.16445	2.57108	3.89741	2.02118	1.52486
POPTR_0001s09710	1	7434411	7437328	3.91516	3.44596	1.5076	3.00765	3.99316	2.00476	1.5398	2.40315	3.1646	3.99083	3.99083	4.34698	2.75161	4.96823	3.21629	4.24778	1.63594	3.55658	2.0828	2.56518	3.11674	1.02602
POPTR_0001s09720	1	7461917	7465894	0.0652406	0.0182997	0	0.105512	0.0156655	0	0.0355411	0	0.042747	0	0	0.0241515	0.121817	0.103727	0.723238	0.0678158	0	0	0	0.106963	0.0715359	0.159276
POPTR_0001s09730	1	7473840	7477400	18.8535	14.0008	11.6926	15.2103	10.8181	11.2174	11.0967	10.8617	13.62	13.8794	13.8794	13.1438	15.0864	18.3568	10.9472	16.7315	11.2574	8.81257	17.8458	10.5812	13.3946	2.88298
POPTR_0001s09740	1	7488699	7491005	0.244901	0.205832	0.17474	0.244908	0.195782	0.369892	0.244283	0.954651	0.186943	0.304667	0.304667	0.150918	0.545506	0.194614	0.156721	0.242266	0.284278	0.134096	0.0627339	0.120346	0.266137	0.192182
POPTR_0001s09750	1	7496347	7497690	0.46789	0.1163	0	0.28806	0	0	0.0565992	0	0.238083	0	0	0	0.194013	0.220316	0.67535	0.21597	0	0.0310706	0.255824	0.408973	0.158422	0.191387
POPTR_0001s09760	1	7500842	7504267	2.15479	0.828021	1.50215	1.27871	2.1557	0.806005	1.54106	0.763876	1.00709	0.497914	0.497914	2.41317	3.08101	1.54924	2.76367	1.2971	1.94906	0.845657	1.40036	1.45226	1.48924	0.734466
POPTR_0001s09770	1	7511390	7513339	0.0493436	0	0	0.0910875	0	0	0.107394	0	0	0	0	0	0.0306723	0	0.349773	0.0291447	0	0	0	0.323304	0.049036	0.103322
POPTR_0001s09780	1	7522437	7523283	58.9494	61.3631	56.7791	65.7718	162.024	119.452	69.8448	35.2751	54.077	82.5117	82.5117	19.3512	49.9072	43.7192	34.4544	34.1094	29.9916	34.0513	18.1592	3.84016	55.8072	36.4301
POPTR_0001s09790	1	7532067	7534901	31.6949	28.389	22.2683	26.0498	42.9968	29.4559	28.2709	23.8745	28.2113	24.6846	24.6846	22.9432	9.05447	21.74	15.8855	26.7428	5.17759	12.732	5.575	9.54325	21.9987	9.64048
POPTR_0001s09800	1	7535357	7539150	3.39655	4.12329	6.00588	5.02378	2.29429	3.51603	2.97908	4.17356	2.71667	2.738	2.738	2.27933	2.58168	3.28317	2.43477	2.85692	2.36998	2.29171	1.12191	2.53406	3.07293	1.08968
POPTR_0001s09810	1	7552384	7554413	91.631	98.5494	116.69	123.458	132.614	64.3935	113.671	103.888	52.3821	82.5831	82.5831	57.8006	132.339	76.8414	53.8843	53.8956	82.6938	62.8479	84.4367	24.6869	84.5935	29.7097
POPTR_0001s09820	1	7573047	7574981	12.8589	20.8871	18.8292	14.0361	13.5791	9.19763	10.8112	9.31631	12.5311	11.4671	11.4671	9.42103	17.657	13.519	13.3983	15.8224	7.40921	14.3782	7.82331	12.2435	12.8326	3.54081
POPTR_0001s09830	1	7581386	7587468	14.5628	18.8715	13.3723	14.5396	14.3297	14.8033	12.4679	10.8907	12.0525	13.3008	13.3008	14.9888	9.67673	9.81796	13.6675	7.87709	9.53927	7.44961	8.32137	8.0493	12.094	3.03347
POPTR_0001s09840	1	7591825	7592827	0.166677	0.0622612	0.237844	0.307704	0.479544	1.1188	0.181377	0.742596	0.0727193	0.345674	0.345674	0.0547769	0.138144	0.0882998	0.0656387	0	0	0.0331872	0	0.218417	0.232967	0.280106
POPTR_0001s09850	1	7596408	7599249	3.39978	7.88348	1.86022	0.937423	2.67319	23.2618	6.50145	2.43498	2.73533	2.37982	2.37982	1.75796	2.43733	2.7899	4.2821	2.34069	1.42075	0.338143	1.35028	1.09876	3.71316	4.93832
POPTR_0001s09860	1	7611300	7614523	0.680712	0.583389	0.308678	1.31373	0.173501	1.32392	1.97784	0.34423	0.619963	0.199396	0.199396	0.750468	0.921313	1.27322	1.86897	0.760853	1.24316	0.670019	0.172397	1.46988	0.842752	0.561345
POPTR_0001s09870	1	7622353	7623868	15.6938	23.7383	13.216	17.7314	16.7842	20.0373	11.9452	12.4437	9.42861	19.2044	19.2044	7.10265	7.19666	3.17992	2.83675	2.69783	8.41785	5.78786	5.85194	1.79802	11.2148	6.7285
POPTR_0001s09880	1	7625530	7626029	2.05833	2.0183	1.76094	1.89982	3.20873	1.29472	0.839892	0.736192	1.34704	1.92096	1.92096	0	0.159934	0.408912	0	0	0	0.153688	0.158173	0.33716	1.01119	0.955315
POPTR_0001s09890	1	7633266	7635531	0.620298	0.658539	0.586858	0.693099	0.156596	0.887628	0.639456	0.966146	0.534135	0.528119	0.528119	0.531119	0.121775	0.345838	0	0.251903	0	0.11695	0	0.0213908	0.409398	0.306342
POPTR_0001s09900	1	7641780	7643073	0.0441973	0	0	0	0	0.0445074	0.0478605	0	0	0.0549969	0.0549969	0	0	0.351105	0	0	0	0	0.163025	0	0.0380344	0.0837269
POPTR_0001s09910	1	7649070	7651624	1.37123	0.082333	0	0.542526	0.0703685	0.0246619	0.0799444	0.0233795	0.38465	0.0303839	0.0303839	0.0603704	0.532736	0.311394	4.3105	0.319695	0.232599	0	0	1.39592	0.490154	0.989641
POPTR_0001s09920	1	7653807	7661580	2.82365	1.76487	1.9317	1.919	1.80646	1.20157	1.80572	2.01126	1.73252	2.2265	2.2265	2.28853	2.59613	3.96075	2.36209	3.38574	2.34303	2.66698	1.89099	2.59548	2.27697	0.622438
POPTR_0001s09930	1	7665397	7668094	46.779	45.7793	42.0775	50.961	32.6075	44.0539	41.4243	28.8918	52.3636	46.321	46.321	45.7686	26.0745	29.5171	22.5368	29.1364	13.5549	21.3046	15.92	10.7645	34.6079	13.1691
POPTR_0001s09940	1	7670328	7670696	2.81444	3.89686	2.12642	2.29244	0.952786	2.50162	1.08124	2.68684	0.43353	2.8839	2.8839	0.40822	0.205892	0.964611	0.489146	0.098292	0.524403	0.296777	1.22145	0.108511	1.44356	1.18848
POPTR_0001s09950	1	7679202	7684385	8.97912	7.47762	6.71596	7.12836	7.75983	6.4044	8.49721	7.53877	8.768	8.49808	8.49808	8.8019	10.741	9.74531	7.53308	7.78696	5.42139	6.209	4.60758	5.2313	7.61715	1.54502
POPTR_0001s09960	1	7685207	7686026	0	0.148132	0.113194	0.0610035	0.380428	0.0665569	0.215781	0.378601	0.129761	0	0	0.0977506	0	0	0	0.0392266	0	0	0.162542	0	0.0896488	0.119461
POPTR_0001s09970	1	7710796	7719892	7.26166	4.78598	1.64921	3.16899	4.69566	4.92956	3.09447	3.92598	2.92135	3.72063	3.72063	2.87613	6.20542	4.40544	9.57592	3.01928	3.36483	1.52262	3.69096	3.23564	4.08852	1.86906
POPTR_0001s09980	1	7724023	7724542	0	0	0	0	0	0	0	0	0	0	0	0	0	0	0	0	0	0	0	0	0	0
POPTR_0001s09990	1	7727234	7727864	0.205507	0.153532	0.410561	0.189707	0.0657158	0.551932	0.372709	0.130805	0.179188	0	0	0	0	0	0.16186	0.0406645	0.34707	0	0	0.179534	0.149439	0.162437
POPTR_0001s10000	1	7732340	7734333	0.780068	0.848382	0.432001	1.01624	0.550146	0.531433	0.474244	0.240939	0.405354	0.228395	0.228395	0.531547	0.328041	0.328176	0.772468	0.204267	0.0145296	0.315086	0.0282092	0.300652	0.427929	0.26644
POPTR_0001s10010	1	7744862	7745291	0	0	0	0	0	0	0	0	0	0	0	0	0	0	0	0	0	0	0	0	0	0
POPTR_0001s10020	1	7749246	7751284	0	0.0273978	0	0.0451316	0	0	0	0	0.0479997	0	0	0	0.0607925	0.0388585	0.057768	0.0290206	0.0154829	0	0	0.0961134	0.0209283	0.0282789
POPTR_0001s10030	1	7756178	7759746	19.099	16.9465	10.5688	18.2721	14.7499	10.4292	12.8144	10.9109	15.8459	22.6632	22.6632	19.0978	7.83014	11.4225	7.92537	9.33082	3.65868	8.48519	5.35676	7.48734	12.7779	5.60302
POPTR_0001s10040	1	7768361	7771274	155.382	173.668	148.082	191.386	175.13	180.398	147.15	121.772	129.791	131.641	131.641	135.48	112.1	95.8598	119.892	78.1374	58.1973	85.0175	78.6441	108.517	127.894	37.0544
POPTR_0001s10050	1	7773208	7780421	0.793652	0.0970402	0.0987982	0.0932574	0.0830773	0.116275	0.518009	5.13851	0.28335	0.0718356	0.0718356	0.241908	0.825243	0.343963	1.14205	1.49879	0.383862	0.249965	0.186329	0.293052	0.62654	1.13159
POPTR_0001s10060	1	7786998	7790101	8.56736	9.75032	9.29138	8.72837	7.1121	8.81917	10.1423	8.07715	6.99585	8.52038	8.52038	6.10472	6.76303	4.7673	4.75953	3.47543	3.04461	2.93581	3.60003	2.4283	6.62018	2.53668
POPTR_0001s10070	1	7797202	7802253	18.7071	20.275	24.3151	20.9436	20.3618	22.5113	23.5682	20.2384	15.1244	19.2566	19.2566	12.7735	12.6825	11.7858	8.6005	9.23512	9.28662	8.51209	7.50048	7.40589	15.617	5.90193
POPTR_0001s10080	1	7808281	7811541	0.096917	0.027152	0	0.134189	0	0	0.079093	0	0.332908	0	0	0	0.27107	0.0767915	0.54328	0	0	0	0	0	0.07807	0.144705
POPTR_0001s10090	1	7815811	7820020	12.9427	11.6951	14.1304	9.00065	8.94313	27.0735	15.515	10.14	8.7603	7.7567	7.7567	11.0671	9.83276	7.26084	16.1648	5.96772	3.94788	4.17115	6.67978	7.95811	10.3382	5.18445
POPTR_0001s10100	1	7824529	7826232	0	0	0	0	0	0	0	0	0	0	0	0	0	0	0	0	0	0	0	0	0	0
POPTR_0001s10110	1	7827242	7828342	0	0	0.112143	0	0	0.263417	0	0	0.0857207	0	0	0	0.162858	0	0.0773741	0	0	0	0	0	0.0350756	0.0715307
POPTR_0001s10120	1	7830532	7831340	401.453	420.961	479.439	449.246	448.134	310.363	212.382	187.958	813.436	377.75	377.75	833.627	330.175	469.948	118.725	451.82	137.173	187.581	125.011	156.161	364.455	201.993
POPTR_0001s10130	1	7835385	7836143	0.568677	0.190963	0.29241	2.04864	1.74762	0.802397	0.123651	0	0.596138	0.353645	0.353645	0.560874	0.106201	0.542208	0	0.912607	0	0.034018	0	0	0.461685	0.569021
POPTR_0001s10140	1	7839894	7840310	22.1587	17.7551	5.9396	9.94595	7.05521	10.5338	14.8795	16.3169	20.0009	26.156	26.156	15.262	26.3328	10.7469	10.9459	11.9201	8.58485	17.9325	10.3738	14.8547	15.1926	6.3584
POPTR_0001s10150	1	7842982	7843614	0	0	0	0.252122	0.0651928	0.0685612	0.148264	0	0.0446885	0.0849715	0.0849715	0	0	0.0360014	0	0	0	0	0	0	0.0392386	0.0654694
POPTR_0001s10160	1	7850959	7851533	0.0751739	0	0	0	0	0	0	0	0.147589	0	0	0	0	0	0.22203	0	0	0	0	0	0.0222396	0.0593114
POPTR_0001s10170	1	7853423	7856722	2.41614	2.28642	1.48643	2.46166	1.20181	1.40602	1.12955	1.34977	1.0891	0.913021	0.913021	3.69707	3.427	1.76357	2.49483	0.286834	1.12204	1.10118	1.55143	0.87923	1.64881	0.883076
POPTR_0001s10180	1	7872473	7876115	3.88032	4.66822	2.66571	4.08832	3.11302	2.73805	2.57626	2.70015	3.78724	3.02816	3.02816	4.31219	2.78046	3.44929	2.27804	1.95176	1.45795	2.37021	1.60422	1.65226	2.9065	0.911406
POPTR_0001s10190	1	7903438	7907079	5.00224	6.6937	6.34544	7.82332	6.0347	7.06894	6.11445	4.84711	6.44968	5.34162	5.34162	6.90239	4.95515	3.57989	3.90379	3.74514	2.80217	2.88758	3.01737	2.83807	5.08472	1.58562
POPTR_0001s10200	1	7909543	7910430	7.88432	7.36102	7.66641	6.33466	6.07001	11.3219	4.44819	3.57765	13.5365	5.57091	5.57091	5.80655	2.14795	3.66104	1.15007	2.57077	0.307682	2.09285	0.328738	0.574083	4.89911	3.5742
POPTR_0001s10210	1	7910763	7912832	0.0208816	0.0234006	0.107274	0.0578207	0.0600966	0.0630886	0.0227263	0.0398733	0	0.0519681	0.0519681	0.0102938	0.181735	0.0774388	0.07401	0.037185	0.0661203	0.0997861	0	0	0.0522833	0.0438795
POPTR_0001s10220	1	7916346	7918400	23.4016	21.6078	17.5724	25.14	20.7194	14.1272	15.5151	15.3782	20.0227	28.0196	28.0196	32.5349	33.8741	20.0647	43.4128	17.4867	14.6507	18.7539	17.5703	9.72845	21.88	8.03467
POPTR_0001s10230	1	7920645	7921053	0	0	0	0	0	0	0	0	0	0	0	0	0	0	0	0	0	0	0	0	0	0
POPTR_0001s10240	1	7928359	7935528	0.959134	2.10976	1.35073	0.637192	1.09225	1.43553	2.73144	1.86573	2.92171	1.87347	1.87347	1.30819	0.757986	1.3345	0.730724	0.633221	0.210098	0.487314	0.0936876	0.563909	1.2485	0.787671
POPTR_0001s10250	1	7945217	7948740	4.69758	3.72573	3.24272	3.69509	2.88818	2.88208	3.00596	2.58961	3.16057	3.80683	3.80683	4.52586	2.68392	3.6626	2.49143	3.11215	1.19421	2.58859	1.38276	2.12422	3.06335	0.89865
POPTR_0001s10260	1	7952541	7953712	0	0	0	0	0	0	0	0	0	0	0	0	0	0	0	0	0	0	0	0	0	0
POPTR_0001s10270	1	7956542	7959307	12.662	24.7748	14.7969	14.1179	19.7508	26.8001	15.6246	20.8539	16.2648	18.6985	18.6985	8.56355	6.52641	5.36039	3.78313	4.06111	1.75948	5.17023	4.11685	3.2191	12.2802	7.81398
POPTR_0001s10280	1	7965866	7969292	7.04773	7.26042	5.68169	8.22883	4.12531	5.49742	6.94409	6.7665	8.13245	5.49532	5.49532	5.45876	3.75939	4.57619	2.27277	3.88031	0.907896	3.11999	0.941134	1.62084	4.86062	2.25731
POPTR_0001s10290	1	7976043	7980233	264.496	258.236	287.154	409.537	276.984	361.84	347.657	226.564	182.237	383.723	383.723	161.36	174.642	114.342	200.068	125.419	240.387	226.285	224.018	316.625	258.265	87.4022
POPTR_0001s10300	1	7990430	7992409	0.130985	0.195596	0.130785	0.060457	0.125665	0.59333	0.0237593	0.0416858	0.128375	0	0	0.0430491	0.149288	0.208118	0.257627	0.155493	0.124432	0.104322	0.120657	0.157203	0.137541	0.127336
POPTR_0001s10310	1	8004816	8006344	37.6547	62.2318	51.6955	48.5442	63.3941	64.9002	53.8047	41.3896	74.4853	87.5838	87.5838	33.2853	27.1131	22.5843	16.5945	21.2621	8.08753	17.4065	17.9163	12.6145	42.5066	24.9645
POPTR_0001s10320	1	8010469	8014078	11.8665	11.374	15.4655	11.0066	10.5099	12.7878	12.9127	9.37515	9.39344	7.9831	7.9831	7.11758	7.43007	11.8262	6.33955	8.02811	5.9921	5.91487	6.90364	7.21253	9.37112	2.70867
POPTR_0001s10330	1	8015267	8021133	2.74882	2.04322	1.89466	1.89428	1.49226	1.55343	2.94788	2.58643	1.95666	1.91831	1.91831	2.34693	2.19296	2.57156	2.51116	1.80677	1.10419	1.50574	1.56634	1.24803	1.9904	0.50685
POPTR_0001s10340	1	8031044	8036090	7.75472	5.90773	5.36517	6.59109	5.0911	4.27649	6.46485	4.15157	4.01044	6.43258	6.43258	5.89971	6.23715	6.42102	4.55074	5.16109	3.75199	3.97824	3.74656	3.76805	5.29964	1.21483
POPTR_0001s10350	1	8039687	8042372	0.090052	0.0336384	0	0.0554115	0.172778	0.030234	0.0979939	0.114642	0.0196443	0	0	0.0148003	0.0746434	0.127217	0.0531947	0.0534534	0.266138	0.197233	0.239903	0.0983382	0.0869658	0.0793275
POPTR_0001s10360	1	8048717	8052133	1.44734	0.842483	0.522427	0.549961	0.44919	0.34301	0.66397	1.36808	0.399219	1.27091	1.27091	0.909364	0.582213	1.93937	1.39145	1.96204	0.25164	0.999991	0.12214	0.948207	0.911696	0.536461
POPTR_0001s10370	1	8052571	8056304	11.5229	12.2733	13.6611	10.1363	9.15185	13.8512	11.6835	11.5214	11.6496	9.97337	9.97337	9.50006	9.37779	9.11416	10.1304	6.25883	7.48763	6.81871	6.26572	4.39831	9.73747	2.51464
POPTR_0001s10380	1	8061149	8061502	0.488418	0.547336	0.31364	0.225403	0.117137	0.983812	0	0.46597	0.0799091	0.151941	0.151941	0	0.151817	0.0646867	0	0	0	0	0	0	0.187101	0.2581
POPTR_0001s10390	1	8066891	8073123	0.250976	0.294036	0.351606	0.221143	0.54722	0.252707	0.558625	0.370238	0.373222	0.255478	0.255478	0.0899827	0.964467	0.386725	1.90015	0.182813	0.830839	0.15673	0.455847	0.605402	0.465184	0.403755
POPTR_0001s10400	1	8078472	8082221	3.61878	5.10005	7.05918	6.63937	11.767	5.74565	5.3471	3.77567	5.67574	3.45898	3.45898	6.50873	8.41572	4.32773	7.51379	3.21347	4.17314	3.30572	5.11104	2.99874	5.36073	2.18722
POPTR_0001s10410	1	8088414	8090992	26.6003	19.837	11.5395	13.8738	17.0555	9.31844	10.6671	17.3553	10.3382	16.9184	16.9184	15.4308	3.10836	25.354	5.67123	19.2188	0.902238	22.4171	0.95337	5.45553	13.4467	7.63875
POPTR_0001s10420	1	8098434	8099167	2.79048	1.61337	6.47383	3.07526	1.5548	1.36012	2.54722	1.80489	4.35896	3.1355	3.1355	2.44155	1.23058	2.33689	1.38239	2.61806	2.96488	2.8506	2.48963	1.76963	2.59671	1.2036
POPTR_0001s10430	1	8102837	8106091	11.2028	5.3975	17.8434	9.27695	14.3771	9.49582	9.90483	9.45456	7.19552	7.42717	7.42717	6.12007	5.69704	13.1535	6.8266	13.4201	4.45509	9.26863	7.55785	6.75825	9.113	3.42433
POPTR_0001s10440	1	8109784	8110629	0.0510933	0	0.0874959	0.0943269	0	0.154355	0.444612	0.487812	0.0668743	0	0	0	0	0	0.150907	0	0	0	0	0	0.0768738	0.142844
POPTR_0001s10450	1	8119051	8119348	0	0	0	0	0	0	0	0	0	0	0	0	0	0	0	0	0	0	0	0	0	0
POPTR_0001s10460	1	8120889	8122720	0	0	0	0.0741567	0	0	0	0	0	0	0	0	0	0	0.189769	0	0	0	0	0	0.0131963	0.0447382
POPTR_0001s10470	1	8126238	8126846	0	0	0	0	0	0	0	0	0	0	0	0	0	0	0	0	0	0	0	0	0	0
POPTR_0001s10480	1	8131952	8132952	0.719838	1.34489	0.308413	0.553626	0.115208	0.603977	0.261326	0.458498	0.0785773	0.597633	0.597633	0.414053	0.074636	0.127217	0.0705848	0.142195	0.152077	0.286672	0	0.0786706	0.349286	0.324075
POPTR_0001s10490	1	8132956	8135108	1.91031	1.40914	1.82217	0.357227	0.83539	2.24086	3.34216	1.59291	0.569485	0.692043	0.692043	0.584303	1.4133	4.04844	2.95719	1.83739	1.05691	0.635583	2.03647	0.396015	1.52147	1.03031
POPTR_0001s10500	1	8148914	8151205	7.13813	7.87945	4.95077	5.66691	7.70396	6.03915	3.14574	7.80357	5.69821	5.86109	5.86109	3.34314	4.9035	7.60144	5.69259	7.69	3.07416	5.96967	2.80878	4.88784	5.68596	1.65847
POPTR_0001s10510	1	8153918	8154454	0.148539	0.165657	0.127172	0	0.997508	0.149611	0	0	0.291627	0.369122	0.369122	0	0	0.078691	0.0877438	0	0	0.0887273	0	0.0973244	0.148542	0.232896
POPTR_0001s10520	1	8160916	8162028	94.8305	106.925	68.6884	69.364	97.8285	135.126	90.3064	72.1056	87.0387	97.1507	97.1507	51.0785	111.337	69.1609	100.353	55.0853	43.407	48.1547	84.0351	128.439	85.3783	25.6056
POPTR_0001s10530	1	8166741	8169313	11.1414	7.86142	5.23453	13.7819	11.0097	3.32504	14.2866	4.29735	6.89739	4.90022	4.90022	5.97345	8.44189	5.30513	3.94469	4.00786	5.345	3.78658	7.05583	3.73628	6.76162	3.34579
POPTR_0001s10540	1	8175913	8176851	0.105301	0.0591444	0.0903804	0.0974463	0.151893	0.053148	0.172286	0.0501418	0.138158	0.131348	0.131348	0.208144	0.032807	0.782421	0.155789	0.0626476	0	0.0313741	0.129783	0	0.129178	0.164285
POPTR_0001s10550	1	8193816	8196912	3.82479	5.64523	3.80695	6.48678	4.74276	4.22712	3.65396	2.13744	2.64504	4.68141	4.68141	4.03146	4.05895	2.52019	2.0204	0.996573	1.87087	2.04308	1.20418	1.34446	3.33115	1.54466
POPTR_0001s10560	1	8213221	8218050	4.66691	2.9142	2.55749	4.76587	1.95582	11.7535	1.14397	1.33875	5.67406	6.65547	6.65547	1.72947	0.356008	0.567925	0.656662	0.484035	0.151868	0.304332	0.400184	1.54414	2.81381	3.02445
POPTR_0001s10570	1	8217107	8220902	0.0866097	0.169916	0.117935	0.0812088	0.494051	0.289328	0.097264	0.143618	0.0451511	0.174585	0.174585	0.0388522	2.48333	0.0836685	0.929916	0.0639749	0.94926	0.091702	1.28398	0.682889	0.424091	0.60478
POPTR_0001s10580	1	8230196	8233670	7.58357	11.1881	7.56523	8.09223	8.46005	10.8251	10.5804	7.43916	6.99987	7.50883	7.50883	8.06873	10.5857	6.063	6.4315	4.75898	6.78555	4.09306	5.76347	4.22782	7.52646	2.07841
POPTR_0001s10590	1	8234133	8240745	42.5002	45.8372	37.5912	43.0834	45.2493	40.6139	43.1388	42.1512	31.6084	45.7186	45.7186	34.894	26.7478	20.076	20.563	21.0584	19.7716	21.8911	15.9449	13.6494	32.8904	11.6264
POPTR_0001s10600	1	8249611	8254757	12.754	8.44715	10.1102	11.1386	5.3063	6.4949	9.73123	8.81051	8.13987	7.13184	7.13184	8.02574	6.20065	6.14905	4.94394	7.19625	4.04804	5.97488	4.75788	3.39917	7.2946	2.40507
POPTR_0001s10610	1	8256664	8259598	2.38215	2.13572	3.05896	1.19368	1.50203	4.79791	1.96287	3.11865	1.66961	0.719857	0.719857	0.973165	0.930977	0.937637	1.62845	2.94903	0.668184	1.82952	0.376564	1.58293	1.75689	1.08692
POPTR_0001s10620	1	8264629	8268518	4.76912	2.6574	2.25401	1.2995	2.57533	5.48669	3.00667	3.21012	2.02856	1.45867	1.45867	1.43902	5.23345	3.49342	3.57188	3.71289	3.38318	3.14471	2.14737	3.26194	2.97963	1.21952
POPTR_0001s10630	1	8272481	8272903	7.66309	9.96179	5.162	1.79224	8.62683	12.9667	8.67335	3.99999	12.3043	5.72065	5.72065	1.25939	2.47675	1.56962	11.4075	0.848944	5.63003	0.976629	17.7779	20.4202	7.24793	5.59382
POPTR_0001s10640	1	8275540	8276009	0	0.309187	0.472431	0.424497	0.176471	0.740962	0.400289	0.526542	0.120374	0.114101	0.114101	0.0906823	0.457389	1.21791	0.0543265	0	0.232992	0	0	0	0.272613	0.310244
POPTR_0001s10650	1	8282801	8283842	8.00279	2.88016	1.98804	3.06302	2.58553	1.21113	3.92652	2.3747	3.66371	4.38534	4.38534	4.10997	4.76976	3.7786	10.3628	3.91356	1.26005	2.72482	5.17582	3.26069	3.89112	2.13997
POPTR_0001s10660	1	8287717	8290737	9.57166	12.2717	10.7577	6.61847	9.56022	16.2655	10.6309	8.95137	7.21631	6.17303	6.17303	2.79557	5.77927	3.48493	2.97789	3.27269	3.44242	4.35166	3.19636	2.2439	6.78673	3.8177
POPTR_0001s10670	1	8297199	8300203	12.6728	14.5086	7.1667	6.86015	10.0936	8.98067	11.407	3.84624	9.67578	10.9005	10.9005	16.1594	2.01823	7.1689	3.01197	4.19022	2.08621	4.70918	2.86942	5.03697	7.71315	4.24098
POPTR_0001s10680	1	8305404	8309564	33.1021	36.0221	26.1448	27.5885	24.8495	40.8273	35.6899	20.1919	21.9392	24.3099	24.3099	18.2087	11.5035	16.7633	8.07884	13.5302	10.7012	12.1064	9.8461	10.0168	21.2865	9.88465
POPTR_0001s10690	1	8310394	8314522	0.244551	0.466025	0.35585	0.0677357	0.281612	0.295647	0.212876	0.023353	0.0160089	0.0304397	0.0304397	0.325602	0.121654	0.142493	0.21671	0.261342	0	0.116854	0.180465	0.128224	0.175894	0.130416
POPTR_0001s10700	1	8317959	8322094	40.2662	57.7254	57.2079	56.7989	72.8441	80.2997	66.5189	34.0421	37.4989	25.894	25.894	36.7692	16.0518	17.3947	12.7175	21.2195	14.4066	16.8584	10.5445	13.833	35.7393	22.1361
POPTR_0001s10710	1	8329402	8336565	136.061	128.425	129.386	127.807	127.986	123.667	112.287	84.7616	124.682	118.419	118.419	90.3186	64.193	80.6981	53.8733	86.1023	50.6476	81.2813	54.8474	58.1889	97.6026	30.1633
POPTR_0001s10720	1	8339489	8341704	16.0908	9.82668	17.9379	17.6254	8.54305	9.10606	15.7113	9.95186	24.3287	13.0104	13.0104	18.5628	11.1793	14.3155	5.0418	15.2583	9.42254	17.0901	13.5862	10.6766	13.5138	4.47109
POPTR_0001s10730	1	8343685	8345142	5.33837	3.54935	5.81557	3.67524	5.12351	0.911754	5.91271	0.9517	2.13304	2.58912	2.58912	2.58858	3.20969	4.12578	3.36833	1.23558	4.06744	2.75887	4.89597	6.64371	3.57417	1.67012
POPTR_0001s10740	1	8352962	8355612	48.7592	54.3361	57.7729	44.855	66.6993	47.6332	40.6462	28.1412	39.8235	42.1046	42.1046	48.9096	41.9087	37.3622	20.3117	22.8517	37.4421	30.2353	18.3524	28.4156	39.9333	12.6054
POPTR_0001s10750	1	8364876	8367396	0	0	0	0	0	0	0	0	0	0	0	0	0	0	0.0784437	0	0	0	0	0	0.00392218	0.0175405
POPTR_0001s10760	1	8374435	8376838	1.20373	3.18704	3.27903	1.71638	2.83452	2.64459	3.45245	3.60344	0.608447	1.36109	1.36109	0.593264	1.87056	1.65158	0.678641	1.07165	1.6979	0.881717	1.17731	0.215099	1.75448	1.05203
POPTR_0001s10770	1	8377946	8386354	6.47764	5.5375	6.33113	4.75181	5.57632	4.30677	7.36066	6.64375	3.23377	5.06343	5.06343	5.55042	8.62396	8.64857	6.52853	6.15131	6.03401	5.00611	5.15919	4.18412	5.81162	1.36722
POPTR_0001s10780	1	8387424	8394306	6.87695	5.30292	5.15348	5.30571	4.49895	3.58541	6.42552	4.62727	3.37752	4.73125	4.73125	4.34897	4.59524	5.83972	4.12134	4.29414	3.79387	4.35558	3.37504	3.50382	4.6422	0.964733
POPTR_0001s10790	1	8396036	8399095	4.9578	1.96089	1.11537	1.92054	1.90255	1.05743	1.94653	2.24601	2.73568	1.95952	1.95952	1.94588	2.85258	3.74922	3.37677	2.48104	1.89634	2.60145	1.45839	1.52871	2.28261	0.924857
POPTR_0001s10800	1	8402189	8405979	5.90744	5.16793	6.23333	5.72992	6.17108	4.59556	6.34803	4.52314	5.33413	4.8383	4.8383	5.82555	5.06804	4.47643	3.69515	3.71352	2.52606	3.1425	2.49812	1.79699	4.62148	1.34146
POPTR_0001s10810	1	8406840	8409284	0.0368692	0	0	0	0	0	0	0.0317666	0	0	0	0	0	0	0	0	0	0	0	0	0.00343179	0.0105952
POPTR_0001s10820	1	8410918	8413334	21.2103	20.2177	16.4232	19.0719	21.9292	13.9146	15.172	12.2222	20.9866	18.451	18.451	15.3305	24.6637	14.1462	14.3261	10.3068	11.0777	9.79219	6.51941	6.7273	15.547	5.10201
POPTR_0001s10830	1	8414400	8417069	10.8277	12.1337	9.30857	12.2253	8.54199	9.95844	6.86504	6.40781	8.81331	10.2424	10.2424	10.4775	5.98007	6.66056	4.73063	4.64698	3.42801	6.52141	3.43854	3.13696	7.72937	2.93207
POPTR_0001s10840	1	8417331	8418643	0	0	0	0.0503842	0	0	0.0593863	0	0	0	0	0	0	0	0	0	0	0	0	0	0.00548852	0.0169563
POPTR_0001s10850	1	8422260	8426103	12.1813	10.5767	12.4094	12.0727	11.3388	9.83573	10.7399	9.07676	11.3026	10.6896	10.6896	10.9733	10.5763	11.5081	6.02366	10.1797	4.68788	7.38918	5.39946	4.90653	9.62786	2.51134
POPTR_0001s10860	1	8426714	8427782	2.50685	3.62488	2.97713	4.47847	2.90912	1.62875	3.29999	1.58271	3.06943	4.32636	4.32636	3.14952	1.835	1.92778	4.37052	2.9757	2.12531	1.73902	1.26781	4.42416	2.92724	1.07647
POPTR_0001s10870	1	8429016	8430038	0	0.0863444	0	0.0711164	0.0739156	0	0	0.147126	0.100698	0.191754	0.191754	0	0.335301	0	0.0455142	0.0914588	0	0.0460243	0	0	0.0690503	0.0897142
POPTR_0001s10880	1	8434070	8436608	103.393	93.3852	151.374	74.2622	118.667	251.33	128.435	147.599	45.5475	67.488	67.488	34.2361	133.354	57.7688	137.79	64.7977	88.8592	31.6511	95.8974	72.8953	98.3109	51.3696
POPTR_0001s10890	1	8440861	8444512	0.267711	0.0923092	0.0352616	0.0950479	0.1975	0.145167	0.0670077	0.0196593	0.10775	0.128125	0.128125	0.0913705	0.0128008	0.120005	0.0850935	0.183336	0	0.0369028	0.0759591	0.0269856	0.0958058	0.0680237
POPTR_0001s10900	1	8462973	8467638	10.7285	10.4449	7.27117	9.70245	9.37835	9.84519	8.05105	6.7637	6.90871	7.19861	7.19861	5.19679	15.3049	10.2412	18.6062	7.04617	8.63849	9.41778	12.4818	11.2121	9.58183	3.15048
POPTR_0001s10910	1	8474436	8476018	0.137513	0.0513672	0.117748	0.0846241	0.175893	0.0461593	0.0498769	0.131277	0.0299977	0.227983	0.227983	0.0677886	0.113972	0.145583	0.0270768	0	0	0.19074	0	0	0.0912791	0.0759063
POPTR_0001s10920	1	8476025	8478537	2.10109	3.3326	1.52244	2.38746	2.97751	1.13957	3.06019	0.987591	4.35813	1.85032	1.85032	2.67758	4.76304	1.54141	2.04333	1.26644	1.65836	1.46757	2.98123	2.28762	2.31269	1.02466
POPTR_0001s10930	1	8480600	8482476	7.57116	10.0235	7.1591	8.98582	8.18179	6.57794	7.42395	5.20296	5.39018	6.36547	6.36547	7.81391	5.5086	3.81236	3.88263	3.43203	3.13512	2.18647	3.27352	1.60816	5.69501	2.34318
POPTR_0001s10940	1	8483588	8486918	65.9059	72.5989	71.6752	85.783	62.1396	72.5855	55.7193	45.1384	56.3396	51.1888	51.1888	44.7778	26.854	26.9442	19.5887	24.9247	11.3708	22.0982	14.1282	15.831	44.839	23.0689
POPTR_0001s10950	1	8487836	8491249	1.0424	1.25279	0.951244	1.36611	1.93098	1.97074	1.75361	0.85976	0.854687	0.709546	0.709546	0.794608	2.22397	0.552345	2.04667	0.428382	0.70866	0.153077	1.21636	1.95828	1.17419	0.611814
POPTR_0001s10960	1	8495888	8499350	13.1325	10.6927	13.0244	13.378	13.394	8.6543	14.7906	12.6412	9.05704	13.01	13.01	15.5912	11.801	12.1539	10.3986	11.7354	5.79709	9.91738	7.05791	5.62798	11.2433	2.80937
POPTR_0001s10970	1	8502616	8507069	0.538441	0.502761	0.24334	0.538568	0.617085	0.436792	4.31306	0.285688	0.528545	0.372191	0.372191	0.316895	0.223181	0.21394	0.265033	0.204253	0.0473816	0.241279	0.036792	0.0784255	0.518792	0.908935
POPTR_0001s10980	1	8512555	8516289	129.181	123.867	122.596	140.08	130.018	102.234	119.824	110.522	144.787	134.842	134.842	127.295	110.502	103.733	66.2035	111.75	50.1264	84.3844	63.3786	56.5912	108.338	29.1073
POPTR_0001s10990	1	8520851	8522311	17.1616	21.0981	10.8123	10.4911	9.96751	17.0536	5.43448	9.04204	3.41814	4.57098	4.57098	2.00922	1.49873	0.607979	0.542342	0.476984	0.54531	0.582812	0.247027	0.300891	6.02161	6.50638
POPTR_0001s11000	1	8525741	8529444	13.4759	12.7826	12.2483	11.055	13.4733	10.3061	11.0409	10.1233	13.0087	12.0538	12.0538	11.2603	12.3855	10.7618	9.78725	9.60191	8.77043	7.4391	8.48692	6.86117	10.8488	1.92767
POPTR_0001s11010	1	8537793	8540897	261.959	258.361	260.825	357.542	228.622	232.61	226.54	146.909	245.106	271.16	271.16	262.626	110.019	129.23	62.8076	129.946	44.2516	119.778	59.5318	52.5014	186.574	92.5269
POPTR_0001s11020	1	8541870	8547117	3.52482	3.71766	2.17503	2.90394	2.47058	1.7061	1.80565	1.97952	2.44267	2.40871	2.40871	3.22975	1.97705	2.8561	2.36817	2.29706	0.831314	2.11567	2.04053	1.7544	2.35067	0.666906
POPTR_0001s11030	1	8549342	8555409	28.9127	24.9985	23.9346	30.7285	20.8162	22.0456	24.3321	19.9001	22.2742	23.2426	23.2426	23.121	16.013	19.0383	15.6996	16.8509	11.2691	17.5728	11.8294	13.1204	20.4471	5.29157
POPTR_0001s11040	1	8557758	8558488	30.3908	42.8036	29.4621	34.6039	48.2143	33.583	23.6123	37.8763	34.128	80.1091	80.1091	48.1836	43.1888	37.0865	23.2271	35.2699	14.8665	33.7654	23.0831	25.5304	37.9547	16.7738
POPTR_0001s11050	1	8562002	8566395	5.74986	4.00853	3.70617	4.84756	3.85639	3.35133	4.81429	4.1325	2.85745	3.54148	3.54148	4.22986	3.18059	4.88061	2.22633	3.17423	1.80341	3.04467	2.31767	1.82605	3.55452	1.06047
POPTR_0001s11060	1	8573402	8574873	0	0.0661263	0	0	0	0	0	0	0	0	0	0	0	0	0	0	0	0	0	0	0.00330631	0.0147863
POPTR_0001s11070	1	8583160	8585621	0.0286588	0	0	0.0531649	0	0	0.0313351	0	0.0564821	0	0	0	0	0.0457677	0.170059	0	0	0.0172016	0	0	0.0201335	0.0404081
POPTR_0001s11080	1	8590515	8592708	2.26567	1.58096	1.35408	2.28901	1.55844	1.03335	1.25594	1.5511	1.399	0.95706	0.95706	2.50773	0.877092	1.83443	1.48989	1.09117	0.433232	1.2514	0.341618	1.56874	1.37985	0.564755
POPTR_0001s11090	1	8595823	8597331	6.68926	7.17085	4.93095	5.37004	5.91593	5.27289	5.38095	4.3871	3.99693	5.42872	5.42872	7.39902	3.76119	5.11581	4.05501	2.45105	1.91586	3.05784	1.93122	3.20166	4.64305	1.59928
POPTR_0001s11100	1	8599145	8600437	0.0378502	0	0	0.0349424	0.0363106	0.0762392	0	0.0722676	0.0247704	0.329692	0.329692	0.111956	0	0.0200517	0	0.0224643	0	0	0	0	0.0548118	0.0990397
POPTR_0001s11110	1	8614646	8619355	5.58798	5.9681	7.48131	5.04479	5.34679	9.2981	5.76136	5.70386	4.575	3.87912	3.87912	3.8812	5.89333	5.76416	3.8516	7.51197	4.47545	4.37812	4.71057	4.54877	5.37704	1.41743
POPTR_0001s11120	1	8619943	8620505	0	0	0	0	0	0	0	0	0	0	0	0	0	0	0	0	0	0	0.0469718	0	0.00234859	0.0105032
POPTR_0001s11130	1	8636805	8638154	20.8244	29.9105	29.8983	22.0804	33.511	29.4229	27.8143	23.9157	17.5358	18.4253	18.4253	18.1267	9.43248	10.4381	8.56636	8.33286	8.04315	9.21241	8.85031	4.21264	17.8489	9.10114
POPTR_0001s11140	1	8641221	8644672	13.9045	15.3469	16.274	16.8424	17.3838	24.3727	15.7817	14.4162	16.1376	11.1097	11.1097	12.7476	17.9794	11.4028	11.9597	9.72047	7.30075	8.71472	10.4344	7.38544	13.5162	4.16734
POPTR_0001s11150	1	8648274	8648558	0	0	0	0	0	0	0	0	0	0	0	0	0	0	0	0	0	0	0	0	0	0
POPTR_0001s11160	1	8649378	8652239	12.4427	9.69647	10.2041	10.9385	10.4262	9.01382	8.44676	8.32014	10.8316	8.57773	8.57773	10.693	13.8668	7.82474	9.14357	8.15754	5.94277	5.78231	4.56149	2.78277	8.81154	2.61641
POPTR_0001s11170	1	8670275	8674698	6.70351	4.53437	3.56955	3.04528	7.70596	2.89141	2.02747	3.64513	6.73488	5.96534	5.96534	4.61239	2.04051	5.65519	1.81186	5.12456	1.3399	4.82561	1.95161	1.34647	4.07482	1.98369
POPTR_0001s11180	1	8681569	8683659	0	0	0	0	0	0	0	0	0	0	0	0	0	0	0	0	0	0	0	0	0	0
POPTR_0001s11190	1	8684210	8686347	0	0	0	0	0.0780916	0.040987	0	0	0	0.10105	0.10105	0	0	0	0	0	0	0	0	0	0.0160589	0.0348249
POPTR_0001s11200	1	8688279	8691670	12.0144	11.8077	9.85487	9.70883	10.9357	8.32796	10.0529	8.41948	10.7337	12.2339	12.2339	13.2289	13.2692	13.2442	11.2509	10.6404	8.88196	8.7196	9.4485	14.504	10.9756	1.80906
POPTR_0001s11210	1	8695570	8698796	15.3853	14.7971	18.1354	14.1026	11.9733	15.7347	14.7666	11.7753	12.9331	8.40711	8.40711	11.4451	12.7164	13.1266	8.33719	12.8623	9.77854	9.61299	6.5667	6.74842	11.8806	3.19034
POPTR_0001s11220	1	8701126	8702736	5.75581	6.95937	6.00917	7.68993	4.69836	7.62688	6.09911	4.24174	6.31039	4.46055	4.46055	5.25214	5.3984	2.99569	1.58093	2.18779	0.703369	3.19667	1.83131	1.25726	4.43577	2.13949
POPTR_0001s11230	1	8708472	8712577	7.01756	5.70527	5.2493	5.8853	5.92552	4.08055	6.13917	5.4883	4.16195	6.14318	6.14318	7.00968	7.08063	6.73078	6.71923	5.136	3.76662	4.27364	4.51179	5.80012	5.64839	1.04692
POPTR_0001s11240	1	8713079	8713914	10.2308	12.7536	3.3464	11.5665	9.59473	4.22585	3.3776	4.719	15.3087	17.5929	17.5929	13.6579	0.57173	4.5675	0.882805	1.33052	0.509633	3.70794	0.247369	0.225969	6.80052	6.10752
POPTR_0001s11250	1	8716095	8718809	0.837295	0.725133	1.14157	1.58288	0.98626	1.26625	1.49247	1.4173	0.897352	1.23014	1.23014	0.788394	0.780588	1.65482	0.337636	0.813797	0.144763	0.545722	0.468252	0.62425	0.948251	0.421108
POPTR_0001s11260	1	8722034	8722834	1.12327	0.814508	1.13079	1.76803	1.141	0.864626	1.15049	0.567186	1.29761	1.31485	1.31485	0.618963	1.43805	0.944261	1.36609	0.901457	0.879009	0.671153	2.11159	0.995179	1.12065	0.379946
POPTR_0001s11270	1	8724263	8725547	0	0	0	0	0	0	0	0	0.0346664	0	0	0	0	0	0	0	0	0	0	0	0.00173332	0.00775164
POPTR_0001s11280	1	8729551	8737813	12.935	13.1646	12.0742	10.2478	9.95827	10.699	12.8515	10.6422	8.01105	11.2013	11.2013	9.46503	7.58181	8.91838	6.50235	8.45355	5.87822	6.72313	6.59407	5.80862	9.44557	2.42297
POPTR_0001s11290	1	8738523	8740115	0.443048	0.284101	0.488385	0.877578	0.607747	0.0638244	0.551732	0.181529	0.663321	0.236599	0.236599	0.249806	0.1574	0.435712	0.224634	0.150465	0.280971	0.113576	0.311723	0	0.327938	0.222035
POPTR_0001s11300	1	8740950	8742600	2.82991	3.47321	4.24004	4.44683	2.48878	2.30702	2.52941	2.09062	2.86594	2.47257	2.47257	4.66698	3.85355	2.46281	3.20394	1.53964	2.47493	1.67021	2.42324	2.75916	2.86357	0.866961
POPTR_0001s11310	1	8752156	8754990	0.0841362	0.0471428	0	0.0582505	0	0.0211816	0.0457797	0.0602406	0.24771	0.0261737	0.0261737	0.0518448	0.549193	0.30084	1.62744	0.162307	0	0.0628215	0.349153	0.165381	0.194288	0.366315
POPTR_0001s11320	1	8760653	8764204	20.9819	23.6953	18.3271	21.4069	15.6765	10.2513	12.3958	8.06888	18.8692	20.7584	20.7584	24.7531	7.22962	11.3108	5.76474	11.2404	3.13672	7.61502	4.95026	5.31313	13.6252	7.04672
POPTR_0001s11330	1	8771457	8772280	40.8507	57.1176	52.4953	80.0867	30.3402	68.6681	23.4575	7.81157	81.756	51.1614	51.1614	31.7021	5.67327	28.2589	5.17304	98.0987	7.44054	21.8961	6.0937	5.77427	37.7509	28.8878
POPTR_0001s11340	1	8775685	8776660	0	0	0	0	0	0	0	0	0	0	0	0	0	0	0	0	0	0	0	0	0	0
POPTR_0001s11350	1	8796235	8799366	7.55883	5.08768	4.34359	9.7407	4.03946	3.88305	7.75642	5.13373	9.67732	5.99606	5.99606	13.568	10.7854	6.78624	19.1335	6.23293	2.76301	4.96938	2.21447	8.44294	7.20544	3.98547
POPTR_0001s11360	1	8807464	8810260	1.46248	0.217	0	2.62077	0.0619214	0.0216666	0.280723	0.02054	3.84255	0.080319	0.080319	0.0106085	0.922869	0.341801	6.99774	0.331863	0	0.0642599	0.198161	0.492726	0.902416	1.74661
POPTR_0001s11370	1	8824395	8826722	28.367	32.9945	29.5512	30.7737	30.5179	41.3974	34.3506	24.7844	23.4587	29.3614	29.3614	20.7017	17.3605	11.25	16.1461	11.9927	10.3075	11.9226	13.0286	12.6613	23.0145	9.38532
POPTR_0001s11380	1	8827576	8828920	0.140683	0.118241	0.120452	0.129863	0.303568	0.0708493	0.15308	0.0335759	0.184135	0.0437648	0.0437648	0.0693514	0.262371	0.652149	1.72439	0.0835045	0.467751	0.252104	0	0.48393	0.266876	0.383621
POPTR_0001s11390	1	8848711	8851241	0.0255618	0	0	0	0.0980928	0.0514822	0	0	0.0836423	0	0	0.0378054	0	0	0.0905977	0	0.080847	0	0	0.0837416	0.0275885	0.0383101
POPTR_0001s11400	1	8867769	8869466	0.131463	0.23543	2.56535	0.266849	0.0756691	2.14489	8.83827	1.12932	0.0172067	1.14491	1.14491	0.311084	0.0163436	0	1.6454	0.0156047	0.316381	0.109938	0.0323273	0.0516814	1.00965	1.99837
POPTR_0001s11410	1	8878442	8881918	0.0234791	0.105119	0	0.0216753	0.157668	0.0472923	0.025548	0.0224143	0.0460964	0.0292162	0.0292162	0	0.102099	0.161615	0.318928	0.320386	0	0.0420744	0	0.0768445	0.0764836	0.0961743
POPTR_0001s11420	1	8893570	8895699	0.630406	0.588807	0.0598347	0.129168	0.0336035	0.0352811	0.190575	0	0.366711	0.130762	0.130762	0.88062	0	0.241187	0.103397	0.31175	0	0.0418471	0.0215341	0.0459018	0.197107	0.245011
POPTR_0001s11430	1	8897203	8899588	0.198621	0.750727	0.0425124	0	0.0476355	0.125024	0.0810465	0.0474035	0.0649921	0.833573	0.833573	0.134593	0	0.118378	0	0	0	0.0296607	0	0	0.165387	0.282044
POPTR_0001s11440	1	8901620	8903239	59.3758	58.5516	59.6771	62.6191	63.5108	38.0187	59.1878	42.6778	51.0245	49.0458	49.0458	48.6647	44.6769	54.5591	37.168	44.3608	25.8642	36.3094	29.4324	36.0825	47.4926	11.2138
POPTR_0001s11450	1	8903924	8904159	0	0	0.15681	0	0	0	0	0.174851	0	0	0	0	0	0	0	0.108382	0	0.109405	0	0	0.0274724	0.0579399
POPTR_0001s11460	1	8912087	8918337	1.07351	0.92655	2.80663	0.696338	2.50509	0.467542	5.43048	4.03054	0.27532	2.61672	2.61672	2.36732	0.811738	1.4063	3.66756	2.88439	0.624878	1.00522	2.66633	2.40481	2.0642	1.36612
POPTR_0001s11470	1	8923317	8928052	5.41246	5.81418	3.19556	5.23705	4.01062	2.8191	2.80183	3.77702	3.59027	3.01872	3.01872	3.86423	3.31804	2.59025	1.5874	2.23761	2.17417	2.05117	1.90462	1.36953	3.18963	1.23847
POPTR_0001s11480	1	8931205	8933176	0.140159	0.345546	0.57599	0.155177	1.02194	0.0846965	0.305025	0.428201	0.568637	0.7323	0.7323	0.331654	1.25451	2.19766	0.413917	2.12945	0.763311	1.20544	0.706523	1.06521	0.757882	0.59027
POPTR_0001s11490	1	8939512	8940706	0.506227	0.567489	0.0927619	0.200336	0.347001	0.47339	0.354254	0.759755	0.686369	0.359947	0.359947	0.552801	1.14672	2.06929	1.02561	0.837229	0.343613	0.540096	0.0889518	1.72897	0.652038	0.511129
POPTR_0001s11500	1	8947585	8948615	6.37154	5.40196	6.10097	4.33397	13.5935	8.82343	8.71329	6.68414	1.67335	2.60787	2.60787	13.248	24.993	5.61893	17.1858	10.326	13.1685	3.37995	30.0507	11.2341	9.80584	7.43435
POPTR_0001s11510	1	8953808	8956482	0.674581	0.365738	0.093181	0	0.417594	0.131518	6.18111	0.374009	0.213654	0.351919	0.351919	3.5407	6.64304	0.841369	3.61242	1.60171	1.98468	0.506994	2.50191	0.898202	1.56431	1.98334
POPTR_0001s11520	1	8960076	8961592	1.53773	2.26749	1.8019	1.1207	0.931897	1.87438	1.93783	1.08118	1.85376	4.53141	4.53141	1.19695	1.25761	1.15784	0.860536	0.720358	2.10062	1.11147	0.845988	0.63567	1.66784	1.08983
POPTR_0001s11530	1	8961876	8962836	0.132768	0.448511	0	0	0.127984	0.133948	0.4355	0.382107	0	0.166009	0.166009	0.263064	0.248787	0	0	0	0	0	0	0	0.125234	0.15582
POPTR_0001s11540	1	8964461	8965442	0.683399	0.63782	0.487577	0.157703	0.546333	3.78526	1.98312	0.380571	0.260889	0.708235	0.708235	0.0561481	0.070808	0.542978	0.201845	0.608434	0	0.136072	0.0698527	0.335827	0.618055	0.862134
POPTR_0001s11550	1	8975390	8982785	14.4214	11.6572	7.69721	10.9302	18.6285	8.2935	10.0213	12.0008	6.53671	10.8819	10.8819	8.02251	26.322	13.293	16.6937	9.29832	12.203	10.1867	9.77985	8.10868	11.7929	4.55413
POPTR_0001s11560	1	8988035	8991037	26.8935	37.3149	24.9015	36.5994	32.2456	30.9978	31.5994	24.8278	18.1149	18.645	18.645	11.1025	12.3333	10.0376	11.511	12.821	7.76387	9.9754	12.0981	6.80362	19.7616	10.0769
POPTR_0001s11570	1	8994777	9002927	5.0452	5.27454	5.20026	3.99145	4.54862	3.85447	5.33128	5.04389	4.17352	5.01332	5.01332	3.712	4.68797	5.43604	3.63443	3.45074	3.11756	3.80312	3.94183	3.46155	4.38676	0.74687
POPTR_0001s11580	1	9003328	9003848	0	0	0	0	0	0	0	0	0	0	0	0	0	0	0	0	0	0	0	0	0	0
POPTR_0001s11590	1	9008433	9011728	13.3553	11.122	9.86277	10.6342	12.3441	9.01037	12.5606	13.6891	6.89617	15.5195	15.5195	9.24214	21.5643	11.693	10.218	11.3162	8.60583	11.2224	13.073	6.24453	11.6847	3.39752
POPTR_0001s11600	1	9014226	9015730	42.7097	30.1976	39.0641	30.9652	53.2421	10.3529	26.3387	9.38374	25.3793	19.5629	19.5629	111.659	11.3047	20.2214	14.2746	34.5957	6.92444	14.2642	10.2493	6.03742	26.8145	23.8103
POPTR_0001s11610	1	9016556	9018967	14.474	15.5113	10.7667	11.0219	16.8265	8.94389	5.19701	13.2891	18.4353	16.6176	16.6176	15.8044	3.87458	8.71364	1.05764	6.9528	0.992331	6.0604	1.90433	1.80799	9.74345	5.99331
POPTR_0001s11620	1	9038382	9041007	15.2202	23.5926	13.4398	17.5256	20.8606	13.7799	12.4651	12.7588	13.8819	25.3373	25.3373	14.9292	6.95616	3.65214	2.19291	3.7772	3.49301	4.68825	3.55396	1.98076	11.9711	7.89463
POPTR_0001s11630	1	9043208	9048307	0	0	0	0	0	0	0	0.0109536	0	0	0	0.0113101	0	0.00607725	0	0.0068098	0	0	0	0	0.00175754	0.00376569
POPTR_0001s11640	1	9049997	9052712	7.73772	5.27804	4.00719	3.98157	3.16946	11.7064	7.88793	2.97846	4.784	3.34859	3.34859	3.0758	1.34997	3.54788	3.55807	2.10513	0.755385	1.84542	0.526582	1.48267	3.82374	2.69622
POPTR_0001s11650	1	9054042	9055171	0	0	0	0	0	0	0	0	0	0	0	0	0	0	0	0	0	0	0	0	0	0
POPTR_0001s11660	1	9060967	9062317	0	0	0	0	0	0	0	0	0	0	0	0	0	0	0	0	0	0	0	0	0	0
POPTR_0001s11670	1	9071766	9072684	0.153826	0.0574605	0.702293	0	0.590292	0.361517	1.50615	0.342679	0.167681	0.191413	0.191413	0.0505533	0.0956254	0.0271638	0.363376	0.0912961	0.194831	0.18377	0.598849	0.100788	0.298549	0.347724
POPTR_0001s11680	1	9073316	9074102	0	0	0.0558176	0	0	0	0.0709411	0	0	0	0	0	0.0810688	0	0.154048	0.23218	0	0	0	0.0427171	0.0318386	0.0623697
POPTR_0001s11690	1	9076237	9077931	0	0	0.559146	0	0	0.0411031	0.932729	0	0	0	0	0	0	0	0	0	0	0	0	0	0.0766489	0.236956
POPTR_0001s11700	1	9078591	9079211	0	0	0	0	0	0	0	0	0	0	0	0	0	0	0	0	0	0	0	0	0	0
POPTR_0001s11710	1	9083615	9084675	42.5595	41.7482	50.7395	29.0052	32.1173	36.4523	41.4068	33.5411	72.1401	31.5871	31.5871	55.7518	48.5002	61.9431	56.9762	70.4628	63.5141	90.9541	58.1948	42.4349	49.5808	16.5549
POPTR_0001s11720	1	9086807	9088052	142.685	182.66	160.66	149.172	196.868	174.701	151.597	138.941	133.432	158.914	158.914	70.963	63.0639	54.1227	41.2566	56.6574	36.3525	48.0033	48.6619	43.3303	110.548	57.1112
POPTR_0001s11730	1	9092057	9094357	0	0	0	0	0	0	0	0	0	0	0	0	0	0	0	0	0	0	0	0	0	0
POPTR_0001s11740	1	9099956	9108800	2.70067	4.06283	3.78221	2.79605	2.79496	3.82753	3.02267	3.05719	2.36093	2.47242	2.47242	2.49162	2.77045	2.63674	2.10791	2.37072	2.23615	2.14379	2.91744	1.6812	2.73529	0.601075
POPTR_0001s11750	1	9116572	9118146	0	0	0	0	0	0	0	0	0	0	0	0	0	0	0	0	0	0	0.078156	0	0.0039078	0.0174762
POPTR_0001s11760	1	9120514	9121445	0	0	0	0	0	0.0520673	0	0	0	0	0	0	0	0	0	0	0	0	0	0	0.00260336	0.0116426
POPTR_0001s11770	1	9130678	9131622	0.320185	1.02502	0.5483	0.0844366	3.81758	1.38197	0.497754	0.480228	0.868003	0.796675	0.796675	0.360801	11.2587	0.436173	12.0219	0.135747	1.62211	0.874235	7.16991	4.37496	2.44357	3.60257
POPTR_0001s11780	1	9140944	9142215	13.3872	37.7327	28.5962	4.42203	18.0582	115.866	31.4265	17.3536	23.0136	21.3467	21.3467	3.6852	8.87137	6.74965	20.252	10.6675	4.92736	2.92292	8.25165	13.2906	20.6084	24.4586
POPTR_0001s11790	1	9146803	9147409	0	0	0	0	0	0	0	0	0	0	0	0	0	0	0	0	0	0	0	0	0	0
POPTR_0001s11800	1	9149848	9150882	0.0833255	0.139953	0.0357556	0.0385548	0	0.0420647	0	0	0	0	0	0	0.259504	0.0663086	0.616439	0.0247867	0.580602	0.0249465	0.231075	0.0818276	0.111257	0.182622
POPTR_0001s11810	1	9154081	9158832	1.21305	2.40639	1.91774	0.836959	2.04033	1.86702	1.95393	1.54433	0.753339	1.18895	1.18895	0.884992	3.52415	1.86233	1.05222	1.48433	0.727658	1.69991	3.44095	1.60437	1.65959	0.781914
POPTR_0001s11820	1	9159741	9162848	8.53357	7.82134	11.0122	7.65235	9.70848	11.6033	11.6415	8.11786	7.00116	5.4977	5.4977	4.79293	14.1152	6.50641	13.3396	6.51161	13.3765	4.09603	11.7286	6.1312	8.73426	3.10862
POPTR_0001s11830	1	9167949	9171882	2.71843	3.69286	3.07979	3.01642	3.13489	3.51221	3.10761	2.674	3.32429	3.34786	3.34786	2.61259	2.8165	2.99671	1.83289	1.48307	1.37343	2.62404	1.73889	2.28488	2.73596	0.674852
POPTR_0001s11840	1	9174972	9178271	1.44842	1.80865	2.12513	1.90979	0.971791	1.64156	2.42756	1.837	1.85514	1.69529	1.69529	2.26735	1.46055	2.48563	1.55029	1.73026	1.11371	1.4337	0.877626	1.16982	1.67523	0.446348
POPTR_0001s11850	1	9179639	9182786	3.81125	3.49878	2.95833	3.1422	2.18562	2.6554	2.86834	2.00321	2.54559	1.84609	1.84609	3.20537	1.46439	2.87404	1.76818	3.00737	1.21499	2.35274	1.02298	1.07339	2.36722	0.818927
POPTR_0001s11860	1	9194907	9201788	6.53537	4.95617	4.52935	4.45047	4.35559	5.05114	5.59644	3.70623	3.31734	3.67684	3.67684	4.86302	5.49454	6.71105	7.37176	3.27146	4.56387	2.39963	5.49426	4.17651	4.70989	1.24939
POPTR_0001s11870	1	9204838	9208772	37.724	29.1641	33.2308	34.5975	36.6243	25.6906	33.216	25.6644	32.468	37.2274	37.2274	38.6608	27.3708	34.1156	22.8572	30.3123	15.5765	23.0766	16.9437	23.3234	29.7536	6.93529
POPTR_0001s11880	1	9209381	9213792	2.55251	1.99079	2.52843	2.28704	1.03242	1.10911	6.8088	3.1533	1.1461	1.46334	1.46334	1.64108	2.7845	1.72348	4.2724	1.08438	2.88406	0.553171	1.06159	2.13146	2.18357	1.41567
POPTR_0001s11890	1	9214181	9217047	9.72573	11.3389	10.3217	9.80218	12.8205	14.487	11.4106	10.662	11.9428	7.35317	7.35317	8.0836	11.4143	9.02039	6.5969	6.06975	6.39267	4.79551	5.67588	3.66802	8.94674	2.90804
POPTR_0001s11900	1	9218284	9234661	6.02879	5.44949	3.8011	4.76797	3.81182	3.6881	4.91579	4.84036	3.33485	4.00783	4.00783	3.47027	3.28086	3.64698	3.546	2.89655	2.42312	2.63108	2.43746	2.50703	3.77466	1.0086
POPTR_0001s11910	1	9248369	9250240	8.74067	6.65179	13.7665	10.9569	6.47012	7.44431	9.04183	5.97424	12.7096	10.674	10.674	8.88484	5.46704	9.49039	4.84454	7.27038	8.09933	6.18869	3.54922	3.35876	8.01286	2.83984
POPTR_0001s11920	1	9256064	9257016	1.33844	0.416861	0.509589	2.19732	7.92102	2.62121	1.7808	1.34949	0.924318	3.23774	3.23774	0.696525	5.91668	5.59398	6.32402	0.750241	2.25683	0.75548	14.0772	20.4625	4.1184	5.09975
POPTR_0001s11930	1	9260117	9261567	3.43835	2.40754	6.67413	3.79668	6.00698	1.8542	3.13963	7.38471	1.44642	2.59744	2.59744	1.48243	1.14494	2.34157	2.90153	1.7488	0.855439	1.39367	1.01919	2.41356	2.83223	1.85886
POPTR_0001s11940	1	9269057	9269689	0.0806436	0.722974	0.069043	0.0744334	0.154742	0	0	0.615923	0.844256	0.2004	0.2004	0.954163	0	0.213619	2.23894	0.861531	1.99166	0.240855	0.198316	0.105677	0.488379	0.638748
POPTR_0001s11950	1	9286545	9287517	261.346	218.41	215.653	205.611	514.796	147.096	219.153	106.909	657.644	709.743	709.743	605.448	1015.02	305.035	528.002	332.803	612.548	337.062	621.742	517.853	442.081	241.174
POPTR_0001s11960	1	9298031	9299545	0	0	0	0	0	0	0	0	0	0.0770587	0.0770587	0	0	0	0	0	0	0	0	0	0.00770587	0.0237182
POPTR_0001s11970	1	9302892	9303920	1.18786	1.18303	1.18619	1.03561	1.83597	1.86089	1.29194	1.57507	2.11606	1.88821	1.88821	0.81322	1.76374	0.839079	0.272876	0.391691	0	0.827572	1.70383	0.562104	1.21116	0.613532
POPTR_0001s11980	1	9303344	9303604	0.331226	0	0.708948	0	0	0	0.54062	0.316205	0	0.61763	0.61763	0	0	0.350944	0.293488	0.098292	0.10457	0.494336	0.40725	0.325533	0.260334	0.246888
POPTR_0001s11990	1	9304464	9305965	288.873	181.31	171.61	132.928	264.84	196.119	159.657	129.851	166.901	166.763	166.763	94.7333	483.673	243.929	383.811	155.875	176.703	108.423	247.394	242.229	208.119	94.1667
POPTR_0001s12000	1	9309740	9310526	0.109847	0.0615492	0	0	0.0527001	0	0	0	0	0.0683443	0.0683443	0.297764	0.0341475	0.0290967	0.194664	0.0651949	0.486969	0	0	0.215919	0.084227	0.126214
POPTR_0001s12010	1	9311394	9313425	10.7665	20.5223	8.51438	16.4117	10.6722	15.5331	7.17045	6.01285	9.90365	11.2818	11.2818	8.99905	8.33813	10.2597	19.0219	10.6953	8.54049	8.4377	13.9714	19.9429	11.8139	4.30423
POPTR_0001s12020	1	9332723	9333818	0.0531019	0	0.13639	0.0980351	0	0.160455	0.173344	0	0	0.0660773	0.0660773	0.0523543	0.89127	0.506385	0.250943	0.094555	0	0	0.0326515	0.661065	0.162135	0.24423
POPTR_0001s12030	1	9338496	9339954	1.61054	0	0.255594	0	0	0.120066	0	0.79698	0.194982	0.296588	0.296588	0	1.29613	0.662584	0	0	0	0	0.990299	0.741923	0.363114	0.488596
POPTR_0001s12040	1	9342129	9347248	1.46689	2.39204	1.68533	3.01825	1.4087	1.84857	4.10302	0.127404	1.11186	1.12089	1.12089	1.47957	1.53547	1.36098	2.99581	2.2578	1.43766	0.916126	0.819781	0.371969	1.62895	0.944347
POPTR_0001s12050	1	9352724	9355263	2.28972	1.34077	4.3858	1.04699	1.50275	2.35403	0.75353	4.91365	1.31028	2.2077	2.2077	0.30953	0.457815	0.454661	0.788977	0.26078	0.845699	0.658754	0.974383	1.0569	1.50602	1.265
POPTR_0001s12060	1	9357585	9358556	4.18563	0	4.62755	0.166637	0.191406	2.98781	0.0950181	4.66238	2.0508	1.84345	1.84345	0.0931194	0.186037	0.0528501	0	0.0593847	0.0630603	0	0.965528	0.972485	1.25233	1.6422
POPTR_0001s12070	1	9361617	9362704	0	0	0	0	0	0	0	0	0	0	0	0	0	0.0494581	0	0	0	0	0	0	0.00247291	0.0110592
POPTR_0001s12080	1	9365080	9365536	0	0	0	0	0.0902999	0.474405	0	0	0	0	0	0	0	0	0	0	0	0	0	0	0.0282352	0.106936
POPTR_0001s12090	1	9374506	9376069	0	0	0	0	0.0440198	0	0	0	0	0.0570987	0.0570987	0.0678606	0	0.0243139	0	0	0	0	0	0	0.0125196	0.0235302
POPTR_0001s12100	1	9381826	9383439	0	0	0	0	0	0	0	0	0	0	0	0	0	0	0	0	0	0	0	0	0	0
POPTR_0001s12110	1	9386955	9389464	0.0754363	0	0	0	0	0	0	0	0	0	0	0	0	0.0584219	0	0	0	0	0	0	0.00669291	0.0207844
POPTR_0001s12120	1	9390527	9393753	0.059703	0	0	0	0	0	0.032482	0	0	0	0	0.0147156	0	0.0948889	0	0	0	0	0	0	0.0100895	0.0249252
POPTR_0001s12130	1	9396545	9397077	1.97422	0.698643	1.33416	0.0959237	0.797515	0	0.564977	0.992001	0.611996	0.77539	0.77539	0.665892	6.84602	2.3665	9.75881	1.04838	2.69751	1.98613	3.25776	1.08908	1.91681	2.38937
POPTR_0001s12140	1	9399782	9402031	4.13684	1.38101	3.05227	0.406276	1.60352	0.664787	1.10169	1.80677	0.489708	0.602501	0.602501	0.151892	7.03136	2.93804	9.516	2.03752	2.25744	1.23561	2.59757	1.81687	2.27151	2.33098
POPTR_0001s12150	1	9404050	9408646	40.29	38.8498	40.4848	24.0971	64.2192	41.1669	45.467	38.3341	24.1424	35.252	35.252	30.5708	26.3669	33.8742	19.1044	30.9693	9.36207	26.5371	19.1747	22.4647	32.299	11.8703
POPTR_0001s12160	1	9415670	9418781	1.75487	0.286349	0.125235	0.202426	0.245579	0.110485	0.516992	0.10474	0.0717256	0.045505	0.045505	0.0360545	0.159131	0.271228	1.53294	0	0.231598	0	0.472123	1.62902	0.392075	0.5565
POPTR_0001s12170	1	9428061	9432685	0.786228	1.03533	0.937647	0.536758	0.820349	0.895883	0.819292	0.62033	0.447839	0.766229	0.766229	0.371087	0.319028	0.471306	0.302761	0.406153	0.627701	0.531324	0.714853	0.201815	0.618907	0.234984
POPTR_0001s12180	1	9434425	9436132	0.9839	1.67054	1.17415	1.07379	1.54486	1.11159	1.49287	1.90779	0.878258	2.30018	2.30018	1.07327	2.79934	1.97463	0.985899	1.15059	1.39762	1.33565	2.58484	1.09415	1.5417	0.580199
POPTR_0001s12190	1	9437277	9441886	0.940558	0.867811	1.39096	1.13525	0.742616	0.718543	0.958183	1.20307	0.595958	0.680166	0.680166	0.748276	1.14195	1.85785	0.430459	1.09041	0.586309	0.634578	0.494491	0.358007	0.862781	0.362462
POPTR_0001s12200	1	9445814	9448570	0.501704	0.36896	0.349005	0.506537	0.300813	0.284211	0.307094	0.254456	0.318041	0.31209	0.31209	0.533311	0.458084	0.564786	0.518633	0.251247	0.139006	0.309021	0.202416	0.112968	0.345224	0.130345
POPTR_0001s12210	1	9451904	9455528	3.94481	3.33588	6.75471	4.98191	9.19409	3.55838	4.58237	3.21165	3.56334	2.58952	2.58952	2.58891	5.64195	3.92336	3.83099	2.61431	3.60173	3.58517	3.9875	1.76004	3.99201	1.67472
POPTR_0001s12220	1	9456726	9462618	46.4045	46.1476	66.3655	43.4633	40.2669	40.0824	57.1464	41.318	48.9727	41.6712	41.6712	40.9194	53.4457	64.087	41.6148	73.3743	61.8244	57.8638	47.0147	40.715	49.7184	10.2657
POPTR_0001s12230	1	9472939	9474925	3.56612	6.08848	5.70653	3.56586	4.43916	3.50599	4.34225	3.36418	4.6118	4.3826	4.3826	2.26033	2.13791	3.86879	1.93112	4.73791	1.80147	2.63769	0.809158	2.97632	3.55581	1.34917
POPTR_0001s12240	1	9484230	9485368	0.351211	1.37821	1.3538	0.486581	1.09528	0.619366	0.430198	0.54519	1.14955	1.58417	1.58417	0.151592	0.218479	0.605071	0.311383	0.703968	0.500752	0.209916	0.243051	0.431729	0.697683	0.477546
POPTR_0001s12250	1	9487449	9489747	0.492592	0.96536	0.948941	0.795676	0.472578	0.248074	0.937381	0.470254	0.886274	0.153239	0.153239	1.03202	0.153099	0.913354	0.727448	0.730537	1.01234	0.219973	0.832773	0.242063	0.619361	0.329597
POPTR_0001s12260	1	9490757	9496924	2.81208	3.87144	3.41102	2.62106	3.15811	2.74638	3.09907	3.59288	2.75088	2.61827	2.61827	1.67616	1.73659	1.76222	1.09502	1.45375	1.14878	1.02741	1.357	0.893234	2.27248	0.937029
POPTR_0001s12270	1	9501583	9502952	0	0	0.0756791	0	0.0847989	0	0	0.168539	0	0.219987	0.219987	0	0.0549467	0	0.260923	0	0	0	0.0543416	0	0.0569601	0.0880419
POPTR_0001s12280	1	9508972	9511128	0	0	0	0	0	0	0	0	0	0	0	0	0	0	0	0	0	0	0	0	0	0
POPTR_0001s12290	1	9515151	9518996	0.149313	0	0	0	0.5288	0	0.0125049	0	0.00751936	0	0	0.0113281	0.0642798	0	0.230679	0	0.0509377	0	0.148239	0.0301131	0.0616857	0.127524
POPTR_0001s12300	1	9521438	9522146	81.8335	67.1904	85.195	55.021	50.0873	75.9475	59.4955	35.8413	110.743	71.7306	71.7306	138.363	49.18	135.193	56.0642	113.334	29.4421	74.5886	50.8527	66.2994	73.9066	30.0425
POPTR_0001s12310	1	9525661	9530126	0.0148234	0.21587	0	0.0273232	0	0	0.0645185	0	0.0097009	0.0368909	0.0368909	0.0657676	0	0.00785291	0.245051	0	0.0187749	0	0	0.145686	0.0444575	0.07292
POPTR_0001s12320	1	9543124	9545749	0.469753	0.289359	0.503111	0.0216946	0.112742	0.0710085	0.255763	0.314155	0.814987	0.0292479	0.0292479	1.01926	0	2.21481	0.138777	1.79826	0	0.336878	0	0.261733	0.434039	0.607723
POPTR_0001s12330	1	9554404	9557240	27.886	41.3142	22.7315	23.6348	25.0274	34.3881	29.2181	21.3789	26.4703	17.5217	17.5217	21.9319	9.88839	18.3689	17.5488	14.5525	5.48292	11.2797	7.67828	10.603	20.2214	9.12121
POPTR_0001s12340	1	9560609	9560896	0.150087	0	0	0	0	0	0	0	0	0	0	0	0	0	0	0	0	0	0	0	0.00750435	0.0335605
POPTR_0001s12350	1	9566689	9570209	4.54567	2.93862	3.59227	5.48765	1.77767	3.87379	2.51124	1.60232	4.16466	2.17456	2.17456	4.11981	1.43463	1.38917	1.83851	0.539564	0.442955	1.25338	0.924348	0.779	2.37822	1.46721
POPTR_0001s12360	1	9571469	9575619	5.52857	6.19545	4.07691	6.332	3.91047	3.77945	3.95219	3.85251	4.17163	2.1087	2.1087	2.48656	2.9847	4.46831	3.24136	3.18535	2.07011	2.53099	2.38182	1.9829	3.56743	1.32729
POPTR_0001s12370	1	9584353	9585390	1.66538	1.86574	1.21187	1.30694	1.15817	0.293593	0.407854	0.516827	0.354279	0.259089	0.259089	1.1903	4.34866	0.816236	1.7212	0.691575	0.843804	0.248505	0.972446	0.654568	1.03931	0.932777
POPTR_0001s12380	1	9589613	9594505	3.81076	1.70381	0.74625	1.94041	1.09838	0.378683	0.836807	1.48453	3.12011	2.42372	2.42372	2.77172	0.24433	1.66592	0.232135	1.44025	0.108242	1.51049	0.031522	0.459145	1.42155	1.08141
POPTR_0001s12390	1	9605677	9608116	220.606	183.919	134.86	188.399	163.135	148.483	92.2405	144.244	143.712	209.546	209.546	150.056	124.581	182.045	144.681	217.909	96.4907	93.5436	132.17	46.3107	151.324	46.9672
POPTR_0001s12400	1	9613662	9619293	3.60381	4.78334	4.13598	3.86927	5.83618	3.86138	5.4516	3.97743	3.46269	2.54362	2.54362	2.81009	4.79863	3.19544	2.24972	2.47287	3.18817	2.44262	2.70274	1.94281	3.4936	1.09551
POPTR_0001s12410	1	9619804	9622165	7.2969	8.8827	9.85272	8.9408	7.76404	7.04847	8.48166	6.74498	6.92452	7.01513	7.01513	7.45699	7.81473	6.60739	5.03525	5.45324	3.13002	4.24014	4.46567	2.08648	6.61285	1.99777
POPTR_0001s12420	1	9630973	9635486	1.99878	0.469269	0.338111	0.64088	0.585613	0.397764	0.403768	0.571345	1.1435	0.952864	0.952864	1.37482	1.16805	1.48988	2.85537	1.02987	0.73518	0.586113	0.463635	0.752725	0.94552	0.62103
POPTR_0001s12430	1	9642273	9647599	6.46672	6.59393	6.2751	6.41644	4.85298	6.54994	5.01765	3.71237	5.42714	5.00773	5.00773	5.36069	2.56694	3.0076	2.25597	3.55364	1.45982	2.32231	1.1637	2.4577	4.27381	1.81465
POPTR_0001s12440	1	9648729	9653488	14.2368	15.2134	11.5832	13.1207	14.6802	12.172	16.6782	15.6051	8.55861	16.564	16.564	10.5174	14.9238	12.4916	8.1723	9.50306	11.4889	8.06629	15.1659	5.49913	12.5402	3.29605
POPTR_0001s12450	1	9655965	9662462	7.98343	8.80149	5.91031	6.0006	6.21553	6.93728	7.84552	6.41355	4.42405	5.54194	5.54194	3.55839	3.6366	6.28099	3.05127	4.45164	3.59158	3.54264	4.98855	3.35754	5.40374	1.69594
POPTR_0001s12460	1	9666845	9667941	0.0588095	0.131807	0.0503498	0	0	0.0592339	0.127984	0.0561426	0	0	0	0.0289908	0	0.186931	0	0.0698074	0	0	0	0	0.0385028	0.0549712
POPTR_0001s12470	1	9687152	9692901	15.3836	25.8027	23.7506	13.6672	3.70414	35.3395	21.1087	36.1775	6.94999	29.1423	29.1423	10.6562	2.07259	8.44935	3.6145	9.73295	0.809895	3.41831	1.04235	4.84736	14.2406	11.9102
POPTR_0001s12480	1	9693488	9698476	0.630821	0.461033	0.258303	0.227875	0.342058	0.44195	0.388	0.23566	0.287133	0.0682575	0.0682575	0.324504	0.238701	0.276074	0.129611	0.325574	0.121584	0.032766	0.168624	0.431291	0.272904	0.152414
POPTR_0001s12490	1	9699582	9700762	0	0	0	0	0	0	0	0	0	0	0	0	0	0	0	0	0	0	0	0	0	0
POPTR_0001s12500	1	9701896	9706886	13.1051	11.2458	11.1382	13.6728	11	10.4291	10.0117	8.31514	9.72617	10.9232	10.9232	15.3215	8.11492	8.72408	6.51497	7.02735	4.49311	6.01935	5.34618	5.14819	9.36	2.98629
POPTR_0001s12510	1	9707547	9711464	4.83458	3.79597	4.41199	4.11537	4.16609	4.5775	4.12696	3.42694	3.94045	3.74543	3.74543	3.15339	5.97453	2.79134	3.0952	2.55982	4.71171	2.66289	1.97546	2.39004	3.71005	0.974217
POPTR_0001s12520	1	9714486	9717211	27.0554	30.5857	33.0047	27.2136	34.3733	37.4832	26.3572	29.2422	28.4537	36.1185	36.1185	19.9926	27.6364	16.5886	18.8294	15.2371	15.6973	12.5465	17.2355	13.4918	25.1631	8.26243
POPTR_0001s12530	1	9717554	9719479	1.53525	0.746561	3.10023	0.882479	3.14069	2.80083	1.19787	2.29537	3.65882	2.3423	2.3423	2.29936	2.21505	1.36598	1.18079	3.07766	3.26574	1.90349	3.29495	0.531501	2.15886	0.951896
POPTR_0001s12540	1	9721824	9727054	5.46253	4.76774	8.17839	4.54394	8.18351	8.46425	7.14798	8.60164	11.0539	9.90941	9.90941	5.9116	13.6508	3.04935	5.49361	6.82085	7.85914	5.52982	13.6914	4.18112	7.62052	2.95144
POPTR_0001s12550	1	9730897	9733799	81.0578	84.258	90.9273	88.2991	86.2792	81.0677	79.2066	53.9723	95.5239	79.3353	79.3353	75.7688	64.9705	70.0429	36.0295	70.9765	50.7515	56.927	52.1797	36.2029	70.6556	17.5611
POPTR_0001s12560	1	9738143	9741150	6.71375	6.86993	7.62458	6.49881	6.44078	7.46605	7.5852	6.43196	7.06317	5.45179	5.45179	6.3554	6.86927	5.05112	4.26837	5.25803	3.72075	3.75951	3.56879	5.19284	5.88209	1.31307
POPTR_0001s12570	1	9744048	9748588	12.5074	12.2874	10.5134	11.4275	12.3143	13.3923	8.07592	8.93318	9.47415	8.12623	8.12623	11.2338	9.16633	10.1236	7.39063	6.23752	4.74069	6.70689	6.31978	6.97042	9.20338	2.45546
POPTR_0001s12580	1	9750298	9752234	37.5078	28.9236	36.3259	39.5405	34.5159	35.6867	36.4481	31.55	34.6119	28.3445	28.3445	43.6887	38.525	34.3825	35.0344	31.2517	18.7104	26.2266	26.1405	22.5866	32.4173	6.12537
POPTR_0001s12590	1	9754996	9757364	106.283	115.132	158.332	92.7637	137.65	178.746	163.969	94.5844	196.689	98.728	98.728	81.0401	67.1654	23.391	10.0441	13.8775	10.0211	8.53281	11.2526	9.1302	83.803	62.8197
POPTR_0001s12600	1	9758965	9760550	11.5003	8.30709	5.53017	10.088	5.62151	4.85814	6.2278	5.82826	9.18483	6.88235	6.88235	11.9846	4.50647	7.63745	4.50751	4.86888	1.6914	4.47668	1.75918	1.85693	6.21	2.948
POPTR_0001s12610	1	9767378	9773561	0.06332	0	0.0270906	0.0292924	0.0304454	0.0636696	0.0689067	0.120897	0.0207693	0	0	0.0469375	0.0196691	0.0672547	0.0562411	0.0376156	0.0200015	0	0	0.020794	0.0346452	0.0315357
POPTR_0001s12620	1	9773951	9775714	0.0766335	0	0	0	0	0	0	0	0	0	0	0	0	0.0135326	0.0151624	0.0151608	0	0	0	0	0.00602446	0.0174562
POPTR_0001s12630	1	9782733	9783616	307.14	381.618	207.376	378.338	271.305	282.893	192.243	138.259	307.316	249.685	249.685	223.731	112.918	88.7957	56.9357	89.8548	28.4418	79.089	70.2705	34.1259	187.501	114.015
POPTR_0001s12640	1	9785954	9788536	53.0307	31.6454	27.1994	61.3765	32.5957	27.1616	32.4547	23.5934	69.8409	47.6232	47.6232	72.1567	4.03693	21.6899	18.0662	20.3068	3.52716	20.7568	1.91236	3.31238	30.9955	21.5456
POPTR_0001s12650	1	9800583	9805020	1.3595	1.20282	0.392221	0.541871	1.04373	1.00924	1.23051	1.31174	0.702429	0.694341	0.694341	0.938657	7.05719	1.31929	3.14488	1.02796	2.64686	1.00879	1.24968	1.15302	1.48645	1.4625
POPTR_0001s12660	1	9810594	9811414	7.84381	8.6711	7.12182	7.28922	7.47395	5.77839	6.35772	4.6234	4.03063	3.40653	3.40653	4.15258	4.05838	6.41304	2.30119	4.03086	2.26717	3.20733	2.13591	1.27626	4.79229	2.17339
POPTR_0001s12670	1	9813789	9814251	1.57724	2.23928	1.44045	2.71829	1.51312	1.58866	1.37328	1.60646	2.0648	1.17704	1.17704	0.881372	0.261511	0.445559	0.434876	0.187257	0.133206	0.188465	0.387927	0.0689085	1.07324	0.785391
POPTR_0001s12680	1	9825246	9826247	0.431387	0.676563	0.29548	0.278756	0.703551	0.695122	0.985631	0.411659	0.254082	0.375598	0.375598	0.254992	1.95727	0.868222	1.5028	0.614503	0.245878	0.206068	0.795312	0.141324	0.60349	0.460654
POPTR_0001s12690	1	9837342	9840188	0.738655	0.551839	0.655868	0.479796	1.07593	0.551051	0.892997	0.78323	0.680234	0.57872	0.57872	0.836143	8.33273	1.82569	1.26047	1.00654	0.138602	0.539223	0.319556	0.896194	1.13611	1.73181
POPTR_0001s12700	1	9840787	9846728	5.79613	3.81402	1.46295	3.7356	2.24285	0.963986	1.32403	3.24993	4.4645	2.58564	2.58564	4.02386	0.280456	2.67952	0.726551	2.58025	0.294378	2.13916	0.0588474	0.313458	2.26609	1.59788
POPTR_0001s12710	1	9851681	9853003	3.39718	2.81921	5.39853	3.43795	5.01485	3.61933	5.22618	2.52645	3.50622	3.90194	3.90194	4.44535	10.3765	2.05953	1.50504	3.62583	1.61382	1.07326	2.55073	1.66949	3.58347	2.03201
POPTR_0001s12720	1	9854416	9855230	1.46563	0.966386	0.442994	1.11499	0.909437	0.1738	0.468968	1.6474	0.112925	2.03951	2.03951	0.807516	1.28664	0.639769	0.0509649	0.153618	0	0.0515362	0.63591	0.621827	0.781467	0.647564
POPTR_0001s12730	1	9858475	9859452	0.652629	1.46321	1.11836	0.703224	1.67062	0.219308	1.89567	0.935557	0.56982	1.08347	1.08347	1.18085	1.28595	0.634313	0.320889	0.387721	0.0689517	0.0650369	0.133869	0.570709	0.802181	0.537
POPTR_0001s12740	1	9868689	9870968	0.53629	0.0400655	0.18367	0.329923	0.377302	0.0360107	0.311241	0.0341381	0.865715	0	0	0	1.80022	0.208353	1.09821	0.212202	0	0.17085	0.0439587	0.609063	0.342861	0.459362
POPTR_0001s12750	1	9874377	9878858	15.2703	15.7255	12.1122	11.415	10.1768	18.5824	12.0239	10.9421	17.9929	11.8003	11.8003	13.6781	5.53918	12.9277	8.29098	11.5221	2.65676	7.92666	1.85336	7.63503	10.9936	4.43513
POPTR_0001s12760	1	9879435	9879695	0	0	0	0	0	0	0	0	0	0	0	0	0	0	0	0	0	0	0	0	0	0
POPTR_0001s12770	1	9882278	9883712	0	0	0	0	0	0	0	0	0	0	0	0	0	0	0	0	0	0	0	0	0	0
POPTR_0001s12780	1	9892455	9896030	0	0	0	0.019972	0	0	0	0	0	0	0	0	0	0	0	0.0257469	0	0	0	0	0.00228595	0.00709808
POPTR_0001s12790	1	9913205	9918209	0	0	0	0.101388	0	0	0	0.052433	0	0	0	0.0180502	0.0227607	0	0	0.0325452	0	0	0	0	0.0113589	0.0254965
POPTR_0001s12800	1	9932209	9935732	0.0635474	0	0.0435271	0.08212	0	0	0.0414883	0.0606729	0	0.015815	0.015815	0.0563702	0.0869113	0.087531	0.0675686	0.0678912	0	0	0.0234415	0.0166548	0.0364677	0.0327477
POPTR_0001s12810	1	9936091	9936547	0	0	0	0	0	0	0	0	0	0	0	0	0	0	0	0	0	0	0.0857195	0	0.00428598	0.0191675
POPTR_0001s12820	1	9938454	9939335	0.0490079	0	0	0	0	0	0	0	0.0320724	0	0	0	0	0	0	0	0	0	0	0	0.00405401	0.0127769
POPTR_0001s12830	1	9952121	9954593	0	0	0	0	0	0	0.0924046	0	0	0	0	0	0	0	0	0	0	0	0	0	0.00462023	0.0206623
POPTR_0001s12840	1	9960915	9961910	234.854	296.029	191.708	367.018	205.035	283.655	149.929	126.488	129.894	192.55	192.55	41.374	35.5476	38.6904	14.1964	20.2753	7.29129	18.7887	33.6501	33.8433	130.668	110.627
POPTR_0001s12850	1	9975757	9978631	0	0	0	0	0.0342983	0	0	0	0.0233977	0.0444888	0.0444888	0.00881233	0.0332849	0.0283652	0.0211195	0.0106097	0	0	0	0	0.0124433	0.0164387
POPTR_0001s12860	1	9986846	9992051	13.336	12.2083	11.3987	14.6423	11.4702	9.09854	13.7561	11.0998	10.9023	14.2446	14.2446	15.8375	10.4401	11.1513	6.95784	9.82654	4.77254	6.06379	5.24868	4.41995	10.556	3.47837
POPTR_0001s12870	1	9992751	9993818	9.71579	9.14206	7.63006	11.4982	4.89339	10.2185	7.65242	8.45747	10.8218	6.74672	6.74672	6.48504	6.04145	4.83532	4.24958	6.08689	1.63227	5.06714	1.88161	3.27181	6.65371	2.80217
POPTR_0001s12880	1	9997047	10000621	9.36543	13.7356	10.3829	9.55576	13.6204	15.7862	11.9078	14.1819	10.4487	12.1403	12.1403	6.931	18.9969	9.19145	7.74439	9.43989	8.5334	6.08477	10.9901	9.5356	11.0356	3.12396
POPTR_0001s12890	1	10002256	10005798	0.0185834	0.0208251	0	0.0686127	0	0.0187175	0.0404419	0.0177407	0.121616	0.0231242	0.0231242	0.0274845	0	0.00984484	0.054887	0.16534	0.0588478	0	0	0.012176	0.0340683	0.0430714
POPTR_0001s12900	1	10008803	10011980	9.81552	8.82709	5.39525	10.9627	8.79655	7.40442	7.64865	5.28293	12.5829	9.09686	9.09686	11.3512	4.6957	7.31805	4.81969	5.84996	1.86762	4.68125	2.4835	4.20835	7.10925	2.959
POPTR_0001s12910	1	10016741	10018726	37.8731	29.7449	29.8297	30.2521	24.0888	32.8446	25.7502	27.8265	29.6986	38.7782	38.7782	27.6244	8.1381	18.5371	7.08122	15.7879	2.84145	11.5766	2.66128	9.86439	22.4789	11.9713
POPTR_0001s12920	1	10018839	10022173	1.53898	1.47343	1.23374	1.24418	1.2389	1.97189	1.84948	1.38436	1.27095	2.01541	2.01541	1.73548	1.43615	0.876967	2.07241	0.81159	0.590661	0.980857	1.0039	1.20797	1.39764	0.436263
POPTR_0001s12930	1	10023678	10027179	38.3896	41.2134	36.0789	35.8082	40.43	36.9304	43.9561	33.4641	28.9163	36.9211	36.9211	40.7498	66.4884	25.2043	28.889	37.0178	22.4797	25.9262	38.0198	16.2559	35.503	10.1787
POPTR_0001s12940	1	10033106	10037090	498.096	439.379	746.187	522.14	833.103	517.577	671.206	456.322	860.805	511.763	511.763	628.172	887.636	668.301	377.783	563.885	513.586	425.255	568.327	450.338	582.581	150.134
POPTR_0001s12950	1	10047579	10050349	12.4717	18.6018	14.9734	15.1505	19.7404	21.8545	18.6979	19.7735	7.14326	14.2951	14.2951	11.2608	24.3585	11.7077	10.6664	5.96651	7.36656	4.00088	4.8696	16.3536	13.6774	5.84688
POPTR_0001s12960	1	10050914	10053328	128.883	112.426	131.437	155.872	106.996	110.023	114.897	67.9857	158.095	138.616	138.616	189.695	89.5332	81.2918	81.6156	99.4646	49.0086	83.8717	52.429	40.722	106.574	39.3821
POPTR_0001s12970	1	10053684	10058318	29.5999	24.387	23.9087	30.275	28.0266	20.2124	33.8515	24.9249	23.6241	36.2581	36.2581	34.326	29.7051	25.0883	23.5797	20.795	14.535	15.2564	19.3485	12.196	25.3078	7.04732
POPTR_0001s12980	1	10064954	10069528	6.19783	4.05876	2.32192	5.09647	4.29304	2.98463	5.14349	6.45444	4.36052	7.6154	7.6154	2.49232	3.99817	2.976	2.08206	2.4259	1.27585	2.74259	2.668	1.75136	3.92771	1.90262
POPTR_0001s12990	1	10082120	10085200	0.181618	0.122116	0.0310984	0.067066	0.0696919	0.073164	0.118581	0.0346763	0.0475425	0.541904	0.541904	0.0716278	0	0.15389	0.0214567	0	0	0.0216972	0	0.095198	0.109662	0.156728
POPTR_0001s13000	1	10094963	10095169	0	0	0	0	0	0	0	0	0	0	0	0	0	0	0	0	0	0	0	0	0	0
POPTR_0001s13010	1	10095963	10096766	0.235918	0.462824	0.252641	0.163509	0.113297	0.356813	0.32127	0.39462	0.0772891	0.220438	0.220438	0.0581329	0.0365974	0.187547	0	0.0700935	0	0.0705455	0	0	0.162099	0.142707
POPTR_0001s13020	1	10104274	10107422	11.2715	13.0006	15.7727	13.1415	10.2695	12.2889	14.9685	9.79126	11.6051	12.9498	12.9498	10.9677	8.88565	9.25236	8.05299	9.61855	5.73886	6.64464	6.14154	4.78052	10.4046	3.06748
POPTR_0001s13030	1	10112242	10119437	6.12066	4.98123	5.85536	4.64228	5.02278	5.30981	9.75519	7.90867	3.47353	4.30669	4.30669	5.41379	6.54021	7.15558	6.87344	6.54601	6.18456	4.61424	5.60059	4.67912	5.76452	1.4508
POPTR_0001s13040	1	10130224	10130658	0	0	0	0	0	0	0	0	0	0	0	0	0	0	0	0	0	0	0	0	0	0
POPTR_0001s13050	1	10133511	10134665	0.609876	0	0.0652682	0.281484	0	0.0767694	0.0829689	0	0.249452	0.189725	0.189725	0.488467	0.331744	0.242343	1.66607	0.633205	0	0	1.35903	0.599247	0.353269	0.452865
POPTR_0001s13060	1	10141583	10144141	5.15979	3.92456	3.82895	4.04149	3.72047	5.10264	5.17276	3.28419	2.92659	2.95755	2.95755	3.8546	8.78764	3.24744	6.85341	1.93055	5.48643	2.74581	7.4603	2.70435	4.30735	1.76767
POPTR_0001s13070	1	10156726	10162334	8.12829	6.86561	6.92684	7.58077	5.45196	6.58006	6.86699	5.63795	7.06803	9.66277	9.66277	8.83517	9.20446	8.23956	8.51748	5.21079	4.30323	6.7411	7.72209	7.49955	7.33527	1.47604
POPTR_0001s13080	1	10169407	10172408	2.79748	4.43301	1.4193	2.23786	2.06921	2.94453	1.49358	2.07607	2.43716	1.70757	1.70757	2.43325	0.709383	3.5225	1.04227	1.9783	0.259658	1.20264	0.0109625	1.23818	1.88602	1.06379
POPTR_0001s13090	1	10174855	10179113	2.90705	2.36455	0.998027	1.20063	1.02407	3.21325	3.40443	2.82245	2.27255	1.3125	1.3125	1.69977	2.73032	0.83831	1.3188	0.880878	0.839322	1.36251	1.02574	0.924444	1.72261	0.879639
POPTR_0001s13100	1	10183082	10184228	3.69327	2.40014	3.35679	0.505084	1.35589	0.550824	6.05026	0.435309	1.6111	1.19104	1.19104	7.55236	1.98415	5.0723	3.79769	3.54519	0.34651	1.47023	0.95308	3.52515	2.52937	2.00854
POPTR_0001s13110	1	10193588	10199157	5.72362	5.40024	5.14125	4.01303	4.62308	4.98179	5.93743	4.86858	3.59566	5.32926	5.32926	3.545	5.99193	5.03839	5.00784	2.42911	4.10967	3.16773	4.44412	5.3954	4.70362	0.959048
POPTR_0001s13120	1	10205107	10207539	0.227065	0.277589	0.353479	0.381092	0.31685	0.166318	0.471696	0.236424	0.108072	0.436666	0.436666	0.437531	0.333637	0.535863	0.682843	0.269543	0.274492	0.332822	0.215736	0.243451	0.336892	0.135551
POPTR_0001s13130	1	10212981	10217325	4.38552	5.37025	5.39635	5.09463	3.62252	6.87417	4.51996	2.85636	2.24266	2.96283	2.96283	3.89432	0.758283	1.00019	0.634904	0.430888	0.496563	0.78065	1.67801	0.323565	2.81427	2.01839
POPTR_0001s13140	1	10224336	10227132	11.0675	16.8603	14.4793	10.0378	15.506	12.9921	11.477	12.094	14.8878	7.71656	7.71656	2.86474	12.0762	7.57416	13.0147	4.02854	7.27734	5.67102	9.97417	12.827	10.5071	3.86127
POPTR_0001s13150	1	10238404	10239769	6.44035	7.7763	4.32649	5.48039	6.91087	6.23334	5.22408	3.6187	6.02944	5.49857	5.49857	3.2373	2.43552	3.0792	1.64142	2.47314	2.72148	3.01766	3.80438	2.14766	4.37974	1.79451
POPTR_0001s13160	1	10241870	10246524	5.74161	6.21565	3.93884	4.94162	4.19996	4.74608	4.70275	3.5934	4.6687	5.09756	5.09756	5.23591	3.95132	4.00179	3.30836	4.06923	2.85937	5.24444	5.82701	3.1763	4.53087	0.923025
POPTR_0001s13170	1	10247567	10247848	0	0	0	0	0	0	0	0	0	0	0	0	0	0	0	0	0	0	0	0	0	0
POPTR_0001s13180	1	10250855	10257948	2.8375	1.76596	1.46932	1.55369	1.98676	0.92239	2.487	2.38665	1.17711	2.8332	2.8332	2.14772	2.75941	3.99026	4.34691	2.94775	3.24489	2.37535	2.89598	2.52429	2.47427	0.861036
POPTR_0001s13190	1	10279926	10281995	0	0	0.082513	0.311128	0	0.291188	0.733952	0	0	0.179889	0.179889	0	0	0.0255285	0	0.0286	0	0	0	0	0.0916344	0.181418
POPTR_0001s13200	1	10286626	10287713	6.43381	6.31735	5.16806	6.30545	6.47598	4.67944	5.27345	3.33706	5.22466	6.62131	6.62131	5.09141	7.53156	6.16552	4.71483	3.93695	4.30163	4.03335	4.22424	2.186	5.23217	1.33386
POPTR_0001s13210	1	10291770	10292197	0.457407	1.79158	1.56655	0.211134	1.7552	1.38092	2.48627	0.873367	0.746914	0.567487	0.567487	0.225484	1.84539	0.242318	1.21548	0.405903	2.02587	0.409836	1.40598	0.299697	1.02401	0.709907
POPTR_0001s13220	1	10297846	10299910	2.2312	0.990712	2.37969	1.08848	2.62631	1.3577	2.56658	2.8949	1.32303	1.20478	1.20478	1.88953	10.9175	2.34229	5.52132	1.97446	6.50576	3.87405	6.29137	2.78638	3.09854	2.47578
POPTR_0001s13230	1	10330716	10332919	0.387417	0.32565	0.193609	0.32802	0.123972	0.130129	0.175607	0.154209	0.253499	0.200998	0.200998	0.33429	0.421657	0.205326	0.495925	0.249283	0	0.173153	0.119166	0.148169	0.231054	0.119519
POPTR_0001s13240	1	10337710	10340900	14.6416	14.6601	23.0023	10.0486	8.85634	127.934	69.9615	31.8759	4.97683	18.2438	18.2438	5.52643	0.158315	3.84668	9.01076	2.24932	3.18671	2.91048	1.95777	0.479259	18.5885	30.2182
POPTR_0001s13250	1	10346751	10347038	0	0	0	0	0	0	0	0	0	0	0	0	0	0	0	0	0	0	0	0	0	0
POPTR_0001s13260	1	10348763	10354570	0	0	0	0	0	0	0	0	0	0	0	0	0	0	0	0	0.445864	0	0.676136	0	0.0561	0.176667
POPTR_0001s13270	1	10361668	10362828	0	0	0	0	0	0	0	0	0.0845675	0	0	0	0	0	0	0	0	0	0	0	0.00422838	0.0189099
POPTR_0001s13280	1	10364506	10366699	2.08346	4.41034	3.1717	4.63001	1.92524	2.0203	2.01528	0.371086	1.06079	1.92068	1.92068	1.36975	2.15909	0.654268	1.05624	0.276853	0.928774	0.464382	0.901323	0.865791	1.7103	1.21558
POPTR_0001s13290	1	10384182	10385920	12.1564	15.4137	14.4097	13.0889	14.9757	22.6714	11.2629	9.4804	12.9109	9.00137	9.00137	10.8912	10.3568	11.6999	10.3846	8.59012	5.46067	5.80563	7.01023	4.27377	10.9423	4.15942
POPTR_0001s13300	1	10391986	10393955	6.31183	13.1884	22.8654	12.2697	14.0313	20.4773	11.4247	9.73366	9.4534	8.38113	8.38113	14.4546	4.98007	7.94211	4.66173	2.48623	6.26636	3.37208	5.78416	9.06745	9.77664	5.32052
POPTR_0001s13310	1	10401778	10404875	0.953802	1.90692	2.51698	1.23765	1.78098	6.10236	3.03025	2.11735	0.118147	0.737877	0.737877	1.29671	0.881641	0.901617	1.17308	0.168381	0.359238	0.431309	0.491425	0.895474	1.39195	1.35484
POPTR_0001s13320	1	10408963	10410206	0.0781645	0.175187	0	0.0721596	0.0749849	0.157426	0	0	0	0	0	0	0	0	0	0	0	0	0	0	0.0278961	0.0546997
POPTR_0001s13330	1	10423895	10426474	9.27204	6.3376	0.71476	3.29589	8.18423	3.0356	0.80749	4.20501	4.82489	3.23014	3.23014	4.70857	2.01751	3.31594	4.32728	1.98126	2.67165	3.545	0.684307	3.34087	3.68651	2.24314
POPTR_0001s13340	1	10428178	10435615	1.50383	1.86791	0.651566	1.53866	1.04323	1.98911	1.43939	2.8548	0.770806	1.44283	1.44283	1.14347	1.36309	1.555	0.877641	0.623666	0.29837	0.757484	0.668436	0.641239	1.22367	0.601891
POPTR_0001s13350	1	10439970	10444989	42.5877	44.2635	36.8989	47.6486	50.5127	39.8168	32.7872	26.5667	33.6039	46.8077	46.8077	30.5206	24.6093	29.6551	16.4928	25.4527	14.7185	25.3429	16.714	17.5614	32.4684	11.5458
POPTR_0001s13360	1	10457070	10457330	0	0	0	0	0	0	0	0	0	0	0	0	0	0	0	0	0	0	0	0	0	0
POPTR_0001s13370	1	10462964	10463429	0	0	0	0	0	0	0	0	0	0	0	0	0	0	0	0	0	0	0	0	0	0
POPTR_0001s13380	1	10464673	10466465	31.9497	33.2032	32.6912	31.2167	42.3046	8.84169	27.418	17.4493	29.8578	16.8921	16.8921	20.1601	35.896	36.6572	27.9728	27.7785	27.2433	30.5692	17.7201	18.8118	26.5763	8.47321
POPTR_0001s13390	1	10478335	10481275	1.20258	3.56395	2.37985	0.690899	4.07691	1.83062	2.67613	0.484823	2.13263	0.598643	0.598643	2.912	0.232648	0.821331	2.16288	0.491564	0.693892	0.399143	0.591499	2.01347	1.52771	1.15663
POPTR_0001s13400	1	10495359	10497237	24.1536	25.8211	27.3124	22.6259	25.344	22.8054	18.0267	14.7912	21.2393	23.2767	23.2767	27.1642	18.5215	17.1929	14.1498	14.7598	10.3907	9.25422	9.86649	15.6686	19.2821	5.82189
POPTR_0001s13410	1	10500527	10503160	0	0	0	0	0	0.0302279	0	0	0	0	0	0	0.0373217	0	0.0177316	0	0	0	0	0	0.00426406	0.0109
POPTR_0001s13420	1	10503532	10508707	14.7008	8.38778	11.1662	13.3068	10.534	9.40535	10.8754	7.27644	7.90124	8.80668	8.80668	12.394	8.96126	6.84931	5.16272	5.87434	4.04354	5.33539	3.68779	2.77995	8.31278	3.26466
POPTR_0001s13430	1	10519065	10521361	0.037636	0.021088	0	0	0.0180525	0	0.0204763	0.0179682	0	0.0234162	0.0234162	0.00927654	0	0.00996913	0	0.0111708	0	0.0112406	0	0	0.0101855	0.0112098
POPTR_0001s13440	1	10531040	10531420	2.38139	1.77832	1.45701	1.88503	1.41437	2.05652	0.862953	0.865993	1.26219	1.6923	1.6923	0.615242	0	0.42054	0.0670169	0.134668	0.143695	0.33884	0.418487	0	0.974343	0.776517
POPTR_0001s13450	1	10533244	10534533	4.77684	2.65185	3.78475	5.19351	6.08279	1.48389	6.46208	3.41032	3.15591	2.94429	2.94429	3.03764	2.41457	2.53102	1.89898	1.64284	0.989789	1.73352	2.27848	0.819128	3.01182	1.57664
POPTR_0001s13460	1	10537787	10538269	0	0	0	0.0826011	0	0	0.194758	0	0.468535	0	0	0	0	0.0474101	0	0.106082	0	0.16037	0	0	0.0529878	0.114097
POPTR_0001s13470	1	10546655	10551976	3.19607	4.50149	4.08691	3.70869	3.02561	4.87266	3.05564	2.72192	3.10966	2.47217	2.47217	2.35342	1.69188	1.40736	0.778319	1.08966	0.73874	0.645044	0.584075	0.905654	2.37086	1.34459
POPTR_0001s13480	1	10554294	10558642	20.1315	24.7404	18.6808	30.4301	22.6007	20.1629	17.775	14.3483	30.0129	18.8746	18.8746	22.947	7.9568	11.8822	6.99213	11.9866	5.54956	9.86084	8.56281	8.89853	16.5634	7.47627
POPTR_0001s13490	1	10564823	10569147	1.51428	2.03983	1.44639	0.604943	1.39699	1.75993	2.28186	1.7378	1.315	1.10508	1.10508	2.29027	4.31805	1.21129	5.69431	1.06311	3.73518	0.739392	2.40795	0.963739	1.93652	1.2875
POPTR_0001s13500	1	10575637	10576857	2.98509	2.14461	2.29445	1.87305	1.87314	1.34917	2.37391	2.66803	1.87866	2.85671	2.85671	1.86849	7.61494	6.14322	7.1661	3.67938	5.96261	3.77073	6.14246	4.68937	3.60954	1.96336
POPTR_0001s13510	1	10586434	10590709	6.67194	10.0176	12.4071	8.30857	7.75689	6.68262	8.88045	6.33515	5.36474	6.4768	6.4768	13.7033	9.89794	5.09062	15.7	4.27755	12.57	9.12262	10.924	2.31171	8.44882	3.39537
POPTR_0001s13520	1	10601070	10601726	0	0.294912	0.168982	0.546561	1.57794	0.066253	0.143178	0.18825	0.947233	0.163735	0.163735	0.324345	0.0817929	0.104562	0.62133	0.0390475	0.291671	0	0.727925	0.0431072	0.324728	0.392937
POPTR_0001s13530	1	10604467	10607416	24.251	26.7334	27.5489	23.8138	27.8224	17.3491	22.9967	14.7553	23.005	22.9351	22.9351	27.9442	21.5047	16.2267	14.3903	18.7636	9.52123	18.7331	13.3187	9.5916	20.207	5.81306
POPTR_0001s13540	1	10610334	10612009	0	0	0	0	0	0	0	0	0	0	0	0	0	0	0	0	0	0	0	0	0	0
POPTR_0001s13550	1	10614703	10616491	0.105085	0.0392538	0.0299955	0	0.467821	0	0.0381226	0.100326	0.319121	0.0866832	0.0866832	0.310116	0.521443	0.0741722	3.72418	0.103951	0.687634	0	0.861397	1.46879	0.451239	0.855769
POPTR_0001s13560	1	10622725	10623558	15.5966	20.6109	19.2564	16.6938	23.5658	12.7343	12.1788	13.2097	9.90129	15.7952	15.7952	15.0724	39.0136	21.7412	21.7018	15.9918	16.6071	12.3153	17.1075	9.13248	17.2011	6.44623
POPTR_0001s13570	1	10637812	10640742	0.148908	0.0666519	0	1.12816	0.0857988	0	0.129749	0.11375	0.955839	0.0370944	0.0370944	0.132264	0.352035	0.157928	1.60137	0.106159	0	0	0	0.09766	0.257523	0.43998
POPTR_0001s13580	1	10642783	10646031	0.704407	0.573882	0.328952	0.354657	0.306991	0.257958	1.11492	0.183105	0.293355	0.0796844	0.0796844	0.157839	0.43788	0.339058	0.264791	0.0380062	0.567769	0	0.0393675	0.0417557	0.308203	0.273831
POPTR_0001s13590	1	10650251	10657720	0	0.0290403	0.0221904	0	0.0372902	0	0	0.012372	0.0339182	0	0	0	0.0321559	0.0136954	0.0153078	0	0.0164112	0	0	0	0.0106191	0.0135719
POPTR_0001s13600	1	10667064	10667562	0	0.0970726	0	0	0	0	0	0	0	0	0	0	0	0.091508	0.0510176	0	0.274287	0	0.106505	0	0.0310195	0.067952
POPTR_0001s13610	1	10672220	10672944	0	0	0	0.154668	0	0.337428	0	0	0	0	0	0	0	0	0	0	0	0	0	0	0.0246048	0.0813284
POPTR_0001s13620	1	10675727	10682417	4.4262	7.26064	5.77033	6.62177	6.96544	7.42946	7.80613	5.32963	5.16699	5.03806	5.03806	3.69326	5.84432	3.43186	4.56164	4.25743	4.12202	3.8349	4.10835	4.28346	5.2495	1.34276
POPTR_0001s13630	1	10694052	10697877	7.1908	8.17766	9.2818	7.15773	4.80651	12.1369	8.2006	8.12211	5.77955	8.62223	8.62223	5.62101	1.7584	5.28525	1.84967	4.33234	0.971081	3.4823	0.491366	2.87193	5.73807	3.15846
POPTR_0001s13640	1	10704832	10705399	0.913204	1.36449	0.912185	0.491722	0.657101	3.5254	0.248419	2.10694	1.09565	2.93499	2.93499	0.225094	0	0.403153	1.93277	0.180663	0.28917	0	0	0.249308	1.02326	1.09413
POPTR_0001s13650	1	10729860	10732842	0	0	0	0	0	0	0	0	0	0	0	0	0	0	0	0	0	0	0	0	0	0
POPTR_0001s13660	1	10747910	10748155	0.175711	0	0	0	0.337127	0	0.191195	0.167743	0	0	0	0	0	0.0930857	0.311383	0	0	0	0	1.2664	0.127132	0.28977
POPTR_0001s13670	1	10765000	10767956	1.57221	0.111099	0.659309	0.207342	0.615604	0.549419	1.32693	0.612625	0.189005	0.319255	0.319255	0.522066	4.56802	1.6226	5.27311	1.09039	1.29562	0.603669	0.781522	0.257	1.1248	1.38034
POPTR_0001s13680	1	10772138	10772443	0.565032	0	0	0.912739	0.135512	0	0.153706	0	0.184888	0	0	0	0.526895	0	0.33377	0.251545	0	0	0	0.0925536	0.157832	0.250386
POPTR_0001s13690	1	10777816	10778025	0	0	0	0	0	0	0	0	0	0	0	0	0	0	0	0	0	0	0	0	0	0
POPTR_0001s13700	1	10784928	10792944	8.84471	7.29874	9.69983	6.5215	7.53034	10.5723	11.5882	8.51185	6.83063	7.04014	7.04014	4.92673	20.2697	7.72113	11.9172	8.55316	10.2616	5.41639	10.0763	6.06418	8.83424	3.33335
POPTR_0001s13710	1	10794918	10795697	0	0	0.0254809	0	0.0159117	0.892062	0.0577424	0.0351276	0	0.235686	0.235686	0.0150337	0.354747	0.202178	0.508514	0	0.0102702	0	0	0	0.129422	0.229757
POPTR_0001s13720	1	10794888	10796434	0.09809	0.366409	0.326031	0.181091	0.276131	1.00394	0.475705	0.548244	0.128386	0.315282	0.315282	0.21983	0.573763	0.319903	0.130957	0.19406	0.410089	0.195307	0.281421	0	0.317996	0.218491
POPTR_0001s13730	1	10796676	10799109	92.2831	119.051	115.782	140.156	80.2042	130.799	98.3122	61.0781	153.634	137.974	137.974	137.669	75.1242	78.1115	82.4747	84.4033	63.8137	103.545	87.072	78.9022	102.918	28.777
POPTR_0001s13740	1	10803624	10809855	6.96718	8.62055	9.83928	6.27106	8.27816	9.62062	11.463	9.33158	9.68579	8.10222	8.10222	5.12407	10.0016	10.9443	8.61836	9.09725	6.98127	5.71212	8.00069	5.63779	8.31996	1.76953
POPTR_0001s13750	1	10830676	10831680	60.5252	65.9426	116.879	133.524	41.0498	75.454	45.1876	29.8866	115.412	55.8363	55.8363	24.6593	9.07827	8.73208	3.57619	4.83065	3.83224	8.10124	2.43907	4.78723	43.2785	41.5625
POPTR_0001s13760	1	10835015	10839314	4.84871	4.1162	4.70485	4.70874	3.89685	4.11395	5.05072	3.87527	3.95934	3.65557	3.65557	5.74663	5.22704	4.83702	5.18161	4.29059	3.04911	3.43865	2.8875	2.33403	4.1789	0.87193
POPTR_0001s13770	1	10840199	10845017	6.02025	5.2209	5.53675	5.29409	3.89362	5.08996	5.81254	8.24712	6.14889	7.48915	7.48915	3.89713	5.95675	5.67167	3.81804	4.6771	2.16875	2.90779	2.9616	3.05129	5.06763	1.65356
POPTR_0001s13780	1	10858730	10859220	0	0	0.24673	0	0	0	0	0	0	0	0	0	0.119429	0	0	0	0	0	0	0	0.0183079	0.0600155
POPTR_0001s13790	1	10859910	10861925	9.44944	11.2306	9.58095	7.25395	14.0282	15.6279	12.7457	10.1613	9.82876	11.5406	11.5406	5.11142	6.25986	4.82087	6.99139	4.04396	4.50368	3.50501	3.24071	3.01393	8.22394	3.85808
POPTR_0001s13800	1	10891847	10893952	11.8144	3.48226	8.75679	2.04004	12.5934	1.18704	6.94017	1.82344	4.8649	4.77286	4.77286	15.7819	1.24289	2.00909	6.01296	4.63261	1.91948	1.40309	2.38527	3.87626	5.11559	4.15819
POPTR_0001s13810	1	10898122	10898907	1.31952	0.801158	1.45966	0.609134	0.791401	1.99381	1.61575	0.735059	1.54755	0.410385	0.410385	0.48791	0.478515	0.407669	0.974462	0.554901	0.278511	0.0985483	0.370755	0.396249	0.787067	0.525754
POPTR_0001s13820	1	10900015	10902537	0	0	0	0	0	0	0	0	0	0	0	0	0	0	0	0	0	0	0	0	0	0
POPTR_0001s13830	1	10903864	10907924	2.59694	2.26423	2.75372	3.31199	4.43005	4.77609	2.24316	2.20474	1.80811	1.38533	1.38533	1.19932	2.40955	1.44202	2.04617	1.17494	1.77577	0.886524	1.21711	1.29703	2.13041	1.05334
POPTR_0001s13840	1	10909795	10910887	0.107125	0.78031	0.229297	0.0988756	0.256614	0.485477	0.349534	0.153098	0.0350531	0.333055	0.333055	0.132026	0.133179	0	0.0949198	0.15886	0	0	0.0328306	0.0350947	0.18742	0.194955
POPTR_0001s13850	1	10912381	10913557	16.1507	12.5482	11.3785	14.3028	16.0962	13.4585	9.10836	8.30694	17.942	21.2827	21.2827	22.2425	1.93992	7.25392	4.48869	5.14182	1.76739	5.26247	1.42057	2.40536	10.689	6.97201
POPTR_0001s13860	1	10923594	10926322	0.203316	0.182274	0	0.525371	0.0390091	0.0409567	0.176986	0.0388192	0.319336	0.353894	0.353894	0.20047	0.0505581	0.215324	0.408272	0.0977559	0.156571	0	0.152001	0.319715	0.191726	0.148514
POPTR_0001s13870	1	10926729	10932598	31.8211	31.6639	32.7792	24.9917	38.1373	21.2752	42.3855	31.2535	24.1931	30.8355	30.8355	29.2793	42.1227	41.9869	35.8234	23.4127	25.9601	27.3088	34.4613	33.7408	31.7134	6.2346
POPTR_0001s13880	1	10939576	10943937	11.6616	11.6887	10.7272	13.4628	9.19043	11.7852	10.2354	6.39284	15.2791	11.7843	11.7843	15.9011	7.67692	5.37705	6.51203	6.50079	5.88063	5.70146	6.40248	6.28053	9.51124	3.34605
POPTR_0001s13890	1	10946060	10952970	10.2135	12.8462	17.2291	14.0783	15.6744	13.1163	18.4672	9.80458	14.8388	11.2893	11.2893	11.0445	13.7135	9.54634	6.5902	5.51423	7.07762	7.60424	8.59468	4.48588	11.1509	3.86906
POPTR_0001s13900	1	10960217	10962792	0	0	0	0	0	0	0.0287143	0	0	0	0	0	0	0	0.0311013	0	0	0	0	0	0.00299078	0.00921357
POPTR_0001s13910	1	10974739	10975880	0	0	0	0	0	0	0	0	0	0	0	0	0	0	0	0	0	0	0	0	0	0
POPTR_0001s13920	1	10979852	10981790	0	0	0	0	0	0	0	0	0	0	0	0	0	0	0	0	0	0	0	0	0	0
POPTR_0001s13930	1	10983026	10983562	104.883	75.4703	118.187	101.108	91.5539	107.134	87.3512	56.0043	155.608	87.1683	87.1683	205.517	89.1646	103.741	105.127	107.146	58.1575	96.8015	103.052	106.579	102.346	32.1535
POPTR_0001s13940	1	10985150	10986681	150.985	191.899	210.301	178.521	194.437	242.079	188.582	100.279	190.275	188.189	188.189	147.681	207.957	95.6201	107.545	68.4969	66.2385	69.1604	90.0992	77.1583	147.685	57.2453
POPTR_0001s13950	1	10988695	10993860	0.301624	0.184382	1.52604	0.810414	1.47398	0.773724	1.28358	0.602481	0.448767	0.341239	0.341239	0.135231	1.85801	0.552344	0.113482	0.130157	1.16437	0.196484	0.910799	0.233764	0.669106	0.535899
POPTR_0001s13960	1	10998008	11002709	31.7938	11.7874	58.8925	19.8413	28.5587	23.3758	110.062	69.2641	19.2328	24.8577	24.8577	36.7935	45.6979	57.0174	47.1302	28.1638	49.6129	38.8055	33.3245	30.9883	39.5029	22.2743
POPTR_0001s13970	1	11001507	11002709	23.2195	26.5107	13.8796	32.6879	56.3704	43.0692	26.7434	31.9786	1.16809	24.9947	24.9947	1.60635	1.32532	4.54461	2.95178	3.68581	0.0392503	0.949922	2.60757	2.45016	16.2889	16.6683
POPTR_0001s13980	1	11005302	11009260	11.3398	11.3534	8.77482	13.7729	11.1712	8.47611	7.92665	8.92452	13.6172	9.88977	9.88977	14.54	10.7058	7.70013	4.78534	6.03623	2.4918	3.65505	2.37206	2.01749	8.472	3.85777
POPTR_0001s13990	1	11021978	11025399	0.474715	0.10139	0	0.730756	0	0	0.147678	0	1.02103	0.028146	0.028146	0.0557537	1.88374	0.155743	2.97747	0.0402735	0.0286487	0.0135111	0.0417159	1.03673	0.438272	0.778468
POPTR_0001s14000	1	11030923	11034695	3.23365	2.63954	1.72002	2.43503	1.62666	2.7191	2.46002	1.46901	3.41001	2.57775	2.57775	2.80186	2.26464	1.68017	1.02033	1.56535	0.855401	2.66322	1.0622	1.21407	2.09979	0.761448
POPTR_0001s14010	1	11038121	11040718	9.17063	7.28164	8.96992	4.9157	7.19332	3.13015	10.903	16.7457	12.1317	8.16536	8.16536	20.4247	0.864755	6.87545	3.6468	9.18631	0.674462	6.79132	0.294014	1.29628	7.34133	5.21346
POPTR_0001s14020	1	11041965	11042282	35.3909	43.4419	38.6952	53.5364	31.2774	45.7198	27.2071	24.4431	16.4856	35.3319	35.3319	3.15491	4.84236	7.72152	5.78259	4.14867	7.83999	7.15805	5.53084	6.54729	21.9794	16.7739
POPTR_0001s14030	1	11044297	11044763	69.5839	69.1588	83.6681	94.7409	74.9336	80.7148	70.1929	51.5084	177.57	206.899	206.899	107.683	83.7633	97.4734	75.23	96.3519	56.1527	80.2207	65.9474	87.3271	96.8009	45.6923
POPTR_0001s14040	1	11048450	11053022	23.1267	20.6253	15.3634	27.0267	14.9173	20.328	13.5395	10.2922	14.8762	15.7012	15.7012	22.186	4.04035	10.8317	4.58394	7.95091	2.0074	8.03951	3.27223	5.20152	12.9806	7.30071
POPTR_0001s14050	1	11054468	11054698	0	0	0	0	0	0	0	0	0	0	0	0	0	0	0	0	0	0	0	0	0	0
POPTR_0001s14060	1	11057819	11060245	0	0	0	0	0	0	0	0	0	0	0	0	0	0	0	0	0	0	0	0	0	0
POPTR_0001s14070	1	11063215	11063924	0	0	0	0	0	0	0	0	0	0	0	0	0	0	0	0	0	0	0	0	0	0
POPTR_0001s14080	1	11064911	11066456	0	0.229566	0	0.047336	0.0983886	0.10328	0	0.0489597	0.0669507	0.127608	0.127608	0	0.031873	0	0.121155	0	0.0649438	0	0.15761	0	0.0612639	0.0666582
POPTR_0001s14090	1	11066525	11068009	0.128264	0.358996	0.274533	0.118398	0.123046	0.645871	0.139567	0.367072	0.335434	0.638421	0.638421	0.0316146	0.398657	0.0339749	0.416606	0.15225	0.121842	0.153232	0.236555	0.0420199	0.267739	0.201193
POPTR_0001s14100	1	11071173	11074870	22.7507	18.3752	18.3388	21.2856	20.5483	13.3141	17.8431	16.1428	23.5067	18.902	18.902	21.3718	19.2881	25.3953	15.0432	18.5368	13.7921	20.3243	10.9313	20.8158	18.7704	3.57903
POPTR_0001s14110	1	11075261	11076472	0.297225	0.285496	0.0398783	0.195978	0.203675	0.213818	0.202582	0.0405352	0.520125	0.474434	0.474434	0.507177	0.12894	0.333046	0.165087	0.138229	0	0.202507	0.432666	0.183113	0.251947	0.159566
POPTR_0001s14120	1	11077229	11082781	6.27315	5.29621	3.79801	4.33723	3.38771	8.31808	3.27085	3.39897	4.52629	3.88488	3.88488	4.63268	1.70551	2.2878	1.44795	2.1995	0.96069	1.15045	0.62785	1.43381	3.34112	1.94939
POPTR_0001s14130	1	11087168	11089314	12.2838	14.0011	15.5839	8.84471	8.01054	28.4959	17.3227	14.1369	12.0088	13.9383	13.9383	8.82504	10.0265	11.7429	8.67547	11.2128	5.25026	4.12632	5.77961	8.10747	11.6156	5.32859
POPTR_0001s14140	1	11101546	11106158	4.14454	2.49601	2.53937	2.14416	2.58271	3.38302	4.9513	2.92276	1.55102	2.04476	2.04476	4.76193	6.84993	3.92505	8.28815	1.43526	3.92274	1.47992	2.51898	2.12307	3.30547	1.80728
POPTR_0001s14150	1	11108217	11108639	0.102187	0	0	0	0	0	0.111191	0	0	0	0	0	0	0	0	0	0	0	0	0	0.0106689	0.0328706
POPTR_0001s14160	1	11112578	11112979	1.07525	1.20496	0.368285	0.397018	0.309473	0.433138	0.585023	0.821292	0.91478	0.936192	0.936192	0.371039	0	0.398752	0.063516	0.0638164	0	0.192684	0	0	0.453571	0.398591
POPTR_0001s14170	1	11125647	11126234	0.808277	1.07094	0.944096	0.339067	1.33991	3.99758	1.1199	0.280741	0.817702	0.182678	0.182678	0.398638	1.6909	0.038944	3.38657	0.0872592	0	0.043911	0.406623	0.33716	0.873679	1.08
POPTR_0001s14180	1	11133109	11138143	2.22782	1.94034	6.0571	1.47467	2.22799	2.64974	2.38141	3.51144	1.97618	2.67185	2.67185	1.46265	4.57321	2.43933	2.71171	1.82468	2.64443	2.41319	3.83806	2.10215	2.68999	1.09286
POPTR_0001s14190	1	11148744	11149384	0	0	0	0	0	0	0	0	0	0	0	0	0	0	0	0	0	0	0	0	0	0
POPTR_0001s14200	1	11151244	11151666	0	0	0	0	0	0	0	0	0	0	0	0	0.06352	0.10827	0	0.0604685	0	0	0	0	0.0116129	0.0296616
POPTR_0001s14210	1	11157912	11158768	0	0	0	0	0	0	0	0	0	0	0	0	0	0	0	0	0	0	0	0	0	0
POPTR_0001s14220	1	11161613	11165154	0.0499254	0.321953	0.213928	0.0115364	0.155623	0.176131	0.108783	0.166848	0.196194	0.093253	0.093253	0.283253	0.19406	0.0859358	0.0147635	0.118561	0	0.14161	0.0307292	0.139073	0.129771	0.0876366
POPTR_0001s14230	1	11171179	11174733	6.96832	8.17873	6.35454	10.0874	8.82242	8.22299	6.01352	4.60635	3.96466	2.56492	2.56492	5.95167	2.71587	2.05353	2.26487	2.8143	2.95111	2.34023	1.95178	3.26947	4.73308	2.61578
POPTR_0001s14240	1	11177074	11182374	337.429	370.554	239.208	327.11	241.198	214.728	238.261	400.307	200.721	361.5	361.5	326.429	49.516	165.552	35.0706	121.401	26.3642	145.772	36.5557	53.7199	212.645	128.255
POPTR_0001s14250	1	11203177	11203605	0	0	0	0	0	0	0	0	0	0	0	0	0	0	0	0	0	0	0	0	0	0
POPTR_0001s14260	1	11209181	11212676	319.655	323.443	289.912	373.782	279.3	314.54	203.655	237.018	332.535	268.831	268.831	307.791	141.95	171.978	89.9512	168.445	95.213	174.909	58.5862	88.3398	225.433	96.1609
POPTR_0001s14270	1	11216164	11221199	0	0.0153629	0	0.0253094	0	0.0276134	0.0298344	0	0	0	0	0	0.0255651	0.0362811	0.0161963	0.00813807	0	0.00818891	0	0	0.00962448	0.0126534
POPTR_0001s14280	1	11230896	11236060	69.7069	71.7802	78.578	92.2287	95.3455	81.8671	67.2352	39.4453	56.3615	61.1337	61.1337	64.3399	50.0071	34.7266	45.1783	45.7332	39.3013	41.8757	38.7973	40.9484	58.7862	18.575
POPTR_0001s14290	1	11238666	11243134	0.978805	2.62468	2.09523	1.41997	1.08991	2.48212	1.90202	1.06768	0.606168	0.978394	0.978394	1.62008	1.27065	1.33295	0.671171	0.809416	0.398078	1.08585	0.741539	0.69831	1.24257	0.618091
POPTR_0001s14300	1	11244563	11250058	11.0511	11.5639	10.4428	6.39356	7.45379	11.0374	7.57586	8.63651	5.90597	7.12072	7.12072	7.79875	4.28131	7.9921	3.62402	6.24919	2.05629	5.71592	2.59614	4.30365	6.94599	2.75178
POPTR_0001s14310	1	11253694	11256265	1.2414	1.29788	0.188946	3.59001	0.846537	0.277477	0.420529	0.263556	2.41803	2.1277	2.1277	2.22969	0.976704	0.964342	6.19375	0.818457	0.104527	0.477812	0.661059	1.02951	1.41278	1.44724
POPTR_0001s14320	1	11261944	11263645	1.82834	2.04827	0.591055	6.11597	1.19146	0.243234	0.712543	0.0986388	4.29028	3.34908	3.34908	3.36657	1.52304	1.51574	11.8595	0.860503	0.174947	0.432965	0.593612	2.16941	2.31571	2.74814
POPTR_0001s14330	1	11271055	11272668	7.99905	6.62424	6.94211	6.25128	5.90428	4.15028	6.08524	6.66678	6.07587	8.82011	8.82011	7.58602	8.07036	4.53695	3.98224	5.08357	3.16791	3.88225	3.6183	2.73466	5.85008	1.8831
POPTR_0001s14340	1	11274406	11275753	7.00547	8.92889	5.90775	6.32048	9.44156	5.71058	3.89974	5.05546	4.61915	7.71878	7.71878	2.68924	6.55002	2.38048	2.40141	2.85696	3.08112	2.45973	4.20957	1.85751	5.04063	2.35027
POPTR_0001s14350	1	11276290	11279352	0.483584	0.0416861	0.0955623	0.171691	0.107064	0.112379	0.0809535	0.177566	0.316356	0.0925765	0.0925765	0.0550199	1.94249	0.236487	1.42812	0.132466	1.27213	0.3333	1.07485	0.365595	0.430623	0.545438
POPTR_0001s14360	1	11280830	11286232	10.8441	11.2876	13.0572	10.5998	11.3846	10.5126	12.4598	9.61947	11.3897	11.4519	11.4519	8.21915	15.15	12.4913	11.2365	11.5517	9.80013	9.33598	10.2141	8.75485	11.0406	1.57038
POPTR_0001s14370	1	11286679	11287057	0	0	0	0	0	0	0	0	0	0	0	0	0	0	0	0	0	0	0	0	0	0
POPTR_0001s14380	1	11287320	11288770	0.940064	0	1.57396	2.48615	4.3879	0	4.18689	0	1.59429	1.48892	1.48892	0.0210764	1.70108	3.89522	0.126278	3.88163	2.30136	0.408374	0.735976	0.224023	1.57211	1.5057
POPTR_0001s14390	1	11290366	11291784	0.306171	0.392618	0.18748	0.888728	0.756007	0.396827	0.237844	0.167242	0.314925	0.326548	0.326548	0.151058	0.19056	0.880953	0.0517395	0.701253	0.249609	0.130547	0.0807691	0.22947	0.348345	0.255484
POPTR_0001s14400	1	11293954	11295180	0	0.200993	0.102219	0.165556	0	0	0	0	0.35213	0	0	0.0294719	0	0.0633447	0	0.319354	0	0.0357118	0	0	0.063439	0.110001
POPTR_0001s14410	1	11295418	11305423	8.00086	6.45845	5.54976	5.59593	7.83236	4.72549	5.34194	5.47677	5.07613	5.36595	5.36595	6.51196	4.53051	5.418	4.90048	5.44064	2.24804	2.96497	2.03186	2.81597	5.0826	1.59849
POPTR_0001s14420	1	11309936	11312524	22.025	18.1802	11.8038	19.3568	10.8894	5.52172	9.07158	10.0102	16.5747	8.65573	8.65573	21.5918	25.215	12.365	19.6975	8.43034	9.94823	6.70169	7.2537	7.37367	12.9661	6.0184
POPTR_0001s14430	1	11312603	11315518	38.4004	42.2685	41.8083	46.3964	47.565	39.8954	33.8104	39.3679	42.6119	37.5274	37.5274	21.412	20.7247	23.2594	11.7898	30.1563	14.6749	14.6899	15.2433	24.4934	31.1811	11.7804
POPTR_0001s14440	1	11314151	11314412	0	0	0	0	0	0	0	0	0	0	0	0	0	0	0	0	0	0	0	0	0	0
POPTR_0001s14450	1	11320991	11334164	1.98409	0.92929	0.456327	0.956698	0.667623	0.89472	0.402855	1.20147	1.3082	0.921018	0.921018	1.32854	0.156466	1.19222	0.23611	0.808588	0.103165	0.795936	0.072784	0.096931	0.771702	0.505366
POPTR_0001s14460	1	11335377	11340138	0.013948	0.0155554	0.0238281	0	0.0267613	0	0.0151771	0	0	0.034661	0.034661	0.0343819	0	0.0221457	0.00819959	0.00827822	0	0	0	0	0.0118799	0.0132571
POPTR_0001s14470	1	11348232	11351515	55.9865	64.8164	54.9521	57.1741	50.8395	77.8539	68.3857	80.9074	68.7371	75.388	75.388	49.1235	36.6303	47.6866	42.2937	59.0485	22.0096	36.8343	25.6771	41.2058	54.5469	17.1369
POPTR_0001s14480	1	11360152	11370118	17.282	21.3163	18.2853	10.4471	10.6957	10.607	12.6697	8.27364	9.55338	13.1731	13.1731	12.3101	8.34766	10.7379	10.8746	7.8433	10.0927	10.0029	6.97212	9.29084	11.5974	3.65557
POPTR_0001s14490	1	11369428	11373148	0.454737	0.332027	0.534779	0.446181	0.560998	0.286735	0.343421	0.319636	0.358234	0.526928	0.526928	0.488732	0.33553	0.359151	0.356735	0.34252	0.078482	0.541127	0.293295	0.121081	0.380363	0.13257
POPTR_0001s14500	1	11374545	11379085	23.8603	30.0262	32.0242	33.7896	27.1588	34.1372	28.386	23.1072	32.3843	24.1182	24.1182	25.422	17.0323	15.4662	9.96952	17.0565	11.2307	16.279	12.2162	12.2728	22.5028	8.02083
POPTR_0001s14510	1	11385962	11386988	1.05221	0.188663	0.0360341	1.24327	0.242275	0.0423839	0.641191	0.0803759	2.69908	0.261709	0.261709	0.0622441	0.130828	0.289748	1.66554	0.399701	0	0.0502817	0	0.468725	0.490798	0.689514
POPTR_0001s14520	1	11394378	11396258	0.0906184	0	0.077583	0.0833922	0.260797	0	0	0	0.177911	0.451044	0.451044	0.625407	0.225316	0.192026	0.214117	0.0537824	0.573727	0.162227	0.278543	0.534366	0.222595	0.20299
POPTR_0001s14530	1	11398726	11402338	0	0	0	0	0	0	0	0	0	0	0	0	0	0	0	0	0	0	0	0	0	0
POPTR_0001s14540	1	11403662	11404877	0	0	0	0	0	0	0	0	0	0	0	0	0	0	0	0	0	0	0	0	0	0
POPTR_0001s14550	1	11405139	11405711	0	0	0	0	0	0	0	0	0	0	0	0	0	0	0	0	0	0	0	0	0	0
POPTR_0001s14560	1	11416411	11421616	7.85495	6.72859	8.34239	5.98475	4.40197	5.32967	8.58365	7.51248	6.32292	7.67625	7.67625	6.00655	4.5763	5.62703	4.53113	5.30678	3.98082	4.96671	3.73356	3.29954	5.92211	1.61254
POPTR_0001s14570	1	11422645	11423121	1.9936	2.43719	3.25844	1.84025	2.60802	2.28161	4.53591	4.41193	0.355822	1.12727	1.12727	0.71475	1.18294	1.68011	0.642351	0.537845	1.09041	0.974326	0.334263	0.118748	1.66265	1.27824
POPTR_0001s14580	1	11423217	11425627	15.9905	15.3347	17.221	14.7346	17.7327	18.5537	20.9483	18.0607	14.9887	19.0493	19.0493	12.2799	17.9349	11.9424	8.24735	10.8984	9.01721	11.4618	11.1749	8.34288	14.6482	3.94905
POPTR_0001s14590	1	11431474	11434974	2.59502	2.69643	2.74611	2.00353	2.12748	2.09062	3.13209	2.34265	2.4704	1.99537	1.99537	2.86113	3.40239	3.02447	4.0417	3.08075	1.76225	3.07177	2.2046	3.8028	2.67235	0.632084
POPTR_0001s14600	1	11448486	11454245	1.17319	2.37061	2.95256	1.9709	1.39911	2.11273	1.29636	4.44925	1.55789	3.07323	3.07323	2.27713	6.33081	1.39459	4.58569	2.27799	3.00638	2.17575	8.87977	1.51347	2.89353	1.91534
POPTR_0001s14610	1	11458206	11463971	1.13708	0.979936	1.23339	1.84162	1.59251	2.24068	0.893079	1.87887	0.446434	0.49019	0.49019	0.609715	2.31706	2.58658	3.35195	0.924794	2.85423	1.6701	7.51383	0.984769	1.80185	1.58417
POPTR_0001s14620	1	11468327	11475346	0.020447	0.0801423	0.0175057	0.00939079	0.0196189	0.0307866	0.0444976	0.0389945	0.0267624	0.0635468	0.0635468	0.0302397	0.0444356	0.0432003	0.0481498	0.0484259	0.0258976	0.0244285	0	0.0400945	0.0360056	0.0195032
POPTR_0001s14630	1	11479436	11486559	1.00504	1.03829	0.593261	1.12625	0.945591	0.402839	0.807044	1.30444	1.13638	0.643412	0.643412	0.856259	2.23285	1.45241	3.15275	1.20462	0.827632	0.734424	0.816398	1.28488	1.11041	0.621459
POPTR_0001s14640	1	11498895	11502275	0	0	0	0.0255746	0	0	0.03015	0	0	0	0	0	0	0	0	0	0	0	0	0	0.00278623	0.00860789
POPTR_0001s14650	1	11505508	11513179	0.00988225	0.0662329	0.0758612	0.127657	0.0284424	0.426312	0.0965707	0.225737	0.0386479	0.0490695	0.0490695	0.0485046	0.104252	0.0574125	0.226957	0.0818602	0.0062583	0.0883458	0.060578	0.116333	0.0991992	0.0969657
POPTR_0001s14660	1	11544489	11552017	1.06171	1.50578	1.36001	1.11081	0.550323	6.05156	3.53929	2.00199	0.486144	0.876698	0.876698	0.417063	1.33821	0.77159	2.48648	0.59694	0.589425	0.381683	1.3693	1.04022	1.4206	1.3357
POPTR_0001s14670	1	11560972	11561508	0.123148	0	0	0	0.118139	0.124037	0	0.117563	0	0.306478	0.306478	0	0	0.0652396	0	0	0	0	0	0	0.0580541	0.0981504
POPTR_0001s14680	1	11564532	11567731	2.75584	3.68172	3.91804	2.10097	1.98939	8.65689	4.37517	3.06567	2.03519	2.29666	2.29666	1.88223	0.440152	1.3259	0.477954	1.50097	0.128152	1.29903	0.248564	0.629254	2.25522	1.93939
POPTR_0001s14690	1	11569890	11570509	0	0	0.0650388	0	0	0	0.0826607	0	0	0	0	0	0	0	0	0	0	0	0	0	0.00738497	0.0229095
POPTR_0001s14700	1	11576416	11582683	0.0757535	0.0339567	0.0129713	0.0139167	0.0436061	0.015257	0.0329749	0.0866484	0	0	0	0.0448137	0	0.0240806	0.0178994	0.026976	0	0	0	0	0.0214427	0.0255709
POPTR_0001s14710	1	11584485	11586840	0	0	0	0	0	0	0	0	0	0	0	0	0	0	0	0	0	0	0	0	0	0
POPTR_0001s14720	1	11591730	11592577	1.18499	1.09341	1.1938	1.28712	0.735712	1.26344	1.89627	0.39935	0.775634	1.12753	1.12753	0.996702	0.043337	0.553368	0.041183	0.455049	0.132454	0.2081	0	0.456797	0.748589	0.527696
POPTR_0001s14730	1	11596214	11602014	6.903	10.8946	8.79813	9.9713	10.6291	7.81836	7.93526	4.69293	6.39807	6.42529	6.42529	3.60868	6.71517	4.09585	5.02429	4.6063	5.0391	4.74067	6.48816	6.06241	6.6636	2.12475
POPTR_0001s14740	1	11611288	11615975	12.2432	14.6718	13.6025	12.2914	14.8367	22.091	12.3816	13.5105	8.26526	10.2089	10.2089	9.14373	8.51735	8.18991	8.44994	7.67405	7.27523	7.0906	7.34968	7.70416	10.7853	3.73909
POPTR_0001s14750	1	11616987	11619025	36.3113	49.0021	28.642	39.0749	28.5315	33.9731	26.7401	37.0581	43.3058	35.2413	35.2413	27.6925	7.30013	26.6122	7.22151	26.5838	4.03709	17.8332	4.1921	3.91268	25.9253	13.9449
POPTR_0001s14760	1	11625324	11627503	1.88149	1.05359	0.852707	1.68508	2.49489	0.835889	1.26471	1.95508	1.55696	1.37591	1.37591	1.17298	0.756781	0.64452	0.490242	1.51085	0.0700994	0.891621	0.204146	0.290119	1.11818	0.631554
POPTR_0001s14770	1	11628169	11630338	8.28556	8.64447	5.27595	10.7754	7.55691	5.63122	5.01866	3.89667	6.32999	4.06292	4.06292	10.4231	2.71491	5.6207	3.18171	4.09378	1.73186	4.99749	1.17916	2.80752	5.31454	2.67974
POPTR_0001s14780	1	11632788	11633869	13.3407	17.8131	9.47278	14.3065	15.9025	12.1092	9.38919	11.0205	22.0619	12.1259	12.1259	13.6656	29.9475	10.474	24.5847	6.09236	9.88985	8.87578	17.3359	12.0386	14.1286	5.82257
POPTR_0001s14790	1	11641849	11645446	34.8783	33.4973	22.4077	32.0618	32.501	25.9444	22.1584	17.0944	19.8556	20.1471	20.1471	34.9075	16.269	22.0887	13.5446	18.1839	9.61941	12.7626	11.1694	10.879	21.5059	8.33838
POPTR_0001s14800	1	11645301	11647323	2.6067	2.16706	2.30315	1.16372	1.69372	2.37079	2.65289	1.04368	1.21033	1.77782	1.77782	1.6168	0.836306	1.37964	0.645493	0.748693	1.59775	0.853715	1.5505	0.7163	1.53564	0.63995
POPTR_0001s14810	1	11647367	11654727	14.1795	19.8478	22.5396	16.6726	21.2757	20.875	28.5019	15.5895	11.2416	16.2934	16.2934	14.1037	15.6824	14.1055	6.50561	13.5781	10.3418	10.1517	11.626	5.62222	15.2514	5.51243
POPTR_0001s14820	1	11657402	11662108	35.0673	38.4445	41.1374	37.9074	38.1977	39.5783	39.5948	29.6553	44.5029	29.0453	29.0453	28.9713	33.5062	31.4001	21.0907	32.8972	20.6812	24.6951	14.2066	22.4637	31.6044	8.01198
POPTR_0001s14830	1	11662195	11662672	0.271286	0.101337	0.0774361	0.417342	0.520519	0.910687	0.491987	0.258984	0.177539	0.112525	0.112525	0	0	0	0	0.21468	0	0.0538559	0.111184	0.0592498	0.194557	0.233746
POPTR_0001s14840	1	11663151	11664026	2.26951	2.04595	1.98562	2.45944	1.51484	1.83863	1.87851	1.50733	1.42075	2.02549	2.02549	1.9946	1.53364	1.41139	0.845285	1.31781	0.468748	0.854498	1.15268	0.969911	1.57601	0.530394
POPTR_0001s14850	1	11665838	11668761	4.15931	3.43399	2.24872	2.30333	2.18365	1.94055	2.52488	1.25429	1.26075	1.7421	1.7421	1.83488	0.952653	0.974246	1.03459	0.701446	0.471296	1.51711	0.942095	2.17988	1.77009	0.914224
POPTR_0001s14860	1	11675959	11676783	14.7459	13.6681	18.8708	12.4708	12.6701	15.6927	11.0894	9.55626	13.1774	8.47193	8.47193	10.5737	13.2238	14.565	14.386	11.921	11.8158	8.20965	12.2424	10.3214	12.3072	2.6766
POPTR_0001s14870	1	11678756	11680620	116.446	144.578	89.0392	175.58	92.3925	122.402	70.1498	52.0454	99.2667	115.341	115.341	91.625	21.2736	35.3487	16.8923	41.823	7.27157	39.7926	13.0855	22.2154	74.0955	48.9136
POPTR_0001s14880	1	11687724	11697890	2.05056	1.64744	1.46873	1.7743	1.31158	1.3502	1.76875	1.64974	1.21497	1.41162	1.41162	1.66537	1.45072	1.88656	1.25757	1.26329	0.808781	1.24052	0.935263	1.09759	1.43326	0.314678
POPTR_0001s14890	1	11703969	11706534	0.127348	0.380501	0.0726409	0.704955	0.203562	1.70966	0.323352	0.404992	0.055526	0.264465	0.264465	0.0418258	0.105531	0.157537	0.0502872	0.302232	0	0	0.182861	0.166776	0.275926	0.377616
POPTR_0001s14900	1	11733419	11733973	0.539961	0.403398	0.848659	0.416153	0.431664	0.817414	0.587543	0.344896	0.530052	0.896617	0.896617	0.577822	0.617037	0.382532	0.69118	0.481759	0.855163	0.376292	1.38475	0.471717	0.627561	0.257743
POPTR_0001s14910	1	11738342	11740892	0.208649	0.427622	0.118851	0.384259	0.0997592	0.384989	0.302183	0	0	0.0864746	0.0864746	0.0684329	0.0431979	0.275843	0.122992	0.206301	0.285704	0	0.213821	0.0227116	0.166913	0.138336
POPTR_0001s14920	1	11755391	11758573	0	0	0	0	0	0	0	0	0	0	0	0	0	0.0506547	0	0.0283942	0	0	0	0	0.00395245	0.01269
POPTR_0001s14930	1	11766758	11767034	0	0	0	0	0	0	0	0	0	0	0	0	0	0	0	0	0	0	0	0	0	0
POPTR_0001s14940	1	11771142	11772439	0	0.23998	0	0.131689	0	0.215917	0.0776245	0	0	0.0887696	0.0887696	0.0703339	0.133247	0.0379819	0	0	0	0	0.131568	0	0.060794	0.0763904
POPTR_0001s14950	1	11789572	11791874	0.172388	0	0.295042	0.0794086	0.0826876	0	0.0936151	0	0	0.107574	0.107574	0	0	0	0.0509155	0	0	0.0513907	0	0	0.0520298	0.0770884
POPTR_0001s14960	1	11795180	11799203	0	0	0	0	0	0	0	0	0	0	0	0	0.00922881	0	0.0174523	0	0	0	0	0	0.00133406	0.0043174
POPTR_0001s14970	1	11803723	11806367	0	1.83405	0	1.00745	1.43095	0.0367948	0.435235	0.0347136	0.0237968	0.407482	0.407482	0.376785	0.498566	0.0192636	0.0214797	2.20238	0.0230279	0	0.11188	1.4776	0.517447	0.689551
POPTR_0001s14980	1	11820083	11820349	0	0	0	0	0	0	0	0.153806	0.105437	0	0	0	0	0	0	0	0	0	0	0	0.0129622	0.0406609
POPTR_0001s14990	1	11823004	11823470	0	0	0	0	0	0	0	0	0	0	0	0	0	0	0	0	0	0	0	0	0	0
POPTR_0001s15000	1	11828207	11831055	1.71764	1.76247	1.51376	1.74465	1.44129	1.07253	1.4494	2.26474	1.04603	1.6275	1.6275	2.13621	4.27514	3.07888	1.40064	1.39393	0.705867	1.31581	0.610187	0.587195	1.63857	0.849586
POPTR_0001s15010	1	11833485	11834915	0	0	0	0	0	0	0	0	0	0	0	0.0636806	0	0	0	0	0	0.0771633	0	0	0.0070422	0.0217855
POPTR_0001s15020	1	11860343	11860786	0	0	0	0	0	0	0	0	0	0	0	0	0	0	0	0	0	0	0	0	0	0
POPTR_0001s15030	1	11862911	11865977	0	0.056713	0	0	0.0487843	0	0.110135	0	0	0	0	0	0	0.537792	0	0	0	0	0	0	0.0376712	0.121084
POPTR_0001s15040	1	11883599	11887869	1.52411	1.08077	1.27844	1.33518	1.50717	0.986611	1.57399	1.35152	0.691801	1.47093	1.47093	1.22657	2.03083	1.91385	2.03246	1.49556	2.51036	1.63521	1.97468	1.26389	1.51774	0.418257
POPTR_0001s15050	1	11890605	11893635	39.7829	43.5887	30.6613	28.5517	43.1632	29.5968	27.5478	22.4541	29.625	48.1407	48.1407	58.8626	47.1962	35.692	33.7768	19.6941	19.9891	33.5516	29.8063	33.6726	35.1747	10.3873
POPTR_0001s15060	1	11901778	11902854	0	0	0	0	0	0	0	0	0	0	0	0	0	0	0	0	0	0	0	0	0	0
POPTR_0001s15070	1	11904525	11906119	1.05683	1.27516	1.18292	0.900442	1.01364	0.382082	1.47418	0.698449	1.73723	0.67392	0.67392	1.77629	1.76787	1.4777	1.20002	1.38253	1.57786	1.50393	1.48212	2.07646	1.26568	0.444287
POPTR_0001s15080	1	11911079	11913795	0.20045	0.140513	0.0429815	0.092679	0.0240805	0.0505554	0.0546271	0	0.0657092	0.0624703	0.0624703	0.729802	0	0.864076	0.0296556	0.238313	0	0.0749699	0.123461	0.723453	0.179013	0.26446
POPTR_0001s15090	1	11931769	11935992	0	0	0.0555662	0.119809	0	0	0.0706216	0.0619591	0.211962	0	0	0.0319943	0	0.034383	0.0764925	0.0383344	0	0.0387682	0	0	0.0369945	0.0537311
POPTR_0001s15100	1	11944933	11945826	0	0.146786	0.224308	0	0.251313	0.263834	0.427581	0.500179	0.0857207	0	0	0.129141	0.0814211	0.277359	0	0.233236	0.497706	0.547458	0	0.171645	0.191884	0.183548
POPTR_0001s15110	1	11947907	11970634	2.65595	1.95204	1.77901	1.89647	1.56635	1.54986	2.04006	2.94569	1.28817	1.86608	1.86608	1.65214	2.03962	2.26788	2.04886	1.4095	1.60791	1.78238	1.13343	1.74027	1.85439	0.426871
POPTR_0001s15120	1	11971238	11975183	0.0695217	0.039001	0.0297246	0.032129	0.033387	0.140198	0.0378695	0.149517	0.022776	0.0433067	0.0433067	0.0686272	0.0432716	0.0829732	0.0102792	0.0309854	0.0110201	0	0.0427907	0	0.0465342	0.0399181
POPTR_0001s15130	1	11978276	11980091	0.00483256	0.0030624	0.163958	0.00152827	0.282385	0.00727671	0.00359457	0.00543483	0.00100537	0.00291613	0.00291613	0.000233844	0.00125118	0.142995	0.211414	0.00244379	0.00131725	0.450317	0.342609	0.582076	0.110678	0.175606
POPTR_0001s15140	1	11979667	11982113	11.2607	10.548	9.61371	9.85612	7.42076	8.1659	6.58354	5.41275	9.43373	7.31906	7.31906	11.6062	4.4942	7.58286	6.12472	6.56004	2.47532	7.32214	3.6858	5.065	7.39248	2.48263
POPTR_0001s15150	1	11993165	11994482	4.07247	0	0.820467	0	0.0459719	0.434365	0	0.0457481	0	0.0596308	0.0596308	0.0236233	0.297912	0	4.69738	0.0284471	0.0910498	0	0.736521	1.44378	0.64285	1.33739
POPTR_0001s15160	1	11997090	11998568	0.0876774	0.131005	0.0499229	0.161873	0.0280426	0.0588617	0.127205	0.027906	0.0382526	0	0	0.0432215	0.0181706	0.154792	0.120848	0.104077	0	0.0872875	0	0.0574471	0.0648295	0.0536441
POPTR_0001s15170	1	12000075	12006774	8.04415	6.2965	6.9446	5.55646	7.5983	9.23113	11.9007	8.75014	3.53072	5.99845	5.99845	5.79296	11.1671	7.80627	7.32595	5.22061	5.94559	4.23381	5.36858	3.09475	6.79026	2.27885
POPTR_0001s15180	1	12028575	12030577	65.7491	103.68	98.4812	76.833	92.5946	143.421	61.1037	57.1561	65.3413	67.2636	67.2636	47.4685	61.8555	20.5625	24.6812	22.5219	14.794	18.8926	29.9232	23.2978	58.1442	34.1467
POPTR_0001s15190	1	12036441	12039346	2.32941	1.88906	1.20825	1.75515	1.85346	0.617742	1.23436	2.28389	1.94688	1.33545	1.33545	1.81386	0.171645	1.03988	0.28986	1.00111	0.155049	1.52046	0.48981	0.903936	1.25874	0.67437
POPTR_0001s15200	1	12044078	12048338	21.2586	27.7434	26.3364	26.3627	27.0231	29.763	29.8294	17.4466	20.4859	21.9122	21.9122	20.86	12.4868	9.72982	5.87743	9.00299	7.50604	8.28492	8.80716	6.61875	17.9624	8.5692
POPTR_0001s15210	1	12054472	12056976	18.3159	26.3603	15.415	20.1508	27.322	32.6001	34.0626	28.9864	10.2624	23.256	23.256	9.68008	6.62848	5.94785	5.66965	4.54259	5.95894	8.24352	8.56095	5.34322	16.0281	10.1666
POPTR_0001s15220	1	12058194	12061205	18.2376	19.8598	20.2198	14.1987	12.4969	22.5861	27.4381	31.0672	14.3303	20.1948	20.1948	19.6404	18.5868	26.9261	14.9071	15.7053	16.7341	24.1492	14.2946	23.9536	19.7861	5.02348
POPTR_0001s15230	1	12068261	12070371	11.2714	10.0715	8.73826	7.20618	9.06064	7.90033	10.8153	7.70731	5.2583	6.01631	6.01631	5.53799	8.87739	9.90543	8.12012	6.91664	6.05372	6.86974	6.41493	4.99036	7.68741	1.87832
POPTR_0001s15240	1	12072485	12076090	0.189896	0.797498	0.832893	0.24092	0.614353	0.812214	0.129024	0.543766	0.139733	0.147543	0.147543	0.222167	0.590113	0.0503025	0.322052	0.08446	0	0.0991835	0.612299	0.0622107	0.331909	0.284018
POPTR_0001s15250	1	12084550	12085996	2.36294	0.91939	2.21961	2.12064	3.1171	4.75952	6.17801	15.1333	4.20939	0.408163	0.408163	1.26202	0.938492	3.84252	1.18235	1.0909	0.166284	3.19548	0.322847	0.537612	2.71874	3.37238
POPTR_0001s15260	1	12095670	12098786	1.02964	1.03557	0.542519	1.21866	0.405229	0.292509	0.804525	0.83181	1.2268	0.295713	0.295713	1.43189	8.1904	1.07709	1.20083	0.470067	1.5718	0.930486	2.20757	0.363317	1.27111	1.70393
POPTR_0001s15270	1	12106312	12107722	2.54884	2.98088	2.18196	3.88701	2.44524	2.34387	2.29147	1.1639	3.33587	3.17123	3.17123	1.69385	1.99791	0.939288	0.850921	0.85514	2.66664	0.396833	0.136084	0.508333	1.97832	1.1012
POPTR_0001s15280	1	12110874	12113458	137.426	146.402	145.073	179.211	138.867	134.822	144.161	104.271	148.242	132.78	132.78	110.753	69.681	71.0841	54.2727	81.5862	54.2595	74.8886	70.4367	59.1337	109.507	38.9252
POPTR_0001s15290	1	12116950	12120983	81.2953	74.3367	43.7636	66.7465	45.191	47.8847	42.1615	35.3536	48.5006	48.4678	48.4678	57.8592	15.9868	30.3412	17.8468	26.6536	8.96378	25.0248	11.7202	19.6501	39.8108	20.5238
POPTR_0001s15300	1	12131968	12133552	1.14518	1.03884	3.89918	0.654506	0.78491	4.97096	8.21982	1.35363	0.428227	1.89935	1.89935	0.255438	0	0.0433421	0.128828	0.161859	0	0	0	0	1.34417	2.10412
POPTR_0001s15310	1	12148610	12151550	0	0	0	0	0.0829333	0	0	0	0	0	0	0	0.268614	0	1.03804	0.0171028	0.328432	0	0.141723	1.07616	0.14765	0.325003
POPTR_0001s15320	1	12158566	12162012	2.22592	2.6983	4.53046	3.74141	3.92309	3.67571	4.9639	2.16113	3.65667	3.17949	3.17949	2.93404	1.63441	3.44342	1.46606	3.22835	1.68897	2.48658	1.45901	1.10031	2.86884	1.07703
POPTR_0001s15330	1	12166358	12169978	11.8662	12.8343	11.4437	11.9817	13.7353	12.1522	13.5949	8.77187	10.0296	9.75031	9.75031	10.1554	10.5596	7.74716	6.37091	7.2345	6.59517	5.29719	10.4936	5.35534	9.78596	2.63088
POPTR_0001s15340	1	12172084	12173830	0	0	0	0	0	0	0	0	0	0	0	0	0	0	0	0	0	0	0	0	0	0
POPTR_0001s15350	1	12175179	12175718	0	0	0	0	0	0	0	0	0	0	0	0	0	0	0	0	0	0	0	0	0	0
POPTR_0001s15360	1	12181607	12183937	0	0	0	0	0	0	0	0	0	0	0	0.00914124	0	0	0	0.0220157	0	0	0	0.0121499	0.00216534	0.00572207
POPTR_0001s15370	1	12187818	12190353	0	0	0.496263	0.611468	0.158892	0.250162	0.360431	0.237154	0.216765	0.720289	0.720289	0.0816407	0.154419	0.131604	0	0	0.104881	0.296777	0	0.0542556	0.229765	0.237618
POPTR_0001s15380	1	12206111	12207572	0	0.104395	0.0586483	0	0.131432	0.187622	0.202733	0.177865	0.0896603	0.0852408	0.0852408	0	0.0579188	0	0.0548659	0	0	0.0556458	0	0.122075	0.0706671	0.0675156
POPTR_0001s15390	1	12210536	12211618	1.19679	0.983776	3.00662	1.91536	1.60822	11.2934	10.6808	2.66658	0.783345	3.57406	3.57406	0.0589387	0.0744391	0.528495	1.93268	0.66329	0.12638	0.238409	1.05462	0	2.29801	3.18399
POPTR_0001s15400	1	12224379	12225678	10.2735	44.2984	26.4453	1.65738	17.9894	129.518	42.6199	17.7744	19.6247	14.2289	14.2289	4.14697	7.23388	3.92796	12.9025	10.4985	3.60072	3.29679	4.98734	4.96669	19.711	28.521
POPTR_0001s15410	1	12248952	12252996	16.9929	18.6231	26.3013	9.46747	6.9187	13.9486	23.8956	15.962	5.73192	15.6796	15.6796	18.6379	7.07419	11.7919	3.74403	11.3157	2.78153	6.82675	6.55122	2.91028	12.0417	6.85926
POPTR_0001s15420	1	12260371	12262949	11.0582	10.6621	14.1354	11.2025	9.58662	13.2991	11.2676	10.7319	9.44368	10.2319	10.2319	8.77156	11.934	7.40735	6.26678	10.3555	5.59138	3.99436	6.03418	1.95864	9.20823	3.10443
POPTR_0001s15430	1	12264176	12265892	3.3459	2.77845	3.94343	1.38072	4.87168	6.8185	4.92557	2.85582	2.75619	2.59569	2.59569	2.71655	19.7972	6.27719	15.0424	2.33656	17.8708	3.64385	7.8878	6.39484	6.04174	5.31251
POPTR_0001s15440	1	12271327	12275246	6.11265	6.26677	5.23344	4.87802	2.88304	6.36485	5.52271	2.76994	2.64562	2.19051	2.19051	3.37013	1.86847	4.82874	4.71209	3.38177	4.06749	4.58039	2.54796	2.98392	3.96995	1.4677
POPTR_0001s15450	1	12277221	12279101	27.4888	29.2923	33.0151	32.8797	33.5058	35.9127	32.7578	25.3465	22.1865	26.7809	26.7809	25.2941	23.8967	19.0215	19.7845	16.2441	16.9983	17.5664	14.8916	11.107	24.5376	7.13798
POPTR_0001s15460	1	12279641	12283088	51.3013	50.2996	57.7131	47.5743	52.9177	45.0268	46.3277	34.6401	40.4116	38.2709	38.2709	34.6738	45.7519	34.3228	41.6985	36.777	37.9419	34.4051	31.7493	25.0876	41.2581	8.18622
POPTR_0001s15470	1	12289357	12290469	0.785909	0.97857	0.934589	0.88645	0.334968	0.439714	1.09277	0.458506	0.514324	0.597633	0.597633	0.92556	1.30268	0.92518	0.773741	0.647701	0.414689	0.59985	0.563697	0.772402	0.727328	0.253096
POPTR_0001s15480	1	12295768	12297902	0.364677	0.16816	0	0.356449	0.185166	0	0.0466885	0.0409617	0.112158	0.0266933	0.0266933	0.0740257	0.266684	0.250019	0.544821	0.292805	0	0.0128137	0.105509	0.126498	0.150041	0.152038
POPTR_0001s15490	1	12306114	12308417	4.55656	1.86501	1.77555	1.96478	2.27724	1.31898	2.93956	0.833152	3.49972	2.17248	2.17248	3.84686	2.44276	1.22871	4.80251	2.25113	0.881289	0.961668	0.855402	1.89525	2.22705	1.17961
POPTR_0001s15500	1	12330755	12338283	5.24425	4.57386	4.30101	3.62781	4.02283	3.4007	3.99045	3.85759	3.42261	3.56363	3.56363	4.08552	5.00677	5.79843	3.58048	3.91779	2.603	3.54652	2.47543	2.45742	3.85199	0.860289
POPTR_0001s15510	1	12346639	12349564	10.1513	10.3917	8.7662	10.7228	11.2832	12.3463	9.39299	8.0722	8.86435	10.6636	10.6636	9.47619	9.44063	5.71939	5.77267	4.61942	2.98292	5.20823	4.64033	3.20045	8.11892	2.88144
POPTR_0001s15520	1	12350544	12352346	0	0	0	0	0	0	0.05744	0.0503844	0	0	0	0	0	0.0278252	0	0	0	0	0	0	0.00678248	0.0173086
POPTR_0001s15530	1	12367283	12374608	31.5572	32.3608	48.5349	34.1995	27.1688	76.2544	61.5544	28.4789	28.609	37.3814	37.3814	30.2053	22.521	18.7481	15.995	18.6639	10.7891	19.9806	16.755	10.0088	30.3574	16.5032
POPTR_0001s15540	1	12380638	12381888	0	0	0	0	0	0	0	0	0	0	0	0	0	0	0	0	0	0	0	0	0	0
POPTR_0001s15550	1	12390334	12391092	0.0566758	0	0.0975347	0	0.109267	0	0	0	0.0371594	0	0	0.0280741	0.247727	0	1.17668	0.0676067	0	0	0	0.820731	0.132073	0.307972
POPTR_0001s15560	1	12412707	12417005	5.66604	6.16677	4.90712	4.97406	5.38909	4.47309	4.65535	4.56745	5.26802	5.07799	5.07799	5.60285	7.06518	6.09825	4.78425	3.95423	4.08477	4.32087	4.39704	4.55783	5.05441	0.774822
POPTR_0001s15570	1	12423120	12427240	17.7762	23.993	19.1953	17.4074	20.5484	29.3108	18.5401	19.0317	12.0727	13.5757	13.5757	14.1663	19.2703	12.8423	10.0217	11.9424	10.3234	10.7779	13.9911	9.58194	15.8972	5.13329
POPTR_0001s15580	1	12437560	12443844	7.47726	5.82968	3.89498	5.50328	5.07774	5.7644	6.66458	6.37196	4.41642	6.69547	6.69547	4.52939	6.20125	4.37011	3.53853	4.74641	3.04972	4.39469	3.45437	3.50606	5.10909	1.30681
POPTR_0001s15590	1	12449318	12451862	118.287	145.565	66.5287	173.299	106.949	111.183	81.6405	57.8368	119.02	130.536	130.536	182.19	31.6707	59.7252	17.074	49.1197	12.8627	56.5474	21.5253	27.705	84.99	52.4605
POPTR_0001s15600	1	12452164	12454303	0.155766	0.261834	0.799969	0.143785	0.0747147	0	0.508492	0.594852	0.458721	0.19354	0.19354	0.0767864	0.242082	0.0412596	0.0460062	0	0.0493222	0.232609	0	0.0510296	0.206215	0.221686
POPTR_0001s15610	1	12456322	12464041	0.0288551	0.129344	0.197649	0.159814	0.19356	0.203275	0.659247	0.303034	0.0943626	0.107718	0.107718	0.113762	0.26907	0.0917187	0.0511351	0.188303	0.219175	0.103416	0.319306	0.0945307	0.18175	0.137705
POPTR_0001s15620	1	12465107	12466390	0	0.108365	0.0827899	0	0	0.0973979	0	0.0923334	0	0	0	0.0953388	0	0	0	0	0	0	0	0	0.0238112	0.0425249
POPTR_0001s15630	1	12472354	12473855	6.12901	5.06243	6.03627	10.0939	4.69319	3.50662	6.01234	4.58773	7.64515	7.3394	7.3394	8.92283	8.85509	6.4327	3.94326	4.30389	3.22559	4.95001	2.56509	2.71507	5.71795	2.14792
POPTR_0001s15640	1	12476627	12477989	2.68429	4.94984	1.77994	2.55801	1.74511	2.44224	1.13082	1.57101	1.36037	2.37041	2.37041	0.811208	2.69165	0.734249	0.460371	0.719605	0.658126	0.879627	0.532526	0.454051	1.64519	1.12386
POPTR_0001s15650	1	12478472	12482380	3.62194	5.53136	4.13193	2.45087	2.83891	2.67923	4.61459	3.51086	3.12426	2.61457	2.61457	1.84988	1.39767	3.34047	1.71265	1.78669	1.02432	0.73974	1.24867	1.09351	2.59633	1.28303
POPTR_0001s15660	1	12481915	12484908	1.72092	2.36752	1.07523	1.39158	1.12529	4.88773	2.82879	2.52367	0.387178	1.42923	1.42923	0.255159	0.572596	1.2445	1.73156	1.06595	0.667915	1.26057	0.237736	1.28215	1.47423	1.07034
POPTR_0001s15670	1	12504446	12505099	0	0	0	0	0	0	0	0	0	0	0	0	0	0	0	0	0	0	0	0	0	0
POPTR_0001s15680	1	12508026	12509101	0	0	0	0	0	0	0	0	0	0	0	0	0	0	0	0	0	0	0	0	0	0
POPTR_0001s15690	1	12509813	12510844	0	0	0	0	0	0	0	0	0	0	0	0	0	0	0	0	0	0	0	0	0	0
POPTR_0001s15700	1	12514892	12516210	0	0	0	0	0.0485087	0	0	0.0482725	0.0330852	0	0	0	0	0	0	0	0	0	0	0	0.00649332	0.0161159
POPTR_0001s15710	1	12527698	12528579	0	0	0	0	0	0	0	0	0	0	0	0	0	0	0	0	0	0	0	0	0	0
POPTR_0001s15720	1	12538978	12542490	1.2734	0.277475	0.393615	0.293758	0.1018	0.142496	1.07755	0.371471	0.717544	0.836294	0.836294	0.66264	0.197902	0.449707	0.0835792	0.881749	0.0672025	0.21129	0.587086	0.347644	0.490525	0.351728
POPTR_0001s15730	1	12542559	12545022	1.53689	0.107643	0.24673	0.177317	0.0921481	0.0967294	1.04528	0.641933	1.44564	0.477752	0.477752	0.284119	0.238847	0.050897	0	0.399088	0	0.172131	1.00387	0.314682	0.440472	0.463997
POPTR_0001s15740	1	12548540	12561004	6.46222	4.99188	5.90912	4.34605	5.83836	4.13188	7.26786	7.06072	3.08888	5.69588	5.69588	6.05535	10.912	9.31511	11.7149	5.65121	8.16983	6.5727	9.40096	7.88106	6.80809	2.22267
POPTR_0001s15750	1	12561403	12566311	11.3578	10.1502	10.3658	11.5495	7.62245	9.38127	15.8982	13.4588	9.36718	8.70275	8.70275	10.2623	4.16632	7.0137	5.19849	5.79841	2.70601	5.36625	1.72944	3.68393	8.12408	3.67973
POPTR_0001s15760	1	12584314	12585411	0	0	0	0	0	0	0	0	0	0	0	0	0	0	0	0	0	0	0	0	0	0
POPTR_0001s15770	1	12595707	12596154	0.13236	0	0	0.122167	0	0.133288	0.288314	0.126357	0.259861	0	0	0.130496	0.0826737	0	0	0.0785561	0	0	0	0.0867234	0.0720398	0.0890269
POPTR_0001s15780	1	12602047	12605585	0.703113	0.288954	0.123924	0.539736	0.359721	0.0944308	0.178556	0.105739	0.744195	0.0873655	0.0873655	0.442663	0.648025	0.302861	5.04754	0.262725	0.313939	0.0165404	0.329226	0.918412	0.579752	1.08137
POPTR_0001s15790	1	12613068	12614115	6.4124	3.83526	7.27166	6.32024	5.65152	3.36043	10.4648	5.0054	8.84581	6.62957	6.62957	7.24315	11.9337	12.1408	11.3363	8.87355	8.94552	7.99401	8.47083	11.3551	7.93598	2.58692
POPTR_0001s15800	1	12632318	12640075	18.5176	16.6109	18.3058	13.0253	17.2198	16.1899	21.0095	20.2047	14.116	20.4494	20.4494	15.6848	22.6723	18.1159	11.9284	15.5233	13.2435	13.0468	14.0021	10.9476	16.5632	3.35383
POPTR_0001s15810	1	12643181	12646804	13.5262	16.5536	14.7319	11.5736	13.4384	19.1038	17.7843	10.5952	13.0148	9.98674	9.98674	10.0262	20.5594	12.9933	12.7502	9.20472	9.3141	6.53388	11.2077	6.49493	12.469	3.82485
POPTR_0001s15820	1	12652435	12656753	8.88609	4.05715	6.34367	1.37411	6.01046	24.1631	9.43475	11.2242	3.8395	5.2605	5.2605	3.84603	24.2895	9.07149	22.3889	11.2773	6.69737	5.39208	10.7021	12.6324	9.60756	6.72803
POPTR_0001s15830	1	12667841	12668615	1.22703	1.06254	0.573022	1.28713	0.535054	0.505523	0.364146	1.38426	2.00731	1.45745	1.45745	1.04488	0.415967	1.44767	8.30083	0.728321	0.459202	0.533051	2.19426	2.00991	1.44975	1.7106
POPTR_0001s15840	1	12675129	12682781	4.11289	3.79797	2.91957	3.98718	2.89474	3.8716	3.80044	3.29497	2.74525	3.26575	3.26575	2.88288	1.88841	3.07591	1.63538	1.97448	0.849201	1.28332	0.825509	1.65144	2.70113	1.0529
POPTR_0001s15850	1	12689335	12690111	0.611937	0.436205	0.285257	0.616028	0.320217	0.61596	0.121066	0.0531078	3.23928	0.968724	0.968724	1.3164	0.310622	0.235775	1.87048	0.197784	0	0.332299	0	0.582655	0.654126	0.768111
POPTR_0001s15860	1	12699754	12701499	0	0	0	0	0	0	0	0	0	0	0	0	0	0	0	0.0689629	0	0	0	0	0.00344814	0.0154206
POPTR_0001s15870	1	12713997	12715993	0.930084	0.291072	0.240926	0.219775	0.477595	0.414105	1.05947	0.413297	0.75052	0.296273	0.296273	0.394744	0.901511	0.699212	1.30391	1.09169	0.56185	0.826919	1.66294	1.09183	0.6962	0.403947
POPTR_0001s15880	1	12723486	12726242	0.186516	0	0	0.0860848	0	0	0.253709	0	0.0305154	0	0	0	0.0289848	0.0493315	0.413162	0.0553544	0	0	0	0.0305517	0.0567105	0.107887
POPTR_0001s15890	1	12729157	12730089	0.833785	0.571095	1.19002	0.299228	0.222222	3.87264	1.51239	0.928842	0.485107	0.518845	0.518845	0.502463	1.55505	0.589054	1.94282	1.15481	0.352092	0.166043	0.313294	2.21575	0.98722	0.897086
POPTR_0001s15900	1	12733867	12741047	58.6739	50.1577	72.1801	50.2788	48.2432	45.0137	55.4607	30.0717	49.4089	60.2777	60.2777	57.7373	75.5412	54.3028	32.7189	66.8263	35.6488	46.7758	41.9302	25.8771	50.8701	13.3664
POPTR_0001s15910	1	12754734	12759038	24.2135	31.1689	25.2188	36.8443	37.3264	25.7645	23.2354	21.9905	35.7026	26.9936	26.9936	25.179	25.9111	24.8457	23.159	14.0734	22.4082	21.6844	20.3386	21.3235	25.7188	5.76965
POPTR_0001s15920	1	12772169	12775718	0.0653933	0.219492	0	0.0301848	0.533283	0.164637	0	0.0311214	0.0932053	0	0	0	0.040653	0.0866147	0.0965712	0.0387537	0.103532	0.0595264	0	0	0.0781484	0.122822
POPTR_0001s15930	1	12783314	12784109	0.325655	0.243413	0	0.200504	0	0.109367	0.0590997	0.0518505	0.0710749	0.202715	0.202715	0.32124	1.08028	1.63964	1.44276	0.547917	0.309365	1.13519	1.23464	0.142319	0.465987	0.525023
POPTR_0001s15940	1	12785498	12790684	1.73067	2.71213	2.20144	1.14191	1.94639	2.43889	4.09167	1.93609	0.549507	0.9846	0.9846	0.560107	1.41481	0.969301	1.05221	1.49832	0.907539	0.589807	2.31039	0.810569	1.54155	0.894866
POPTR_0001s15950	1	12790794	12792272	0.175	0.13074	0.24924	0	0	0.176239	0.444353	0.055688	0.114526	0.144609	0.144609	0.143653	0.0362604	0.092715	0	0.207733	0.147767	0.0348443	0.143338	0	0.122066	0.106545
POPTR_0001s15960	1	12793872	12794698	0	0	0	0	0	0	0	0	0	0	0	0	0	0	0	0	0	0	0	0	0	0
POPTR_0001s15970	1	12795882	12799969	5.606	6.83078	5.07945	4.48261	4.90947	8.69795	5.81631	3.73409	4.13839	3.00038	3.00038	3.61552	3.20166	3.79886	3.5423	2.92128	2.41469	2.21922	3.60621	2.4774	4.15465	1.62471
POPTR_0001s15980	1	12800725	12807114	70.0597	94.9397	101.884	92.1881	89.9376	76.1366	112.521	71.7277	60.4465	67.0171	67.0096	58.6957	68.2744	45.8072	46.5281	50.0531	49.1647	40.0686	46.0981	50.8658	67.9712	20.9462
POPTR_0001s15990	1	12824561	12826833	0.228045	1.50533	0.846435	0.889142	0.656475	3.90555	1.07577	0.36282	2.93608	1.13528	1.13528	1.41216	8.25766	1.47695	1.96143	1.7604	1.28435	0.605504	1.60499	0.74716	1.68934	1.76785
POPTR_0001s16000	1	12836524	12837344	0	0	0	0	0	0	0	0	0	0	0	0	0	0	0	0	0	0	0	0	0	0
POPTR_0001s16010	1	12840274	12844464	4.73631	3.4004	2.68236	5.37403	3.07651	2.58373	2.60377	4.52216	3.43841	1.9638	1.9638	2.5541	1.7788	1.88193	3.42458	2.98707	1.29672	7.05879	6.40053	1.77813	3.2753	1.58846
POPTR_0001s16020	1	12844992	12845364	0	0	0	0	0	0.145123	0	0	0	0	0	0	0	0	0	0	0	0	0	0	0.00725615	0.0324505
POPTR_0001s16030	1	12846294	12851269	10.9142	10.6521	11.1627	9.04903	9.9746	11.0122	9.86804	9.33996	10.9474	8.09736	8.09736	12.004	13.8538	8.89427	10.4873	7.76257	6.24879	7.99624	8.15889	6.34884	9.54348	1.90714
POPTR_0001s16040	1	12857080	12857682	0.0716832	0	0	0	0	0	0	0	0.0469118	0.0891989	0.0891989	0	0	0.113941	0.042344	0	0	0	0	0	0.0226639	0.03822
POPTR_0001s16050	1	12861680	12862518	0	0	0	0	0.150803	0	0	0	0.0514324	0	0	0	0	0	0	0.046644	0	0	0	0	0.012444	0.0358839
POPTR_0001s16060	1	12873592	12875834	21.1349	25.3084	17.1806	31.7716	12.5773	18.0007	17.6737	12.7802	24.6753	19.6278	19.6278	19.6779	15.3979	14.7598	8.21007	13.1277	7.92505	13.811	8.26307	10.6939	16.6112	6.19218
POPTR_0001s16070	1	12876557	12878495	5.71402	2.17602	3.32713	1.864	2.08228	2.07218	2.98563	2.21809	4.4362	2.51173	2.51173	3.15539	2.25006	1.57268	2.13581	3.41203	2.02626	1.68102	1.14693	1.37301	2.53261	1.08183
POPTR_0001s16080	1	12884464	12889594	21.7065	21.8592	19.0455	18.4815	17.1668	19.0802	23.596	18.2273	16.6689	22.9334	22.9334	17.5834	16.2453	22.4097	16.6067	20.5427	9.60273	18.1535	14.7181	13.0877	18.5324	3.58731
POPTR_0001s16090	1	12897295	12904886	2.52856	2.25068	1.76016	2.98852	2.06319	1.40416	2.08291	1.26343	2.22696	1.82302	1.82302	2.5748	1.76292	1.62755	1.11678	1.43035	0.74831	1.21396	0.61023	0.990897	1.71452	0.629693
POPTR_0001s16100	1	12906284	12907618	0	0	0	0	0	0.0326054	0	0	0	0	0	0	0	0	0	0	0	0	0	0	0.00163027	0.00729079
POPTR_0001s16110	1	12931373	12935513	2.34741	1.75314	1.55008	1.23667	1.58446	1.78057	2.32296	3.73606	0.973707	1.98665	1.98796	2.24411	3.07132	2.01132	2.78921	1.30315	1.8675	1.31988	1.64008	0.657424	1.90818	0.722526
POPTR_0001s16120	1	12940801	12946302	10.7953	12.5878	14.0935	13.0298	9.49814	9.07043	12.7422	10.401	9.88768	9.15101	9.15101	9.79137	9.18272	7.983	5.87157	9.88827	6.43405	8.11101	5.30393	6.12188	9.45478	2.43639
POPTR_0001s16130	1	12952302	12952454	0	0	0	0	0	0	0	0	0	0	0	0	0	0	0	0	0	0	0	0	0	0
POPTR_0001s16140	1	12957723	12958284	0	0	0	0	0	0	0	0	0	0	0	0	0	0	0	0	0	0	0	0	0	0
POPTR_0001s16150	1	12963807	12971224	1.07551	0.492322	0.713405	1.09081	0.450517	0.228864	0.445081	0.0722783	1.19964	0.527598	0.527598	1.05295	0.536788	0.457464	2.0758	0.386671	0.431752	0.1991	0.158345	0.506242	0.631437	0.467365
POPTR_0001s16160	1	12973162	12976102	2.89215	3.04333	3.90751	2.78487	2.03322	1.50665	5.39908	3.40404	1.46847	0.930774	0.930774	2.52016	4.82175	2.86702	3.78509	1.73151	0.868803	1.84613	3.40331	1.71565	2.59301	1.27818
POPTR_0001s16170	1	12987978	12996333	55.7604	50.5908	50.0811	58.5598	38.5965	43.5058	43.9385	42.8782	54.1423	61.3744	61.3744	48.4398	24.508	32.7643	25.7455	34.5151	24.7199	29.5278	20.0807	27.4436	41.4273	13.401
POPTR_0001s16180	1	12996908	13001276	51.704	53.3833	51.6645	57.4765	58.3407	55.0573	56.7511	48.7995	52.0311	53.8041	53.8041	57.7328	77.3403	54.0928	52.9553	40.0179	38.1369	42.0412	39.0221	38.0331	51.6094	9.16703
POPTR_0001s16190	1	13011359	13015009	7.28382	9.78171	6.80311	9.00191	8.63378	6.39559	8.02422	5.77553	6.00776	6.74114	6.74114	8.14571	5.18275	6.01125	3.43153	6.00188	4.40347	4.78203	4.08953	3.68804	6.34629	1.78361
POPTR_0001s16200	1	13017378	13022562	5.00699	5.3288	3.89221	4.69918	5.14524	2.57398	3.4418	4.16045	4.49669	5.29016	5.29016	5.25717	5.32688	4.78362	3.67551	4.20277	1.87068	3.00342	3.55484	3.00622	4.20034	1.03999
POPTR_0001s16210	1	13026903	13028535	7.14568	11.5945	8.63331	8.18471	7.33752	8.95574	5.87502	6.84763	10.0801	5.72973	5.72973	6.27613	2.30326	5.00562	1.954	3.56573	1.69301	3.46139	1.38289	1.99395	5.68748	2.9895
POPTR_0001s16220	1	13029659	13031139	236.808	361.396	198.574	219.365	269.629	218.351	185.16	208.476	228.171	297.831	297.831	135.952	97.1563	141.661	51.5222	111	51.4473	102.907	76.3184	74.7528	178.215	90.0963
POPTR_0001s16230	1	13032423	13037706	59.513	77.9713	57.6225	74.3614	78.9152	74.1954	63.8219	49.5176	61.796	70.7682	70.7682	57.4077	55.8552	43.2844	44.3536	41.4562	32.5432	37.7449	45.7681	31.056	56.436	15.1856
POPTR_0001s16240	1	13049444	13049843	0	0	0	0.127494	0	0	0	0	0	0	0	0.0682956	0	0	0	0.082225	0	0	0	0	0.0139007	0.0354039
POPTR_0001s16250	1	13065437	13066735	5.77191	4.16251	6.73077	6.43103	3.37334	0	3.64409	7.15866	1.49776	2.27039	2.27039	1.55092	0.309568	3.91797	0.882449	7.62107	0.146801	3.88488	0.162963	2.91198	3.23497	2.47929
POPTR_0001s16260	1	13069854	13070917	8.36939	4.03244	14.0609	12.8474	2.83155	9.8127	4.48727	12.8956	12.2525	23.151	23.151	17.426	1.33271	5.76307	1.09862	6.33536	0.691293	1.32828	0.646216	0.794742	8.1654	7.29703
POPTR_0001s16270	1	13080143	13082422	0.0399785	0.0224006	0	0.0368999	0	0	0	0	0.0261632	0	0	0	0	0	0.236157	0	0	0	0	0	0.01808	0.0530038
POPTR_0001s16280	1	13086593	13088702	0	0	0	0	0	0	0	0	0	0	0	0	0	0	0	0	0	0	0	0	0	0
POPTR_0001s16290	1	13091569	13092304	3.69922	2.43512	0	0.813019	0.394418	10.409	2.17284	2.01852	0	0.3654	0.3654	1.10023	0.839511	0.808776	0.867201	1.28952	0.111468	0.736702	0.93875	0.192401	1.47787	2.30121
POPTR_0001s16300	1	13097999	13102929	9.28785	6.68768	6.85646	8.55533	8.20439	22.7967	7.76917	6.00845	4.31781	8.09931	8.09931	7.60627	5.96385	9.44971	5.06352	2.74359	4.74141	4.82193	3.14894	4.87707	7.25494	4.14942
POPTR_0001s16310	1	13104274	13108534	86.3592	108.601	78.7656	88.2647	92.1483	93.7618	68.147	44.012	97.1975	107.893	107.893	83.331	50.4705	90.2192	52.887	80.9895	45.9115	63.5972	47.7395	63.9595	77.6074	21.632
POPTR_0001s16320	1	13126490	13129784	1.52138	1.73823	1.60909	0.908672	1.28768	1.17163	1.42818	0.968301	1.09319	1.74398	1.74398	1.30872	0.704514	1.70668	1.05702	1.07987	0.302048	0.997755	0.366792	0.60591	1.16718	0.446299
POPTR_0001s16330	1	13133189	13134341	57.398	40.3579	51.4323	46.8389	59.154	34.218	57.1889	55.6198	54.8443	27.6675	27.6675	78.888	87.925	78.1457	37.9757	62.9225	38.216	41.4035	57.5129	25.8246	51.06	17.4787
POPTR_0001s16340	1	13134369	13134867	0.44677	0.125166	0.38254	0	0.214319	0.337473	1.09389	1.17243	0.292164	0.555937	0.555937	0.16518	0.416614	0.591731	0.0659779	0.265173	0.424191	0.133435	0.343335	0.0731819	0.382772	0.308857
POPTR_0001s16350	1	13134980	13143795	5.94176	5.26222	4.55173	4.49369	5.12983	5.65099	6.35824	5.84395	3.0482	4.79327	4.79327	5.27983	5.79773	5.92366	4.20105	5.03838	3.33749	4.20616	3.92431	2.01783	4.77968	1.09993
POPTR_0001s16360	1	13148104	13151028	11.7005	11.9879	9.87616	14.8538	11.3473	14.7538	14.9398	7.30138	11.0766	10.1123	10.1123	12.5273	9.95101	6.76375	5.89966	6.05298	5.20111	3.80687	5.81823	4.34053	9.42116	3.56264
POPTR_0001s16370	1	13161008	13161967	7.00904	4.28455	4.09176	5.48984	6.6736	42.7279	14.8505	11.0509	2.81461	7.20086	7.20086	1.83248	0.230975	0.618917	6.83773	0.567342	0.0336288	0.253756	1.76286	0.278343	6.29052	9.46342
POPTR_0001s16380	1	13163152	13163373	0	0	0	0	0	0	0	0	0	0	0	0	0	0	0	0	0	0	0	0	0	0
POPTR_0001s16390	1	13169416	13172254	14.3661	13.0123	6.88144	12.4772	9.66634	5.56461	5.91324	8.2108	11.1451	12.5156	12.5156	11.9762	8.34577	11.0139	25.4405	3.69482	3.96165	5.6186	5.57711	10.9195	9.94082	4.91765
POPTR_0001s16400	1	13185669	13188435	124.485	125.195	132.355	127.332	111.858	161.717	96.5519	83.6676	149.164	114.871	114.871	136.308	129.455	117.179	109.501	96.5593	72.4254	72.7087	69.0272	62.2437	110.374	27.5649
POPTR_0001s16410	1	13195242	13196881	0.115267	0	0	0.212812	0	0	0	0	0.113151	0	0	0	0.0358253	0	0.0340446	0.0342056	0	0	0	0.0755238	0.0310415	0.0568578
POPTR_0001s16420	1	13215850	13225507	4.69005	3.97804	5.25144	3.95692	4.30641	5.85788	5.93668	4.7267	3.09777	2.83711	2.83711	2.91739	4.00128	3.36341	3.82717	2.80074	2.44103	2.70731	2.53745	2.22184	3.71469	1.12875
POPTR_0001s16430	1	13225596	13228072	93.8412	87.7514	66.262	116.496	67.3599	51.1851	60.9541	43.2192	79.0644	75.5894	75.5894	151.734	30.007	58.4948	31.8392	49.5943	12.9175	52.716	24.8392	34.353	63.1904	32.9184
POPTR_0001s16440	1	13229258	13236254	9.24354	7.96933	3.47922	8.84565	5.89617	3.38524	7.2064	7.30447	5.4746	9.33156	9.33156	7.1663	5.10714	11.3283	5.34889	5.70988	2.94693	4.36027	2.79143	3.36093	6.27939	2.51412
POPTR_0001s16450	1	13236616	13236990	0	0	0	0	0	0	0	0	0.0969209	0	0	0	0	0	0	0	0	0	0	0	0.00484605	0.0216722
POPTR_0001s16460	1	13242043	13242627	11.452	11.9213	11.6397	23.8706	11.9791	6.02715	8.36166	1.48113	15.231	8.45744	8.45744	10.6727	17.5447	5.75426	4.84442	6.7531	3.22879	8.07691	5.85962	3.87287	9.27429	5.30235
POPTR_0001s16470	1	13254038	13254449	0	0	0	0	0	0	0	0	0	0	0	0	0.0722284	0	0	0	0	0	0.0714329	0	0.00718306	0.0221094
POPTR_0001s16480	1	13269304	13270435	0	0	0	0.198489	0	0	0	0	0	0.535193	0.535193	0.212022	0	0	0	0	0	0	0	0	0.0740448	0.169762
POPTR_0001s16490	1	13290244	13291049	0	0	0	0	0	0	0	0	0	0	0	0	0	0	0	0	0	0	0	0	0	0
POPTR_0001s16500	1	13293547	13294680	0.389414	1.30874	0.889059	1.19821	0.498098	1.17654	1.97607	1.36276	0.934181	0.323045	0.323045	0.575936	0.645517	0.825003	0.996801	0.0766688	1.06865	0.386936	1.197	1.44543	0.879855	0.477147
POPTR_0001s16510	1	13296856	13298289	1.29533	4.16118	3.77113	4.22487	3.23125	4.00077	4.8395	3.66828	3.02335	3.59949	3.59949	1.29849	2.73795	2.42451	3.74914	0.896889	4.01976	1.41859	4.32662	5.77171	3.30291	1.28516
POPTR_0001s16520	1	13303817	13306129	1.08033	0.20879	0.3318	0.464356	0.157373	0.534701	1.10294	0.405431	0.251165	0.588994	0.588994	0.340324	1.37591	3.47322	0.960513	0.795791	0.223564	0.101819	0.718686	1.29304	0.749887	0.747456
POPTR_0001s16530	1	13312198	13314087	4.04734	3.38133	2.20553	3.32969	3.67276	0.963701	4.00484	4.49859	1.54181	3.66406	3.66406	5.40226	4.70962	4.20904	3.95548	2.70788	5.8749	3.95592	3.93683	1.78502	3.57553	1.23345
POPTR_0001s16540	1	13316113	13316906	2.89545	2.31767	3.36428	2.86345	0.992025	1.66554	1.35026	2.56612	0.135348	1.02942	1.02942	0.30586	1.41377	1.42317	0.366509	0.122747	0.523901	1.11112	0.508575	0.542037	1.32633	0.992668
POPTR_0001s16550	1	13318956	13325518	19.5075	14.9915	17.5262	15.7975	16.977	12.3892	22.5678	20.037	12.759	19.7316	19.7316	15.5609	21.5405	22.1393	18.0826	20.6551	13.4832	17.2417	14.9861	13.2495	17.4477	3.2168
POPTR_0001s16560	1	13327039	13332805	0.0651539	0.0104305	0.103596	0.0945106	0.0982235	0.0656185	0.0202558	0.0710902	0.0913689	0.0694578	0.0694578	0.0871829	0.31817	0.0542418	0.21991	0.0773438	0.0294559	0.0166794	0.0915534	0.0731819	0.0863441	0.0700856
POPTR_0001s16570	1	13334080	13336001	0.315051	0.423327	0.323709	0.174508	1.14833	0.0634522	0.342813	0.360928	0.0412359	0.156813	0.156813	0	2.8589	0.600703	0.855967	0.336594	1.31671	0.225828	2.82784	0.700849	0.661519	0.82512
POPTR_0001s16580	1	13345084	13347139	0	0	0	0	0	0	0	0	0	0	0	0	0.101328	0	0	0	0.0619317	0	0.12024	0.106793	0.0195146	0.0412622
POPTR_0001s16590	1	13351697	13356055	36.6294	42.0161	43.267	41.4607	46.486	46.9627	39.8721	30.2994	31.8271	33.6354	33.6354	23.1915	24.5498	18.2792	13.7766	16.0435	13.2309	13.5395	15.9672	11.17	28.792	12.4148
POPTR_0001s16600	1	13371291	13379337	7.94013	5.94827	4.99706	5.09179	7.93374	4.13351	7.4533	6.91127	3.89878	6.44251	6.44251	7.63294	8.05824	6.69263	6.20408	4.79493	4.15078	5.05322	4.49337	3.69922	5.89861	1.47113
POPTR_0001s16610	1	13381382	13394566	10.0772	10.7838	8.3869	8.72417	7.69735	6.32073	8.9986	8.94051	6.33585	8.40398	8.40398	6.00559	4.68145	5.53391	4.78933	4.148	3.24102	4.51858	3.80499	3.87716	6.68365	2.31192
POPTR_0001s16620	1	13402423	13405506	23.1992	28.2032	30.4445	34.5759	22.5873	28.613	61.5705	29.9917	32.4855	28.8201	28.8201	19.6396	15.6014	45.2643	23.1654	18.5227	18.2995	27.6527	22.0305	22.1897	28.0838	10.3942
POPTR_0001s16630	1	13405680	13411157	25.0316	30.5524	21.5683	21.3222	26.3959	25.4856	26.5966	21.6165	24.1513	24.713	24.713	23.3698	35.5648	20.3856	31.3061	19.7062	25.3959	21.3011	23.3936	24.243	24.8406	3.92723
POPTR_0001s16640	1	13418680	13420343	7.55753	3.45371	14.3566	3.14978	3.02729	33.6969	47.8297	13.1343	1.41672	10.9096	10.9096	1.88107	0.228094	2.25485	11.2037	1.11041	0.859757	0.284937	2.57146	0.168062	8.5002	12.1996
POPTR_0001s16650	1	13435693	13437912	0	0	0	0	0	0	0	0	0	0	0	0	0	0	0	0	0	0	0	0	0	0
POPTR_0001s16660	1	13442943	13445208	9.30434	8.85465	10.3912	9.45203	6.8249	8.14144	10.2354	7.35921	9.06257	8.75337	8.75337	8.63156	10.6278	11.1377	10.3145	10.2157	6.97288	8.80313	5.12733	7.33631	8.81497	1.51927
POPTR_0001s16670	1	13447380	13451644	24.823	19.8975	25.6792	20.4617	15.7917	19.5975	25.3134	13.645	17.5502	12.0759	12.0759	14.7532	9.70537	21.0664	14.4382	13.2073	5.467	12.7189	5.41625	9.93591	15.681	6.02908
POPTR_0001s16680	1	13455421	13458919	14.0806	17.0897	14.2564	16.5118	18.003	13.9854	14.3331	10.9289	12.6622	10.9237	10.9237	15.6328	12.272	9.30373	8.58754	7.79867	5.16981	7.30433	5.47833	4.17612	11.4711	4.11476
POPTR_0001s16690	1	13462961	13464994	0	0	0	0	0	0	0	0	0	0	0	0	0	0	0	0	0	0	0	0	0	0
POPTR_0001s16700	1	13480231	13484979	5.31739	4.15839	1.65922	4.54878	2.92725	3.90294	3.97081	4.23166	4.14061	4.30872	4.30872	2.63248	2.96042	2.9815	1.41247	2.76576	1.18841	2.48803	1.06493	0.972548	3.09705	1.31465
POPTR_0001s16710	1	13497903	13499722	2.82976	1.92754	0.736386	1.62051	3.4713	2.27329	1.24805	0.718596	1.40699	1.60518	1.60518	2.102	10.3822	3.24663	6.13679	3.74353	6.44609	3.16773	1.93846	2.18369	2.9395	2.32876
POPTR_0001s16720	1	13508589	13510806	0	0	0	0	0	0	0	0	0	0	0	0	0	0	0	0	0	0	0	0	0	0
POPTR_0001s16730	1	13513715	13520026	17.1554	12.6869	14.2713	12.6666	15.54	14.2717	18.6059	11.3592	9.74107	11.8714	11.8714	9.69105	12.4631	13.2663	16.9106	8.33679	10.5305	8.43923	9.2661	9.04354	12.3994	3.00941
POPTR_0001s16740	1	13523354	13525282	6.09284	5.34503	8.49739	5.74936	5.09425	8.50687	9.28865	5.02608	7.27123	6.80032	6.80032	7.80893	8.88581	8.83059	7.29089	4.86708	3.16397	3.37223	3.34712	3.4489	6.27439	2.02684
POPTR_0001s16750	1	13529366	13532112	16.0673	9.72507	18.2956	18.6262	13.5164	11.9585	14.2528	9.35247	13.9446	12.8525	12.8525	20.1649	20.7849	16.674	12.0694	8.96719	5.33771	8.79701	7.04693	3.31595	12.7301	4.83245
POPTR_0001s16760	1	13534505	13536588	13.6147	15.5453	11.5545	16.4066	16.5418	11.8916	7.05632	16.7186	9.42116	23.0848	23.0848	6.84336	4.67632	1.23653	2.45128	24.4831	1.72581	1.39385	8.52937	0.169847	10.8215	7.74559
POPTR_0001s16770	1	13543309	13544087	0.110976	0	0	0.051225	0.0532306	0	0.0603774	0	0	0	0	0.0273533	0	0	0.622767	0	0	0	0	0.0363561	0.0481143	0.138607
POPTR_0001s16780	1	13576191	13582156	12.2967	8.65532	9.50652	5.45913	4.96895	59.4181	18.8528	14.8627	5.30878	10.2604	10.2604	4.23096	4.94366	10.2534	34.343	9.29071	3.40698	2.57908	8.53576	10.3596	12.3896	13.0951
POPTR_0001s16790	1	13587079	13589399	3.84694	1.97807	0.600596	4.84637	2.32308	1.13956	1.30512	0.475254	7.27128	1.71714	1.71714	4.21706	7.44186	2.12197	32.401	1.97451	0.659118	0.21621	0.820738	4.86335	4.09682	6.99802
POPTR_0001s16800	1	13598000	13599958	0.783655	0.822927	0.901616	4.38697	0.281761	5.05701	3.25126	0.210549	1.04173	0.975049	0.975049	1.07484	0.258929	0.920993	3.26826	0.145368	0.325748	0	0.0451922	0.769676	1.27483	1.47923
POPTR_0001s16810	1	13612928	13614977	0	0.0306966	0	0.0252879	0.026278	0	0.178848	0	0	0	0	0	0.0340578	0.1161	0.0323618	0	0	0	0	0.12558	0.0284605	0.0510499
POPTR_0001s16820	1	13623100	13629978	1.0119	1.05158	1.25578	1.16438	1.30885	1.57981	1.22893	1.06423	0.959589	0.620279	0.620279	0.882277	0.97572	1.70954	1.5853	1.14924	0.622408	1.48967	1.23529	0.57669	1.10459	0.336721
POPTR_0001s16830	1	13650359	13654717	15.1238	16.2422	17.2774	13.6315	16.5211	20.4384	17.4782	14.3352	14.4625	16.387	16.387	12.0541	14.2491	12.4912	11.1541	11.4913	8.75771	8.63779	7.94248	8.32519	13.6694	3.49631
POPTR_0001s16840	1	13656187	13658310	39.1623	37.5362	42.7654	44.5831	40.858	38.0777	38.5664	33.2694	33.1289	38.1468	38.1468	34.7779	41.6197	56.6169	42.143	39.4608	33.1863	33.8009	30.161	38.1572	38.7082	5.63763
POPTR_0001s16850	1	13660281	13661160	1.81718	6.82351	1.68141	3.62623	3.67342	3.11568	0.320172	1.35915	4.36971	2.68509	2.68509	1.40446	0.885424	0.858529	0.232122	0.845475	0.217752	0.234724	0.120799	0.225284	1.85906	1.77426
POPTR_0001s16860	1	13669511	13669711	0	0	0	0	0	0	0	0	0	0	0	0	0	0	0	0	0	0	0	0	0	0
POPTR_0001s16870	1	13675903	13677415	6.78952	3.43632	3.50063	0	7.42421	8.56588	1.78747	4.46082	4.4912	0	0	4.48123	46.8612	5.70488	17.2941	1.47338	29.0837	1.78799	13.3299	6.86418	8.36683	11.3915
POPTR_0001s16880	1	13677870	13680540	1.68393	2.02095	1.46744	1.85988	2.04851	1.03	2.29064	2.26845	0.275595	1.6831	1.6831	0.785815	1.49534	0.971718	1.31472	1.1603	1.33339	0.467161	0.683909	1.18227	1.38531	0.574763
POPTR_0001s16890	1	13681056	13682726	0.0258677	0.0868786	0.0221467	0.0955124	0.0248155	0.0260492	0.0562944	0.0246947	0	0.0643769	0.0643769	0.0255061	0.0482419	0.0137038	0.0152803	0.0153526	0.0163817	0	0	0	0.031274	0.0285934
POPTR_0001s16900	1	13683971	13684984	0	0	0	0	0	0	0	0	0	0	0	0	0	0	0	0	0	0	0	0	0	0
POPTR_0001s16910	1	13688590	13689906	0	0	0	0	0	0	0	0	0	0	0	0	0	0	0	0	0	0	0	0	0	0
POPTR_0001s16920	1	13708542	13709751	0	0	0	0	0	0	0	0	0	0	0	0	0	0.0225652	0.251561	0	0	0	0	0.0277686	0.0150947	0.0561981
POPTR_0001s16930	1	13724225	13725008	1.59888	1.97681	1.84071	1.37411	1.11076	2.49866	2.09978	1.10527	0.937836	0.891875	0.891875	0.869745	1.33659	0.934698	1.17236	0.818094	0.488839	0.625731	0.847395	0.25287	1.18364	0.569918
POPTR_0001s16940	1	13744480	13744802	0	0	0	0	0	0	0	0	0	0	0	0	0	0	0	0	0	0	0	0	0	0
POPTR_0001s16950	1	13749460	13749636	0	0	0	0	0	0	0	0	0	0	0	0	0	0	0	0	0	0	0	0	0	0
POPTR_0001s16960	1	13770610	13773745	0.235345	0.117074	0.179107	0.168898	0.150514	0.0790039	0.0853611	0.199724	0.154017	0.260312	0.260312	0.0644634	0.0649404	0.595654	0.0463402	0.682622	0	0.374831	0	0.0342667	0.187639	0.182644
POPTR_0001s16970	1	13791230	13792321	0.0583333	0	0.0998841	0.107704	0.0559604	0.0587426	0.12696	0.111376	0.229051	0.072587	0.072587	0	0.181302	0.0616572	0.792536	0	0.0738908	0.0348443	0	0.305764	0.122159	0.176155
POPTR_0001s16980	1	13799234	13802068	15.7013	22.2637	15.489	16.6386	17.4831	19.5259	16.4166	16.4901	14.3838	17.1534	17.1534	20.0507	21.1026	18.5408	9.75789	14.2099	14.9914	11.6996	14.8526	11.0929	16.2499	3.20392
POPTR_0001s16990	1	13808455	13808910	0	0	0	0	0	0	0	0	0	0	0	0	0	0	0	0	0	0	0	0	0	0
POPTR_0001s17000	1	13809903	13817254	5.26437	5.20906	4.70176	4.8902	4.0251	3.60563	5.41245	5.10376	3.93252	5.74326	5.74326	5.48629	7.68346	5.21741	5.53053	3.14388	3.75519	3.64802	3.67547	3.4811	4.76264	1.10162
POPTR_0001s17010	1	13833971	13835998	11.8289	11.2398	8.98331	8.21836	10.3463	9.76685	8.8698	5.66688	7.82383	3.38048	3.38048	5.87321	17.5145	12.4899	23.9752	9.22974	15.6725	6.11736	9.12308	9.83139	9.96659	4.84124
POPTR_0001s17020	1	13850331	13857934	6.04613	7.09291	7.58538	4.61157	6.34473	6.47114	8.47863	6.23874	3.75132	4.84616	4.84616	4.63128	8.8573	6.29945	4.97315	4.7365	4.81456	4.64296	5.32156	4.12706	5.73583	1.42341
POPTR_0001s17030	1	13858721	13863960	8.44888	8.54341	7.25717	10.3634	8.28912	8.45976	9.7761	8.65466	8.61779	10.4803	10.4803	5.49379	8.55269	6.72243	7.46429	3.60762	7.21024	4.61868	5.81663	6.00623	7.74317	1.92595
POPTR_0001s17040	1	13874812	13876688	49.4994	50.3636	41.6457	58.3157	52.3996	33.1772	49.4649	37.5277	48.3222	39.8081	39.8081	41.2375	60.9814	31.7813	34.8273	31.9581	27.9982	30.6482	35.6927	29.3634	41.241	9.82548
POPTR_0001s17050	1	13900135	13901777	9.98458	4.92678	2.24904	3.35529	8.46754	3.04539	3.58915	3.55632	3.93565	2.81111	2.81111	5.05788	7.68901	8.9112	15.3481	4.54827	8.06262	6.18337	4.16755	6.82143	5.77607	3.23079
POPTR_0001s17060	1	13906223	13906741	0	0	0	0	0	0	0	0	0	0	0	0	0	0	0	0	0	0	0	0	0	0
POPTR_0001s17070	1	13915438	13924742	11.5594	7.85761	6.87863	9.90866	8.47173	5.10713	9.55116	9.3657	7.32223	11.4514	11.4514	13.8176	9.75719	8.13197	9.09969	7.23776	4.44958	6.22216	4.56658	4.24347	8.32255	2.64636
POPTR_0001s17080	1	13937797	13939300	9.80214	7.90301	12.0764	7.49112	11.098	5.82563	2.99254	13.1335	14.4409	15.4448	15.4448	4.106	3.06938	5.97683	3.7495	10.5946	5.72129	7.49893	10.6653	3.74726	8.5391	4.17643
POPTR_0001s17090	1	13941994	13943175	9.40943	4.66632	9.62625	3.99761	5.51312	3.10293	1.99384	8.82481	10.1906	8.80658	8.80658	2.29879	1.70833	3.74997	1.96775	6.02975	2.90028	4.07822	6.19473	2.40088	5.31334	2.96327
POPTR_0001s17100	1	13966323	13971856	5.26256	6.03527	6.10583	8.02889	4.60761	5.53551	5.18594	3.88858	6.57507	5.7531	5.7531	8.17395	4.18042	4.45532	4.35976	4.56017	1.13722	3.19764	1.58526	2.43468	4.84079	1.84124
POPTR_0001s17110	1	13976599	13983632	19.1765	15.8068	14.2493	15.6098	16.842	16.0284	17.6234	15.8738	13.7556	18.1073	18.1073	16.0999	18.2082	15.4382	16.0577	14.2763	10.583	12.7432	12.5036	13.4665	15.5278	2.21165
POPTR_0001s17120	1	13990311	13995170	67.7131	73.9181	84.6556	95.8208	82.9995	86.4495	59.9686	50.3743	48.2728	60.7092	60.7092	59.6065	24.346	31.6425	20.7687	33.1109	18.563	27.7133	17.6671	26.822	51.5915	25.3189
POPTR_0001s17130	1	13999761	14000920	0.486479	0.109097	0.250064	0.26957	0	0.588278	0.317797	0.557632	0.127234	0.121142	0.121142	0.0479915	0.84728	0.103149	0.230031	0.115559	0.0616527	0.116305	0	0	0.22352	0.229705
POPTR_0001s17140	1	14002390	14003142	1.4925	1.09339	0.982963	0.79479	1.37661	0.867166	1.74905	1.86333	1.27716	0.285509	0.285509	0.254686	0.570971	1.30757	0.711987	0.476876	0.254478	0.514335	0.494054	0.0752229	0.836408	0.533892
POPTR_0001s17150	1	14004090	14005059	0	0	0	0	0	0.0541484	0	0	0	0.0672337	0.0672337	0	0	0	0.0319168	0.0320678	0	0	0	0	0.01263	0.0238741
POPTR_0001s17160	1	14008521	14010000	0.0905235	0.253609	0	0.417446	0.0868412	0.182335	0.640312	0.086427	0.118395	0	0	0.0223123	0.0562757	0.575378	1.01599	0.241767	0.200508	0.0270363	0.166957	0.563463	0.237279	0.271907
POPTR_0001s17170	1	14015854	14019283	4.81356	5.93044	5.05664	4.91655	5.17498	4.36672	3.93823	2.44407	6.47828	5.26647	5.26647	5.48654	2.97119	1.91732	1.85527	1.96556	1.27569	2.91619	3.12692	1.49878	3.83329	1.63897
POPTR_0001s17180	1	14029621	14034842	10.6742	13.7473	8.4691	13.3475	13.0199	12.8537	8.94638	5.20797	7.13912	7.79322	7.79322	6.06036	4.20217	3.47045	4.34762	3.42334	2.41343	3.46107	3.19306	3.53989	7.15515	3.84432
POPTR_0001s17190	1	14041882	14043003	13.8259	18.4745	7.77486	13.9929	17.3157	7.22439	10.0728	9.00248	13.2752	14.3225	14.3225	9.91477	4.88839	9.4396	6.62978	6.52329	1.35582	6.21919	4.83742	4.1321	9.6772	4.67682
POPTR_0001s17200	1	14049214	14049650	0	0.110845	0	0	0	0	0	0	0	0	0	0	0	0	0	0	0	0	0	0	0.00554225	0.0247857
POPTR_0001s17210	1	14051551	14055425	0.275914	0.355716	0.20067	0.471235	0.476578	0.806014	0.180146	0.197649	0.216738	0.205947	0.205947	0.0476251	0.53183	0.241182	0.260775	0.196551	0.323402	0.115389	0.0593923	0.24415	0.280643	0.177831
POPTR_0001s17220	1	14062460	14067081	27.0544	34.3434	25.6867	29.0327	26.2404	27.902	28.4588	28.1198	14.761	23.7682	23.7682	18.8336	27.4762	20.0522	18.4872	17.6297	20.2063	15.0483	26.219	14.7409	23.3914	5.57324
POPTR_0001s17230	1	14068988	14071796	14.9824	15.6466	17.6858	21.9382	10.9388	16.6546	19.2305	19.2074	6.9143	10.9172	10.9172	6.29707	12.1711	15.3968	16.9483	12.6824	15.8756	10.4043	15.955	6.7639	13.8764	4.39957
POPTR_0001s17240	1	14072154	14072807	0.132186	0.444397	0.226343	0.122007	1.14093	2.39583	2.94823	0.94649	0.173014	0.082243	0.082243	0.0651627	0.164336	0.140063	0	0.156906	0	0.0394796	0.243806	0.216525	0.48601	0.808294
POPTR_0001s17250	1	14074163	14075789	7.43988	7.13285	7.28929	5.74441	3.98029	6.12321	6.77305	5.94144	3.13605	4.18227	4.18227	3.80903	3.15707	3.4113	4.94411	2.71757	6.57116	3.29071	7.65445	2.95305	5.02167	1.72609
POPTR_0001s17260	1	14078875	14080747	3.43303	4.25502	2.44905	5.7132	2.69407	4.08608	2.71669	2.18503	2.82518	2.78169	2.78169	5.02539	1.13146	3.03077	1.96578	2.00648	1.67967	2.23626	0.831344	1.36314	2.75955	1.25184
POPTR_0001s17270	1	14086208	14092583	7.2453	7.19679	5.89384	7.66274	6.92112	6.60077	5.2321	4.27627	6.76784	5.53302	5.53302	5.278	3.76826	4.36238	2.52957	3.30405	3.79548	3.896	3.01672	2.43788	5.06256	1.6599
POPTR_0001s17280	1	14100201	14101618	3.78766	0.681504	0.0801019	2.67618	1.03155	0.376452	0.661774	0.580583	1.59151	1.16394	1.16394	0.438059	1.42493	1.2634	5.96739	1.52662	0.740675	0.139717	0.230081	3.00275	1.42644	1.44921
POPTR_0001s17290	1	14117024	14123507	26.6544	22.0376	19.3133	19.0973	27.0934	22.822	26.246	18.48	25.8381	25.8338	25.8338	19.0231	18.177	12.4117	19.2077	10.9118	10.8327	13.9329	11.4596	9.02627	19.2116	6.06255
POPTR_0001s17300	1	14129877	14130994	0	0.0719751	0	0	0	0	0	0	0	0	0	0	0	0	0	0	0	0	0	0	0.00359875	0.0160941
POPTR_0001s17310	1	14132760	14133652	0	0	0	0.049509	0.20579	0.161867	0.175076	0	0	0	0	0	0	0	0.0316792	0	0	0	0	0	0.0311961	0.0661708
POPTR_0001s17320	1	14135494	14138968	10.5089	8.3233	4.61606	9.19278	6.20214	5.76293	5.41821	4.91137	8.76795	7.63241	7.63241	12.0308	3.30089	6.28114	3.07095	3.77211	1.02795	3.41811	1.25156	2.01862	5.75703	3.06364
POPTR_0001s17330	1	14142214	14143083	0	0.0658142	0	0	0	0	0	0	0	0	0	0	0.437879	0.0621336	0	0.0348563	0	0	0	0	0.0300342	0.0981685
POPTR_0001s17340	1	14144435	14149394	6.36606	4.20686	2.30919	5.70852	3.7118	2.85794	2.87235	3.76035	3.92602	3.86405	3.86405	6.25034	2.75586	5.76589	2.54258	3.40996	1.30448	3.0603	1.23226	1.55372	3.56613	1.52883
POPTR_0001s17350	1	14156352	14161431	0.018425	0	0	0	0	0	0.0200486	0	0	0	0	0	0	0	0	0	0	0	0	0	0.00192368	0.00592682
POPTR_0001s17360	1	14162019	14165766	0.774268	0.520643	0.861475	0.464634	0.78013	1.05252	0.631991	0.36932	0.557129	0.674229	0.674229	0.400877	0.360993	0.225716	2.49195	0.0459753	0.39228	0.0694076	0.547163	0.608696	0.625181	0.506059
POPTR_0001s17370	1	14172858	14176861	106.609	105.736	82.8361	147.584	94.064	102.151	65.8527	63.041	78.9947	111.358	111.358	110.906	48.1252	47.2355	40.2095	71.503	48.7842	71.8015	55.8942	48.1058	80.6075	29.3998
POPTR_0001s17380	1	14184320	14187008	6.42084	9.21732	16.1754	7.49475	7.63663	15.7124	15.5049	8.94221	8.38577	8.35115	8.35115	6.42265	8.37928	5.63655	2.35101	6.45685	4.48662	4.81802	4.71415	1.72109	7.85894	3.99401
POPTR_0001s17390	1	14188356	14188670	13.721	25.5235	21.8501	12.2853	20.2687	33.9897	19.559	15.8487	7.63082	10.9221	10.9221	4.86958	5.62879	2.18044	1.1341	1.54741	3.99575	1.55738	4.38618	1.07891	10.945	9.37947
POPTR_0001s17400	1	14190002	14205635	2.18371	2.46871	2.59205	2.60664	1.96127	1.73499	3.70493	2.46274	2.26357	3.40399	3.40399	2.60804	3.14348	3.36127	2.47681	2.84015	2.18822	2.67211	2.45529	2.36543	2.64487	0.520669
POPTR_0001s17410	1	14204930	14205635	0.471409	0.319633	0.0246238	0.0865114	0.556819	0.301089	0.0265008	0.0886904	0.00116358	0.00778528	0.00778528	0.00100671	0.595762	0.62339	0.484403	0.328718	0.258613	0.431876	0.410013	0.00381043	0.25148	0.227666
POPTR_0001s17420	1	14210957	14211754	13.6713	18.5813	12.984	10.7363	11.9106	16.0668	18.6392	10.3517	5.7589	14.2705	14.2705	4.41668	2.49167	3.03849	0.789078	0.653016	1.89062	2.39377	2.07728	1.28703	8.31394	6.40684
POPTR_0001s17430	1	14226810	14228745	0	0.0345995	0.0264336	0	0	0	0.100787	0	0.0403139	0.0383054	0.0383054	0	0	0.0980635	0	0	0.156433	0	0	0	0.0266621	0.0438203
POPTR_0001s17440	1	14229582	14233336	0.0222465	0	0	0	0.0213416	0	0.0726254	0	0	0	0	0.0109667	0.0138286	0.0353563	0.105003	0	0	0	0	0.0291523	0.015526	0.027948
POPTR_0001s17450	1	14240192	14244757	30.3565	32.721	30.6494	31.5244	27.7729	34.1307	30.6232	20.8955	28.2554	27.93	27.93	25.003	30.3149	20.7887	17.7828	17.9345	16.6952	14.1974	15.8399	15.4902	24.8418	6.63953
POPTR_0001s17460	1	14249507	14253509	0	0.0394778	0	0.097559	0.0675971	0.0354753	0.0766726	0	0	0	0	0.0520983	0.240827	0.149305	0.0416193	0.0209122	0	0	0	0	0.0410772	0.0624961
POPTR_0001s17470	1	14257095	14257566	0	0	0	0	0	0	0	0	0	0	0	0	0	0	0	0	0	0	0	0	0	0
POPTR_0001s17480	1	14264509	14269801	20.2189	19.2467	24.7633	16.9658	21.6142	11.8778	19.7552	19.4286	19.82	17.9609	17.9609	22.1994	39.6002	23.1508	22.6316	15.7414	21.8601	18.6843	20.4026	14.0363	20.3959	5.4849
POPTR_0001s17490	1	14284257	14284667	0	0	0	0	0	0	0	0	0	0	0	0	0	0	0	0	0	0	0	0	0	0
POPTR_0001s17500	1	14289764	14291943	75.7687	74.4426	128.369	81.1497	106.37	54.5352	83.765	51.0486	119.86	107.018	107.018	114.855	84.4409	62.0271	30.3713	56.4494	24.5994	53.0542	51.7707	26.3736	74.6643	31.7129
POPTR_0001s17510	1	14303836	14304128	0	0	0	0	0	0	0	0	0	0	0	0	0	0	0	0	0	0	0	0	0	0
POPTR_0001s17520	1	14308031	14312368	5.07525	8.1368	5.58214	8.64821	3.30138	10.911	7.304	5.84111	4.69659	6.04934	6.04934	5.90545	1.90112	5.17527	4.21489	2.97472	1.21066	1.86463	1.05809	0.876408	4.83882	2.72429
POPTR_0001s17530	1	14322601	14324904	0	0	0	0	0	0	0	0	0	0	0	0	0	0	0	0	0	0	0	0	0	0
POPTR_0001s17540	1	14326099	14328670	13.4357	15.1467	9.17143	15.2635	12.6094	6.02659	10.0573	7.7005	20.1558	14.1585	14.1585	19.2927	4.05203	13.9104	7.92107	18.9937	6.175	10.8658	7.04535	13.3023	11.9721	4.65528
POPTR_0001s17550	1	14330476	14333717	3.88644	2.32973	1.74675	2.80008	1.5668	0.411418	1.73455	3.61947	1.75535	3.02308	3.02308	3.15307	0.350407	4.57334	0.907217	3.83143	0.098563	3.40221	0.263111	0.95533	2.17157	1.38129
POPTR_0001s17560	1	14338800	14342702	28.2467	29.5694	33.0611	30.9633	29.4631	18.6986	32.3366	27.6685	34.4033	37.6035	37.6035	34.107	46.8975	38.5529	28.5414	39.4946	32.0411	27.9488	25.6258	21.1784	31.7003	6.50024
POPTR_0001s17570	1	14349950	14357651	0	0.026148	0.00998841	0.0107704	0.00902407	0	0	0.0222752	0.0229051	0	0	0.0172548	0	0	0	0.00692421	0	0	0	0	0.00626451	0.00906857
POPTR_0001s17580	1	14382142	14383463	0.0904841	0	0.0387915	0	0	0	0.19697	0.086509	0.177768	0.169141	0.169141	0.223224	0	0.0719386	0	0	0	0.189452	0.138869	0	0.0776144	0.0841342
POPTR_0001s17590	1	14399517	14401489	0	0	0	0	0	0	0	0	0	0	0	0	0	0	0	0	0	0	0	0	0	0
POPTR_0001s17600	1	14403998	14404994	0	0	0	0	0.0428818	0	0	0	0	0	0	0	0	0	0	0	0	0	0	0	0.00214409	0.00958866
POPTR_0001s17610	1	14416374	14417695	0.0521417	0	0.0446411	0	0	0	0.170758	0.0497772	0.0682464	0.129765	0.129765	0	0	0.165737	0	0	0	0.0934377	0.192447	0.27331	0.0685013	0.0823242
POPTR_0001s17620	1	14431493	14432754	0	0	0	0	0	0	0.188522	0.082695	0	0	0	0.0427018	0	0.114729	0	0	0	0	0	0	0.0214324	0.0503557
POPTR_0001s17630	1	14435684	14436919	0.0912882	0.1023	0.156313	0.46348	0	0.137921	0.6952	0	0.0596534	0	0	0.0450015	0	0	0.10785	0.10836	0.520311	0	0.252553	0	0.137012	0.198467
POPTR_0001s17640	1	14452136	14454159	0	0	0	0	0	0	0	0	0	0	0	0	0	0	0	0	0	0	0	0	0	0
POPTR_0001s17650	1	14459228	14460831	0	0	0	0	0	0	0	0	0	0	0	0	0	0	0	0	0	0	0	0	0	0
POPTR_0001s17660	1	14468180	14468713	0	0	0	0	0	0	0	0	0	0	0	0	0	0	0	0	0	0	0	0	0	0
POPTR_0001s17670	1	14482984	14484278	0	0	0	0	0	0	0	0	0	0	0	0	0	0.048618	0	0	0	0	0	0	0.0024309	0.0108713
POPTR_0001s17680	1	14510035	14512043	0.215855	0.302367	0.0231005	0.0498131	0.155311	0.0815244	0.0587191	0.128802	0.0529734	0.0335749	0.0335749	0.0931097	0.318704	0.385885	0.669186	0.160145	0.187963	0.28972	0.0828879	0.406612	0.186491	0.16629
POPTR_0001s17690	1	14522700	14524438	0	0	0	0	0	0	0	0	0	0	0	0	0	0	0	0	0	0	0	0	0	0
POPTR_0001s17700	1	14551658	14553699	0	0	0	0	0	0	0	0	0	0	0	0	0	0	0	0	0	0	0	0	0	0
POPTR_0001s17710	1	14555190	14560758	6.02504	6.14121	6.34176	5.75572	3.95323	5.49947	4.48442	4.27506	5.80461	6.4803	6.4803	5.84858	3.51103	3.92218	3.5588	3.06704	1.64324	3.26074	2.44357	2.70005	4.55982	1.52257
POPTR_0001s17720	1	14567003	14573153	32.0157	36.2705	33.3453	28.9816	36.2653	30.0893	32.4524	21.123	27.1283	28.2711	28.2711	30.0591	39.5938	27.6372	27.3686	25.1968	24.584	20.9667	28.1268	21.4804	28.9614	5.06269
POPTR_0001s17730	1	14585235	14593004	7.97934	5.48433	5.87627	5.89506	3.11404	3.77856	4.34262	5.63864	5.29177	5.65888	5.65888	6.96461	0.297742	5.60913	0.848064	4.92726	0.370703	3.41632	0.343233	0.871713	4.11836	2.38668
POPTR_0001s17740	1	14595307	14596456	0.595034	0.857332	0.836695	0.941553	0.36697	0.51365	1.43374	0.730399	0.611929	0.687131	0.687131	0.251437	0.343484	0.810539	0.552346	0.529753	1.10303	0.228492	1.59382	0.194936	0.69347	0.372407
POPTR_0001s17750	1	14610675	14613662	0.449091	0.293571	0.224137	0.241477	0.287109	0.150581	0.447959	0.178471	0.440849	0.604566	0.604566	0.479695	0.209327	0.435928	0.176642	0.111062	0.284413	0.201126	0.298989	0.416616	0.326809	0.14781
POPTR_0001s17760	1	14613913	14614316	0	0	0	0	0	0	0.137554	0	0	0	0	0	0	0	0	0	0	0	0	0	0.0068777	0.030758
POPTR_0001s17770	1	14622283	14624331	105.464	95.9632	116.746	61.6028	84.9184	215.372	61.9717	72.0847	64.4425	53.6147	53.6147	45.4363	67.962	36.59	65.5019	73.1133	78.9511	52.8472	55.2541	77.7943	76.9622	38.1248
POPTR_0001s17780	1	14631280	14632338	27.7654	23.8842	16.6485	11.2875	16.0486	14.0246	9.70133	7.78195	43.6213	11.7272	11.7272	26.4994	1.47815	30.3632	4.01222	32.0544	2.20506	36.8247	2.19273	8.84663	16.9347	12.3777
POPTR_0001s17790	1	14662154	14664717	0	0	0	0	0	0	0	0	0	0	0	0	0	0	0	0	0	0	0	0	0	0
POPTR_0001s17800	1	14676188	14680501	0.620988	0.348116	0.598833	1.05223	1.11933	0.390576	0.53532	0.841322	0.422852	0.322134	0.322134	0.45868	2.10564	0.726897	0.260057	0.937347	1.50698	0.355335	1.43217	0.20375	0.728035	0.500879
POPTR_0001s17810	1	14691518	14693386	0.663666	0.681324	0.995202	0.818386	0.370857	0.334027	0.361509	0.475623	0.0723583	0.206005	0.206005	0.518652	0.172237	0.732391	0.423824	0.427095	0.315007	0.429371	0.306612	0.0722695	0.429121	0.246874
POPTR_0001s17820	1	14733292	14733795	12.5473	0	0.730733	5.5153	0	2.14932	11.5168	3.74935	0.111713	9.77411	9.77411	0.715474	1.22071	0.31668	0	0.152308	0	0.71395	0	0	2.94939	4.34945
POPTR_0001s17830	1	14742947	14756985	5.85662	3.79276	5.02672	5.8442	3.67341	4.33007	5.27938	4.84999	4.00843	4.2793	4.2793	5.83639	3.34133	6.99879	3.49228	6.15894	3.06454	4.51199	3.10606	3.54818	4.56393	1.12797
POPTR_0001s17840	1	14778880	14781660	3.42164	5.11291	5.5345	5.14804	2.87734	2.85105	3.08017	3.10572	1.88011	2.57446	2.57446	2.49945	1.6808	3.71533	3.19434	3.51024	2.11266	2.87714	2.57131	2.57441	3.1448	1.0488
POPTR_0001s17850	1	14783025	14787642	2.81753	2.47678	1.9132	2.55576	0.838693	2.54386	1.92955	2.92203	1.39911	1.8428	1.8428	1.61673	0.815602	1.76241	1.21973	1.32601	0.400079	1.27646	0.328583	0.955114	1.63914	0.766249
POPTR_0001s17860	1	14795330	14796729	0.1235	0.103798	0.132168	0.0854133	0	0.714997	0	0	0.0202056	0.0384192	0.0384192	0	0	0.0163565	0.109429	0	0	0.0184426	0.0189807	0.0202296	0.0720179	0.158112
POPTR_0001s17870	1	14803845	14804249	6.61439	8.25261	2.74095	6.89478	5.11892	3.76106	4.29502	5.50137	4.04758	8.09864	8.09864	5.83721	1.99022	1.69578	1.95257	1.26623	0.473128	3.2508	1.83403	1.39838	4.15612	2.51832
POPTR_0001s17880	1	14806978	14808027	1.02904	1.66064	1.55075	0.873882	0.908248	0.704792	0.49264	1.33595	1.15837	1.12681	1.12681	2.00899	0.0255895	1.04679	0.19454	1.73462	0	0.885099	0	0.431564	0.914756	0.590662
POPTR_0001s17890	1	14809989	14811986	0.232163	0.173617	0.198963	0.071513	0	0.156015	0.252888	0.295805	0.20278	0.192499	0.192499	0.152747	0.240771	0.205189	0	0.18391	0.196238	0.138815	0.142875	0.0507552	0.164002	0.0794157
POPTR_0001s17900	1	14813526	14815747	3.83995	8.26286	2.87997	5.70868	4.36819	4.41476	4.03047	2.78996	5.24789	3.00151	3.00151	3.09892	3.14744	1.42188	3.21119	1.95621	2.77624	3.16644	1.7338	2.53811	3.5298	1.55129
POPTR_0001s17910	1	14829945	14835765	9.44085	11.1882	6.60497	8.36002	10.2768	10.4622	8.84027	10.0015	5.52673	10.8353	10.8353	6.89122	14.2592	8.88285	9.37869	8.55189	7.07316	7.37914	10.954	7.94735	9.18448	2.02322
POPTR_0001s17920	1	14853253	14860416	16.2684	12.004	19.8041	8.91208	14.872	14.8553	11.2742	11.1512	12.1337	10.0254	10.0254	9.57964	12.0224	18.7665	15.5486	17.4819	7.95128	9.87433	5.92568	10.7507	12.4613	3.72419
POPTR_0001s17930	1	14868420	14871833	24.9722	21.1857	17.7897	20.296	18.7732	16.0794	16.7019	14.1963	18.4322	23.0707	23.0707	24.5906	18.3472	23.2107	15.451	19.3578	8.8251	15.4622	11.3127	11.0118	18.1069	4.58327
POPTR_0001s17940	1	14874690	14886200	60.0046	53.7595	64.0812	66.7428	47.5236	53.6408	52.7552	45.3919	47.1055	48.2328	48.2328	39.1875	31.9724	38.7607	27.8819	45.3749	28.8571	41.5427	28.7767	27.7359	44.878	11.8643
POPTR_0001s17950	1	14901729	14903913	0	0	0	0	0	0	0	0	0	0	0	0	0	0	0	0	0	0	0	0	0	0
POPTR_0001s17960	1	14937564	14941952	0.781511	0.322817	0.457942	0.284996	0.335611	0.310941	0.515081	0	0.673195	0.358134	0.358134	1.27804	0.575598	1.14443	1.36078	0.134266	0.19554	0.306903	0.0252702	0.350451	0.488482	0.385118
POPTR_0001s17970	1	14951875	14954090	23.0046	27.9384	23.3154	29.7997	29.5391	39.5111	26.6116	17.2872	39.2863	19.2076	19.2076	19.1723	13.1295	17.217	12.7853	14.3058	8.97052	10.1536	8.14263	5.17683	20.1881	9.71533
POPTR_0001s17980	1	14954845	14961140	2.80953	2.15637	1.19825	2.08431	2.88347	1.1852	1.50547	2.39861	1.48807	1.85983	1.85983	2.5163	3.69696	3.50435	3.12738	2.45388	1.53072	1.93704	1.92601	1.7815	2.19515	0.721145
POPTR_0001s17990	1	14969232	14970967	10.3726	8.91638	7.2173	6.93269	9.22035	5.28925	6.2009	6.6436	7.90465	7.7424	7.7424	12.3502	9.69663	12.8405	9.44669	6.3279	3.37609	4.5642	2.53445	4.07741	7.46983	2.76464
POPTR_0001s18000	1	14988932	14990983	4.25386	3.50396	3.01524	3.09464	3.53998	1.95778	3.06554	3.49653	2.65496	2.90901	2.90901	3.23631	9.1943	4.71557	5.67315	2.87578	3.92423	2.9453	4.13824	2.0115	3.65574	1.56708
POPTR_0001s18010	1	14991539	14992524	0	0	0	0	0	0	0	0	0	0	0	0	0	0	0	0	0.548931	0.258844	0	0	0.0403887	0.132923
POPTR_0001s18020	1	14996180	14997102	1.10833	1.34553	0.316316	0.42626	0.443038	0.558073	0.804039	0.79331	0.664705	1.14861	1.14861	0.273191	0.229649	0.733955	0.491028	0	0.233964	0.0551702	0.73814	0.181548	0.584673	0.39004
POPTR_0001s18030	1	14999921	15001956	1.57087	1.25743	1.03762	1.07719	0.62439	0.497234	1.41641	0.985531	1.13093	0.697921	0.697921	1.85875	3.09722	1.68817	1.55106	1.06563	1.44962	1.00544	1.03482	0.794058	1.22691	0.57583
POPTR_0001s18040	1	15016776	15022271	95.9236	80.7933	58.7612	75.6548	72.8396	54.3272	71.2874	63.1957	64.0357	85.7226	85.7226	93.1377	44.4147	61.6894	40.7197	47.483	32.8998	50.6225	29.177	36.9782	62.2693	20.1513
POPTR_0001s18050	1	15039718	15047863	0.845139	0.344457	0.263165	0.496463	0.313222	0.0967333	0.125432	0.495138	0.364538	0.573444	0.573444	0.539808	0.191071	0.600306	0.37449	0.683927	0.182502	0.768796	0.0590512	0.402672	0.41469	0.224132
POPTR_0001s18060	1	15056832	15057796	2.85	1.0646	1.35517	0.730789	1.06328	1.27485	0.861462	1.35996	1.55397	2.95379	2.95379	1.24885	0.492105	1.50908	0.0935291	0.939714	0	1.32408	0.194674	0.72619	1.22749	0.858178
POPTR_0001s18070	1	15058565	15059452	0	0	0	0	0	0	0	0	0	0	0	0	0	0	0	0	0	0	0	0	0	0
POPTR_0001s18080	1	15066989	15067507	0	0	0	0	0	0	0	0	0	0.277252	0.277252	0	0	0	0	0.0661191	0	0	0	0	0.0310312	0.0854864
POPTR_0001s18090	1	15078310	15080872	1.2143	0.655116	1.11668	5.4388	10.3987	2.67253	9.78894	3.95046	5.97495	1.84684	1.84684	3.41468	1.73341	5.62255	5.92285	0.774107	0.256374	0.671558	1.65902	2.23861	3.35987	2.95956
POPTR_0001s18100	1	15089974	15093633	0	0	0	0.166136	0.0493344	0	0	0	0	0	0	0.0190592	0	0.0204291	0.182246	0.0764516	0	0	0	0	0.0256828	0.0546192
POPTR_0001s18110	1	15140348	15142864	0	0	0	0	0	0	0	0	0	0	0	0	0	0	0	0	0	0	0	0	0	0
POPTR_0001s18120	1	15167491	15170166	1.38491	1.83336	1.29333	3.71946	0.120818	7.8929	0.616641	0.75141	1.0917	1.99627	1.99627	0.108646	0.176134	0.250175	0.520298	0.112112	0	0.225663	0	0.103038	1.20966	1.84092
POPTR_0001s18130	1	15176061	15181001	1.86177	1.68243	1.67605	1.75401	1.53141	1.20602	2.41987	2.30448	1.30601	2.24662	2.24662	1.40528	2.51653	1.74188	2.5029	1.78214	1.56458	1.35051	1.68269	1.49418	1.8138	0.414837
POPTR_0001s18140	1	15186316	15187813	0	0	0	0	0	0	0	0	0	0	0	0	0	0	0	0	0	0	0	0	0	0
POPTR_0001s18150	1	15200126	15203832	2.78773	3.39799	3.52162	3.28133	1.77222	4.21196	3.56523	3.52714	2.62315	4.03291	4.03291	1.7699	2.27504	2.45581	2.40898	2.02748	1.41277	1.18669	2.1001	1.21017	2.68006	0.968111
POPTR_0001s18160	1	15206561	15209882	2.01312	2.05992	1.24937	0.592712	0.672006	0.499702	0.666796	3.34319	0.992949	2.94072	2.94072	1.05031	0.326528	0.865605	1.17177	0.796752	0.351009	0.836828	0.17943	0.745506	1.21475	0.936925
POPTR_0001s18170	1	15209984	15210358	0.576333	0.129171	0	0.21278	0	0	0.125424	1.10057	0.0754342	0.143432	0.143432	0.28411	0.0716505	0.183193	0.136178	0.205247	0.292016	0.27541	0	0.151048	0.205271	0.250183
POPTR_0001s18180	1	15236294	15236836	0.238812	0.26762	0.13632	0	0.381845	0.721494	0	0.227982	0.260477	0.297165	0.297165	0.078499	0	0.0421714	0	0.0943506	0	0	0	0	0.152195	0.186887
POPTR_0001s18190	1	15261072	15261501	0	0	0	0	0	0	0	0	0	0	0	0	0	0	0	0	0	0	0	0	0	0
POPTR_0001s18200	1	15273724	15274633	0.660336	0.246824	0.375176	0.751762	0.68633	0.831816	0.616284	0.119608	0.434238	0.274074	0.274074	0.724714	1.08748	0.450364	3.11772	0.223095	0.197987	0.701617	0.423643	0.707746	0.645244	0.635129
POPTR_0001s18210	1	15288162	15290056	467.674	609.477	552.052	558.736	520.562	557.618	364.846	290.82	335.271	469.521	469.521	173.635	256.096	207.539	192.725	222.299	167.618	152.919	166.107	194.557	346.48	162.444
POPTR_0001s18220	1	15301773	15302673	0.0142092	0.000240236	0.00747193	0.00129825	0.00198847	0.000439983	0.0170852	0.00148277	0.000841365	0.00305689	0.00305689	0.00116047	0.000696495	0.197225	2.34299	0.112057	1.44993	0.193381	0.931238	0.29573	0.278779	0.610506
POPTR_0001s18230	1	15301934	15304366	1.53826	0.865739	0.406949	0.786784	1.40573	1.36928	1.32515	1.44991	0.993859	1.75581	1.75581	1.15597	7.78983	3.74941	5.29294	1.12651	2.54842	3.19237	3.48225	0.644752	2.13179	1.81311
POPTR_0001s18240	1	15305439	15306757	14.3533	21.85	15.2067	18.2707	14.1789	39.3729	10.1986	7.0391	16.2337	16.7152	16.7152	10.6143	7.86375	5.12127	4.04569	3.73443	2.53193	2.42732	2.67955	1.76063	11.5457	9.0706
POPTR_0001s18250	1	15317848	15319491	0	0	0	0	0	0	0	0	0	0	0	0.0277451	0	0	0	0	0	0	0	0	0.00138725	0.00620399
POPTR_0001s18260	1	15328805	15334702	16.0868	14.8873	11.5723	14.5217	14.2258	7.33531	9.04952	11.8547	10.8501	12.3252	12.3252	10.5442	9.44315	8.58541	5.49335	7.07785	4.14517	6.73997	5.08389	4.20278	9.81748	3.68612
POPTR_0001s18270	1	15335286	15337534	0.325349	0.208186	0.11926	0.214496	0.222742	0.0936091	0.354029	0.133121	0.304024	0.404848	0.404848	0.0686305	0.0577827	0.270859	0	0.0275852	0.23548	0.138815	0.0285732	0.152266	0.188225	0.126369
POPTR_0001s18280	1	15338204	15338912	0.548221	0.136641	0.0521961	0.450181	0.292442	0	0.26538	0.058213	0.558456	0.379091	0.379091	0.600957	0.113706	0.355282	0.10804	0.18094	0	0.109251	0.0749667	0.0399456	0.23515	0.19751
POPTR_0001s18290	1	15342028	15347318	0.26653	0.158126	0.107386	0.318355	0.135371	0.0631562	0.15346	0.104702	0.287229	0.214544	0.214544	0.270516	0.243668	0.440155	0.324091	0.353611	0.178725	0.224763	0	0.0821804	0.207056	0.109652
POPTR_0001s18300	1	15351962	15356101	1.3351	0.154813	0.0919999	0.580933	0.279797	0.0463266	0.734827	0.102582	0.954066	0.0954458	0.0954458	0.733947	0.391203	0.902505	2.0489	0.819927	0.418011	0.22001	0.330261	0.895042	0.561557	0.508594
POPTR_0001s18310	1	15366074	15367590	0	0	0	0	0	0	0	0	0	0	0	0	0	0	0	0	0	0	0	0	0	0
POPTR_0001s18320	1	15375496	15375721	0	0.214333	0.654992	0	1.46785	0	0	0	0	0.712575	0.712575	0.188568	0.118889	0	0	0	1.45348	0	1.1758	0	0.334953	0.510211
POPTR_0001s18330	1	15377659	15380276	7.41292	5.49313	8.98654	5.50102	3.57531	4.53046	5.82487	8.67066	3.47513	6.70694	6.70694	4.81953	6.4804	3.6288	3.03968	2.50271	2.7734	2.1792	3.46539	2.94568	4.93594	2.05653
POPTR_0001s18340	1	15384496	15389502	3.2459	2.55371	2.69374	2.79258	3.46284	3.14797	2.43565	2.59878	3.03549	3.43712	3.43712	2.52528	3.83896	2.06459	2.51696	2.60018	2.0464	2.42432	2.97951	2.97664	2.84069	0.482698
POPTR_0001s18350	1	15397432	15398009	0	0	0	0	0	0	0	0	0	0	0	0	0	0	0	0	0	0	0	0	0	0
POPTR_0001s18360	1	15402334	15410863	4.15624	3.55034	4.00174	3.21524	3.26592	3.93836	5.51405	4.15103	2.55841	3.13036	3.13036	2.86935	2.66131	3.53574	2.26993	3.33484	2.50484	2.32908	2.05802	1.84004	3.20076	0.879626
POPTR_0001s18370	1	15416756	15418154	204.098	236.634	129.285	186.015	200.027	160.148	138.467	84.5869	153.418	205.225	205.225	113.71	49.3929	68.6828	44.2105	111.198	31.4727	68.7488	40.9077	124.001	127.773	64.6374
POPTR_0001s18380	1	15427338	15430216	0	0	0	0	0	0	0	0	0	0	0	0	0	0	0	0	0	0	0	0	0	0
POPTR_0001s18390	1	15439879	15442554	0	0	0	0	0	0	0.0386157	0.135367	0	0	0	0	0	0	0	0	0	0	0	0	0.00869914	0.0310364
POPTR_0001s18400	1	15463326	15468303	24.775	22.7612	18.8804	17.5614	12.8289	18.7267	16.94	11.8032	16.8415	13.4976	13.4976	17.7989	7.32439	28.3222	11.3714	23.7801	6.45512	16.7886	5.41371	14.6459	16.0007	6.07233
POPTR_0001s18410	1	15469189	15472905	10.3665	14.7817	11.7053	15.2838	10.3884	8.73744	15.6512	4.63026	11.1344	5.95515	5.95515	9.63485	13.5016	9.10316	19.8782	7.04719	5.89186	4.60501	5.29523	8.40859	9.89775	4.232
POPTR_0001s18420	1	15479946	15481744	3.41133	1.59263	2.55632	1.64049	2.45536	1.64631	1.62443	1.32347	1.86012	3.49325	3.49325	2.66351	2.01081	1.0726	2.58086	0.695653	0.720413	0.806557	0.895887	0.744559	1.86439	0.941306
POPTR_0001s18430	1	15506075	15508148	1.34431	0.251166	0.548011	0.945246	0.522031	0.290201	2.78682	0.763904	0.628517	0.995627	0.995627	1.34144	0.159231	0.610528	0.30238	0.645973	0.243343	0.172131	0	0.503391	0.702494	0.620986
POPTR_0001s18440	1	15508565	15509627	0	0	0	0	0	0	0	0	0	0	0	0	0	0	0	0	0	0	0	0	0	0
POPTR_0001s18450	1	15513072	15515375	0	0	0	0	0	0	0	0	0	0	0	0	0	0	0	0	0	0	0	0	0	0
POPTR_0001s18460	1	15516839	15517533	31.8421	32.1277	21.6717	26.867	22.4938	19.9805	20.3024	15.08	52.5832	60.9731	60.9731	42.4646	18.4033	40.6225	26.6705	30.2313	10.0828	32.357	18.6586	23.0641	30.3725	14.4717
POPTR_0001s18470	1	15519041	15523766	2.43906	0.977504	0.990882	0.870985	3.68908	1.39864	1.27844	0.83317	1.14175	2.149	2.149	1.31692	13.9037	1.64145	10.4231	2.57894	6.21294	1.34019	8.73623	5.28576	3.46784	3.6581
POPTR_0001s18480	1	15543822	15544479	0	0	0	0	0	0	0	0	0	0	0	0	0	0	0	0	0	0	0	0	0	0
POPTR_0001s18490	1	15550562	15552881	0.0439846	0.14811	0	0	0.422566	0.133094	0.0959525	0.0843861	0.0287849	0.0547322	0.0547322	0	0.658115	0.0467157	0.0780721	0.0262313	0.279772	0.158324	0.0543416	0.260348	0.131413	0.164487
POPTR_0001s18500	1	15556633	15559327	25.7282	8.66602	25.2375	15.2583	105.419	8.14451	49.1307	21.2928	43.1064	30.1885	30.1885	11.6186	121.362	4.59724	59.6032	21.9492	94.2435	6.86224	139.465	71.5521	44.6807	40.927
POPTR_0001s18510	1	15572643	15574614	0	0	0	0	0	0.217682	0	0	0	0	0	0	0	0	0	0	0	0	0	0	0.0108841	0.0486752
POPTR_0001s18520	1	15579378	15579678	0	0	0	0	0	0	0	0	0	0	0	0	0	0	0	0	0	0	0	0	0	0
POPTR_0001s18530	1	15586573	15588352	0	0	0	0	0	0	0	0	0	0	0	0	0	0	0	0	0	0	0	0	0	0
POPTR_0001s18540	1	15591089	15594034	13.3759	14.9886	9.8907	9.12063	10.3526	7.85842	9.70466	7.54638	7.59251	8.32022	8.32022	10.0166	8.94465	6.81791	4.8185	5.05225	4.78166	4.11611	6.72763	4.94621	8.16462	2.8342
POPTR_0001s18550	1	15594807	15598430	0.0806436	0.150619	0.0460333	0.148882	0.180519	0.243644	0.0584999	0.17964	0.193511	0.0333505	0.0333505	0.265036	0.0167095	0.170894	0	0.0956805	0	0.032114	0	0	0.0964563	0.087246
POPTR_0001s18560	1	15609316	15611485	1.14612	1.46786	1.12101	0.453397	0.471212	0.494672	0.534477	1.71943	0.641873	0.611215	0.611215	0	1.42408	2.08174	1.2564	0.19435	0.207377	1.46655	0.603933	0.429112	0.846801	0.570208
POPTR_0001s18570	1	15617512	15621222	6.21577	3.03342	5.61045	5.0289	4.3105	4.89645	5.02267	6.19831	3.68568	8.26938	8.26938	5.76456	5.89136	7.36744	5.08926	5.93581	3.95587	5.47802	4.78484	3.81171	5.43099	1.40818
POPTR_0001s18580	1	15622095	15623620	0	0.124683	0.238141	0.102693	0.160114	0.0560321	0.242131	0.106216	0.109219	0.27669	0.27669	0.137124	0.24209	0.176827	0.0656258	0.0330236	0	0.0332299	0.239404	0.109349	0.136464	0.0913449
POPTR_0001s18590	1	15623657	15631882	13.6359	13.7705	18.8478	18.2238	19.5115	22.5983	11.1712	10.7563	12.8308	11.3096	11.3096	12.2869	9.15845	8.72406	6.0413	8.36824	7.14772	8.53663	9.04673	5.71706	11.9496	4.67543
POPTR_0001s18600	1	15654615	15655057	0	0	0	0	0	0	0	0	0	0	0	0	0	0	0	0	0	0	0	0	0	0
POPTR_0001s18610	1	15662919	15665844	2.90665	1.56516	2.03608	2.92664	1.66588	1.17844	1.80725	1.36955	2.59348	2.1599	2.1599	3.38693	2.74535	2.07949	3.1439	2.0608	2.15127	2.02942	1.92609	1.70656	2.17994	0.596527
POPTR_0001s18620	1	15674523	15676317	6.76375	5.40615	4.98207	3.99425	8.34971	5.10885	4.38389	4.131	2.83159	3.15526	3.15526	4.26662	6.83316	4.68967	5.9634	3.57191	3.59048	3.00046	2.66025	1.98804	4.44129	1.61267
POPTR_0001s18630	1	15679671	15686478	20.7619	28.7373	19.1417	20.1465	18.2931	20.5795	17.2271	13.014	20.4721	18.281	18.281	19.2628	6.58711	8.33324	8.49995	10.7322	7.55961	10.7559	5.59687	7.30712	14.9785	6.41842
POPTR_0001s18640	1	15693577	15697350	59.9645	41.1904	47.4008	56.5433	40.2867	32.503	43.2574	30.2813	70.2279	49.4802	49.4802	80.7952	15.1919	63.4193	36.7098	47.2473	11.2807	35.7243	7.36595	16.8574	41.7604	19.5427
POPTR_0001s18650	1	15713611	15714106	0	0	0	0	0	0	0	0	0	0	0	0	0	0	0	0	0	0	0	0	0	0
POPTR_0001s18660	1	15722916	15726663	2.23397	0.884885	0.909953	0.603381	1.41149	0.740907	1.27465	0.598137	2.29958	1.59262	1.59262	1.78666	1.152	1.9055	3.05805	1.05115	0.448779	0.227868	0.268086	0.821117	1.24307	0.745236
POPTR_0001s18670	1	15752104	15757774	2.56499	5.36664	5.08329	5.78043	3.5187	5.00196	4.2686	3.54784	2.32431	1.5712	1.5712	1.71755	1.18902	1.18354	1.26446	1.58923	0.654317	1.31755	0.907366	1.01513	2.57187	1.69828
POPTR_0001s18680	1	15817243	15820516	59.7504	47.7652	32.2101	43.4923	41.2805	41.3415	34.4626	26.4486	45.1208	37.7895	37.7895	52.4519	17.4648	27.8427	45.1217	23.1506	10.7906	23.5484	11.9146	29.9825	34.4859	13.1843
POPTR_0001s18690	1	15821217	15825103	9.32553	10.6479	8.11239	11.6893	11.0434	7.96763	9.47592	6.22762	8.7886	10.3547	10.3547	9.06489	4.14716	4.01838	3.80045	4.43203	2.82341	4.38923	2.8854	3.38375	7.14662	3.10876
POPTR_0001s18700	1	15830415	15832311	0	0	0	0	0	0	0	0	0	0	0	0	0	0	0	0	0	0	0	0	0	0
POPTR_0001s18710	1	15849979	15851825	0.894335	0.383268	0.698122	0.752828	0.63097	0.397424	0.572555	0.653043	0.671368	0.8839	0.8839	0.907875	0.71961	0.808277	0.388519	0.515252	0.399874	0.392873	0.339653	0.172376	0.603301	0.219593
POPTR_0001s18720	1	15855774	15860488	6.58992	8.75228	9.33036	6.51215	6.59518	14.7063	8.09281	5.19225	5.42565	4.59214	4.59214	3.18068	3.30424	6.56648	6.22592	3.06645	6.77019	3.28265	4.25926	1.91742	5.94772	2.87064
POPTR_0001s18730	1	15867375	15869029	422.666	438.879	364.41	679.278	387.843	278.284	356.619	198.139	466.818	597.108	597.108	600.304	70.6165	259.655	35.3854	172.169	29.8922	227.219	44.4286	59.8367	314.333	209.813
POPTR_0001s18740	1	15869733	15871224	0.186047	0.138993	0	0	0.0594931	0	0.134975	0.177435	0.243511	0	0	0.122291	0.0385571	0.0985614	0.5495	0.147226	0.156987	0.481572	0	0.0406333	0.128789	0.152648
POPTR_0001s18750	1	15885906	15893308	3.55589	2.52022	1.76952	2.03421	2.44953	2.67866	2.44739	2.94537	3.4608	2.57124	2.57124	2.92197	2.2957	2.66496	2.69316	2.32721	1.88649	2.5056	1.56966	1.83227	2.48505	0.514642
POPTR_0001s18760	1	15897827	15902778	27.0413	23.193	18.8949	24.7954	23.3111	19.0167	24.7677	24.0973	21.586	28.2835	28.2835	28.5344	29.0658	25.7607	21.0474	25.5062	17.0032	22.4168	14.3506	12.8349	22.9895	4.66875
POPTR_0001s18770	1	15910295	15914628	1.75101	2.21452	1.649	1.59318	1.55986	1.43584	1.76903	1.95774	1.12929	1.5246	1.5246	1.07278	0.513104	1.20573	0.605784	1.3807	0.554459	0.762038	0.430588	0.55657	1.25952	0.533377
POPTR_0001s18780	1	15916907	15919828	4.97892	10.3626	7.98834	10.4665	8.3496	6.8268	7.73998	6.23186	5.0378	4.06074	4.06074	2.82577	7.28241	4.34482	2.27374	2.11095	2.75556	1.67458	2.88071	2.71392	5.24832	2.74958
POPTR_0001s18790	1	15923337	15925812	2.61095	3.17447	8.3239	2.6665	2.82446	5.20304	5.31941	1.96234	1.30877	1.79628	1.79628	0.657334	1.51921	0.912269	1.0173	2.47242	2.32213	1.22793	1.19547	2.54728	2.54289	1.84771
POPTR_0001s18800	1	15960603	15961652	1.39947	1.79851	0.880896	1.44359	1.34278	0.870647	1.07509	0.66812	1.64286	1.12617	1.12617	1.03504	0.716572	0.283247	1.41035	0.488666	0.0782109	0.540746	0	0.242495	0.908481	0.522913
POPTR_0001s18810	1	15993541	15995794	0.0251894	0	0	0.279023	0	0.481901	0	0.072146	0	0	0	0	0	0.0400387	0.0595185	0	0	0	0	0	0.0478908	0.12035
POPTR_0001s18820	1	16007594	16009170	0	0	0	0.0503842	0.0523569	0	0	0.052102	0	0.0679128	0.0679128	0	0	0	0	0	0	0	0	0	0.0145334	0.0261517
POPTR_0001s18830	1	16009877	16010393	0	0	0	0	0.0802063	0	0	0	0	0.104037	0.104037	0.0824385	0	0	0	0	0	0	0	0	0.0185359	0.038392
POPTR_0001s18840	1	16010194	16011428	0	0	0.091829	0	0	0	0	0	0	0	0	0	0	0	0	0	0	0	0	0	0.00459145	0.0205336
POPTR_0001s18850	1	16026488	16029381	9.33027	13.6054	6.51811	17.1175	9.10138	20.4439	6.11739	6.52262	6.3354	10.1996	10.1996	4.73397	3.37352	1.59256	2.97446	2.10866	0.791184	1.93535	1.99102	1.94426	6.84681	5.43271
POPTR_0001s18860	1	16031534	16031758	0	0	0	0	0	0	0	0	0	0	0	0	0	0	0	0	0	0	0	0	0	0
POPTR_0001s18870	1	16038937	16039600	0	0	0	0	0	0	0	0	0	0	0	0	0	0	0	0	0	0	0	0	0	0
POPTR_0001s18880	1	16041328	16045725	30.2194	21.103	16.7885	26.2405	18.554	17.1291	19.4832	18.1777	23.1603	27.9663	27.9663	22.5313	12.468	11.4012	8.79249	8.79971	6.68239	8.5342	7.71824	8.34332	17.103	7.68307
POPTR_0001s18890	1	16066437	16067577	0	0	0	0	0	0	0	0	0	0	0	0	0	0	0	0	0	0	0	0	0	0
POPTR_0001s18900	1	16078566	16079657	0	0	0	0.0880713	0	0	0	0	0	0	0	0	0	0.0504001	0.0563652	0	0	0	0.0586601	0	0.0126748	0.0268541
POPTR_0001s18910	1	16088032	16089307	0	0	0	0	0	0	0	0	0	0	0	0	0	0	0	0	0	0	0	0	0	0
POPTR_0001s18920	1	16113672	16115134	0	0	0	0	0	0	0	0	0	0	0	0	0	0	0	0	0.0935574	0	0	0	0.00467787	0.0209201
POPTR_0001s18930	1	16116066	16123266	86.9144	84.9944	90.6946	89.0762	79.3762	85.6903	87.6103	68.5418	96.1035	86.7365	86.7365	65.8203	58.9911	59.1093	53.4534	67.4113	47.593	56.2972	52.6589	55.2087	72.9509	15.8347
POPTR_0001s18940	1	16141369	16142117	0	0	0	0	0	0	0	0	0	0	0	0	0	0	0	0	0	0	0	0	0	0
POPTR_0001s18950	1	16181859	16182907	0.246991	0.0461766	0	0.608554	0.0790594	0	0.0896739	0.0393373	0.485396	0.0512745	0.0512745	0.0609427	0.998851	0.240124	5.15966	0.366848	0.0260952	0	0.0759953	2.34871	0.548748	1.21409
POPTR_0001s18960	1	16204600	16206195	0	0	0	0	0	0	0	0	0	0	0	0	0	0	0	0	0	0	0	0	0	0
POPTR_0001s18970	1	16212061	16212988	0	0	0	0	0	0	0	0	0	0	0	0	0	0	0	0	0	0	0	0	0	0
POPTR_0001s18980	1	16234016	16234910	4.34636	2.76022	2.06727	2.85289	2.59453	1.36189	3.31073	2.53553	5.62539	4.26618	4.26618	4.28549	6.30472	3.91403	3.08071	4.04136	2.72212	4.35583	3.11753	1.8669	3.48379	1.23657
POPTR_0001s18990	1	16237048	16240927	12.5696	11.9018	5.9325	10.7242	11.7819	11.095	12.5962	11.0724	8.8646	12.0275	12.0275	8.29325	10.1232	6.48362	6.55531	6.04525	7.98849	5.576	8.37953	5.40913	9.27235	2.60155
POPTR_0001s19000	1	16241246	16245702	2.49187	4.11276	2.55995	2.55103	2.17337	3.55861	3.5002	2.42236	2.81637	2.76181	2.76181	1.16151	1.21089	1.27209	0.882895	0.887243	0.516504	1.10957	1.42046	0.801319	2.04863	1.05379
POPTR_0001s19010	1	16243904	16244104	0	0	0	0	0	0	0	0	0	0	0	0	0	0	0	0	0	0	0	0	0	0
POPTR_0001s19020	1	16262050	16264192	9.76723	9.74148	4.30713	7.39388	10.2608	9.34443	2.97568	5.22159	8.94792	7.16826	7.16826	8.88414	2.64124	6.41515	2.62511	4.46384	1.51552	4.20051	2.01103	1.91969	5.84864	3.01299
POPTR_0001s19030	1	16308387	16316365	8.96581	10.6686	16.3956	10.5739	15.1512	20.8784	19.6046	14.3056	11.6263	14.5755	14.5755	10.7187	16.4919	12.8416	9.12874	17.4364	12.259	9.53978	10.1545	6.9443	13.1418	3.74854
POPTR_0001s19040	1	16351861	16352484	0	0	0	0	0	0	0	0	0	0	0	0	0	0	0	0	0	0	0	0	0	0
POPTR_0001s19050	1	16353427	16359654	50.3112	49.9165	52.2601	49.1857	41.3773	137.763	47.0277	41.7014	42.5735	52.57	52.57	36.1819	21.8791	29.7463	29.2049	31.1588	21.0635	21.5618	24.1683	27.5556	42.9888	25.0704
POPTR_0001s19060	1	16363118	16363439	4.29316	3.15763	1.03328	1.98218	1.28781	1.35192	3.35741	1.02526	1.58079	1.33453	1.33453	2.18354	0.751029	1.49303	2.69523	1.11542	2.12538	0.400926	1.48512	1.75909	1.78736	0.9576
POPTR_0001s19070	1	16364677	16367647	7.75787	7.09104	4.92369	5.33984	6.26809	6.03188	6.59155	6.23776	4.92087	5.29275	5.29275	5.67077	8.84369	8.02967	7.66301	5.24773	2.81502	3.4918	4.51868	5.29831	5.86634	1.50315
POPTR_0001s19080	1	16415722	16417686	0	0	0	0.0591056	0	0	0.0696799	0	0.544802	0	0	0	0	0	0.339997	0	0	0	0	0	0.0506792	0.139433
POPTR_0001s19090	1	16451949	16458205	5.26142	3.97695	3.46792	3.89317	4.04559	2.20768	4.13489	4.58421	2.60959	4.96116	4.96116	3.00546	4.52975	4.49045	5.46365	4.10155	5.50105	5.30046	5.17315	4.4869	4.30781	0.933775
POPTR_0001s19100	1	16473198	16474721	6.7017	4.17249	4.46308	6.60487	2.578	3.03219	3.87541	2.65817	4.02586	4.51163	4.51163	13.9981	12.0359	5.88331	7.80223	2.55585	4.4698	4.40932	5.37426	3.94559	5.38047	2.97729
POPTR_0001s19110	1	16475516	16481155	15.3849	14.3184	9.1584	11.4362	10.9622	8.4899	12.0961	13.858	10.5761	16.6496	16.6496	9.12338	12.2283	15.3468	13.6551	13.2234	7.65939	12.0096	7.23472	9.62281	11.9841	2.88652
POPTR_0001s19120	1	16533935	16537468	5.78487	8.01747	10.5032	4.29675	4.77792	12.0035	22.5784	5.917	6.67503	6.79035	6.79035	6.44456	4.36719	7.55755	7.47676	4.71197	4.44855	4.70221	3.81663	4.77889	7.12196	4.20332
POPTR_0001s19130	1	16553253	16558030	27.2166	18.0792	30.3922	22.5361	15.3541	19.2864	22.7948	15.7701	24.3087	24.2517	24.2517	19.8206	7.95447	14.8834	7.4192	18.3381	5.48805	13.1	6.82741	6.44918	17.2261	7.49216
POPTR_0001s19140	1	16563277	16565555	4.19558	2.7926	1.72891	2.417	1.75506	2.41457	1.37329	3.31315	2.89014	2.78692	2.78692	3.81028	0.509969	2.52324	0.577653	2.00333	0.119897	1.69603	0.135786	0.392381	2.01114	1.20426
POPTR_0001s19150	1	16577108	16580127	0.0343055	0	0	0.0633275	0	0	0.0373285	0.0654997	0	0	0	0	0	0.0181739	0	0.0610814	0	0	0	0	0.0139858	0.0240832
POPTR_0001s19160	1	16583813	16585192	0.880645	0.246719	0.251334	0	0.211234	0.0739019	1.99643	0.560293	0.0960537	0.273957	0.273957	0.0723539	2.7827	7.07574	2.7743	4.00702	0.836579	1.27126	0.676742	2.74064	1.35509	1.78496
POPTR_0001s19170	1	16601857	16604703	180.747	172.697	253.548	205.27	247.445	229.885	169.529	158.334	263.801	212.525	212.525	133.555	118.712	83.7524	53.9649	88.3807	43.0497	71.6675	55.5789	43.0547	149.901	75.714
POPTR_0001s19180	1	16622751	16624993	63.2433	75.8337	185.42	37.698	42.4457	378.731	264.246	65.2569	66.848	142.488	142.488	120.965	1.34114	11.9495	1.40852	6.6045	0.11986	18.6516	0.0465377	0.669596	81.3227	100.748
POPTR_0001s19190	1	16649962	16655559	37.8967	33.5563	32.3745	43.8509	26.6317	35.1343	27.2089	21.8864	42.8995	36.7023	36.7023	41.643	14.0935	19.6718	13.2164	20.1394	10.5427	20.0029	10.0912	12.5753	26.841	11.4551
POPTR_0001s19200	1	16666523	16676878	4.22173	2.64085	2.87783	3.00757	2.43776	2.16706	3.05539	2.44565	1.77022	1.78487	1.78487	2.62697	2.26773	3.88633	2.83265	1.93367	2.06373	2.43516	1.92725	2.56467	2.5366	0.66052
POPTR_0001s19210	1	16696875	16700655	0.700859	0.583971	0.707825	0.298547	0.655061	0.904972	2.2293	1.52712	0.211718	0.446986	0.446986	0.602485	8.05484	0.837805	3.46033	0.330648	3.1869	0.37567	1.99987	0.929816	1.42459	1.82119
POPTR_0001s19220	1	16716996	16718729	3.50604	0.591043	0.292247	0.630155	0	0.0625019	0.607808	0.355269	0.446757	0.540572	0.540572	0.550716	1.58176	1.23296	5.4069	0.368363	1.33632	0.444737	0.953768	0.792858	1.01207	1.28021
POPTR_0001s19230	1	16720276	16722358	0.274071	0.131628	0.0670485	0.325263	0	0.0788634	0.0426032	0	0	0.0487201	0.0487201	0.0965123	0.219055	0.103714	0.115641	0.0232375	0	0.257261	0.192563	0	0.101245	0.101498
POPTR_0001s19240	1	16739544	16741104	0	0	0	0	0	0	0	0	0	0	0	0	0	0	0	0	0	0	0	0	0	0
POPTR_0001s19250	1	16794925	16797067	0.482422	0.144164	0.495669	0.0890661	0	0.129574	0.384978	0.122818	0.0841899	0.12006	0.12006	0.190268	0.0999669	0.289521	0.151985	0.362682	0.14258	0.153631	0	0.042145	0.180289	0.145713
POPTR_0001s19260	1	16836000	16837378	0	0	0	0	0	0	0	0	0	0	0	0	0	0	0.0294503	0	0	0	0	0	0.00147251	0.00658529
POPTR_0001s19270	1	16885346	16886901	1.02354	1.45582	2.59525	2.3257	1.96375	2.81487	1.15661	0.601338	1.21071	0.636677	0.636677	1.76598	0.440504	0.979972	0.488344	0.60744	0.548429	0.493818	0.435643	0.644841	1.1413	0.762496
POPTR_0001s19280	1	16894941	16895732	0	0	0	0	0	0	0	0	0	0	0	0	0	0.0358358	0	0	0	0	0	0	0.00179179	0.00801313
POPTR_0001s19290	1	16910249	16911923	0.671456	0.0376373	0	0.43403	0	0.0338215	0.146182	0.0962011	0.439487	0.0415913	0.0415913	0.0662326	0.459328	0.249051	1.34842	0.318949	0	0	0.103245	0.72619	0.260671	0.343773
POPTR_0001s19300	1	16913450	16913949	0.700405	2.57894	0.0856645	1.01603	0.76794	0.503859	3.91933	2.48346	1.0475	3.23644	3.23644	0.443951	5.16213	1.85515	0.886578	1.60344	3.92881	1.37448	8.18036	0.983382	2.19971	1.98253
POPTR_0001s19310	1	16923533	16924204	2.66821	4.52783	2.93695	4.50364	4.53416	3.14771	3.40113	2.91128	0.798245	0.853199	0.853199	1.01471	2.03778	0.76735	1.12568	0.497719	0.241392	0.546313	1.31213	0.549445	1.9614	1.48424
POPTR_0001s19320	1	16939443	16940335	0.325	0	0.0463748	0.0499954	0.103926	0.272733	0.176831	0.155141	0.106345	0	0	0.0801061	0.134681	0.0286956	0.35187	0.25709	0	0	0.233103	0.141962	0.123193	0.11433
POPTR_0001s19330	1	16941796	16944351	17.2986	26.5403	21.9507	23.5787	21.1674	19.3888	17.9426	16.1051	14.7199	19.6839	19.6839	13.2266	9.0947	7.44692	4.8414	7.15592	4.07415	4.6393	5.47857	3.99657	13.9007	7.41825
POPTR_0001s19340	1	16968451	16969338	0.0578648	0.25938	0.247714	0.0534194	0	0.757554	0	0.110492	0.0757371	0.288016	0.288016	0.0285251	0	0	0.0341813	0	0	0	0.035573	0	0.111824	0.184354
POPTR_0001s19350	1	16974855	16976962	0	0	0	0	0	0	0	0	0	0	0	0	0	0	0	0	0.0681392	0	0	0	0.00340696	0.0152364
POPTR_0001s19360	1	16997304	17000510	274.556	248.792	253.825	271.379	303.493	253.905	281.318	311.203	236.646	304.981	304.981	295.276	236.799	212.127	179.389	154.728	89.7304	148.4	107.642	113.999	229.158	72.0776
POPTR_0001s19370	1	17017269	17021409	125.999	137.933	93.2754	127.902	220.893	129.086	91.8151	99.9178	79.4082	127.961	127.961	54.3141	51.9587	34.739	26.5643	32.35	30.2565	31.8292	34.4534	25.1964	84.1907	53.0553
POPTR_0001s19380	1	17022301	17023140	0.147778	0.0828021	0.25304	0	0	0.520895	0	0.140737	0	0.183887	0.183887	0	0.0459298	0	0	0	0	0	0	0	0.0779478	0.132205
POPTR_0001s19390	1	17030113	17033327	3.4742	3.27027	3.59328	4.00254	2.21318	2.49135	3.35698	3.21036	2.96454	1.97089	1.97089	3.53554	2.12536	2.19342	2.282	1.8642	1.47876	2.07534	1.19617	1.96696	2.56181	0.794115
POPTR_0001s19400	1	17061780	17062632	1.58182	3.29224	1.7416	3.3901	2.98133	1.36569	2.52063	1.99558	0.702573	1.26516	1.26516	2.50686	2.24773	1.40665	1.36826	0.77133	1.3233	1.08004	2.74397	0.851493	1.82008	0.838296
POPTR_0001s19410	1	17064529	17067456	1.5993	1.73472	1.56478	1.42939	1.68019	0.76716	3.06534	1.40584	1.1457	1.04162	1.04162	2.21472	1.78344	2.59524	2.06897	1.49165	1.38206	1.69809	3.4011	1.18016	1.71455	0.67325
POPTR_0001s19420	1	17098509	17099765	4.07829	3.80893	2.86154	4.34004	4.18485	5.30565	4.43846	0.973375	1.92736	1.76214	1.76214	4.49603	2.04244	0.72016	0.602262	0.874206	1.54272	1.31975	0.278527	0.111355	2.37151	1.65691
POPTR_0001s19430	1	17109929	17112372	0	0	0	0	0	0	0	0	0	0	0	0.0285022	0	0	0	0	0	0	0	0	0.00142511	0.00637329
POPTR_0001s19440	1	17113740	17115916	8.44574	11.8692	7.90259	9.96624	9.44323	8.19833	8.70972	5.49537	6.86462	5.16988	5.16988	5.65806	4.72161	4.49203	3.25925	4.16445	2.5669	4.19051	2.97298	2.43252	6.08466	2.69409
POPTR_0001s19450	1	17121581	17124974	10.1268	8.3954	9.12005	11.7762	4.68853	7.14129	7.7322	5.13622	12.6457	6.99623	6.99623	11.4442	4.72871	9.34621	8.17821	9.83339	4.5286	9.86105	5.56536	5.09935	7.967	2.52743
POPTR_0001s19460	1	17129549	17130945	0	0	0	0	0	0	0	0	0	0	0	0	0	0	0	0	0	0	0	0	0	0
POPTR_0001s19470	1	17135268	17136356	0	0	0	0	0	0	0	0	0	0	0	0	0	0	0	0	0	0	0	0	0	0
POPTR_0001s19480	1	17156994	17160332	4.74099	4.90431	4.2228	4.4803	5.12753	2.4759	4.15929	3.48263	3.38362	3.23611	3.23611	4.48802	8.80458	6.12722	4.67859	3.74293	4.71807	3.27043	3.47082	2.23917	4.24947	1.42605
POPTR_0001s19490	1	17168465	17170386	201.724	210.273	163.759	250.959	138.896	209.224	114.25	114.61	163.177	143.794	143.794	218.864	72.9872	136.743	39.5629	138.995	33.1001	87.9782	43.7443	68.9729	134.77	63.6594
POPTR_0001s19500	1	17172047	17172883	0	0.0666289	0.101828	0.054878	0.0570381	0.239531	0	0	0.0778207	0	0	0	0.0739247	0.0630024	0	0.0352948	0.112959	0	0.219317	0	0.0551111	0.070822
POPTR_0001s19510	1	17188857	17191798	0	0	0	0	0	0	0	0	0	0	0	0	0	0	0	0	0	0	0	0	0	0
POPTR_0001s19520	1	17213551	17216292	0	0	0	0	0	0	0	0	0	0	0	0	0	0	0	0	0	0	0	0	0	0
POPTR_0001s19530	1	17239672	17241168	54.6749	62.5857	52.0534	46.5172	51.2796	65.363	40.9331	33.1396	54.6062	54.5638	54.5638	65.734	47.177	51.8776	37.737	36.4769	23.207	23.623	29.3271	48.5227	46.6981	12.7342
POPTR_0001s19730	1	17362913	17364048	0	0	0	0	0	0	0	0	0.0289626	0	0	0	0	0	0	0	0	0	0	0	0.00144813	0.00647623
POPTR_0001s19740	1	17373449	17375011	0	0	0	0	0	0	0	0	0	0	0	0	0	0	0	0	0	0	0	0	0	0
POPTR_0001s19940	1	17496529	17497200	0	0	0.0640261	0	0	0	0.0813736	0	0	0	0	0.0737309	0	0	0	0.0443844	0	0.0446707	0	0	0.0154093	0.0284455
POPTR_0001s19950	1	17510120	17510602	0	0	0	0	0	0	0	0	0	0	0	0	0	0	0	0	0	0	0	0	0	0
POPTR_0001s19960	1	17530200	17531227	2.49595	0.0799327	7.08147	17.3143	0.750504	15.4434	22.6627	23.9663	31.973	37.8002	37.8002	17.1232	2.2606	2.07696	1.26391	5.03608	3.07121	0.297663	10.7429	4.90621	12.2073	12.6936
POPTR_0001s19970	1	17541027	17541335	0	0	0	0	0	0	0	0	0	0	0	0	0	0	0	0	0	0	0	0	0	0
POPTR_0001s19980	1	17601612	17602547	0	0	0	0	0	0	0	0	0	0	0	0	0	0	0	0	0	0	0	0	0	0
POPTR_0001s19990	1	17622338	17630458	6.06287	6.16177	5.25995	5.20643	2.72378	4.4208	4.25198	3.38516	5.7086	3.86026	3.86026	3.75411	1.50218	3.69243	2.41606	2.36717	1.37815	2.51529	1.52317	2.02007	3.60352	1.53445
POPTR_0001s20000	1	17628358	17628717	0	0	0	0	0	0	0	0	0	0	0	0	0	0	0	0	0	0	0	0	0	0
POPTR_0001s20010	1	17633342	17633949	0	0	0	0	0	0	0	0	0	0	0	0	0	0	0	0	0	0	0	0	0	0
POPTR_0001s20020	1	17635975	17636304	0	0	0	0	0.751845	1.1844	0	0	0	0	0	0	0	0	0.386641	0	0	0	0	0.770241	0.154656	0.34278
POPTR_0001s20030	1	17636486	17636797	0	0	0	0	0.440427	2.76834	0	0	0	0	0	0	0	0	1.53389	0	0	0	0	0.100133	0.242139	0.690076
POPTR_0001s20040	1	17692106	17692663	0	16.1295	11.0723	0	0	0	0	0	20.7755	0	0	0	0	0	0	0	5.73756	0	0	0	2.68574	6.08291
POPTR_0001s20050	1	17695189	17698109	4.50823	2.54375	2.26752	4.83095	1.54252	2.47653	5.04288	1.11371	1.98058	0.941449	0.941449	3.59029	4.97803	1.65342	2.71862	0.58004	0.219637	1.2429	1.06606	0.784923	2.25117	1.56062
POPTR_0001s20060	1	17698744	17699001	0	0	0	0	0	0	0	0	0	0	0	0	0	0	0	0	0	0	0	0	0	0
POPTR_0001s20070	1	17706488	17707933	0	0	0	0.0382508	0	0	0	0	0	0	0	0	0	0	0	0	0	0	0	0	0.00191254	0.00855314
POPTR_0001s20080	1	17732195	17733111	0	0	0	0	0	0	0	0	0	0	0	0	0	0	0	0	0	0	0	0	0	0
POPTR_0001s20090	1	17756934	17757130	0	0	0	0	0	0	0	0	0	0	0	0	0	0	0	0	0	0	0	0	0	0
POPTR_0001s20100	1	17763113	17763882	0	0	0	0	0	0	0	0	0	0	0	0	0	0.0898004	0	0	0	0	0	0	0.00449002	0.02008
POPTR_0001s20110	1	17765686	17766306	0	0	0	0	0	0	0	0	0	0	0	0	0	0	0	0	0	0	0	0	0	0
POPTR_0001s20310	1	17988380	17991106	7.25102	6.66767	6.69377	8.09467	5.98002	6.95059	7.66429	6.72476	6.8686	8.06103	8.06103	5.86931	10.2247	6.66051	8.65352	6.01994	5.75449	4.96356	7.59984	5.72267	7.0243	1.22387
POPTR_0001s20320	1	18055969	18060873	2.86298	1.59282	2.02253	2.05121	1.28677	1.04826	2.3528	2.40821	1.99126	1.56939	1.56939	1.71726	2.43937	3.70141	2.06942	2.22202	2.4597	1.56664	1.7598	1.16739	1.99293	0.622438
POPTR_0001s20330	1	18061203	18062511	3.70779	2.89214	3.33005	2.78483	3.31321	2.34304	4.11402	3.36669	1.71269	2.12534	2.12534	1.32621	5.64955	4.54485	6.05498	2.20068	3.43041	1.80225	2.72652	2.71528	3.11329	1.24519
POPTR_0001s20340	1	18106440	18110144	0	0	0	0	0	0	0	0	0	0	0	0	0	0	0	0	0	0	0	0	0	0
POPTR_0001s20350	1	18124327	18128897	15.6102	16.2079	13.543	15.08	14.7903	14.5733	14.9313	14.0316	11.325	13.1744	13.1744	10.3446	9.2793	7.40481	7.38854	6.65959	5.43643	6.0857	7.04271	5.69554	11.0889	3.8373
POPTR_0001s20360	1	18164815	18165945	0	0	0	0	0	0	0	0	0	0	0	0	0	0	0	0	0	0	0	0	0	0
POPTR_0001s20370	1	18256186	18258104	0.02874	0.0322069	0	0.185698	0	0	0.218914	0	0.394614	0.249544	0.249544	0.0425059	0	0.0456794	0.016977	0.0170573	0	0.0686693	0	0	0.0775075	0.115525
POPTR_0001s20380	1	18278516	18280020	0	0	0	0	0	0	0	0	0	0	0	0	0	0	0	0	0	0	0	0	0	0
POPTR_0001s20390	1	18304612	18309306	52.2453	59.5154	53.9701	73.9572	58.0771	57.2823	39.1312	26.0977	53.7095	40.6529	40.6529	33.2203	26.5059	23.3362	15.6539	25.8114	18.9192	22.5228	15.1607	15.0815	37.5752	17.8551
POPTR_0001s20400	1	18341475	18350103	19.2866	20.9235	19.0372	15.9086	20.0387	16.8759	22.132	18.1324	19.1662	19.3404	19.3404	16.5663	11.352	17.087	11.4855	15.8259	15.8593	13.3067	13.0942	14.8375	16.9798	3.05415
POPTR_0001s20410	1	18368773	18374135	18.775	19.8472	26.3289	15.3461	16.1864	24.0684	17.5696	17.9803	14.3571	11.975	11.975	12.3191	9.44812	15.6719	11.9848	17.2907	12.1758	15.2443	10.3749	11.9532	15.5436	4.41084
POPTR_0001s20420	1	18376302	18377925	6.63457	9.90948	9.62416	6.55036	4.68523	7.42426	6.61861	6.24649	9.10491	5.84448	5.84448	9.17674	5.15555	7.27353	5.17133	8.36816	6.01066	5.83397	4.36285	2.65684	6.62483	1.88919
POPTR_0001s20430	1	18381354	18381684	0	0	0	0	0	0	0	0	0	0	0	0	0	0	0	0	0	0	0	0	0	0
POPTR_0001s20440	1	18388259	18394540	8.38197	6.69436	8.59133	5.10468	6.04289	5.34546	6.98852	7.84485	5.34094	5.75693	5.75693	5.4094	6.87674	10.9221	6.65186	8.93503	6.249	6.46622	5.01776	6.60402	6.74905	1.51844
POPTR_0001s20450	1	18411983	18416027	22.8114	22.1988	22.4508	21.5764	19.5673	20.2104	26.1264	16.4146	19.4431	17.5282	17.5282	16.4874	14.024	12.0165	11.507	13.57	11.6594	12.713	9.53807	6.99916	16.7185	5.10633
POPTR_0001s20460	1	18416892	18418083	2.26367	1.98586	1.89618	3.13393	3.3058	4.01304	2.46388	1.22181	4.41456	3.36814	3.36814	4.69963	6.10711	5.56858	12.3873	4.5767	2.55032	3.69625	3.2906	5.59925	3.99554	2.37422
POPTR_0001s20470	1	18422412	18423777	0	0	0	0	0	0	0	0	0	0	0	0	0	0	0	0	0	0	0	0	0	0
POPTR_0001s20480	1	18427955	18432007	114.302	115.671	105.425	153.59	74.9981	129.086	86.7214	61.8592	108.728	83.2699	83.2699	142.51	44.5805	63.1281	47.0979	46.3842	14.2686	41.0002	14.9008	21.0498	77.592	41.842
POPTR_0001s20490	1	18457077	18457811	0	0	0	0	0	0	0	0	0	0	0	0	0	0	0	0	0	0	0	0	0	0
POPTR_0001s20500	1	18458105	18458502	0	0	0	0	0	0	0	0	0	0	0	0	0	0	0	0	0	0	0	0	0	0
POPTR_0001s20510	1	18469860	18475074	13.462	7.32562	19.1885	14.5772	11.2425	21.0098	8.47126	6.84975	5.41974	5.03144	5.03144	5.74963	12.7969	7.71805	12.1569	6.13242	15.0714	9.69665	7.76621	5.38996	10.0044	4.77189
POPTR_0001s20520	1	18477224	18478441	16.7807	19.1244	11.6659	20.3082	16.6792	17.4397	11.6995	8.56995	17.7623	16.1538	16.1538	12.5426	10.9405	7.27435	7.33558	6.71856	4.58348	7.12197	7.54782	4.69653	12.0549	5.12529
POPTR_0001s20530	1	18521619	18521828	0	0	0	0	0	0	0	0	0	0	0	0	0	0	0	0	0	0	0	0	0	0
POPTR_0001s20540	1	18529017	18531664	0	0	0	0	0	0	0	0	0	0	0	0	0	0	0	0	0	0	0	0	0	0
POPTR_0001s20550	1	18537772	18539196	0	0	0	0	0	0	0	0	0	0	0	0	0	0	0	0	0	0	0	0	0	0
POPTR_0001s20560	1	18546591	18550998	0.0401906	0.0225194	0	0	0.404778	0.0404766	0.109335	0.019184	0	0.0500111	0.0500111	0.0198124	0.112432	0.138395	0.142446	0.0119266	0.0381783	0.0600178	0.0617715	0.158	0.0739743	0.0923226
POPTR_0001s20570	1	18567585	18569469	0.552572	0.61903	0.693947	0.339801	0.353426	0.0742317	0.440892	0.386494	0.217042	0.550114	0.550114	0.199657	0.594871	0.409684	0.761246	0.240512	0.396736	0.374027	0.724824	0.289733	0.438448	0.188191
POPTR_0001s20580	1	18576463	18581092	11.2526	10.2498	8.74297	13.7316	10.8608	12.0397	11.8507	6.96013	11.4825	9.07007	9.07007	12.9481	8.54375	8.52842	7.52949	6.65219	3.77121	6.57294	3.313	3.48626	8.83282	3.07246
POPTR_0001s20590	1	18581872	18586309	7.24443	10.427	7.37485	6.55899	7.24761	8.5698	9.35232	7.10632	6.0256	6.70853	6.70853	5.62298	7.73041	5.78447	5.63266	2.66063	5.70878	3.33564	4.20743	4.44252	6.42248	1.90151
POPTR_0001s20600	1	18601042	18601411	0.559547	0.313523	0.119764	0	0.267995	0.422604	0	0.667715	0.183093	0.696271	0.696271	0	0.0869545	0.370536	0.247653	0	0.620119	0.0835587	0.171994	0.0916551	0.279963	0.250602
POPTR_0001s20610	1	18604303	18606333	13.3858	9.34882	7.57967	3.47707	4.65462	14.8958	11.694	21.2519	7.99374	9.58449	9.58449	4.51133	7.76579	11.7244	7.86916	14.2225	4.7846	6.94076	4.48778	12.0056	9.38812	4.4166
POPTR_0001s20620	1	18609069	18609917	0	0	0	0	0	0	0.109636	0	0	0	0	0	0	0	0	0	0	0	0	0	0.0054818	0.0245154
POPTR_0001s20630	1	18611709	18613665	13.1576	12.0723	15.2556	13.8197	10.443	15.0326	12.7591	6.80877	13.4807	10.768	10.768	17.7873	6.8774	11.5082	8.18853	8.26821	2.82462	6.32926	2.5109	4.61239	10.1636	4.24002
POPTR_0001s20640	1	18627728	18643153	2.77662	2.62427	2.21967	1.80648	2.45518	2.12247	3.03967	2.93817	1.12738	2.16419	2.16419	1.64925	2.76601	2.85785	2.91975	1.91107	2.36194	2.4626	2.74539	1.40838	2.32603	0.538101
POPTR_0001s20650	1	18657846	18659731	0	0	0	0	0	0	0	0	0	0	0	0	0	0	0	0	0	0	0	0	0	0
POPTR_0001s20660	1	18726161	18732250	15.5307	19.6663	16.6889	15.429	15.9234	17.6761	13.5062	12.0693	14.4494	8.61993	8.61993	10.416	16.7576	13.3116	16.9991	10.4401	11.0678	10.8705	10.4858	10.0273	13.4277	3.28925
POPTR_0001s20670	1	18733508	18740948	6.78399	7.03093	7.1448	5.76198	6.63839	8.30104	7.89927	6.08834	5.36063	4.95839	4.95839	4.11419	5.84102	6.99857	6.11975	6.15045	4.9939	5.29832	5.54764	5.15546	6.05727	1.07393
POPTR_0001s20680	1	18755769	18756164	0	0	0	0	0	0	0	0	0	0	0	0	0	0	0	0	0	0	0	0	0	0
POPTR_0001s20690	1	18773140	18774003	0	0	0	0	0	0	0	0	0	0	0	0	0	0	0	0	0	0	0	0	0	0
POPTR_0001s20700	1	18775477	18776247	0	0	0	0	0	0	0	0	0	0	0	0	0	0	0	0	0	0	0	0	0	0
POPTR_0001s20710	1	18817205	18822973	3.74726	2.41264	3.27068	3.56737	3.9965	5.22328	7.24582	4.48821	2.31997	3.78709	3.78709	2.8289	4.55747	3.12955	3.75509	2.24964	2.02086	2.04822	2.22988	2.47228	3.45689	1.2844
POPTR_0001s20720	1	18826372	18831391	0.672834	0.40398	0.390986	0.177532	0.207569	0.387377	1.22906	0.527895	0.172911	0.358834	0.358834	0.521419	0.283946	0.623819	0.72381	0.142685	0.0152246	0.157893	0.132521	0.456418	0.397277	0.2763
POPTR_0001s20730	1	18835552	18835881	22.5274	28.1811	19.2881	22.003	22.1144	19.6553	17.8158	16.6306	17.2291	17.1106	17.1106	18.0136	16.2032	16.0247	14.1583	14.9234	13.2703	19.0076	13.1246	13.4723	17.8932	3.73018
POPTR_0001s20740	1	18839325	18840084	16.5213	16.9317	14.4204	19.5435	19.3065	10.2277	12.8315	21.7521	18.1143	21.1576	21.1576	9.63668	7.0483	5.79982	3.58466	4.8584	4.77617	9.22997	5.64169	5.7141	12.4127	6.45516
POPTR_0001s20750	1	18850702	18853278	7.21629	6.20548	4.38297	11.3882	5.55489	6.16821	6.20927	3.68377	6.25947	6.26439	6.26439	3.59921	1.66944	2.57844	2.13153	1.59382	0.584694	2.40634	0.773819	1.48412	4.32094	2.74511
[truncated: 39,378 more rows]

## Sheet: Top 100 genes
Gene_id	Scaffold	Start_posi	End_posi	PT0002	PT0003	PT0004	PT0005	PT0006	PT0007	PT0008	PT0009	PT0010	PT0011	PT0012	PT0013	PT0014	PT0015	PT0016	PT0017	PT0018	PT0019	PT0020	PT0021	avg	std	Arabidopsios best hit	description	PeptideName	synonyms
POPTR_0002s11250	2	8325774	8327950	3991.88	3353.51	4588.12	3780.46	4062.61	3845.91	3355.82	3700.11	5903.95	5313.5	5313.5	3792.47	5097.88	2483.77	2002.99	2839.72	1597.55	2119.47	2385.81	1380.46	3545.47	1296.67	AT1G50010.1	TUA2; structural constituent of cytoskeleton	18246332_peptide	estExt_fgenesh4_pg.C_LG_II1020
POPTR_0012s00670	12	369996	373112	3212.43	3267.9	4581.25	2838.59	4127.57	3376.89	3600.48	3502.64	5475.17	4916.76	4916.76	3224.91	5551.38	2014.74	1629.86	2673.8	2321.57	1915.46	2887.45	1338.28	3368.69	1242.89	AT5G54160.1	ATOMT1 (O-METHYLTRANSFERASE 1); caffeate O-methyltransferase/ myricetin 3\'-O-methyltransferase/ quercetin 3-O-methyltransferase	18230196_peptide	COMT2
POPTR_0019s05440	19	5792979	5793329	1513.3	721.838	1074.2	646.856	2667.4	826.779	1398.2	1872.93	672.226	1662.48	1662.48	1294.7	19036.8	3838.71	3865.85	1726.06	5361.79	4395.26	6742.49	4375.44	3267.79	4100.47	ATG1G54410.1	Dehydrin	18218861_peptide	NULL
POPTR_0010s15150	10	14498049	14500133	2551.62	2231.04	3469.83	2433.57	3617.79	3022.9	3278.12	2206.48	3311.56	2523.17	2523.17	2166.06	3923.66	2679.95	2503.47	3022.92	3449.58	2922.56	4390.41	3394.85	2981.14	614.012	AT3G16920.1	CTL2; chitinase-like2	18240774_peptide	estExt_Genewise1_v1.C_LG_X0543
POPTR_0006s13900	6	11087958	11093143	2992.24	2993.34	3719.71	2858.05	2930.47	2571.1	3087.45	2875.81	2740.55	3772.37	3772.37	2091.43	2237.79	2690.25	1335.89	2417.02	1396.71	1804.7	1797.54	1282.11	2568.34	770.915	AT3G43190.1	SUS4; UDP-glycosyltransferase/ sucrose synthase/	18213462_peptide	PtrSuSY2
POPTR_0009s09530	9	8389754	8391843	3001	3754.21	2075.21	3474.55	3782.11	1864.15	2042.79	1785.56	3679.8	3336.33	3336.33	2585.47	1533.65	1280.46	977.743	1570.35	733.059	1348.79	1516.58	670.057	2217.41	1058.51	AT4G37450.1	AGP18 (ARABINOGALACTAN PROTEIN 18)	18227782_peptide	Pt-AGP9.1
POPTR_0002s03580	2	2219804	2222535	1858.78	1385.89	2392.17	1324.8	1433.04	2063.96	1814.76	1361.47	2331.04	1346.03	1346.03	2007.29	2164.45	3874.77	2091.17	3156.19	1786.58	1851.6	1904.46	1759.9	1962.72	637.956	AT1G75280.1	isoflavone reductase, putative	18246848_peptide	PCBER1
POPTR_0005s26930	5	24772908	24774103	2731.07	3113.22	1970.23	2457.37	2128.87	2710.24	2074.38	1967.77	1747.56	2257.58	2257.58	1844.31	972.778	2762.27	1360.51	1841.97	779.087	1879.19	610.617	1297.21	1938.19	674.941	AT1G76180.1	ERD14 (EARLY RESPONSE TO DEHYDRATION 14); calcium ion binding	18206981_peptide	estExt_fgenesh4_pg.C_LG_V1612
POPTR_0014s11000	14	8195254	8198072	1387.71	1603.82	1876.22	1687.23	2008.01	1503.49	1452.35	1770.14	2312.28	2560.16	2560.16	2198.72	3843.56	1522.17	1301.91	1571.45	1102.12	1336.68	1238.78	645.62	1774.13	686.201	AT4G01850.1	SAM-2 (S-ADENOSYLMETHIONINE SYNTHETASE 2); methionine adenosyltransferase	18222449_peptide	AdoMet4
POPTR_0009s08850	9	7992218	7994723	1980.59	2274.92	2705.6	2708.11	1891.27	1773.49	1800.9	1456.93	2859.18	2586.37	2586.37	2410.28	1260.3	1685.79	579.496	1724.36	553.863	1145.56	857.995	629.1	1773.52	753.445	AT1G04820.1	TUA4; structural constituent of cytoskeleton	18227913_peptide	gw1.IX.2621.1
POPTR_0002s22040	2	18726897	18728161	2589.04	3809.41	2111.41	4795.46	2351.13	1995.37	2019.52	1659.32	2000.5	2377.38	2377.38	1956.59	520.499	684.894	337.37	1230.4	419.202	1344.61	402.029	346.799	1766.42	1178.16	NULL	Unknown function; no annotated protein domains. Partial cassava homolog	18245710_peptide	NULL
POPTR_0001s32780	1	31087542	31090063	2167.88	1599.88	2123.52	2039.06	2961.68	1782.08	1846.12	1546.73	1897.7	2167.75	2167.75	2373.65	2372.97	1295.16	832.161	1522.36	1133.35	1042.52	1147.21	653.175	1733.64	590.753	AT4G13940.1	MEE58 (MATERNAL EFFECT EMBRYO ARREST 58); adenosylhomocysteinase/ copper ion binding	18237379_peptide	Pt-SAHH.1
POPTR_0015s14570	15	14106276	14107315	1495.29	1442.75	1610.62	1482.9	1935.86	1357.12	1662.57	1308.24	1383.58	1483.59	1483.59	1342.54	1692.89	2516.26	1115.52	1619.38	1693.11	2038.46	2049.41	2084.22	1639.89	335.556	AT5G03170.1	FLA11	18232574_peptide	Pt-FLA14.7
POPTR_0014s14740	14	10824191	10824910	1420.72	1714.7	1348.72	2628.97	2078.81	1183.01	1595.07	1654.49	4173.84	2284.84	2284.84	1675.7	1424.05	1072.52	544.743	1271.75	451.05	1015.26	713.066	255.466	1539.58	884.238	AT5G48490.1	protease inhibitor/seed storage/lipid transfer protein (LTP) family protein	18222410_peptide	estExt_Genewise1_v1.C_LG_XIV3201
POPTR_0003s12870	3	13317757	13320631	2000.21	1700.3	1212.38	2596.17	2019.59	1598.85	1652.12	1242.23	1775.4	2265.21	2265.21	2689.48	1319.41	889.281	729.308	1168.59	587.215	981.728	775.931	598.142	1503.34	655.115	AT4G00430.1	PIP1;4 (PLASMA MEMBRANE INTRINSIC PROTEIN 1;4); water channel	18218246_peptide	Pt-PIP1.1
POPTR_0001s31220	1	29549732	29551375	1646.99	1710.63	2405.83	1487.94	2024.45	2144.34	1645.79	1427.22	1867.88	1926.23	1926.23	1123.96	1703.25	753.259	701.687	1395.76	1103.99	1008.27	1213.24	678.886	1494.79	494.451	AT4G34050.1	caffeoyl-CoA 3-O-methyltransferase, putative	18236765_peptide	CAM2
POPTR_0001s44440	1	44859297	44861329	1414.63	1517.13	1487.74	1754.51	1332.78	1746.34	1454	1198.09	1698.7	1844.86	1844.86	1588.56	1742.76	1117.51	1553.23	1010.34	1389.84	1550.15	1390.49	1135.16	1488.58	245.44	AT4G05320.1	UBQ10 (POLYUBIQUITIN 10); protein binding	18235054_peptide	NULL
POPTR_0001s32770	1	31057575	31060536	1763.51	1128.43	1831.93	1311.48	1755.14	1854.29	1377.11	1287.44	1604.95	1899.15	1899.15	1435.5	1839.91	1327.83	935.575	1582.95	1347.74	1025.55	1462.88	661.839	1466.62	350.823	AT4G13930.1	SHM4 (serine hydroxymethyltransferase 4); catalytic/ glycine hydroxymethyltransferase/ pyridoxal phosphate binding	18235667_peptide	NULL
POPTR_0009s10270	9	8858229	8860030	1622.65	1533	1535.8	1595.78	1778.34	1272.51	1694.01	1224.52	1443.81	1914.1	1914.1	1383.13	1357.98	1087.28	915.896	1287.44	1107.47	1139.23	1495.96	661.062	1398.2	323.37	AT4G34050.1	caffeoyl-CoA 3-O-methyltransferase, putative	18227590_peptide	CAM1
POPTR_0006s05480	6	3877068	3877631	1169.56	1207.63	1557.68	978.079	1502.09	2088	1099.78	712.392	1397.88	883.375	883.375	1064.23	1801.34	1753.42	1455.59	1523.53	1223	1200.16	1279.43	1161.5	1297.1	341.937	NULL	Unknown function; no annotated protein domains	18211911_peptide	NULL
POPTR_0017s08610	17	7232201	7234744	1493.54	1205.58	1701.47	1341.62	1701.35	1519.27	1531.74	1284.32	1294	1548.88	1548.88	1645.81	1848.46	975.54	939.178	882.906	715.801	839.478	1051.27	435.42	1275.23	382.278	AT4G13940.1	MEE58 (MATERNAL EFFECT EMBRYO ARREST 58); adenosylhomocysteinase/ copper ion binding	18209794_peptide	Pt-SAHH.2
POPTR_0004s17610	4	17743393	17744299	1538.77	2080.27	1732.07	1651.93	1980.38	1592.62	1537.85	684.493	1665.15	1857.14	1857.14	2355.66	774.207	548.681	387.671	535.095	195.102	530.148	293.247	253.558	1202.56	718.896	AT2G16600.1	ROC3; peptidyl-prolyl cis-trans isomerase	18225703_peptide	estExt_fgenesh4_kg.C_LG_IV0063
POPTR_0013s05850	13	4207679	4212526	1213.35	937.615	1769.8	1235.93	1228.45	879.383	1175.28	1014.01	1238.88	1733.41	1733.41	1509.47	1776.25	744.398	765.672	1005.85	1115.08	1078.52	1118.01	560.836	1191.68	355.553	AT5G17920.1	ATMS1; 5-methyltetrahydropteroyltriglutamate-homocysteine S-methyltransferase/ methionine synthase	18221774_peptide	NULL
POPTR_0017s05770	17	4498579	4501890	1489.37	1189.47	1844.84	1487.97	1210.25	1011.66	1566.76	981.125	1420.59	1177.36	1177.36	1055.06	689.137	1119.32	400.337	1039.81	344.257	720.057	628.143	763.781	1065.83	392.282	AT3G59480.1	pfkB-type carbohydrate kinase family protein	18209913_peptide	estExt_Genewise1_v1.C_640357
POPTR_0019s05430	19	5775358	5780392	1081.61	825.411	1533.56	970.75	983.589	988.195	1271.3	1308.66	1087.09	1186.79	1186.79	1155.64	1707.03	906.108	620.449	1142.19	857.847	965.334	1068.61	440.309	1064.36	283.127	AT5G17920.1	ATMS1; 5-methyltetrahydropteroyltriglutamate-homocysteine S-methyltransferase/ methionine synthase	18219282_peptide	NULL
POPTR_0016s09010	16	6839380	6840550	1264	1130.86	1003.98	1676.93	1271.02	751.521	704.971	1056.18	2251.63	2230.83	2230.83	1441.93	507.386	711.65	228.503	817.638	187.066	677.795	286.909	143.544	1028.76	669.118	AT5G03170.1	FLA11	18250520_peptide	Pt-FLA11.2
POPTR_0013s15380	13	15377403	15381827	842.406	661.382	928.186	638.025	1200.47	699.204	829.674	809.285	727.733	1126.79	1126.79	883.964	2196.79	1101.29	1038.41	1047.48	1172.38	922.18	1320.76	659.969	996.658	347.307	AT2G30490.1	C4H (CINNAMATE-4-HYDROXYLASE); trans-cinnamate 4-monooxygenase	18220977_peptide	NULL
POPTR_0009s09870	9	8644083	8646390	933.506	617.934	1367.36	757.145	1108.72	856.786	1338.09	915.397	1297.58	991.33	991.33	970.653	1850.88	840.515	754.332	922.578	889.201	677.073	1189.78	586.068	992.813	301.43	AT3G19450.1	ATCAD4; cinnamyl-alcohol dehydrogenase	18227663_peptide	CAD
POPTR_0010s22950	10	19653002	19656217	1134.87	1321.01	1596.66	1472.89	1302.31	1662.52	1271.67	744.456	1012.4	805.569	805.569	1150.44	519.715	838.823	397.024	1096.11	567.581	1013.53	442.617	571.255	986.351	382.244	AT3G54820.1	PIP2;5 (PLASMA MEMBRANE INTRINSIC PROTEIN 2;5); water channel	18240320_peptide	Pt-PIP2.3
POPTR_0008s09870	8	6128677	6130809	985.49	971.486	1694.06	1024.54	1190.55	1316.85	1169.34	925.732	1319.01	1067.87	1067.87	1379.31	1398.37	723.359	616.702	1034.78	389.796	574.493	590.949	255.635	984.81	367.255	AT3G17390.1	MTO3 (METHIONINE OVER-ACCUMULATOR 3); methionine adenosyltransferase	18249188_peptide	NULL
POPTR_0002s09370	2	6675335	6676838	1153.8	1450.34	1019.86	1555.63	1510.35	1435.39	875.801	899.75	1246.43	1531.4	1531.4	1172.02	571.553	538.986	343.58	677.615	243.927	773.986	419.366	228.713	958.995	465.562	AT4G08685.1	SAH7	18244283_peptide	Pt-SAH7.1
POPTR_0014s16090	14	12162919	12164279	1322.44	2030.68	842.627	2336.08	1251.14	654.382	889.936	864.424	1329.31	1372.85	1372.85	890.392	491.847	569.625	297.048	492.4	254.047	639.424	233.785	149.816	914.255	590.816	NULL	Unknown function; no annotated protein domains	18223701_peptide	eugene3.00141104
POPTR_0004s17950	4	17988941	17990258	812.508	1096.23	1091.38	1065.74	1247.45	1000.6	1226.73	871.058	1091.26	1022.83	1022.83	844.488	1147.22	806.868	352.881	1015.38	547.652	603.418	801.467	479.489	907.374	251.158	AT2G16700.1	ADF5 (ACTIN DEPOLYMERIZING FACTOR 5); actin binding	18226159_peptide	Pt-ADF5.2
POPTR_0011s12340	11	15071937	15074495	650.793	888.637	1186.61	1083.05	1213.63	1251.36	1139.29	742.982	1347.81	966.757	966.757	793.831	1292.83	572.118	402.834	504.471	788.228	673.13	1074.7	456.938	899.838	295.453	AT4G27435.1	Protein of unknown function (DUF1218) conserved in other plants	18230946_peptide	estExt_fgenesh4_pm.C_LG_XI0311
POPTR_0018s07380	18	7633783	7639826	1079.07	1002.94	1475.11	1391.56	911.263	918.781	1009.54	1199.84	1048.98	1256.04	1256.04	1099.66	472.959	955.199	253.748	893.855	307.879	823.274	281.994	272.45	895.509	381.682	AT3G43190.1	SUS4; UDP-glycosyltransferase/ sucrose synthase/ transferase, transferring glycosyl groups	18215723_peptide	PtrSuSY1
POPTR_0006s13310	6	10532590	10535308	1157.44	1156.33	1025.07	1350.85	811.002	1115.49	959.551	814.409	1343.63	1223.86	1223.86	1304.18	693.106	705.601	529.103	692.736	226.279	552.151	379.436	308.435	878.626	357.909	AT5G60390.1	elongation factor 1-alpha / EF-1-alpha	18212488_peptide	grail3.0028013201
POPTR_0006s12350	6	9512816	9514266	1354.76	1421.19	827.233	1931.23	1031.53	1100.43	934.321	892.148	1619.37	1596.17	1596.17	1614.26	154.806	276.145	67.2751	321.223	41.0639	311.267	58.8255	70.4861	860.995	649.915	AT2G36830.1	GAMMA-TIP (GAMMA TONOPLAST INTRINSIC PROTEIN); water channel	18213237_peptide	Pt-TIP2.7
POPTR_0006s13120	6	10334512	10336066	688.197	717.324	769.095	1212.87	939.752	516.059	665.235	513.813	2412.67	1913.72	1913.72	1200.48	797.67	512.055	200.162	614.359	232.375	463.071	290.412	125.612	834.933	617.115	AT5G03170.1	FLA11	18211065_peptide	estExt_fgenesh4_pm.C_280070
POPTR_0004s20220	4	19838940	19844484	925.198	711.969	1061.25	963.941	671.612	553.057	838.548	681.909	1144.89	1125.84	1125.84	1202.69	943.612	638.795	431.013	773.82	566.806	776.166	638.558	422.539	809.903	241.691	AT5G17920.1	ATMS1; 5-methyltetrahydropteroyltriglutamate-homocysteine S-methyltransferase/ methionine synthase	18224929_peptide	NULL
POPTR_0013s05400	13	3856552	3856824	1179.06	1386.69	612.658	1121.04	885.126	1623.44	535.731	1489.25	1627.36	2355.7	2355.7	44.6424	8.26574	96.0171	81.642	63.6066	24.4617	293.069	63.8491	70.7363	795.902	796.847	AT5G56540.1	AGP14 (ARABINOGALACTAN PROTEIN 14)	18221098_peptide	NULL
POPTR_0010s21420	10	18706431	18710370	790.648	987.496	970.178	1152.23	1139.63	1073.7	688.979	554.177	1066.49	1013.69	1013.69	671.775	547.243	680.502	327.814	784.227	513.019	722.444	665.801	535.021	794.938	241.435	AT2G28760.1	NAD-dependent epimerase/dehydratase family protein	18241401_peptide	estExt_fgenesh4_pg.C_LG_X1860
POPTR_0015s10330	15	11289169	11292465	857.423	1063.99	1221.93	1129.1	842.807	1124.64	907.958	789.868	1032.34	996.735	996.735	763.55	555.272	546.892	455.01	589.434	450.49	541.062	545.487	476.745	794.373	257.127	AT1G13440.1	GAPC2 (GLYCERALDEHYDE-3-PHOSPHATE DEHYDROGENASE C2); NAD or NADH binding / binding / catalytic/ glyceraldehyde-3-phosphate dehydrogenase (phosphorylating)/ glyceraldehyde-3-phosphate dehydrogenase	18233476_peptide	NULL
POPTR_0011s05640	11	5614823	5615958	900.444	948.088	516.513	1000.4	885.308	593.617	567.774	878.84	1110.47	1269.14	1269.14	717.476	422.878	668.837	376.296	537.981	273.784	1087.03	302.512	403.864	736.52	315.95	AT1G28400.1	unknown protein	18230803_peptide	grail3.0124006001
POPTR_0009s15490	9	11966868	11972968	930.944	663.746	1019.39	718.852	854.759	600.234	681.638	602.357	906.796	983.762	983.762	912.076	973.4	552.956	371.492	669.202	540.573	621.963	629.079	330.047	727.351	206.888	AT5G17920.1	ATMS1; 5-methyltetrahydropteroyltriglutamate-homocysteine S-methyltransferase/ methionine synthase	18227884_peptide	NULL
POPTR_0006s12510	6	9658003	9660062	779.515	636.783	1109.78	838.853	912.218	848.958	884.522	415.178	908.128	950.64	950.64	989.202	915.658	473.163	371.935	489.43	567.698	511.271	472.226	227.044	712.642	252.142	AT2G36880.1	MAT3 (methionine adenosyltransferase 3); methionine adenosyltransferase	18212644_peptide	AdoMet6
POPTR_0018s09730	18	10756091	10758186	835.806	749.064	993.25	1128.12	922.349	800.169	704.431	651.748	1232.59	1099.47	1099.47	1142.5	698.779	406.769	251.548	530.986	167.062	318.397	274.058	216.049	711.131	348.608	AT2G36460.1	fructose-bisphosphate aldolase, putative	18215354_peptide	eugene3.00180798
POPTR_0009s13890	9	10978294	10980012	1076.61	1230.24	686.371	1227.5	508.91	668.963	870.846	613.383	1279.11	855.813	855.813	1427.94	364.608	489.703	323.117	431.179	179.093	427.736	297.751	296.753	705.572	379.036	AT4G35100.1	PIP3 (PLASMA MEMBRANE INTRINSIC PROTEIN 3); water channel	18227479_peptide	estExt_fgenesh4_pg.C_LG_IX0306
POPTR_0016s01450	16	655509	657078	847.41	1416.1	642.207	2030.59	538.56	1050.09	330.824	667.59	1297.21	1327.39	1327.39	779.062	80.2096	295.955	108.595	326.551	38.9183	605.096	53.7346	146.91	695.52	559.618	NULL	Unknown function; no annotated protein domains poorly conserved	18250921_peptide	estExt_fgenesh4_pg.C_LG_XVI0075
POPTR_0006s01320	6	767593	769475	888.671	1470.12	590.571	2434.74	739.291	994.75	472.726	464.78	1196.42	1148.06	1148.06	1264.76	38.1749	278.189	32.3238	251.06	37.0181	332.523	64.8851	53.0611	695.009	627.088	NULL	Unknown function; no annotated protein domains poorly conserved	18213761_peptide	NULL
POPTR_0001s24380	1	23671816	23676508	748.554	953.802	966.779	1039.13	1044.44	1147.9	662.007	479.577	894.125	806.877	806.877	626.73	526.471	388.918	305.579	548.236	362.981	480.942	503.546	471.404	688.244	255.804	AT3G46440.1	UXS5; UDP-glucuronate decarboxylase/ catalytic	18238263_peptide	estExt_Genewise1_v1.C_LG_I1353
POPTR_0001s22980	1	22027097	22029684	693.122	889.435	811.185	900.651	954.118	849.508	568.058	478.063	831.145	1228.63	1228.63	707.886	591.409	575.276	306.5	519.668	265.084	520.505	409.282	272.871	680.051	282.227	AT3G43810.1	CAM7 (CALMODULIN 7); calcium ion binding	18234870_peptide	Pt-ACCAL.3
POPTR_0009s01740	9	2259446	2260607	815.369	129.839	721.252	356.024	246.117	391.914	2063.03	1121.55	173.807	790.031	790.031	619.178	33.713	1603.09	819.326	580.999	193.16	427.637	58.4715	1256.03	659.528	533.125	AT5G60490.1	FLA12	18228423_peptide	Pt-FLA14.12
POPTR_0013s10240	13	10259685	10260805	486.789	620.631	551.085	791.028	935.587	416.212	506.75	361.894	697.328	739.583	739.583	642.597	945.503	747.388	549.471	835.288	607.652	637.529	712.658	644.65	658.46	155.762	AT1G33800.1	Protein of unknown function (DUF579)	18221592_peptide	NULL
POPTR_0009s02660	9	3423443	3427088	685.262	861.439	739.406	890.339	859.6	815.715	670.018	480.279	894.634	781.659	781.659	729.675	743.739	553.67	356.073	604.224	344.514	707.535	420.178	130.13	652.487	210.177	AT2G27030.3	CAM5 (CALMODULIN 5); calcium ion binding	18228832_peptide	NULL
POPTR_0003s15140	3	15002752	15007509	663.106	572.377	849.618	567.196	675.631	593.516	826.474	654.766	678.826	722.753	722.753	539.162	909.59	660.885	531.14	722.849	546.529	533.923	594.684	456.896	651.134	117.666	AT5G49720.1	ATGH9A1 (ARABIDOPSIS THALIANA GLYCOSYL HYDROLASE 9A1); KORRIGAN	18218079_peptide	POPTRKOR2
POPTR_0002s10000	2	7182126	7184010	821.825	991.306	881.93	1192.97	870.236	1032.72	707.211	589.841	802.369	987.08	987.08	872.584	350.36	310.935	203.614	364.931	144.254	397.908	244.578	173.976	646.385	339.644	AT1G78300.1	GRF2 (GENERAL REGULATORY FACTOR 2); protein binding / protein phosphorylated amino acid binding	18246842_peptide	Pt-CHI.3
POPTR_0017s12760	17	12926513	12929116	748.284	759.909	896.331	1029.15	681.316	810.127	618.131	648.192	1058.41	1012.54	1012.54	1023.14	429.579	423.092	215.227	481.237	160.652	423.425	184.733	131.765	637.389	317.304	AT3G29360.1	UDP-glucose 6-dehydrogenase, putative	18209287_peptide	estExt_fgenesh4_pm.C_LG_XVII0156
POPTR_0003s21020	3	19339416	19339826	639.08	723.487	568.885	945.246	1135.25	675.515	567.855	1000.78	1870.09	2149.3	2149.3	88.7574	57.1324	21.39	27.2684	16.9775	13.4529	20.6024	10.603	17.3629	634.917	722.044	AT5G56540.1	AGP14 (ARABINOGALACTAN PROTEIN 14)	18217276_peptide	NULL
POPTR_0011s13770	11	16428840	16431327	685.3	776.568	668.189	735.361	702.201	1036.8	669.076	555.316	722.494	811.139	811.139	726.345	465.336	499.281	524.918	433.402	355.84	506.052	446.259	497.733	631.437	167.646	AT4G05320.1	UBQ10 (POLYUBIQUITIN 10); protein binding	18232267_peptide	fgenesh4_pg.C_scaffold_13026000001
POPTR_0015s07010	15	8087871	8090062	618.929	926.996	473.762	992.052	850.627	783.627	373.536	605.72	1784.55	1384.65	1384.65	548.57	232.98	206.134	167.11	213.395	166.011	229.014	299.503	308.45	627.513	468.748	AT1G26355.1	SP1L1 (SPIRAL1-LIKE1)	18233483_peptide	NULL
POPTR_0002s25950	2	22944443	22946371	744.99	1025.4	760.519	1083.52	667.777	992.292	617.293	625.233	1237.21	941.792	941.792	782.598	116.82	443.837	153.712	386.025	80.4331	459.081	126.877	177.16	618.218	361.474	AT1G04040.1	acid phosphatase class B family protein	18245016_peptide	NULL
POPTR_0010s01700	10	1890813	1892453	817.734	979.376	726.007	806.777	715.096	823.906	682.691	645.023	598.027	734.204	734.204	528.338	649.233	414.752	471.744	300.545	369.438	250.555	448.583	402.354	604.929	197.752	AT3G16640.1	TCTP (TRANSLATIONALLY CONTROLLED TUMOR PROTEIN)	18240619_peptide	estExt_Genewise1_v1.C_LG_X3955
POPTR_0007s13720	7	13782689	13784827	502.245	378.65	744.526	350.417	628.919	647.934	639.348	436.003	661.108	574.157	574.157	536.365	1232.88	577.141	543.222	601.553	609.992	572.82	780.593	291.983	594.201	193.903	AT4G36220.1	F5H1 (FERULIC ACID 5-HYDROXYLASE 1); ferulate 5-hydroxylase/ monooxygenase	18242432_peptide	CAld5H/F5H4
POPTR_0012s14510	12	14373716	14374788	888.447	678.293	762.977	926.118	558.271	488.988	499.284	313.859	691.078	761.596	761.596	793.095	176.43	1039.48	137.191	835.994	262.061	635.929	210.591	404.052	591.266	268.777	AT5G03170.1	FLA11	18229855_peptide	Pt-FLA14.6
POPTR_0004s16260	4	16684001	16684999	641.704	751.165	465.625	922.172	640.591	472.891	478.364	341.452	982.606	991.443	991.443	904.614	385.166	338.238	275.12	498.153	261.794	473.745	438.155	482.852	586.865	250.148	AT4G39260.3	GR-RBP8; RNA binding / nucleic acid binding / nucleotide binding	18224973_peptide	Pt-GRP1.2
POPTR_0001s12940	1	10033106	10037090	498.096	439.379	746.187	522.14	833.103	517.577	671.206	456.322	860.805	511.763	511.763	628.172	887.636	668.301	377.783	563.885	513.586	425.255	568.327	450.338	582.581	150.134	AT1G27440.1	IRX10; GUT2; catalytic/ glucuronoxylan glucuronosyltransferase	18237463_peptide	grail3.0008017001
POPTR_0006s03180	6	2001935	2004844	511.716	539.49	873.129	514.474	626.441	584.282	693.018	442.289	735.89	713.188	713.188	668.825	860.307	475.248	411.251	540.825	404.773	402.032	516.226	269.518	574.806	158.938	AT2G40890.1	CYP98A3 (cytochrome P450, family 98, subfamily A, polypeptide 3); monooxygenase/ p-coumarate 3-hydroxylase	18211816_peptide	C3H1
POPTR_0013s00550	13	260237	262375	494.687	321.371	881.911	438.681	486.595	895.531	663.261	782.634	808.546	659.77	659.77	701.5	1076.77	426.703	254.587	511.661	466.094	316.814	359.657	159.648	568.31	241.365	AT3G17390.1	MTO3 (METHIONINE OVER-ACCUMULATOR 3); methionine adenosyltransferase	18220553_peptide	AdoMet_e2
POPTR_0015s07110	15	8230674	8233450	655.296	467.438	815.6	593.454	674.944	524.913	750.973	604.878	831.686	789.817	789.817	587.479	619.213	435.133	281.331	523.873	331.976	398.107	389.127	294.409	567.973	176.509	AT5G15630.1	COBRA-LIKE4; IRX6	18233838_peptide	estExt_Genewise1_v1.C_1290161
POPTR_0001s31700	1	30054781	30057811	759.664	910.506	763.618	881.549	707.441	880.644	528.583	493.15	917.395	682.212	682.212	750.372	398.439	401.711	270.162	443.307	153.821	314.422	203.358	166.091	565.433	260.29	AT5G09810.1	ACT7 (ACTIN 7); structural constituent of cytoskeleton	18235175_peptide	ACT1
POPTR_0006s03390	6	2160473	2163736	503.545	526.588	737.921	626.293	764.697	484.36	517.739	399.077	787.263	728.756	728.756	589.935	701.028	448.404	298.552	563.676	344.941	436.704	457.758	257.897	545.194	159.713	AT5G12250.1	TUB6 (BETA-6 TUBULIN); structural constituent of cytoskeleton	18211736_peptide	NULL
POPTR_0017s01510	17	1037961	1040105	520.017	651.789	761.619	640.724	907.322	478.008	681.608	741.233	567.463	599.134	599.134	305.96	517.321	384.299	285.861	535.505	501.95	351.365	431.54	405.942	543.39	160.574	AT5G37478.1	TPX2 (targeting protein for Xklp2) protein family	18210561_peptide	estExt_fgenesh4_pg.C_440200
POPTR_0007s02460	7	1457779	1459785	596.61	755.371	625.962	629.124	680.178	878.436	512.394	463.438	820.317	838.225	838.225	603.76	374.968	315.019	397.586	323.759	298.829	327.209	301.923	266.86	542.41	210.983	AT4G05320.1	UBQ10 (POLYUBIQUITIN 10); protein binding	18243074_peptide	NULL
POPTR_0008s03800	8	2045679	2049919	507.166	437.167	611.061	567.549	661.403	619.722	568.518	427.809	629.087	579.519	579.519	523.237	913.211	404.504	432.033	425.24	533.49	439.556	591.373	315.602	538.338	127.494	AT5G03300.1	ADK2 (ADENOSINE KINASE 2); adenosine kinase/ copper ion binding / kinase	18249588_peptide	Pt-ADK2.1
POPTR_0003s18210	3	17389577	17390968	388.808	370.91	445.453	290.827	489.708	453.75	480.095	395.472	313.866	454.401	454.401	433.313	1659.27	563.305	647.633	516.196	718.301	437.536	911.178	316.896	537.066	301.681	AT5G48930.1	HCT (HYDROXYCINNAMOYL-COA SHIKIMATE/QUINATE HYDROXYCINNAMOYL TRANSFERASE); quinate O-hydroxycinnamoyltransferase/ shikimate O-hydroxycinnamoyltransferase/ transferase	18217995_peptide	NULL
POPTR_0015s05010	15	5247542	5250351	512.155	445.115	577.5	543.85	581.207	546.018	416.282	446.732	538.49	474.475	474.475	638.829	930.09	404.177	457.089	430.54	611.525	640.807	704.093	333.617	535.353	131.617	AT5G37600.1	ATGSR1; copper ion binding / glutamate-ammonia ligase	18233979_peptide	estExt_fgenesh4_pg.C_1220090
POPTR_0018s05260	18	4768871	4770002	380.34	633.041	490.536	390.131	429.259	322.527	403.738	770.418	503.003	698.094	698.094	465.348	675.302	445.014	473.57	808.819	452.324	375.483	626.681	471.125	525.642	144.02	AT5G11890.1	unknown protein	18215266_peptide	estExt_Genewise1_v1.C_LG_XVIII0915
POPTR_0005s07740	5	5299932	5302626	647.259	733.983	719.62	696.977	1047.02	664.289	595.015	470.402	700.04	864.513	864.513	890.304	204.554	342.514	79.4316	324.662	64.0122	226.74	69.1846	92.4016	514.872	315.35	AT5G65020.1	ANNAT2 (Annexin Arabidopsis 2); calcium ion binding / calcium-dependent phospholipid binding	18206738_peptide	estExt_fgenesh4_pg.C_LG_V0157
POPTR_0008s06210	8	3659592	3660216	324.501	53.1187	28.3217	5.34903	144.619	164.868	172.625	301.434	22.8067	121.961	121.961	114.875	2564.22	268.675	2668.29	24.9306	1443.44	144.892	901.963	657.002	512.493	800.845	AT5G05960.1	protease inhibitor/seed storage/lipid transfer protein (LTP) family protein	18249291_peptide	estExt_fgenesh4_pg.C_LG_VIII0518
POPTR_0002s24400	2	21776963	21779407	617.385	698.833	890.833	777.718	946.296	842.925	579.083	578.778	714.886	909.626	909.626	328.706	476.11	143.998	105.187	165.403	120.064	170.444	166.551	78.9729	511.071	320.988	AT2G32720.1	CB5-B (CYTOCHROME B5 ISOFORM B); heme binding	18244788_peptide	eugene3.00002479
POPTR_0009s03330	9	3991838	3993641	466.668	573.17	540.16	645.689	526.071	653.744	369.2	413.237	906.636	660.273	660.273	655.662	521.86	468.82	328.219	435.459	273.678	405.729	314.349	265.883	504.239	162.766	AT5G59890.1	ADF4 (ACTIN DEPOLYMERIZING FACTOR 4); actin binding	18227147_peptide	ADF5
POPTR_0004s11760	4	10619187	10621638	607.665	523.195	900.546	353.917	605.475	586.789	418.256	361.914	796.592	754.233	754.233	784.373	549.4	359.464	274.869	469.397	184.697	287.635	265.23	187.607	501.274	218.538	AT5G15490.1	UDP-glucose 6-dehydrogenase, putative	18226407_peptide	eugene3.00041110
POPTR_0006s24950	6	23441022	23441384	634.223	990.139	544.747	929.052	885.228	1028.1	721.402	659.389	427.062	1462.03	1462.03	22.4181	67.4932	27.9374	30.0306	16.4633	34.5328	20.5528	29.7177	25.4319	500.899	501.993	NULL	Unknown function; no annotated protein domains poorly conserved	18211248_peptide	NULL
POPTR_0001s00410	1	310712	311538	604.94	736.908	490.208	1066.15	589.331	527.821	559.571	449.708	629.865	741.134	741.134	870.34	451.066	327.431	116.232	437.12	100.988	336.232	168.178	72.4935	500.843	265.091	AT4G12510.1	protease inhibitor/seed storage/lipid transfer protein (LTP) family protein	18237788_peptide	estExt_fgenesh4_pg.C_1270062
POPTR_0014s08690	14	6444724	6446514	669.203	780.06	586.425	802.592	623.106	726.879	452.22	426.169	465.071	983.163	983.163	672.564	202.835	418.939	196.444	286.836	140.856	237.467	161.648	173.024	499.433	274.352	AT2G46170.1	reticulon family protein (RTNLB5)	18223671_peptide	eugene3.00140364
POPTR_0017s00520	17	197266	202358	518.142	389.642	661.068	356.066	533.967	533.863	516.391	540.672	441.085	468.678	468.678	499.973	847.613	457.278	422.694	517.158	564.596	441.972	517.738	262.377	497.983	117.427	AT2G44160.1	MTHFR2 (METHYLENETETRAHYDROFOLATE REDUCTASE 2); methylenetetrahydrofolate reductase (NADPH)	18209523_peptide	MTHFR2
POPTR_0019s02630	19	2443042	2445788	653.263	641.133	640.498	750.62	548.087	686.282	509.946	494.924	735.697	627.418	627.418	596.087	437.023	386.797	266.397	393.47	175.822	296.87	251.837	182.624	495.111	185.137	AT5G09810.1	ACT7 (ACTIN 7); structural constituent of cytoskeleton	18219912_peptide	Pt-PEAC14.4
POPTR_0005s21740	5	20845185	20848053	469.019	968.76	797.436	989.87	731.909	594.429	821.273	499.438	416.345	673.856	673.856	618.196	313.125	204.607	81.1108	358.603	115.965	254.88	105.211	210.896	494.939	286.596	AT1G71695.1	peroxidase 12 (PER12) (P12) (PRXR6)	18206385_peptide	gw1.V.402.1
POPTR_1455s00200	1455	8	2952	482.729	415.413	654.126	762.025	613.818	657.46	615.774	438.402	492.57	680.427	680.427	641.524	575.528	329.67	263.962	514.522	197.169	386.892	309.624	172.944	494.25	174.37	AT5G12250.1	TUB6 (BETA-6 TUBULIN); structural constituent of cytoskeleton	18228930_peptide	gw1.IX.3151.1
POPTR_0009s01630	9	2160360	2162613	530.261	442.113	677.125	558.503	622.892	546.263	554.621	472.002	488.853	507.848	507.848	444.059	690.666	453.787	341.247	554.752	368.438	395.876	410.566	235.649	490.168	111.032	AT2G28315.1	Nucleotide/sugar transporter family protein;	18228166_peptide	NULL
POPTR_0009s09010	9	8104270	8106346	564.264	685.03	677.314	620.251	782.569	813.214	637.18	573.196	686.621	596.219	596.219	384.016	517.693	230.269	242.161	267.037	232.544	259.381	282.565	150.989	489.937	210.7	NULL	unknown protein; XYPPX repeat	18227090_peptide	NULL
POPTR_0006s24500	6	23085646	23087135	385.219	538.823	384.642	430.856	665.061	391.484	314.228	380.89	682.933	442.376	442.376	421.666	784.206	464.099	299.292	611.977	419.412	622.971	570.346	306.964	477.991	136.836	AT5G11890.1	unknown protein	18212081_peptide	eugene3.00061618
POPTR_0008s02650	8	1340608	1343969	453.442	399.407	630.154	381.008	560.191	492.733	458.695	475.391	426.956	324.757	324.757	321.002	738.928	595.926	263.245	755.25	574.987	500.381	578.04	288.921	477.209	141.708	AT5G03760.1	ATCSLA09; mannan synthase/ transferase, transferring glycosyl groups	18248752_peptide	estExt_fgenesh4_pm.C_LG_VIII0087
POPTR_0018s04840	18	4216267	4218346	563.832	793.886	615.482	750.118	564.067	793.94	450.522	447.701	682.499	564.809	564.809	477.579	284.805	361.882	238.156	384.863	159.017	313.779	259.689	252.325	476.188	193.328	AT2G19770.1	PRF5 (PROFILIN5); actin binding / actin monomer binding	18215014_peptide	NULL
POPTR_0019s01600	19	1412061	1413679	426.253	367.317	633.343	331.496	492.396	382.372	431.277	380.161	494.195	457.552	457.552	417.991	732.73	575.333	471.566	461.267	548.689	405.521	584.655	436.123	474.389	98.4435	AT2G03200.1	aspartyl protease family protein	18219300_peptide	gw1.117.146.1
POPTR_0001s29670	1	28311174	28313663	514.408	629.477	776.236	733.517	603.623	566.572	558.899	360.904	751.478	726.827	726.827	709.395	269.781	269.223	152.393	357.443	150.603	297.852	166.437	160.179	474.104	231.638	AT4G14960.2	TUA6; structural constituent of cytoskeleton	18237759_peptide	TUA3
[truncated: 4 more rows]
