# Supplementary material for: The developing xylem transcriptome and genome-wide analysis of alternative splicing in Populus trichocarpa (black cottonwood) populations
Source: BMC Genomics. 2013 May 29;14:359. doi: 10.1186/1471-2164-14-359 (PMC3680236; doi:10.1186/1471-2164-14-359)
Supplement: Additional file 5 — List of AS events in 20 individuals. [file 1471-2164-14-359-S5.xls]

## Sheet: A3SS
gene id	chr or scaffold	constitutive exon	3' exon	alternative 3' exon	PT02	PT03	PT04	PT05	PT06	PT07	PT08	PT09	PT10	PT11	PT12	PT13	PT14	PT15	PT16	PT17	PT18	PT19	PT20	PT21
POPTR_0003s06200	scaffold_3	7643549-7643814	7645310-7645872	7645307-7645872	0	0	1	0	0	0	0	1	0	0	0	1	1	0	0	0	0	0	0	0
POPTR_0001s11920	scaffold_1	9256064-9256122	9256289-9256581	9256321-9256581	0	0	0	0	0	0	0	0	0	0	0	0	0	0	0	0	1	0	0	0
POPTR_0018s14340	scaffold_18	14572579-14572632	14572294-14572436	14572294-14572460	1	1	1	0	0	0	0	0	0	0	0	1	1	1	0	0	1	0	0	0
POPTR_0011s10680	scaffold_11	13265098-13265221	13264203-13264496	13264203-13264482	0	0	0	0	0	0	0	0	0	0	0	1	0	0	0	0	0	0	0	0
POPTR_0006s00660	scaffold_6	345828-346246	345465-345509	345465-345537	0	0	0	0	0	0	0	0	0	0	0	0	0	0	0	0	1	0	0	0
POPTR_0001s24910	scaffold_1	24181638-24181667	24181320-24181440	24181320-24181393	1	0	0	0	0	1	0	1	1	0	1	1	0	1	0	0	1	0	0	1
POPTR_0006s23350	scaffold_6	22092063-22092384	22091367-22091462	22091367-22091718	0	0	0	0	0	0	0	0	0	0	0	0	0	0	0	0	0	0	0	1
POPTR_0008s21080	scaffold_8	15206741-15206875	15207271-15207401	15207315-15207401	0	0	0	0	0	0	0	0	0	0	0	0	0	0	0	0	0	0	0	1
POPTR_0006s09500	scaffold_6	6983785-6983918	6984011-6984116	6984001-6984116	0	0	0	0	0	0	0	0	0	0	0	0	0	1	0	0	0	0	0	0
POPTR_0002s01390	scaffold_2	727162-727349	726989-727086	726989-727020	0	0	0	0	0	0	0	1	0	0	0	0	0	0	0	0	0	0	0	0
POPTR_0014s05900	scaffold_14	4405392-4405516	4406204-4406337	4406215-4406337	0	1	1	1	1	1	1	1	1	0	0	1	1	1	1	1	1	1	1	1
POPTR_0011s07160	scaffold_11	7923531-7923865	7923962-7924202	7923979-7924202	0	0	0	1	1	0	1	0	0	0	0	0	1	1	0	1	1	1	1	0
POPTR_0015s08180	scaffold_15	9441517-9441774	9441173-9441232	9441173-9441235	1	0	1	1	1	0	1	1	1	0	0	1	0	0	0	0	0	1	0	1
POPTR_0008s06250	scaffold_8	3697954-3698317	3698418-3698543	3698415-3698543	1	1	1	1	1	1	1	1	1	1	1	1	1	1	1	1	1	1	1	1
POPTR_0012s09040	scaffold_12	10113552-10113875	10113952-10116801	10113979-10116801	1	0	0	0	0	0	0	0	0	0	0	0	0	0	0	0	0	1	1	0
POPTR_0008s00320	scaffold_8	95480-95769	93805-94574	93805-94571	1	0	1	1	1	0	1	1	1	0	1	1	1	0	0	0	0	0	0	0
POPTR_0012s05430	scaffold_12	5066715-5066886	5066482-5066594	5066482-5066591	1	1	1	1	1	1	1	1	1	1	1	0	0	1	1	1	1	1	1	1
POPTR_0008s02440	scaffold_8	1185285-1185372	1184827-1184973	1184827-1184969	0	1	1	0	0	0	0	0	0	0	0	1	0	1	0	1	0	0	0	0
POPTR_0006s18590	scaffold_6	17131534-17131614	17129899-17130019	17129899-17130029	1	0	0	0	0	0	0	0	0	0	0	0	0	1	0	0	0	0	0	0
POPTR_0008s22790	scaffold_8	17573674-17573738	17574524-17574599	17574529-17574599	0	0	0	0	0	0	0	0	0	0	0	0	0	0	0	0	0	0	1	0
POPTR_0001s47570	scaffold_1	47708201-47708268	47707821-47707882	47707821-47707891	1	1	1	1	1	1	1	1	1	1	1	1	1	1	1	1	1	1	1	1
POPTR_0009s08610	scaffold_9	7824854-7825272	7825352-7825529	7825347-7825529	0	0	0	0	0	0	0	0	0	0	0	0	1	0	0	0	0	0	0	0
POPTR_0001s25140	scaffold_1	24352537-24352629	24352768-24352901	24352717-24352901	0	0	0	0	1	1	1	0	1	0	0	1	0	1	0	0	0	0	1	0
POPTR_0008s02440	scaffold_8	1184341-1184442	1183668-1184144	1183668-1184148	1	0	0	0	0	0	0	0	0	0	0	0	0	0	0	1	0	0	0	0
POPTR_0008s12140	scaffold_8	7837541-7837636	7837150-7837211	7837150-7837208	0	0	0	0	0	0	1	0	0	0	0	0	0	0	1	0	0	0	0	0
POPTR_0007s02350	scaffold_7	1383291-1383346	1384081-1384190	1384098-1384190	0	0	0	0	0	0	0	0	0	0	0	0	0	0	1	0	0	0	0	0
POPTR_0003s20720	scaffold_3	19174902-19175008	19174551-19174729	19174551-19174725	0	0	0	0	0	0	0	0	0	0	0	0	1	0	0	0	1	0	0	0
POPTR_0006s22210	scaffold_6	21256001-21256126	21255075-21255487	21255075-21255925	0	0	0	0	0	0	0	0	0	0	0	0	0	0	0	0	1	0	0	0
POPTR_0006s03880	scaffold_6	2601249-2601482	2600589-2600691	2600589-2600929	0	1	0	0	0	0	0	0	0	0	0	0	0	0	0	0	0	0	0	0
POPTR_0013s09120	scaffold_13	8676752-8677037	8674918-8676412	8674918-8676392	1	1	1	0	1	0	1	1	1	1	1	1	1	1	1	0	1	1	1	1
POPTR_0003s09280	scaffold_3	10580214-10580384	10579240-10579844	10579240-10580113	0	0	0	0	0	1	0	0	0	0	0	0	1	0	0	0	0	0	0	0
POPTR_0014s07240	scaffold_14	5473388-5473551	5474229-5474347	5473807-5474347	0	0	0	0	0	0	0	0	0	0	0	0	0	0	0	0	0	1	0	0
POPTR_0006s19580	scaffold_6	18627382-18627577	18627084-18627283	18627084-18627295	0	0	0	0	0	0	0	0	0	0	0	0	0	0	0	0	1	0	0	0
POPTR_0004s21510	scaffold_4	20609053-20609132	20610022-20610670	20609978-20610670	0	0	0	0	0	0	0	0	0	0	0	0	0	0	1	0	0	0	0	0
POPTR_0017s04060	scaffold_17	3052526-3052650	3052951-3053082	3052885-3053082	0	0	0	0	0	0	1	0	0	0	0	0	0	0	0	0	0	0	0	0
POPTR_0012s03030	scaffold_12	2433361-2433573	2432992-2433195	2432992-2433162	0	0	0	0	0	0	0	0	0	0	0	0	0	0	0	0	1	0	0	0
POPTR_0008s14170	scaffold_8	9354435-9354554	9352632-9352955	9352632-9353162	0	1	1	0	0	0	0	1	0	0	0	0	0	0	0	0	0	0	0	0
POPTR_0001s17030	scaffold_1	13862375-13862545	13862927-13863040	13862941-13863040	0	0	0	0	0	0	0	0	0	0	1	0	1	0	0	0	0	0	1	0
POPTR_0003s22290	scaffold_3	20113047-20113220	20112823-20112888	20112823-20112905	0	0	0	0	0	0	0	0	0	0	0	0	0	0	0	0	0	0	1	0
POPTR_0014s07240	scaffold_14	5473388-5473551	5474229-5474347	5474199-5474347	0	0	0	1	1	0	0	0	0	0	0	0	0	0	0	0	0	0	0	0
POPTR_0010s00680	scaffold_10	386874-387105	388718-388874	388715-388874	0	0	0	0	0	0	0	0	0	0	0	1	0	1	1	0	0	0	0	0
POPTR_0009s05860	scaffold_9	5832892-5833172	5831112-5831574	5831112-5832151	0	0	0	0	0	0	1	0	0	0	1	0	0	0	0	1	0	0	0	0
POPTR_0001s02430	scaffold_1	1881754-1882023	1880140-1880262	1880140-1880184	0	0	0	0	0	0	0	0	0	0	0	0	0	0	0	0	0	0	0	1
POPTR_0003s04340	scaffold_3	5058386-5058488	5058575-5058744	5058609-5058744	0	0	0	0	0	0	0	0	0	0	0	0	0	0	0	0	0	1	0	0
POPTR_0006s22150	scaffold_6	21207019-21207085	21207170-21207867	21207163-21207867	0	0	0	0	0	0	0	0	0	0	0	0	0	0	0	0	0	1	0	0
POPTR_0002s20740	scaffold_2	16833128-16833199	16831613-16831714	16831613-16831726	1	1	1	0	0	1	1	1	1	0	0	1	0	1	1	1	0	1	1	1
POPTR_0001s06870	scaffold_1	5253520-5253697	5252930-5253075	5252930-5253091	0	0	0	0	0	0	1	0	0	0	0	0	0	0	0	0	0	0	0	0
POPTR_0001s06290	scaffold_1	4840480-4840558	4841451-4841509	4841416-4841509	0	0	1	0	1	0	1	0	0	0	0	0	0	0	1	1	0	0	0	0
POPTR_0001s16060	scaffold_1	12873611-12873714	12873964-12874154	12874043-12874154	1	1	0	1	0	0	1	1	1	1	1	1	1	1	1	1	0	1	0	0
POPTR_0002s15680	scaffold_2	11717076-11717113	11717974-11718049	11717257-11718049	0	0	1	0	0	1	1	1	1	0	1	0	1	1	1	1	1	1	1	0
POPTR_0010s22870	scaffold_10	19625828-19626218	19626414-19626551	19626342-19626551	0	0	0	0	0	0	0	0	0	0	0	0	0	0	0	0	1	0	0	0
POPTR_0001s16060	scaffold_1	12873964-12874154	12874568-12874673	12874543-12874673	1	1	1	1	1	1	1	1	1	1	1	1	1	1	1	1	0	1	0	0
POPTR_0014s17560	scaffold_14	13809192-13809354	13808804-13808993	13808804-13808964	0	0	1	0	0	0	0	0	0	0	0	1	0	0	0	1	0	0	1	0
POPTR_0006s10280	scaffold_6	7685524-7685568	7685867-7685957	7685871-7685957	1	1	1	1	0	1	1	1	1	1	1	1	1	1	1	1	0	1	1	1
POPTR_0016s12710	scaffold_16	12086818-12088056	12088664-12089261	12088667-12089261	0	0	0	1	0	0	0	0	0	0	0	1	0	0	0	0	0	0	0	0
POPTR_0006s03100	scaffold_6	1975097-1975177	1974195-1974529	1974195-1974513	0	0	0	0	0	0	0	0	0	0	0	0	0	0	0	0	0	0	1	0
POPTR_0002s00400	scaffold_2	117756-117901	117501-117582	117501-117577	1	0	1	1	1	1	1	1	1	1	1	1	1	1	1	1	0	1	1	0
POPTR_0003s10090	scaffold_3	11203861-11203927	11203659-11203767	11203659-11203759	0	0	0	0	0	0	0	1	0	0	0	0	0	0	0	0	1	0	0	0
POPTR_0010s07030	scaffold_10	8273490-8273549	8273284-8273405	8273284-8273409	0	0	0	0	0	0	0	0	0	0	0	0	0	0	0	1	0	0	0	1
POPTR_0002s06290	scaffold_2	4200052-4200218	4199872-4199976	4199872-4199958	0	0	0	0	0	0	0	0	0	0	0	0	1	0	0	0	0	0	0	0
POPTR_0002s23490	scaffold_2	21015184-21015404	21013235-21013508	21013235-21014086	0	0	0	0	0	0	0	0	0	0	0	0	0	0	0	0	0	0	1	0
POPTR_0002s03310	scaffold_2	2028365-2028453	2028857-2029317	2028863-2029317	0	0	0	0	0	0	0	0	0	0	0	0	0	0	0	0	1	0	0	1
POPTR_0012s01100	scaffold_12	761139-761344	761720-761807	761480-761807	0	0	0	0	0	0	0	0	0	0	0	0	1	0	0	0	1	0	1	1
POPTR_0012s05220	scaffold_12	4810081-4810193	4811026-4811269	4811106-4811269	0	0	0	0	0	0	0	0	0	0	0	0	0	0	0	0	0	0	0	1
POPTR_0015s01650	scaffold_15	1059069-1059575	1060231-1060377	1060171-1060377	0	0	0	0	0	0	0	0	0	0	0	0	0	0	1	0	0	0	0	0
POPTR_0008s14350	scaffold_8	9515167-9515244	9516037-9516592	9516081-9516592	0	1	0	0	0	0	0	0	0	0	0	0	0	0	0	0	0	0	0	0
POPTR_0013s01950	scaffold_13	1125820-1125881	1125471-1125610	1125471-1125733	0	0	0	0	0	0	0	0	0	1	0	0	0	0	0	0	0	0	1	0
POPTR_0006s11860	scaffold_6	9049821-9049917	9050019-9050116	9050063-9050116	0	0	0	0	0	0	0	0	0	0	0	0	0	0	0	0	0	1	1	0
POPTR_0010s02570	scaffold_10	3002165-3002239	3001614-3001706	3001614-3001701	0	0	0	0	0	0	0	0	0	0	0	0	0	0	0	0	1	0	0	0
POPTR_0015s14650	scaffold_15	14173750-14173907	14171570-14172777	14171570-14172782	0	0	0	0	0	0	0	0	0	0	0	0	0	0	0	0	0	0	1	0
POPTR_0005s12460	scaffold_5	9225464-9225560	9224771-9224841	9224771-9224919	0	0	0	0	0	0	0	0	0	0	0	0	1	0	0	1	1	0	0	0
POPTR_0014s11020	scaffold_14	8215648-8215737	8215906-8215968	8215817-8215968	0	0	0	0	0	0	0	0	0	0	0	0	0	0	0	1	0	0	0	0
POPTR_0006s27140	scaffold_6	25142691-25142829	25142309-25142462	25142309-25142596	0	0	0	0	0	0	1	0	0	0	0	0	0	0	0	0	1	0	0	0
POPTR_0006s22050	scaffold_6	21059167-21059385	21061187-21061274	21061192-21061274	0	1	0	0	0	0	0	0	0	0	1	0	0	0	0	0	0	0	0	0
POPTR_0003s17980	scaffold_3	17211428-17211681	17211801-17211955	17211837-17211955	0	0	0	1	0	0	0	0	0	0	0	0	0	0	0	0	0	0	0	0
POPTR_0003s05500	scaffold_3	6795267-6795321	6796104-6796140	6795749-6796140	0	0	1	0	0	0	0	0	0	0	0	0	0	0	0	0	0	0	0	0
POPTR_0004s14560	scaffold_4	15151827-15151930	15151612-15151738	15151612-15151733	0	0	0	0	0	0	1	1	0	0	0	0	0	0	0	0	0	0	1	0
POPTR_0006s24100	scaffold_6	22781156-22781281	22779394-22780673	22779394-22780341	1	0	0	0	0	1	0	0	0	0	0	0	0	0	0	0	0	0	1	0
POPTR_0014s07900	scaffold_14	5868737-5868799	5868610-5868665	5868610-5868649	1	0	1	0	0	1	1	1	1	0	0	0	1	0	0	0	0	1	0	0
POPTR_0012s14700	scaffold_12	14489601-14489678	14489440-14489509	14489440-14489502	0	0	0	0	0	1	0	0	0	0	0	0	0	0	0	1	0	0	0	1
POPTR_0009s08790	scaffold_9	7949710-7949790	7951021-7951095	7950939-7951095	0	0	0	0	0	0	0	0	0	0	0	0	0	0	0	0	1	0	1	0
POPTR_0005s17670	scaffold_5	15301547-15301672	15300705-15300820	15300705-15300833	0	1	0	0	1	1	1	1	0	1	0	0	0	0	0	1	1	1	1	0
POPTR_0011s05150	scaffold_11	5051505-5051635	5048891-5049616	5048891-5049727	1	0	0	0	0	0	0	1	0	0	0	0	0	0	0	1	0	0	0	0
POPTR_0030s00440	scaffold_30	178719-178838	179078-179158	179019-179158	0	0	0	0	0	0	0	0	0	0	0	0	0	0	0	0	0	0	1	0
POPTR_0005s12510	scaffold_5	9277522-9278344	9276766-9277435	9276766-9277130	0	0	0	0	0	0	0	0	0	0	1	0	1	0	0	0	0	0	0	0
POPTR_0014s18310	scaffold_14	15336297-15336395	15335161-15335292	15335161-15335299	0	0	0	0	0	0	0	0	0	0	0	0	0	0	0	0	0	0	1	0
POPTR_0002s15590	scaffold_2	11632919-11633239	11633900-11634016	11633682-11634016	0	0	0	0	0	0	0	0	0	0	0	0	0	0	0	0	0	1	1	1
POPTR_0019s08050	scaffold_19	9403620-9403832	9403315-9403458	9403315-9403461	0	0	0	0	0	0	0	0	0	0	0	0	0	0	0	0	0	1	0	0
POPTR_0001s20670	scaffold_1	18735419-18735499	18734851-18734924	18734851-18734920	0	0	0	0	0	0	0	0	0	0	0	0	0	0	0	0	0	0	1	0
POPTR_0018s14030	scaffold_18	14284472-14284534	14285284-14285579	14285299-14285579	0	0	0	0	0	0	0	0	0	0	1	0	0	0	0	0	0	0	0	0
POPTR_0008s00290	scaffold_8	82762-83229	82470-82614	82470-82557	0	0	0	0	0	0	0	0	0	0	0	0	0	0	0	0	0	1	0	0
POPTR_0001s40470	scaffold_1	39918686-39918741	39918454-39918594	39918454-39918588	0	0	0	0	0	0	0	0	0	0	1	0	0	0	0	0	0	0	0	0
POPTR_0005s26840	scaffold_5	24705410-24705948	24704583-24704936	24704583-24704872	0	0	1	0	0	0	0	0	0	0	0	0	0	0	0	0	0	0	0	0
POPTR_0008s12570	scaffold_8	8141642-8141714	8140252-8141276	8140252-8141242	1	1	0	1	1	1	1	1	0	0	0	0	0	0	0	0	0	0	0	0
POPTR_0003s21290	scaffold_3	19510627-19510993	19511292-19512181	19511287-19512181	0	0	1	0	0	0	0	0	0	1	1	0	0	0	0	0	0	0	0	0
POPTR_0010s21580	scaffold_10	18802938-18803009	18803646-18803786	18803106-18803786	0	0	0	0	0	0	0	0	1	0	0	0	1	0	0	0	0	1	1	0
POPTR_0011s08220	scaffold_11	9194351-9194545	9193487-9194020	9193487-9193909	0	0	0	0	0	0	0	0	0	0	0	0	0	1	0	0	0	0	0	0
POPTR_0001s09340	scaffold_1	7131769-7131861	7130935-7131018	7130935-7131013	0	0	0	0	0	0	0	0	0	0	0	0	0	0	0	0	1	0	1	0
POPTR_0009s01050	scaffold_9	1179421-1179749	1178506-1178567	1178506-1179132	0	1	0	0	0	0	0	0	0	0	1	0	0	1	1	0	0	0	1	0
POPTR_0005s20550	scaffold_5	19612505-19612706	19612812-19612959	19612809-19612959	0	0	0	0	0	0	0	0	0	0	0	0	1	0	0	1	0	1	0	0
POPTR_0014s13760	scaffold_14	10083040-10083111	10083920-10084136	10083392-10084136	0	0	1	0	0	1	1	1	1	1	0	1	0	1	1	0	0	0	0	0
POPTR_0001s27670	scaffold_1	26527072-26527241	26527935-26528402	26527923-26528402	1	1	1	1	1	1	0	1	0	0	0	0	0	0	0	0	0	0	0	0
POPTR_0034s00220	scaffold_34	109036-109188	108276-108425	108276-108437	1	0	1	0	0	0	1	0	0	0	0	0	0	0	1	1	1	1	1	0
POPTR_0015s13500	scaffold_15	13421311-13421695	13419480-13420026	13419480-13419884	0	0	0	0	0	0	0	0	0	0	0	0	0	0	0	0	1	0	0	0
POPTR_0004s05050	scaffold_4	3800048-3800133	3800382-3800447	3800246-3800447	0	0	1	0	0	0	0	0	0	0	0	0	0	0	0	0	0	0	0	0
POPTR_0007s08600	scaffold_7	7456756-7456879	7458016-7458113	7457420-7458113	0	0	0	0	0	0	0	0	0	0	0	0	0	0	0	0	0	1	0	0
POPTR_0013s02220	scaffold_13	1326586-1326672	1327368-1327457	1327376-1327457	0	0	0	0	0	0	0	0	0	0	0	0	0	0	0	0	0	0	1	0
POPTR_0010s19130	scaffold_10	17135479-17135600	17135220-17135262	17135220-17135290	0	1	0	0	0	0	1	0	0	0	0	0	0	0	0	0	0	0	0	0
POPTR_0002s16060	scaffold_2	11956530-11956658	11957242-11957377	11956717-11957377	0	0	0	0	0	0	0	0	0	0	0	0	0	0	0	0	1	0	0	0
POPTR_0005s25780	scaffold_5	23968595-23968660	23970176-23970437	23969673-23970437	1	0	0	0	0	0	0	1	0	0	0	0	0	0	0	0	0	0	0	0
POPTR_0002s19060	scaffold_2	14964355-14964416	14963748-14964276	14963748-14964262	0	0	0	0	0	0	0	0	0	0	0	0	0	0	0	0	1	0	0	0
POPTR_0006s05240	scaffold_6	3706849-3707032	3708049-3710312	3708046-3710312	0	0	1	0	0	0	0	0	0	0	0	0	0	0	0	0	0	0	0	0
POPTR_0005s07190	scaffold_5	4834342-4834461	4834582-4834746	4834617-4834746	1	0	0	1	0	1	1	1	0	1	0	0	1	0	0	1	0	0	1	1
POPTR_0001s06910	scaffold_1	5284599-5284738	5285268-5285982	5284834-5285982	0	0	0	0	0	0	0	0	1	0	0	0	0	0	0	0	0	0	1	0
POPTR_0001s14810	scaffold_1	11652263-11652406	11652512-11652700	11652549-11652700	0	0	0	0	0	0	0	0	0	0	0	0	0	0	0	0	0	0	0	1
POPTR_0016s09980	scaffold_16	8108601-8108669	8107381-8107461	8107381-8108223	0	0	0	0	0	0	0	0	0	0	1	0	0	0	0	0	0	0	0	0
POPTR_0005s02270	scaffold_5	1486912-1486978	1487071-1487133	1487053-1487133	1	1	0	0	1	1	1	1	0	1	0	1	1	1	0	1	0	1	1	0
POPTR_0007s05580	scaffold_7	3654001-3654288	3652103-3652888	3652103-3653161	0	0	0	0	0	0	0	0	0	0	0	0	0	0	0	0	0	0	0	1
POPTR_0015s08470	scaffold_15	9737712-9737791	9738476-9738590	9738180-9738590	0	0	0	0	0	0	1	0	0	0	0	0	0	0	0	0	1	0	0	0
POPTR_0015s11660	scaffold_15	12215266-12215912	12215061-12215179	12215061-12215196	0	0	0	0	0	0	0	0	0	0	0	0	0	0	0	0	0	0	1	0
POPTR_0001s10960	scaffold_1	8495888-8496172	8497182-8498723	8497189-8498723	0	0	0	0	0	0	0	0	0	0	0	0	1	0	0	0	0	0	0	0
POPTR_0008s09440	scaffold_8	5848289-5848589	5849226-5849358	5848787-5849358	0	0	0	1	0	1	1	1	1	0	1	0	1	1	0	1	0	0	1	1
POPTR_0007s12440	scaffold_7	12743650-12744265	12742127-12742639	12742127-12743521	0	0	0	0	1	0	1	0	0	0	0	0	0	0	0	0	1	0	0	0
POPTR_0014s00320	scaffold_14	130069-130195	131084-131121	131045-131121	0	0	0	0	0	0	0	0	0	0	0	0	0	0	0	0	1	0	0	0
POPTR_0008s20600	scaffold_8	14363323-14363371	14363462-14363588	14363472-14363588	0	0	0	0	0	0	0	0	0	0	0	0	0	0	0	1	0	0	0	0
POPTR_0009s05480	scaffold_9	5581626-5581867	5581475-5581553	5581475-5581556	0	0	0	0	0	0	0	0	0	0	0	0	0	0	1	0	1	0	0	1
POPTR_0012s02420	scaffold_12	1992871-1993019	1991774-1991891	1991774-1992763	0	0	0	0	0	0	0	0	0	0	0	0	0	0	0	0	0	0	0	1
POPTR_0005s07410	scaffold_5	5070211-5070500	5068304-5068932	5068304-5070001	0	0	0	0	0	0	0	0	0	0	0	1	0	0	0	0	0	0	0	0
POPTR_0011s13910	scaffold_11	16531627-16531754	16531372-16531528	16531372-16531436	0	0	0	0	0	0	0	0	0	0	0	1	0	0	0	0	0	0	0	0
POPTR_0014s17640	scaffold_14	13911788-13912190	13911423-13911604	13911423-13911618	0	0	0	0	1	0	0	0	0	0	0	0	0	0	0	0	0	0	1	0
POPTR_0005s10920	scaffold_5	7857257-7857322	7857030-7857160	7857030-7857163	0	0	0	0	0	0	1	0	0	0	0	0	1	0	0	0	0	0	1	0
POPTR_0008s13140	scaffold_8	8580640-8580737	8581573-8581711	8581202-8581711	0	0	1	0	0	0	0	0	0	0	0	0	0	0	0	0	0	0	0	0
POPTR_0006s00590	scaffold_6	315608-315661	315834-315911	315863-315911	0	0	0	0	0	0	0	0	0	0	0	0	0	0	0	0	0	1	0	0
POPTR_0014s18660	scaffold_14	16000565-16000745	15999859-16000408	15999859-16000413	0	0	0	0	0	0	1	0	0	0	0	0	0	0	1	0	0	0	0	1
POPTR_0004s21400	scaffold_4	20545226-20545446	20546079-20546358	20546040-20546358	0	0	0	0	0	0	0	0	0	0	0	0	0	0	0	0	0	0	0	1
POPTR_0001s37430	scaffold_1	36428872-36429204	36427763-36428084	36427763-36428120	0	0	0	0	0	0	0	0	0	0	0	0	0	0	0	0	0	1	0	0
POPTR_0001s34010	scaffold_1	32160362-32160468	32160551-32160648	32160576-32160648	0	0	0	0	0	0	0	0	0	0	0	0	0	0	0	0	0	1	0	0
POPTR_0002s24490	scaffold_2	21845508-21845874	21844849-21845098	21844849-21844954	0	0	0	0	0	0	0	1	0	0	0	1	1	0	1	1	0	0	0	1
POPTR_0003s08070	scaffold_3	9518375-9518466	9518824-9519010	9518853-9519010	0	0	0	0	0	1	0	0	1	0	0	0	0	0	1	0	0	0	1	0
POPTR_0005s11850	scaffold_5	8613140-8613254	8613334-8613486	8613319-8613486	0	0	0	0	0	0	0	0	0	0	0	0	0	0	1	0	0	0	0	0
POPTR_0005s01710	scaffold_5	1138531-1138652	1138763-1138845	1138753-1138845	0	0	0	0	0	0	1	0	0	0	0	0	0	0	0	0	0	0	0	0
POPTR_0005s12720	scaffold_5	9479222-9479399	9479492-9480104	9479487-9480104	0	0	0	0	1	0	0	0	0	0	0	0	0	0	0	0	0	0	0	0
POPTR_0001s33290	scaffold_1	31478543-31478839	31477826-31478059	31477826-31477973	0	0	0	0	0	0	0	0	0	0	0	0	0	0	0	0	0	0	0	1
POPTR_0003s04490	scaffold_3	5215670-5215718	5216828-5217015	5216838-5217015	0	0	0	0	0	0	0	0	0	0	0	0	1	0	0	0	0	1	0	1
POPTR_0013s00380	scaffold_13	154224-154318	154025-154137	154025-154056	0	0	0	0	0	0	0	0	0	0	0	0	0	0	1	0	0	0	0	0
POPTR_0002s04720	scaffold_2	2967089-2967278	2967680-2967808	2967685-2967808	1	1	1	1	1	1	1	1	1	1	1	1	1	1	1	1	1	1	1	1
POPTR_0001s05640	scaffold_1	4358227-4358320	4357806-4357888	4357806-4357896	0	0	1	0	0	0	0	0	1	0	0	0	0	0	0	0	0	0	0	0
POPTR_0010s04280	scaffold_10	5297141-5297703	5295617-5296237	5295617-5296244	0	0	1	0	0	0	1	1	1	0	0	1	0	0	0	1	1	0	1	0
POPTR_0011s14290	scaffold_11	16744260-16744322	16743777-16743895	16743777-16743838	0	0	0	0	0	0	0	0	0	0	0	0	0	0	0	0	0	1	1	0
POPTR_0006s19060	scaffold_6	17891850-17892124	17891598-17891756	17891598-17891639	0	0	0	0	0	0	0	0	0	0	1	1	0	0	0	0	0	0	0	0
POPTR_0010s05750	scaffold_10	7236316-7236539	7236807-7237080	7236803-7237080	0	0	0	1	0	0	1	0	0	0	0	1	1	1	1	1	1	1	0	1
POPTR_0008s06970	scaffold_8	4213917-4214041	4213648-4213765	4213648-4213769	0	0	1	0	0	0	0	0	0	0	0	0	0	1	0	0	1	0	0	0
POPTR_0001s47100	scaffold_1	47419920-47422199	47422541-47422667	47422581-47422667	0	0	0	0	0	0	0	0	0	0	0	0	0	0	0	0	1	0	0	0
POPTR_0010s19140	scaffold_10	17137986-17138185	17137730-17137888	17137730-17137902	0	0	0	0	0	0	0	0	0	0	0	0	0	0	1	0	0	0	1	0
POPTR_0010s10380	scaffold_10	10909293-10909428	10908051-10908187	10908051-10908941	0	1	0	0	0	0	0	1	0	0	1	0	0	0	0	0	0	0	0	0
POPTR_0002s15790	scaffold_2	11769994-11770061	11769292-11769471	11769292-11769854	0	0	0	0	0	0	0	0	0	0	0	0	0	0	0	1	0	0	0	1
POPTR_0008s03070	scaffold_8	1613750-1613943	1614770-1614831	1614707-1614831	1	1	1	1	1	1	1	1	1	1	1	1	1	1	0	1	1	1	0	1
POPTR_0008s08030	scaffold_8	4961594-4961749	4962211-4962815	4962214-4962815	1	1	1	1	1	1	1	1	1	1	1	1	1	1	1	1	1	1	1	1
POPTR_0015s03740	scaffold_15	3563987-3564230	3563395-3563812	3563395-3563708	0	0	0	0	0	0	0	0	0	0	0	0	0	0	0	0	1	0	0	0
POPTR_0001s17170	scaffold_1	14016886-14016975	14017083-14017150	14017069-14017150	0	0	0	0	1	0	0	0	1	0	0	0	1	0	0	0	0	0	0	0
POPTR_0010s17060	scaffold_10	15815761-15815832	15816437-15816565	15816430-15816565	0	0	0	0	0	0	0	0	0	0	0	0	0	0	0	1	0	0	0	0
POPTR_0014s01860	scaffold_14	1708925-1709013	1708213-1708661	1708213-1708594	1	1	0	0	0	0	0	0	0	1	0	0	0	1	0	1	1	1	0	1
POPTR_0003s10850	scaffold_3	11711354-11711622	11710559-11710704	11710559-11710834	0	0	0	0	0	0	0	0	0	0	0	0	0	0	0	0	1	0	0	0
POPTR_0019s05220	scaffold_19	5485476-5485745	5487223-5487725	5487323-5487725	0	0	0	0	0	0	0	0	0	0	0	0	0	0	0	0	0	0	0	1
POPTR_0005s04590	scaffold_5	3087967-3088069	3087097-3087176	3087097-3087185	1	1	1	1	1	0	1	1	1	1	1	1	1	1	1	1	1	1	1	1
POPTR_0007s12510	scaffold_7	12801623-12801866	12800919-12801500	12800919-12801530	0	0	0	1	0	1	1	1	1	0	1	0	0	1	0	1	1	0	0	0
POPTR_0007s11310	scaffold_7	11667542-11667659	11666230-11667024	11666230-11667006	0	1	0	1	0	0	1	1	1	0	1	0	0	0	0	1	0	0	0	0
POPTR_0001s14560	scaffold_1	11416704-11416795	11416938-11417009	11416915-11417009	0	1	0	0	0	0	0	0	0	0	1	1	1	0	1	0	0	0	0	0
POPTR_0004s10040	scaffold_4	8587720-8587848	8587401-8587604	8587401-8587613	0	0	0	0	0	0	0	0	0	0	0	0	0	0	0	0	0	1	0	0
POPTR_0013s13090	scaffold_13	13672508-13672741	13673538-13673669	13673390-13673669	1	1	1	1	1	1	1	1	1	1	1	1	1	1	1	1	1	1	1	1
POPTR_0018s04700	scaffold_18	3983323-3983398	3982904-3983070	3982904-3983049	0	0	0	0	0	0	0	0	0	0	0	1	0	0	0	0	0	0	0	0
POPTR_0015s06600	scaffold_15	7541674-7541836	7543024-7543224	7541930-7543224	0	0	0	0	0	0	0	0	0	0	0	0	1	0	1	0	1	0	1	0
POPTR_0009s14130	scaffold_9	11132116-11132211	11131849-11131929	11131849-11131945	0	0	0	0	0	0	0	0	0	0	0	1	0	0	1	0	0	1	0	0
POPTR_0018s01920	scaffold_18	1746434-1747159	1747245-1747523	1747233-1747523	0	0	0	0	0	0	1	1	0	0	0	0	0	0	1	1	0	1	0	1
POPTR_0005s03670	scaffold_5	2449499-2449648	2448878-2449054	2448878-2449329	0	0	0	0	0	0	1	0	0	0	0	0	0	0	0	0	0	0	0	0
POPTR_0005s26890	scaffold_5	24736616-24736688	24736329-24736368	24736329-24736423	1	0	0	0	0	0	0	0	0	0	0	0	0	1	0	0	1	1	1	1
POPTR_0014s01500	scaffold_14	1431508-1431612	1430612-1430808	1430612-1430755	0	0	0	0	0	0	0	0	0	0	0	0	1	1	0	0	0	0	1	0
POPTR_0013s05630	scaffold_13	4035805-4035972	4034890-4035049	4034890-4035014	0	0	0	0	0	0	0	0	0	0	0	0	0	0	0	0	0	0	0	1
POPTR_0008s04550	scaffold_8	2598089-2598184	2598569-2598636	2598564-2598636	0	0	0	1	0	1	1	0	0	0	1	0	0	0	0	0	0	0	0	0
POPTR_0002s15390	scaffold_2	11516061-11516171	11515273-11515411	11515273-11515375	0	0	0	0	0	0	0	0	0	0	0	0	0	0	0	0	0	1	0	0
POPTR_0005s26580	scaffold_5	24537361-24537692	24536917-24537019	24536917-24536959	0	0	0	0	0	0	0	0	0	0	0	0	0	0	0	0	0	0	1	0
POPTR_0008s16670	scaffold_8	11212783-11212894	11211541-11212261	11211541-11212308	0	0	0	1	1	0	1	0	0	0	1	0	0	0	0	0	0	0	0	0
POPTR_0009s16440	scaffold_9	12486401-12486520	12485323-12485553	12485323-12485901	0	1	0	0	0	1	0	0	0	0	0	1	0	0	0	0	0	0	0	0
POPTR_0008s14950	scaffold_8	9963099-9963259	9962086-9962270	9962086-9962266	0	0	0	0	0	0	0	0	0	0	0	0	0	0	0	0	0	1	0	0
POPTR_0018s07420	scaffold_18	7724124-7724262	7723235-7723658	7723235-7723669	0	0	0	0	0	0	0	0	0	0	0	0	0	1	1	0	0	1	0	1
POPTR_0003s04460	scaffold_3	5179609-5179650	5180584-5180676	5180621-5180676	0	0	1	0	0	1	0	0	0	0	0	0	0	0	0	0	0	0	0	0
POPTR_0008s15860	scaffold_8	10573246-10573405	10572986-10573107	10572986-10573096	0	0	0	0	0	0	0	0	0	0	0	0	0	0	0	0	1	0	0	0
POPTR_0002s08830	scaffold_2	6209022-6209067	6210093-6210159	6210081-6210159	0	0	0	0	0	0	0	0	0	0	0	0	1	0	0	0	0	0	0	0
POPTR_0013s11780	scaffold_13	12432043-12432164	12430435-12430505	12430435-12430510	1	0	1	1	0	1	0	1	1	1	1	1	1	1	1	1	1	1	1	1
POPTR_0006s04780	scaffold_6	3311987-3312045	3311497-3311900	3311497-3311769	0	0	0	0	0	0	0	0	0	0	0	0	0	0	0	0	1	0	0	0
POPTR_0001s37120	scaffold_1	35945581-35945706	35945787-35945846	35945790-35945846	1	0	0	0	0	0	0	1	0	1	1	1	0	0	0	1	0	1	0	0
POPTR_0014s12330	scaffold_14	9107624-9107753	9106562-9106995	9106562-9107044	1	1	1	1	0	1	1	1	1	1	1	1	1	1	1	1	1	0	1	0
POPTR_0001s12940	scaffold_1	10035551-10035939	10034280-10034521	10034280-10034517	0	0	0	0	0	0	0	0	0	0	0	0	0	0	0	0	1	0	0	0
POPTR_0001s23950	scaffold_1	23332948-23333214	23332542-23332706	23332542-23332716	1	1	1	1	1	1	1	1	1	1	1	1	1	1	1	1	1	1	1	1
POPTR_0004s07800	scaffold_4	6403003-6403175	6400971-6402060	6400971-6402155	0	0	0	0	0	0	0	0	0	0	0	1	0	0	0	0	0	0	0	0
POPTR_0006s25110	scaffold_6	23554546-23555543	23556824-23556939	23556819-23556939	0	0	0	0	0	0	0	0	0	0	0	0	0	0	0	0	1	0	0	0
POPTR_0016s09960	scaffold_16	8092878-8093097	8094911-8095215	8094900-8095215	1	0	1	0	0	1	1	0	1	1	0	0	1	1	0	0	0	0	0	1
POPTR_0010s12200	scaffold_10	12262003-12262078	12262169-12262289	12262153-12262289	0	0	0	0	0	0	0	0	0	0	0	0	0	0	0	0	0	0	1	0
POPTR_0004s16700	scaffold_4	17095414-17095546	17096406-17096761	17096257-17096761	0	0	0	0	0	0	1	0	0	0	0	0	0	0	0	0	0	0	1	0
POPTR_0017s04350	scaffold_17	3369449-3369519	3369648-3370055	3369638-3370055	0	0	0	1	0	0	0	0	0	0	0	0	0	0	0	0	0	0	0	0
POPTR_0004s15610	scaffold_4	16226565-16226672	16226752-16226822	16226759-16226822	0	0	0	0	0	0	0	0	0	0	0	0	0	0	1	0	0	1	0	1
POPTR_0007s08610	scaffold_7	7476563-7476698	7476001-7476236	7476001-7476239	1	0	1	1	0	0	0	0	1	0	1	0	0	1	1	0	1	0	0	0
POPTR_0016s08580	scaffold_16	6397389-6397454	6398635-6398683	6398001-6398683	0	0	0	0	0	0	0	0	0	0	0	0	0	0	0	0	1	0	0	0
POPTR_0001s10290	scaffold_1	7976043-7976135	7976225-7976311	7976206-7976311	0	0	0	0	0	0	0	0	0	1	0	0	0	0	0	0	0	0	0	0
POPTR_0010s15000	scaffold_10	14414357-14414569	14413854-14413985	14413854-14413982	0	0	0	0	0	0	0	1	0	0	0	0	0	0	0	0	0	0	0	0
POPTR_0002s22800	scaffold_2	19743793-19743861	19744948-19745484	19744952-19745484	0	0	0	0	0	0	0	0	0	0	0	0	0	1	1	0	0	0	1	0
POPTR_0004s13060	scaffold_4	12388324-12388691	12387696-12387905	12387696-12387832	0	0	0	0	0	0	0	0	1	0	1	0	0	0	0	0	0	0	0	1
POPTR_0015s08450	scaffold_15	9721420-9721657	9721175-9721333	9721175-9721329	0	0	0	0	0	1	0	0	0	0	0	0	1	0	0	0	1	0	0	0
POPTR_0019s11670	scaffold_19	12918867-12919120	12919947-12920685	12919686-12920685	0	0	0	0	0	0	0	0	0	0	0	0	0	0	0	0	0	0	1	0
POPTR_0008s06120	scaffold_8	3623838-3624014	3623570-3623719	3623570-3623730	0	0	0	0	0	1	0	0	0	0	0	0	0	0	1	0	0	0	0	0
POPTR_0007s09170	scaffold_7	8384639-8384704	8384107-8384555	8384107-8384568	1	0	1	1	1	1	1	1	1	1	1	1	1	1	1	1	1	1	1	1
POPTR_0001s02390	scaffold_1	1815155-1815370	1813860-1814732	1813860-1815039	0	0	0	0	0	1	0	0	0	0	0	0	0	0	0	0	1	0	0	0
POPTR_0011s11270	scaffold_11	13997786-13997981	13997503-13997684	13997503-13997670	0	1	0	0	1	0	0	1	0	0	1	1	0	0	0	1	0	0	1	0
POPTR_0004s07800	scaffold_4	6403003-6403175	6400971-6402060	6400971-6402057	0	0	0	0	1	0	0	0	1	0	0	0	0	0	1	0	0	0	1	0
POPTR_0005s03670	scaffold_5	2448878-2449054	2448224-2448490	2448224-2448333	0	0	0	0	0	0	0	0	0	0	0	0	0	0	0	0	0	0	1	0
POPTR_0014s13730	scaffold_14	10061462-10061619	10059713-10059829	10059713-10059799	0	0	0	0	0	0	0	0	0	0	0	1	0	0	0	0	0	0	0	0
POPTR_0008s05190	scaffold_8	3006797-3006864	3006083-3006163	3006083-3006220	0	0	0	1	0	0	1	0	0	0	0	1	0	1	0	0	0	0	0	0
POPTR_0006s07940	scaffold_6	5802045-5802181	5801573-5801696	5801573-5801674	0	0	0	0	0	0	0	0	0	0	0	0	0	0	0	0	0	0	1	0
POPTR_0012s14340	scaffold_12	14274465-14274756	14275265-14276350	14274854-14276350	0	0	0	1	0	0	1	0	1	0	0	1	0	1	0	1	0	0	0	0
POPTR_0016s06410	scaffold_16	4302346-4302409	4302564-4302711	4302561-4302711	1	0	0	1	0	0	1	0	0	1	0	0	0	0	0	0	0	0	0	0
POPTR_0007s06020	scaffold_7	4169674-4170390	4169029-4169133	4169029-4169130	0	0	1	0	0	0	0	1	0	0	0	1	0	0	0	0	0	1	0	0
POPTR_0005s10980	scaffold_5	7890810-7890939	7891038-7891225	7891043-7891225	0	0	1	0	0	0	0	0	0	0	0	0	0	0	0	0	1	0	0	0
POPTR_0001s34860	scaffold_1	33088692-33088877	33088495-33088607	33088495-33088598	1	0	1	1	1	0	0	0	1	0	1	0	0	0	0	0	0	0	0	1
POPTR_0015s11730	scaffold_15	12286170-12286328	12286473-12286592	12286439-12286592	0	0	0	0	0	0	0	0	0	0	0	0	0	0	0	0	1	1	0	0
POPTR_0010s04970	scaffold_10	6242485-6242805	6243248-6243519	6242918-6243519	0	0	0	0	0	0	0	0	0	0	0	0	0	0	0	0	0	0	0	1
POPTR_0003s11980	scaffold_3	12685293-12685428	12686122-12686769	12686119-12686769	0	0	0	0	1	0	0	0	0	0	0	1	1	0	0	1	0	0	0	0
POPTR_0003s11540	scaffold_3	12320874-12320993	12321081-12321161	12321084-12321161	0	0	0	0	0	0	0	0	0	0	0	0	0	0	0	0	0	0	0	1
POPTR_0006s12390	scaffold_6	9556750-9556958	9557379-9557658	9557063-9557658	0	0	0	0	0	0	0	0	0	0	0	0	0	0	0	1	0	0	0	0
POPTR_0001s09930	scaffold_1	7666530-7666742	7665397-7665886	7665397-7666262	0	0	0	0	0	1	0	0	1	0	0	0	0	0	0	0	0	1	0	0
POPTR_0012s08350	scaffold_12	9445020-9445160	9446774-9446850	9445423-9446850	0	0	1	0	0	0	0	1	0	0	0	0	0	1	0	0	0	1	0	0
POPTR_0002s13280	scaffold_2	9876877-9876974	9876636-9876744	9876636-9876754	0	0	0	0	0	0	0	0	0	0	0	0	0	0	0	0	0	1	0	0
POPTR_0114s00200	scaffold_114	11912-12212	12803-13305	12774-13305	0	0	0	0	0	0	0	0	0	0	0	0	0	0	0	0	0	1	0	0
POPTR_0002s17450	scaffold_2	13208161-13208256	13207048-13207215	13207048-13207091	0	0	0	0	0	0	0	0	0	0	0	0	0	0	0	0	0	0	1	0
POPTR_0009s14520	scaffold_9	11372553-11372652	11372836-11372931	11372888-11372931	0	0	0	0	0	0	0	0	0	0	0	0	0	0	0	0	1	0	0	1
POPTR_0014s07640	scaffold_14	5724260-5724380	5724475-5724559	5724470-5724559	0	0	1	0	0	0	0	0	0	0	0	0	0	0	0	0	0	0	0	0
POPTR_0003s07230	scaffold_3	8817041-8817080	8817686-8817778	8817179-8817778	0	0	0	0	0	0	0	0	0	0	0	0	0	0	0	0	0	0	0	1
POPTR_0001s26620	scaffold_1	25602307-25602390	25602847-25602998	25602830-25602998	0	0	0	0	0	0	0	0	0	0	0	0	0	0	0	0	1	0	0	0
POPTR_0014s14780	scaffold_14	10858772-10858875	10859282-10860141	10859294-10860141	0	0	0	0	0	0	0	0	0	0	0	0	0	0	0	0	0	0	1	0
POPTR_0013s12150	scaffold_13	12790442-12790513	12790247-12790359	12790247-12790327	0	0	0	0	0	0	0	0	0	0	0	0	0	0	0	0	1	0	0	0
POPTR_0003s10700	scaffold_3	11614603-11614807	11616332-11616466	11616338-11616466	0	0	0	0	0	0	0	0	0	0	0	0	0	1	0	0	0	0	0	0
POPTR_0004s18320	scaffold_4	18244908-18244996	18244544-18244658	18244544-18244682	0	0	0	0	0	0	0	0	0	0	0	0	0	0	0	0	0	0	0	1
POPTR_0002s00310	scaffold_2	57021-58008	58166-58852	58173-58852	0	0	0	0	0	0	0	0	0	0	0	0	0	0	0	0	0	0	0	1
POPTR_0009s11590	scaffold_9	9602794-9602907	9603270-9603378	9603049-9603378	0	0	0	0	0	0	0	0	0	0	0	0	0	0	0	0	1	0	0	0
POPTR_0007s01350	scaffold_7	755661-755850	756420-757282	756390-757282	0	0	0	0	0	0	0	0	0	0	0	0	0	0	0	1	0	0	0	0
POPTR_0001s28930	scaffold_1	27662429-27662552	27662265-27662347	27662265-27662342	0	0	0	0	0	1	0	1	0	0	1	0	1	0	1	0	1	0	0	0
POPTR_0001s12540	scaffold_1	9724366-9724473	9725482-9725631	9725486-9725631	0	0	0	0	0	0	0	0	0	0	1	0	1	0	0	0	0	0	1	0
POPTR_0010s00360	scaffold_10	148799-149147	148579-148704	148579-148701	0	0	0	0	0	0	0	0	0	0	0	0	0	1	0	0	0	0	0	0
POPTR_0011s09250	scaffold_11	11451966-11452121	11451659-11451790	11451659-11451741	0	0	0	0	0	1	0	0	0	0	0	0	0	0	0	0	0	0	0	0
POPTR_0001s15570	scaffold_1	12424558-12424597	12424764-12424942	12424753-12424942	0	0	0	1	0	0	1	0	0	0	0	1	0	0	0	1	0	1	1	1
POPTR_0009s01620	scaffold_9	2154194-2154277	2154378-2154493	2154428-2154493	0	0	0	0	0	0	0	0	0	0	0	0	0	0	0	0	0	0	1	0
POPTR_0003s12590	scaffold_3	13118202-13118407	13116887-13117401	13116887-13117394	0	0	0	0	0	0	0	0	0	0	0	0	0	0	0	0	0	0	1	0
POPTR_0009s07500	scaffold_9	6979783-6979847	6980811-6980879	6980797-6980879	0	0	0	0	0	0	0	0	1	0	1	0	0	0	0	0	0	0	0	0
POPTR_0019s11740	scaffold_19	12971240-12971311	12969411-12969554	12969411-12970549	0	0	0	0	0	0	0	1	0	0	1	0	0	0	1	0	0	0	0	0
POPTR_0003s16930	scaffold_3	16428584-16428976	16427068-16427458	16427068-16428297	0	0	0	0	0	0	0	0	0	0	0	0	0	0	0	0	1	0	0	0
POPTR_0013s02450	scaffold_13	1459079-1459564	1458928-1458987	1458928-1458983	0	0	0	0	0	0	0	0	0	0	0	0	0	1	0	0	0	0	0	0
POPTR_0004s09990	scaffold_4	8530806-8530885	8531023-8531075	8531008-8531075	0	0	0	0	0	1	0	0	0	0	0	0	1	0	0	0	0	0	0	0
POPTR_0001s44790	scaffold_1	45187816-45187938	45188084-45188352	45188081-45188352	1	1	1	1	1	1	1	1	1	1	1	1	0	1	0	1	0	0	0	0
POPTR_0011s13620	scaffold_11	16333050-16333112	16333321-16333491	16333386-16333491	0	0	0	0	0	0	0	0	0	0	0	0	0	0	0	0	0	0	0	1
POPTR_0008s13320	scaffold_8	8749058-8749336	8750414-8751006	8750427-8751006	0	0	0	0	1	0	0	0	0	0	0	0	0	0	0	0	1	0	1	0
POPTR_0008s15400	scaffold_8	10258926-10259031	10258662-10258706	10258662-10258717	0	0	0	0	0	0	0	0	0	1	1	0	0	0	0	0	0	1	1	0
POPTR_0010s24640	scaffold_10	20744495-20744609	20743626-20743719	20743626-20743731	0	0	0	0	0	0	0	0	0	0	0	0	0	0	0	0	1	0	0	0
POPTR_0008s18100	scaffold_8	12127661-12127868	12127509-12127573	12127509-12127568	0	0	0	0	0	0	0	0	0	0	0	0	0	0	0	0	0	0	1	0
POPTR_0008s02740	scaffold_8	1392126-1392222	1392542-1392639	1392361-1392639	0	0	0	0	1	0	0	0	0	0	1	0	0	0	0	0	0	0	0	0
POPTR_0005s27440	scaffold_5	25116226-25116339	25115047-25115450	25115047-25115465	1	0	1	1	1	1	1	0	1	1	1	0	0	1	0	0	0	0	0	0
POPTR_0011s02570	scaffold_11	2490756-2490887	2490450-2490660	2490450-2490682	0	0	0	0	0	0	0	0	0	0	0	0	0	0	0	0	1	0	0	0
POPTR_0006s08580	scaffold_6	6270194-6270406	6269389-6270068	6269389-6270060	0	0	0	0	0	0	0	0	0	0	0	0	0	1	0	0	0	0	0	0
POPTR_0012s05780	scaffold_12	5583037-5583100	5583317-5583430	5583346-5583430	1	0	1	0	0	0	0	1	0	0	0	1	1	0	0	1	0	1	1	0
POPTR_0006s24250	scaffold_6	22897846-22897904	22898368-22898488	22898414-22898488	0	0	0	0	0	0	0	0	0	0	1	0	0	0	0	0	0	0	0	0
POPTR_0011s01550	scaffold_11	1093481-1093624	1093738-1094072	1093752-1094072	1	0	1	0	1	0	1	0	0	0	1	0	0	0	1	0	0	1	0	0
POPTR_0010s05680	scaffold_10	7172124-7172174	7172278-7172565	7172294-7172565	0	0	0	0	0	0	0	0	0	0	0	1	0	0	0	0	0	0	0	0
POPTR_0008s10870	scaffold_8	6836416-6836473	6836213-6836325	6836213-6836339	0	0	0	0	0	0	0	0	0	1	0	0	0	0	0	0	0	0	0	0
POPTR_0001s16060	scaffold_1	12873592-12874154	12874543-12874673	12874575-12874673	0	1	0	1	1	1	1	0	1	1	1	0	0	1	1	0	0	1	0	0
POPTR_0001s07810	scaffold_1	5899784-5899810	5900712-5901068	5900715-5901068	1	1	0	1	1	1	1	1	0	0	0	0	1	0	1	1	1	1	1	1
POPTR_0003s03250	scaffold_3	3658682-3658957	3659211-3659429	3659194-3659429	0	0	0	0	0	0	0	0	1	0	0	0	0	0	0	0	0	0	0	0
POPTR_0008s07210	scaffold_8	4383851-4383982	4383606-4383747	4383606-4383762	0	0	1	0	0	0	0	0	0	0	0	0	0	0	0	0	0	0	1	0
POPTR_0026s00220	scaffold_26	143589-143828	143932-143970	143935-143970	1	0	0	0	0	0	0	0	0	0	1	0	1	0	0	0	0	1	0	0
POPTR_0004s10030	scaffold_4	8576081-8576265	8575162-8575259	8575162-8575242	0	0	1	0	0	1	0	0	0	0	0	0	0	1	0	0	0	0	0	0
POPTR_0010s25080	scaffold_10	20940490-20940536	20939529-20939698	20939529-20939695	1	0	0	0	0	0	0	0	0	0	0	0	0	1	0	1	0	0	0	0
POPTR_0001s01590	scaffold_1	1185623-1185707	1184289-1184701	1184289-1185175	0	0	0	1	0	0	0	0	0	0	0	0	0	0	0	0	0	0	0	0
POPTR_0011s12680	scaffold_11	15393866-15394027	15392989-15393648	15392989-15393661	1	0	0	0	0	0	0	0	0	0	1	0	0	1	1	1	0	1	1	1
POPTR_0015s10610	scaffold_15	11478832-11479026	11478350-11478686	11478350-11478691	1	0	0	1	0	1	0	1	0	1	1	1	0	1	1	0	1	1	0	0
POPTR_0005s10920	scaffold_5	7858431-7858583	7858221-7858317	7858221-7858363	0	0	1	0	0	0	0	0	0	0	0	1	0	0	0	0	1	0	0	0
POPTR_0009s01660	scaffold_9	2191660-2191764	2191875-2191961	2191856-2191961	0	0	1	0	0	1	1	1	1	1	0	1	1	1	0	1	1	1	1	0
POPTR_0001s25840	scaffold_1	24917684-24917826	24918799-24919179	24918823-24919179	0	1	0	0	1	1	1	0	0	0	0	1	1	0	0	0	0	0	0	0
POPTR_0015s15740	scaffold_15	14959201-14959410	14959765-14960429	14959931-14960429	0	0	0	0	0	0	0	0	0	0	0	0	0	0	0	0	0	1	0	0
POPTR_0019s13500	scaffold_19	14413412-14413772	14414865-14414966	14414161-14414966	0	0	0	0	0	0	0	0	1	0	0	0	0	0	0	0	0	0	0	0
POPTR_0001s25620	scaffold_1	24690415-24690549	24690667-24690732	24690648-24690732	0	0	0	0	0	0	0	0	0	0	0	0	0	0	0	0	1	0	0	0
POPTR_0006s03430	scaffold_6	2218108-2218250	2217675-2217910	2217675-2217811	0	0	0	0	1	0	0	0	0	0	0	0	0	0	0	0	0	0	0	0
POPTR_0008s04950	scaffold_8	2884316-2884590	2885448-2885718	2885440-2885718	0	0	0	0	0	0	0	0	1	0	1	0	0	1	1	0	0	0	0	0
POPTR_0003s10570	scaffold_3	11512395-11512475	11512036-11512239	11512036-11512242	1	0	1	1	1	1	1	1	1	0	0	1	1	1	1	1	0	1	1	1
POPTR_0003s10420	scaffold_3	11413969-11414217	11413354-11413488	11413354-11413474	1	0	0	1	0	1	1	0	0	1	0	0	1	1	1	1	1	1	1	0
POPTR_0001s44020	scaffold_1	44492809-44493001	44493517-44493610	44493563-44493610	0	0	0	0	0	0	0	0	0	0	0	0	0	1	0	0	0	0	0	0
POPTR_0002s00910	scaffold_2	428233-428464	426849-427421	426849-427418	0	0	1	0	0	0	0	1	1	0	0	0	0	1	0	0	0	0	0	0
POPTR_0011s04510	scaffold_11	4468797-4468850	4468018-4468113	4468018-4468168	0	0	0	0	0	0	0	0	0	0	0	0	0	0	0	0	0	1	0	0
POPTR_0014s00320	scaffold_14	131084-131121	131213-131387	131261-131387	1	0	0	1	0	0	0	0	0	0	0	0	0	0	0	0	0	1	0	1
POPTR_0003s17810	scaffold_3	17080721-17080832	17080959-17081277	17080970-17081277	0	0	0	0	0	0	0	0	0	0	0	0	0	0	0	0	0	0	1	0
POPTR_0001s38500	scaffold_1	37654728-37654960	37656201-37656377	37656192-37656377	0	0	1	1	0	0	1	1	0	0	0	0	0	0	1	0	0	0	0	0
POPTR_0018s05100	scaffold_18	4568023-4568067	4567197-4567286	4567197-4567815	0	0	0	0	0	0	0	1	0	0	0	0	1	0	1	1	0	0	0	0
POPTR_0004s13540	scaffold_4	13849595-13849838	13849227-13849299	13849227-13849447	0	1	0	1	0	0	1	0	0	0	0	1	1	0	1	0	0	1	0	0
POPTR_0015s07110	scaffold_15	8232030-8232486	8231791-8231938	8231791-8231906	0	0	0	0	0	0	0	0	0	0	0	0	0	0	0	0	0	0	1	0
POPTR_0014s09150	scaffold_14	6785659-6785936	6787120-6788253	6786927-6788253	0	0	0	0	0	0	0	0	0	0	0	0	0	0	0	1	0	0	0	0
POPTR_0002s22210	scaffold_2	18878182-18878197	18876163-18877385	18876163-18877435	0	0	0	0	0	0	0	0	0	0	0	0	0	1	1	0	1	0	1	1
POPTR_0727s00210	scaffold_727	9675-9901	9252-9520	9252-9523	1	1	0	0	0	0	0	0	0	0	0	0	0	0	0	0	0	0	0	0
POPTR_0005s24180	scaffold_5	22797913-22797998	22797348-22797473	22797348-22797457	1	0	1	1	0	0	0	1	0	1	0	1	1	1	0	1	1	0	0	1
POPTR_0009s13200	scaffold_9	10564285-10564581	10562613-10563097	10562613-10563055	0	0	0	0	0	0	0	0	0	0	0	0	1	0	0	0	0	0	0	0
POPTR_0014s15740	scaffold_14	11805605-11806005	11805329-11805406	11805329-11805443	0	0	0	1	0	0	0	0	0	0	0	0	0	1	0	1	0	0	0	0
POPTR_0001s14610	scaffold_1	11462107-11462163	11462284-11462330	11462232-11462330	0	0	0	0	0	0	0	0	0	0	0	0	0	0	0	0	0	0	1	0
POPTR_0011s05870	scaffold_11	5900609-5900722	5901026-5901139	5901022-5901139	1	1	1	1	1	1	1	1	1	1	1	1	1	0	1	0	0	0	0	0
POPTR_0003s16260	scaffold_3	15844039-15844080	15843893-15843955	15843893-15843950	0	0	1	0	0	0	0	0	0	1	0	0	0	0	0	0	0	0	1	0
POPTR_0006s03060	scaffold_6	1937603-1937730	1937843-1938541	1937879-1938541	0	0	0	0	0	0	0	0	0	0	1	0	0	0	0	0	0	0	0	0
POPTR_0007s00450	scaffold_7	167453-167500	167291-167359	167291-167378	0	0	0	0	0	0	0	0	0	0	0	0	1	0	0	0	0	0	0	0
POPTR_0007s11280	scaffold_7	11625053-11625189	11625588-11625695	11625591-11625695	1	0	0	0	0	0	0	0	0	0	0	0	0	0	0	0	0	0	0	0
POPTR_0018s10990	scaffold_18	11809483-11809575	11809294-11809350	11809294-11809380	0	0	0	0	0	0	0	0	0	0	0	0	1	0	0	1	0	0	0	0
POPTR_0018s10440	scaffold_18	11366993-11367113	11367408-11368129	11367405-11368129	0	0	0	0	1	0	0	0	0	0	0	0	0	0	0	0	0	0	0	0
POPTR_0009s14130	scaffold_9	11131447-11131581	11129748-11130131	11129748-11130576	0	0	0	1	0	0	0	0	0	0	0	0	0	0	0	0	0	0	0	0
POPTR_0001s37920	scaffold_1	36991737-36991906	36989993-36991484	36989993-36990035	0	0	1	0	0	1	0	0	0	0	0	0	0	0	0	0	0	0	0	0
POPTR_0005s17670	scaffold_5	15294932-15295059	15294261-15294370	15294261-15294376	1	1	1	1	0	1	1	0	1	1	1	0	0	0	0	1	0	0	0	1
POPTR_0010s00570	scaffold_10	313407-313511	313008-313133	313008-313259	0	0	0	0	0	0	0	0	0	0	0	0	0	0	0	0	1	0	0	0
POPTR_0018s06170	scaffold_18	5827930-5828004	5827503-5827674	5827503-5827603	0	0	0	0	0	0	0	0	0	0	0	0	0	0	0	1	0	0	1	0
POPTR_0018s08210	scaffold_18	9054531-9054582	9054910-9055053	9054914-9055053	0	0	0	0	0	0	0	1	0	0	0	0	0	0	0	0	0	0	0	0
POPTR_0002s06770	scaffold_2	4550199-4550262	4549524-4549581	4549524-4549628	0	0	0	0	0	0	0	0	0	0	0	0	0	0	0	0	1	0	0	0
POPTR_0002s13280	scaffold_2	9880160-9880261	9879931-9880068	9879931-9880061	0	0	0	0	0	0	0	0	0	0	0	0	0	0	0	0	1	0	0	0
POPTR_0006s01660	scaffold_6	1019324-1019432	1020107-1020371	1019596-1020371	0	0	0	0	0	0	0	0	0	0	0	0	0	0	0	0	1	0	0	0
POPTR_0007s08950	scaffold_7	8182547-8182928	8183251-8184092	8183220-8184092	0	1	0	0	0	1	0	0	1	0	0	0	0	0	0	0	0	1	0	1
POPTR_0004s01830	scaffold_4	1097945-1098034	1096402-1097294	1096402-1097332	0	0	0	0	1	0	1	0	0	0	0	1	0	0	0	0	0	1	0	0
POPTR_0001s37930	scaffold_1	37008858-37009040	37009346-37009485	37009202-37009485	0	0	0	0	0	0	0	0	0	0	0	1	0	1	1	1	0	1	0	1
POPTR_0006s19950	scaffold_6	18971490-18971603	18971713-18971904	18971767-18971904	0	0	0	0	0	1	0	1	0	0	0	0	0	0	0	1	0	1	0	0
POPTR_0014s07630	scaffold_14	5720934-5721023	5721754-5721805	5721751-5721805	0	0	0	0	0	0	0	0	0	0	0	0	0	0	0	0	1	0	0	0
POPTR_0013s06470	scaffold_13	5053999-5054447	5053496-5053909	5053496-5053915	0	1	1	1	0	0	0	0	0	1	1	1	0	0	0	0	0	0	0	0
POPTR_0001s22330	scaffold_1	20948823-20948900	20948262-20948335	20948262-20948332	0	0	0	0	0	0	0	0	0	0	0	0	0	0	0	0	0	0	1	0
POPTR_0006s29010	scaffold_6	26512296-26512478	26511323-26511587	26511323-26511884	0	0	0	0	0	0	0	0	0	0	0	0	0	1	0	0	0	0	0	0
POPTR_0017s06170	scaffold_17	4787874-4787985	4788073-4788164	4788064-4788164	0	0	1	0	0	0	0	0	0	1	0	0	1	0	0	0	1	0	0	0
POPTR_0008s10530	scaffold_8	6601780-6601819	6601986-6602039	6602008-6602039	0	0	0	0	0	0	0	0	0	0	0	0	0	0	1	0	0	0	1	1
POPTR_0006s20080	scaffold_6	19157459-19157640	19156767-19156893	19156767-19156822	0	0	0	0	0	0	0	0	0	0	0	0	0	1	0	0	0	0	0	0
POPTR_0018s07500	scaffold_18	7818192-7818344	7817884-7818096	7817884-7818065	0	0	0	0	0	0	0	1	0	0	0	0	0	0	0	0	0	0	0	0
POPTR_0003s07230	scaffold_3	8818373-8818412	8818528-8818610	8818552-8818610	0	0	1	0	0	0	1	0	0	0	0	0	0	0	0	0	0	0	0	0
POPTR_0005s06640	scaffold_5	4451205-4451475	4451760-4451870	4451744-4451870	1	0	1	1	0	0	1	0	0	0	1	0	1	1	0	1	1	0	1	0
POPTR_0008s02650	scaffold_8	1341244-1341438	1340608-1341138	1340608-1341013	1	1	1	1	1	1	0	1	1	0	0	1	1	1	1	1	1	1	1	1
POPTR_0015s01930	scaffold_15	1331538-1331611	1332158-1332275	1332163-1332275	0	0	0	0	0	0	0	0	0	0	0	0	0	0	1	0	0	0	0	0
POPTR_0002s06270	scaffold_2	4191473-4191532	4191671-4191745	4191675-4191745	0	0	1	0	0	1	0	0	0	0	1	0	0	0	0	0	0	0	0	1
POPTR_0005s02180	scaffold_5	1442146-1442454	1442600-1442717	1442628-1442717	0	0	0	0	0	0	0	0	0	0	0	0	0	0	0	0	1	0	0	0
POPTR_0010s23200	scaffold_10	19831231-19831293	19831462-19831572	19831451-19831572	0	0	0	0	0	0	0	0	0	0	0	0	0	0	0	0	0	0	1	0
POPTR_0001s32530	scaffold_1	30842524-30842591	30843251-30843349	30843193-30843349	0	0	0	0	0	0	0	0	0	0	0	0	0	0	0	0	1	0	0	0
POPTR_0009s16710	scaffold_9	12638415-12638676	12636849-12637100	12636849-12637105	0	0	0	0	1	0	0	0	0	0	0	0	0	0	0	0	0	0	0	0
POPTR_0002s04920	scaffold_2	3163998-3164055	3163687-3163898	3163687-3163904	1	1	1	1	1	1	1	1	0	1	1	1	1	1	1	1	1	1	1	0
POPTR_0010s20310	scaffold_10	17949393-17949917	17948920-17949273	17948920-17949270	1	1	1	1	1	0	1	0	1	1	1	1	1	0	1	1	1	1	1	1
POPTR_0002s12570	scaffold_2	9359247-9359324	9359395-9359484	9359402-9359484	0	0	0	0	0	0	0	0	0	0	0	1	0	0	0	0	0	0	0	0
POPTR_0007s07120	scaffold_7	5454450-5454685	5454257-5454353	5454257-5454346	0	0	0	0	0	0	0	0	0	0	0	0	0	0	0	0	0	0	1	0
POPTR_0008s04550	scaffold_8	2596309-2596382	2596500-2596540	2596478-2596540	1	1	1	1	1	0	0	0	0	0	0	0	0	1	1	0	1	1	1	0
POPTR_0009s14930	scaffold_9	11595467-11595514	11595770-11595886	11595786-11595886	1	1	1	1	1	1	0	1	1	1	1	1	1	0	1	1	1	1	1	1
POPTR_0001s19130	scaffold_1	16556237-16556419	16555958-16556032	16555958-16556061	0	0	0	0	0	0	0	0	0	0	0	0	0	0	0	0	0	0	1	0
POPTR_0030s00330	scaffold_30	105126-105265	104185-104306	104185-104336	0	0	0	0	0	0	0	0	0	0	0	0	0	1	0	0	0	0	0	0
POPTR_0001s45980	scaffold_1	46486125-46486208	46485191-46485241	46485191-46485238	0	0	0	0	0	0	0	0	0	0	0	0	0	0	0	0	1	0	0	0
POPTR_0001s28640	scaffold_1	27430054-27430283	27430881-27431137	27430989-27431137	0	0	0	0	1	0	0	0	0	0	0	0	0	0	0	0	0	0	1	0
POPTR_0001s12040	scaffold_1	9343527-9343752	9342129-9342551	9342129-9342643	0	0	0	0	0	0	0	0	0	0	0	1	1	1	0	0	0	0	0	0
POPTR_0003s03060	scaffold_3	3413401-3413467	3413584-3413676	3413596-3413676	0	0	0	0	0	0	0	0	0	0	0	0	0	0	0	0	1	0	0	0
POPTR_0002s04720	scaffold_2	2967233-2967278	2967685-2967808	2967439-2967808	0	0	0	0	0	0	0	0	0	0	0	0	0	0	0	0	0	0	0	1
POPTR_0019s08680	scaffold_19	10218938-10219006	10219728-10219819	10219765-10219819	0	0	0	0	0	0	0	0	0	0	0	0	0	0	0	0	0	0	1	0
POPTR_0003s03120	scaffold_3	3477852-3477995	3479037-3479186	3478881-3479186	0	0	0	0	0	0	0	0	0	0	0	0	0	0	0	0	0	1	0	0
POPTR_0014s12800	scaffold_14	9433411-9433502	9435068-9435134	9434207-9435134	0	0	0	0	0	0	0	0	0	0	0	1	0	0	0	0	0	0	0	0
POPTR_0018s05060	scaffold_18	4490233-4490406	4490979-4491078	4490676-4491078	0	0	0	0	1	0	0	0	0	0	0	0	0	0	0	0	0	0	0	0
POPTR_0014s07210	scaffold_14	5457146-5457414	5456899-5457069	5456899-5457009	0	0	0	0	0	0	0	0	0	0	0	0	0	0	0	1	0	0	0	0
POPTR_0010s00820	scaffold_10	522969-523046	522766-522810	522766-522814	0	1	1	0	1	1	1	1	1	0	0	1	1	1	0	0	0	0	1	1
POPTR_0006s15000	scaffold_6	12477693-12477788	12477507-12477577	12477507-12477616	0	0	0	0	0	0	0	0	0	0	0	0	0	0	0	0	0	1	0	0
POPTR_0012s09400	scaffold_12	10441670-10441945	10442960-10443229	10442979-10443229	1	0	0	1	0	0	0	1	0	0	0	1	0	1	0	1	0	1	0	1
POPTR_0011s04510	scaffold_11	4470222-4470338	4470077-4470142	4470077-4470124	0	0	0	0	0	0	0	0	0	0	0	0	0	0	0	0	0	0	0	1
POPTR_0003s04490	scaffold_3	5215670-5215718	5216828-5217015	5216781-5217015	0	0	0	0	0	0	0	0	0	0	0	0	0	0	0	1	0	0	0	0
POPTR_0018s10780	scaffold_18	11658649-11658847	11659145-11659296	11659141-11659296	1	0	0	0	0	0	0	0	0	0	0	1	0	0	0	0	0	1	0	0
POPTR_0019s08330	scaffold_19	9828644-9828691	9828798-9828860	9828800-9828860	0	0	0	0	0	0	0	0	0	0	0	0	0	0	0	0	0	1	0	0
POPTR_0012s09820	scaffold_12	10746253-10746369	10745922-10746068	10745922-10746100	0	0	0	0	0	0	0	0	0	0	0	0	1	0	0	0	0	0	0	0
POPTR_0010s18490	scaffold_10	16714130-16714382	16715944-16716751	16715576-16716751	0	1	0	0	0	0	0	0	0	0	0	0	1	1	0	1	0	0	0	1
POPTR_0006s07400	scaffold_6	5333869-5334016	5332805-5333232	5332805-5333245	0	0	0	0	0	0	0	0	0	0	0	1	0	0	0	0	0	0	0	0
POPTR_0003s07230	scaffold_3	8817867-8817979	8818075-8818149	8818090-8818149	0	0	1	0	0	0	1	0	0	0	0	0	1	1	0	0	0	0	0	0
POPTR_0010s03250	scaffold_10	3988984-3989072	3987991-3988199	3987991-3988722	0	0	0	0	0	0	0	0	0	0	0	0	0	0	0	0	1	0	1	0
POPTR_0016s12540	scaffold_16	11971812-11971925	11972026-11972130	11972023-11972130	1	1	1	0	1	0	1	1	1	1	1	1	1	1	1	1	1	1	1	1
POPTR_0014s07830	scaffold_14	5841260-5841314	5840159-5840799	5840159-5840880	0	0	0	0	0	0	0	0	0	0	0	0	0	0	0	0	0	1	0	0
POPTR_0010s25130	scaffold_10	20965460-20965569	20965744-20965818	20965703-20965818	0	0	0	0	0	0	0	0	0	0	0	0	0	0	0	0	1	0	0	0
POPTR_0008s14950	scaffold_8	9959634-9959693	9959340-9959463	9959340-9959429	0	0	0	0	0	0	0	1	0	0	0	0	0	1	0	0	0	0	0	1
POPTR_0002s24850	scaffold_2	22085622-22085858	22086677-22088217	22086527-22088217	0	0	0	0	0	0	0	0	0	0	0	0	0	1	0	0	1	0	0	0
POPTR_0013s06100	scaffold_13	4514921-4515013	4515515-4515676	4515552-4515676	0	0	0	0	0	1	0	0	0	0	0	0	0	0	0	0	0	0	0	0
POPTR_0017s10510	scaffold_17	9955318-9955445	9955768-9955900	9955568-9955900	0	0	0	0	0	0	0	0	0	0	0	0	0	0	0	0	1	0	0	0
POPTR_0017s01510	scaffold_17	1038614-1038708	1037961-1038465	1037961-1038488	0	0	0	0	1	1	0	0	1	0	0	0	0	0	1	0	1	1	0	0
POPTR_0016s12390	scaffold_16	11739315-11739410	11739497-11739577	11739504-11739577	0	0	0	0	0	0	0	0	0	0	0	0	0	0	0	0	0	1	0	0
POPTR_0001s40500	scaffold_1	39938647-39939131	39939210-39939672	39939199-39939672	0	0	0	0	0	0	0	0	0	0	0	0	0	0	0	1	0	0	0	0
POPTR_0010s10980	scaffold_10	11379442-11379592	11379697-11379895	11379691-11379895	0	0	0	0	0	0	1	0	0	0	0	1	0	0	0	0	0	0	0	0
POPTR_0015s04870	scaffold_15	5085147-5085180	5084204-5084362	5084204-5084347	1	0	1	0	0	1	1	0	0	0	0	0	0	1	0	0	0	0	0	0
POPTR_0004s08370	scaffold_4	6902425-6902526	6902145-6902293	6902145-6902269	0	0	0	0	0	0	0	0	0	0	0	0	0	0	0	0	0	0	0	1
POPTR_0014s08230	scaffold_14	6115281-6115532	6116317-6116785	6116322-6116785	0	0	0	0	0	0	0	0	0	0	0	0	0	0	0	0	0	0	1	0
POPTR_0006s24690	scaffold_6	23271151-23271228	23271012-23271068	23271012-23271071	1	1	1	1	1	1	1	1	1	1	1	1	1	1	1	1	1	1	1	1
POPTR_0006s18630	scaffold_6	17200976-17201289	17200058-17200602	17200058-17200489	0	0	0	0	0	0	0	0	0	0	0	0	0	0	0	0	0	0	1	0
POPTR_0008s14750	scaffold_8	9786397-9786495	9786590-9786654	9786615-9786654	0	0	0	0	0	0	0	0	0	0	0	0	0	0	0	0	1	0	0	0
POPTR_0014s03140	scaffold_14	2541837-2542231	2541075-2541132	2541075-2541597	0	0	0	0	0	0	0	0	0	0	0	0	0	0	0	0	1	0	0	0
POPTR_0006s08210	scaffold_6	5970451-5970778	5968739-5969698	5968739-5969679	1	0	0	0	0	0	0	0	0	0	0	0	0	0	0	0	1	1	1	1
POPTR_0002s25390	scaffold_2	22464378-22464623	22465221-22465390	22464985-22465390	0	0	0	0	0	0	0	0	0	0	0	0	0	0	0	0	1	0	0	0
POPTR_0018s07380	scaffold_18	7633783-7633917	7635806-7635908	7634204-7635908	0	0	0	0	0	0	0	0	1	0	1	0	0	0	0	0	0	0	0	0
POPTR_0010s12210	scaffold_10	12266536-12266649	12266002-12266136	12266002-12266189	0	0	0	0	1	1	1	0	1	0	1	0	0	0	0	1	0	0	0	1
POPTR_0004s23580	scaffold_4	22256516-22256571	22256745-22256783	22256683-22256783	0	0	1	0	0	0	1	0	1	0	1	0	0	1	0	1	0	1	1	0
POPTR_0001s19330	scaffold_1	16942366-16942432	16941796-16942281	16941796-16942245	0	1	0	0	0	0	0	0	0	0	0	0	0	0	0	0	0	0	0	0
POPTR_0017s01510	scaffold_17	1038614-1038708	1037961-1038465	1037961-1038528	1	1	1	1	1	1	1	1	1	1	1	1	1	1	1	1	1	1	1	1
POPTR_0003s11350	scaffold_3	12181822-12181886	12181998-12182138	12182014-12182138	0	0	0	0	0	0	0	0	0	0	0	1	0	0	0	0	0	0	0	0
POPTR_0009s01640	scaffold_9	2172671-2172724	2172805-2172896	2172819-2172896	0	0	0	0	0	0	0	0	0	0	0	0	0	0	0	0	0	1	0	0
POPTR_0010s00580	scaffold_10	316044-316109	315827-315955	315827-315980	0	0	0	0	0	0	0	0	0	0	0	0	0	0	0	0	0	1	0	0
POPTR_0005s11330	scaffold_5	8205483-8205727	8205851-8205931	8205856-8205931	0	0	0	0	0	0	0	0	0	0	0	0	1	0	0	0	0	0	0	1
POPTR_0005s02230	scaffold_5	1470043-1470147	1470236-1470635	1470240-1470635	0	0	0	0	0	0	0	0	0	0	0	0	0	0	1	0	1	0	0	0
POPTR_0019s04040	scaffold_19	4134800-4134870	4134613-4134703	4134613-4134708	0	0	0	0	0	0	0	0	0	0	0	0	1	1	0	0	0	0	0	0
POPTR_0005s17760	scaffold_5	15492605-15492695	15492271-15492431	15492271-15492428	0	0	0	1	0	0	0	0	0	0	0	0	0	0	0	1	0	0	0	0
POPTR_0001s45610	scaffold_1	46138842-46139089	46137605-46137926	46137605-46138350	0	1	0	1	0	1	0	1	0	0	1	0	0	0	0	0	0	0	0	0
POPTR_0004s04690	scaffold_4	3430823-3431046	3432209-3433264	3432177-3433264	0	0	0	0	0	0	0	1	0	0	0	0	0	0	0	0	0	0	0	0
POPTR_0010s03050	scaffold_10	3630305-3630581	3631547-3632123	3631562-3632123	0	0	0	0	0	0	0	0	0	0	0	0	0	1	0	0	0	0	0	0
POPTR_0010s18030	scaffold_10	16430270-16430318	16430104-16430161	16430104-16430137	0	0	0	0	0	0	0	0	0	0	0	0	0	1	0	0	0	0	0	0
POPTR_0004s16430	scaffold_4	16889022-16889047	16889460-16890372	16889399-16890372	0	0	0	0	0	0	0	0	0	0	0	0	0	0	0	0	1	0	0	0
POPTR_0014s09920	scaffold_14	7434278-7434385	7434125-7434187	7434125-7434205	0	0	0	1	0	0	0	1	0	0	1	0	1	0	0	1	0	0	1	0
POPTR_0004s06590	scaffold_4	5291546-5291678	5291771-5291885	5291798-5291885	0	0	0	0	0	0	0	0	0	0	0	0	0	0	0	0	0	0	0	1
POPTR_0012s10730	scaffold_12	11433129-11433224	11433636-11433728	11433640-11433728	0	0	1	0	0	0	0	0	0	0	0	0	0	0	0	0	0	0	0	0
POPTR_0001s04200	scaffold_1	3323653-3323718	3323410-3323574	3323410-3323582	0	0	0	0	0	0	0	0	0	0	0	0	0	0	0	0	0	1	0	0
POPTR_0016s09970	scaffold_16	8097418-8097582	8096842-8096955	8096842-8097099	0	0	0	0	0	0	0	0	1	0	0	0	1	0	0	0	0	0	0	0
POPTR_0017s02970	scaffold_17	2139580-2139720	2138280-2138679	2138280-2138596	0	0	0	0	0	0	0	0	0	0	1	0	0	1	1	1	0	1	1	1
POPTR_0010s16690	scaffold_10	15560245-15560377	15559424-15559627	15559424-15560142	0	0	0	0	0	0	0	0	0	0	0	0	0	0	0	0	0	1	0	0
POPTR_0005s17270	scaffold_5	14530239-14530484	14531543-14532017	14531381-14532017	0	0	0	0	0	0	0	0	0	0	0	0	0	0	0	0	1	0	0	0
POPTR_0014s07170	scaffold_14	5423872-5424280	5424431-5424487	5424437-5424487	0	0	0	0	0	0	0	0	0	0	0	0	0	0	0	0	0	1	0	0
POPTR_0002s25600	scaffold_2	22687310-22687628	22687791-22687952	22687822-22687952	0	0	0	0	0	0	0	0	0	0	0	0	0	0	1	0	0	0	0	0
POPTR_0001s35530	scaffold_1	33891857-33892006	33892225-33892413	33892238-33892413	0	0	0	0	0	0	0	0	1	0	0	0	0	0	0	0	0	0	0	1
POPTR_0007s10730	scaffold_7	10774074-10774261	10773792-10773916	10773792-10773870	0	0	0	0	0	0	0	0	0	0	0	0	0	0	0	0	0	1	0	0
POPTR_0001s33710	scaffold_1	31891579-31891680	31891095-31891492	31891095-31891520	0	0	0	0	0	0	0	0	0	0	0	0	0	0	0	0	0	0	0	1
POPTR_0008s00700	scaffold_8	322349-322426	321860-321951	321860-321912	0	0	0	0	0	0	0	0	0	0	0	0	0	0	0	0	0	1	0	0
POPTR_0001s41360	scaffold_1	40992286-40992464	40993016-40993127	40992988-40993127	0	0	0	0	0	0	1	0	0	0	0	0	0	0	0	0	1	0	0	0
POPTR_0017s06020	scaffold_17	4670124-4670224	4669824-4669868	4669824-4670041	0	0	1	0	1	1	0	0	0	0	0	0	0	0	0	0	0	0	1	0
POPTR_0004s16950	scaffold_4	17325435-17325531	17325221-17325336	17325221-17325315	0	0	0	0	0	0	0	0	0	0	0	0	0	0	0	0	0	1	0	0
POPTR_0003s21690	scaffold_3	19761993-19762037	19761671-19761910	19761671-19761915	0	0	0	0	0	1	0	0	0	0	0	0	0	0	0	0	0	0	0	0
POPTR_0018s04920	scaffold_18	4356796-4357075	4357620-4357903	4357365-4357903	0	0	0	0	1	0	0	0	0	0	0	1	0	0	0	0	1	0	0	0
POPTR_0006s02480	scaffold_6	1621860-1622195	1621201-1621489	1621201-1621732	0	0	0	0	0	0	0	0	0	0	0	0	0	0	0	0	0	0	1	0
POPTR_0004s16130	scaffold_4	16568879-16568935	16568599-16568742	16568599-16568720	1	1	0	0	1	0	0	0	0	1	0	1	0	0	0	0	0	1	0	0
POPTR_0006s25400	scaffold_6	23806518-23806591	23805823-23805893	23805823-23805889	0	0	0	0	0	0	0	0	0	0	0	0	0	0	0	0	0	0	1	0
POPTR_0004s10660	scaffold_4	9177220-9177375	9178230-9178387	9177466-9178387	0	1	0	0	1	1	1	0	0	0	0	0	0	0	0	1	0	0	0	0
POPTR_0016s11750	scaffold_16	10933023-10933203	10931986-10932197	10931986-10932094	0	0	0	0	0	0	0	0	0	0	0	0	0	0	0	1	0	1	0	0
POPTR_0013s04800	scaffold_13	3321186-3321356	3321532-3321608	3321523-3321608	0	0	0	0	0	0	0	0	0	0	0	0	0	0	0	0	0	1	0	0
POPTR_0014s05790	scaffold_14	4333055-4333249	4333521-4333809	4333484-4333809	0	0	0	0	0	0	0	0	0	0	0	0	0	1	0	0	0	0	0	1
POPTR_0011s05560	scaffold_11	5523298-5524342	5524674-5524821	5524678-5524821	0	0	0	0	0	0	0	0	0	0	0	0	0	1	0	0	0	0	0	0
POPTR_0002s12170	scaffold_2	9019669-9019750	9018074-9019570	9018074-9019567	1	0	0	1	0	0	0	0	1	0	0	1	1	0	1	0	0	0	0	1
POPTR_0001s32650	scaffold_1	30931716-30932192	30932942-30933373	30932939-30933373	0	0	0	0	0	0	0	0	0	0	0	0	0	0	0	0	0	0	1	0
POPTR_0017s03490	scaffold_17	2530059-2530213	2529451-2529552	2529451-2529587	0	0	0	0	0	0	0	0	0	0	1	0	0	0	0	0	0	0	1	0
POPTR_0013s08600	scaffold_13	7909132-7909238	7908908-7909035	7908908-7909005	0	1	1	1	1	1	1	0	0	0	0	1	0	1	0	1	1	1	0	0
POPTR_0009s11840	scaffold_9	9749278-9749334	9749000-9749143	9749000-9749121	0	0	0	0	0	0	0	0	0	0	0	1	0	0	0	0	0	0	0	0
POPTR_0014s10550	scaffold_14	7867677-7867850	7868100-7868330	7867994-7868330	0	0	0	0	0	0	0	0	0	0	0	0	0	1	0	0	0	1	0	0
POPTR_0016s12660	scaffold_16	12034809-12034980	12034466-12034665	12034466-12034738	0	0	0	1	0	0	0	0	0	0	0	1	0	0	0	0	0	0	1	0
POPTR_0011s11710	scaffold_11	14478340-14478393	14477525-14477593	14477525-14477583	0	0	0	0	0	0	0	1	0	0	0	0	1	0	0	1	1	0	1	0
POPTR_0002s05890	scaffold_2	3889897-3890036	3889321-3889426	3889321-3889452	0	1	1	0	0	1	1	1	0	0	1	1	0	1	1	1	0	1	1	0
POPTR_0002s03750	scaffold_2	2337245-2337419	2336575-2336658	2336575-2336653	0	0	0	1	0	0	0	0	0	0	0	0	0	0	0	0	0	0	0	0
POPTR_0019s10160	scaffold_19	11744020-11744090	11743733-11743832	11743733-11743827	0	0	0	0	0	0	0	0	0	0	0	0	0	0	0	0	1	1	0	0
POPTR_0012s11950	scaffold_12	12295849-12296052	12294844-12295514	12294844-12295579	0	0	0	1	0	0	0	0	0	0	0	0	0	0	0	0	0	0	0	0
POPTR_0013s06690	scaffold_13	5409667-5409750	5409842-5409940	5409846-5409940	0	0	0	0	0	0	0	0	0	0	0	0	0	0	0	0	0	1	0	0
POPTR_0013s12220	scaffold_13	12848271-12848544	12850196-12850227	12849933-12850227	0	0	0	0	0	0	0	0	0	0	0	0	0	0	0	0	1	0	1	0
POPTR_0004s14550	scaffold_4	15148565-15148665	15148228-15148429	15148228-15148420	0	0	0	0	0	0	1	0	0	0	0	0	0	0	0	0	0	0	0	0
POPTR_0016s05020	scaffold_16	3054266-3055180	3053830-3053914	3053830-3053943	0	0	1	0	0	0	0	0	0	0	0	0	1	1	1	1	0	1	0	1
POPTR_0009s13950	scaffold_9	11033585-11033821	11034573-11035080	11034311-11035080	0	0	0	0	0	0	0	0	0	0	0	0	0	0	0	1	0	0	0	0
POPTR_0009s13210	scaffold_9	10566965-10567049	10566726-10566858	10566726-10566846	0	0	0	0	0	0	0	0	0	0	1	0	0	0	0	0	0	0	0	0
POPTR_0012s05320	scaffold_12	4930692-4930755	4931361-4932311	4931345-4932311	0	0	0	0	0	0	0	0	0	0	0	0	0	0	0	0	1	0	0	0
POPTR_0005s20980	scaffold_5	20102327-20102545	20101549-20101692	20101549-20101679	0	1	0	0	0	0	1	0	0	0	0	0	0	0	0	0	0	0	0	0
POPTR_0007s12840	scaffold_7	13077903-13077973	13078299-13078390	13078109-13078390	0	0	0	0	0	0	0	0	0	0	1	0	0	0	0	0	0	0	0	0
POPTR_0001s14000	scaffold_1	11032149-11032245	11032367-11032891	11032616-11032891	0	1	1	0	0	1	0	0	1	0	0	1	0	0	0	0	0	0	0	0
POPTR_0007s00880	scaffold_7	450465-450771	451542-451855	451552-451855	0	0	1	0	0	0	0	0	0	0	0	0	0	1	0	0	0	0	0	1
POPTR_0006s19810	scaffold_6	18826426-18826613	18825452-18825764	18825452-18826319	0	0	0	0	0	0	0	0	0	0	0	0	0	0	0	0	0	0	1	0
POPTR_0002s09570	scaffold_2	6859353-6859464	6858598-6858723	6858598-6858705	0	0	0	0	0	0	0	0	0	0	0	0	1	0	0	0	0	0	0	0
POPTR_0018s13760	scaffold_18	14019230-14019318	14019395-14019468	14019404-14019468	0	0	0	0	0	0	0	0	0	0	0	0	0	0	0	0	1	0	0	0
POPTR_0003s08420	scaffold_3	9838591-9838893	9839528-9839722	9839473-9839722	0	0	0	0	0	0	0	0	0	0	0	0	0	0	0	0	1	0	0	0
POPTR_0010s00290	scaffold_10	92729-92946	94637-94922	94640-94922	0	0	0	0	0	0	0	0	1	0	1	1	0	0	0	0	0	0	0	0
POPTR_0006s27150	scaffold_6	25148012-25148173	25148267-25148400	25148271-25148400	0	0	1	0	0	0	0	0	0	0	0	0	0	0	0	0	0	0	0	0
POPTR_0007s00270	scaffold_7	61400-61501	61133-61257	61133-61248	0	0	0	0	0	1	0	0	0	0	0	0	0	0	0	0	0	0	0	0
POPTR_0009s02000	scaffold_9	2573763-2573895	2571416-2572107	2571416-2572103	0	0	0	0	0	0	0	1	0	0	0	0	0	1	1	0	0	0	0	1
POPTR_0011s04900	scaffold_11	4851392-4851504	4850451-4850546	4850451-4850791	0	0	1	0	0	0	0	0	0	0	0	0	0	0	0	0	0	0	0	0
POPTR_0009s16200	scaffold_9	12373638-12373715	12373136-12373248	12373136-12373244	1	0	1	0	1	0	1	0	1	1	1	1	1	1	1	1	1	1	1	1
POPTR_0019s05080	scaffold_19	5317990-5318076	5319345-5319443	5319348-5319443	0	0	0	0	0	0	0	0	0	0	0	0	0	0	0	0	1	0	0	0
POPTR_0006s24830	scaffold_6	23356910-23356980	23355783-23356272	23355783-23356246	0	0	0	0	0	0	0	0	0	0	0	0	1	0	1	0	1	0	0	0
POPTR_0003s04070	scaffold_3	4722355-4722583	4720786-4720915	4720786-4722050	0	0	0	0	0	0	0	0	0	0	0	0	0	0	0	0	0	1	0	0
POPTR_0016s01500	scaffold_16	687671-688351	687094-687205	687094-687208	1	1	0	0	1	1	1	1	1	1	1	1	1	1	1	1	1	1	1	1
POPTR_0004s14280	scaffold_4	14738920-14739290	14737740-14738145	14737740-14738783	0	0	0	0	0	0	0	0	1	0	0	1	0	0	0	0	0	0	0	0
POPTR_0010s02940	scaffold_10	3468526-3468582	3467043-3467090	3467043-3468166	0	0	0	0	0	0	0	0	0	0	0	0	1	1	0	0	0	0	0	0
POPTR_0005s24590	scaffold_5	23089518-23089601	23089309-23089384	23089309-23089417	0	0	0	0	0	0	0	0	0	0	0	0	0	0	0	0	0	0	1	0
POPTR_0002s18860	scaffold_2	14770049-14770103	14769775-14769950	14769775-14769948	0	0	0	0	0	0	0	0	0	0	0	0	0	0	0	0	0	0	0	1
POPTR_0014s05140	scaffold_14	3909132-3909584	3910654-3910984	3910649-3910984	0	0	0	0	0	1	0	0	0	0	0	0	0	0	0	0	0	0	0	0
POPTR_0014s09650	scaffold_14	7204711-7204859	7203261-7203654	7203261-7204529	1	0	1	1	0	0	0	0	0	0	0	0	0	0	1	1	1	0	0	0
POPTR_0010s16470	scaffold_10	15417267-15417402	15415201-15415995	15415201-15415998	0	0	0	0	1	1	0	0	1	0	1	1	0	1	0	1	0	1	1	0
POPTR_0014s04470	scaffold_14	3473885-3473985	3471991-3472438	3471991-3472426	0	0	0	1	0	0	0	1	0	0	1	1	0	0	1	1	1	1	1	1
POPTR_0001s29270	scaffold_1	28014038-28014080	28013484-28013592	28013484-28013552	0	0	0	0	0	0	1	0	1	0	0	1	0	0	0	1	0	0	0	1
POPTR_0006s14870	scaffold_6	12342449-12342930	12341673-12342006	12341673-12341969	0	0	0	0	0	0	0	0	0	0	1	0	0	0	1	0	0	0	0	0
POPTR_0002s22210	scaffold_2	18878182-18878279	18876163-18877404	18876163-18877447	0	0	0	0	0	0	0	0	0	0	0	0	0	0	1	1	0	0	0	0
POPTR_0014s13030	scaffold_14	9591465-9591540	9590987-9591061	9590987-9591058	1	0	1	1	0	0	1	1	1	1	1	1	1	1	1	1	0	1	1	1
POPTR_0003s16480	scaffold_3	16069654-16069692	16069443-16069567	16069443-16069544	0	0	0	0	0	0	0	0	0	0	0	0	0	0	0	0	0	1	0	0
POPTR_0010s25430	scaffold_10	21118320-21118588	21119891-21120199	21118922-21120199	0	0	0	0	0	0	0	0	0	0	1	0	0	0	0	0	0	0	0	0
POPTR_0014s13810	scaffold_14	10099132-10099238	10098814-10098872	10098814-10098852	0	1	1	0	0	1	0	1	0	0	0	0	0	0	0	0	0	0	0	0
POPTR_0004s07320	scaffold_4	6050593-6050661	6050749-6050864	6050795-6050864	0	0	0	0	0	0	0	0	0	0	0	0	0	0	0	0	0	0	0	1
POPTR_0019s05350	scaffold_19	5681241-5681306	5680434-5680774	5680434-5680777	1	1	1	1	1	1	1	1	1	1	1	1	1	1	1	1	1	1	1	1
POPTR_0004s05600	scaffold_4	4327994-4328101	4327429-4327889	4327429-4327917	0	0	0	0	0	0	0	0	0	0	0	0	0	0	0	0	0	1	0	0
POPTR_0005s10480	scaffold_5	7532137-7532553	7533310-7533795	7532951-7533795	0	1	0	1	1	1	0	1	1	0	1	1	0	1	0	0	1	1	0	0
POPTR_0006s28540	scaffold_6	26217305-26217389	26217540-26217752	26217652-26217752	0	0	0	0	0	0	0	0	1	0	0	0	0	0	0	0	1	0	0	0
POPTR_0019s07850	scaffold_19	9077014-9077322	9078864-9080217	9078806-9080217	1	1	1	1	1	1	1	0	1	1	1	1	1	1	0	1	1	1	0	1
POPTR_0009s05100	scaffold_9	5259172-5259248	5259362-5259418	5259342-5259418	0	0	0	0	0	0	0	0	0	0	0	0	0	0	0	0	0	0	1	0
POPTR_0013s13090	scaffold_13	13670876-13671034	13671687-13672100	13671647-13672100	1	0	1	0	0	1	1	0	1	0	0	0	0	1	0	1	1	0	0	0
POPTR_0001s44720	scaffold_1	45149346-45149814	45148410-45148505	45148410-45148500	0	0	0	0	0	0	0	0	0	0	0	0	0	0	0	0	0	1	0	0
POPTR_0001s07830	scaffold_1	5925575-5925860	5926540-5927505	5926550-5927505	0	0	0	0	0	0	0	0	0	0	0	0	0	0	0	0	1	0	0	0
POPTR_0004s06320	scaffold_4	5026211-5026273	5025951-5026057	5025951-5026064	0	0	1	0	0	0	1	1	0	0	0	0	0	0	0	0	0	0	0	1
POPTR_0002s16070	scaffold_2	11960384-11960644	11959929-11960147	11959929-11960140	0	0	1	0	0	1	1	1	0	0	1	0	1	1	0	1	1	1	0	0
POPTR_0004s14440	scaffold_4	14952617-14952689	14951312-14951398	14951312-14951393	0	0	0	0	0	0	0	0	0	0	0	0	0	1	0	0	0	0	0	0
POPTR_0010s24640	scaffold_10	20745147-20745266	20744495-20744609	20744495-20744977	0	0	0	0	0	0	0	0	0	0	0	0	0	0	0	0	0	0	1	0
POPTR_0010s23980	scaffold_10	20395005-20395118	20393978-20394147	20393978-20394577	0	0	0	0	0	0	0	0	0	0	0	0	0	0	0	0	0	0	1	0
POPTR_0007s09640	scaffold_7	9147243-9147375	9145381-9145801	9145381-9145824	0	0	0	0	0	0	0	0	0	0	0	0	1	0	0	0	0	0	1	0
POPTR_0005s02160	scaffold_5	1415694-1415804	1415425-1415604	1415425-1415534	0	0	0	0	0	0	0	1	0	0	0	0	0	0	0	0	0	0	0	1
POPTR_0014s11320	scaffold_14	8422479-8423563	8421939-8422064	8421939-8422165	1	0	0	0	0	0	0	1	1	0	0	0	1	1	0	0	1	0	0	1
POPTR_0017s04240	scaffold_17	3273826-3273956	3274187-3274493	3274182-3274493	0	0	0	0	0	0	0	0	0	0	0	0	0	0	0	0	0	0	1	0
POPTR_0015s08380	scaffold_15	9634652-9634711	9634318-9634502	9634318-9634481	0	0	0	0	0	0	0	0	0	0	0	0	0	0	0	0	0	1	0	0
POPTR_0012s10990	scaffold_12	11622273-11622643	11623026-11623851	11623010-11623851	0	0	0	0	0	0	0	1	0	0	0	0	0	0	0	0	0	0	0	0
POPTR_0012s06230	scaffold_12	6324853-6324989	6325078-6325194	6325088-6325194	0	0	0	0	0	0	0	0	0	0	0	0	0	0	0	0	0	0	1	0
POPTR_0010s24770	scaffold_10	20788718-20788845	20789284-20789424	20789304-20789424	0	0	0	0	0	0	0	0	0	0	0	0	0	0	0	1	0	0	0	0
POPTR_0018s12840	scaffold_18	13360250-13360397	13360496-13361004	13360534-13361004	1	0	1	1	0	1	0	1	1	1	1	1	1	0	1	1	1	1	1	1
POPTR_0010s11640	scaffold_10	11826263-11826450	11824634-11825170	11824634-11825373	0	0	0	0	0	0	0	0	0	0	0	0	0	0	0	0	1	0	0	1
POPTR_0014s18060	scaffold_14	14686083-14686406	14685216-14685631	14685216-14685625	0	0	0	0	0	0	0	0	0	0	0	0	0	0	1	0	0	0	0	1
POPTR_0018s06160	scaffold_18	5806082-5806187	5807313-5807832	5807300-5807832	0	1	1	0	0	1	0	1	1	0	1	1	0	0	1	1	0	1	0	0
POPTR_0014s18740	scaffold_14	16117137-16117626	16116132-16116241	16116132-16116296	0	0	1	1	0	0	0	0	0	0	0	0	0	0	0	0	0	0	0	0
POPTR_0006s21210	scaffold_6	20307208-20307411	20307490-20307725	20307506-20307725	0	0	0	0	0	0	0	0	0	0	0	0	0	0	0	0	0	0	0	1
POPTR_0002s23960	scaffold_2	21441440-21441809	21441913-21442080	21441926-21442080	0	0	0	0	0	0	0	0	0	0	0	0	1	0	0	0	0	0	0	0
POPTR_0005s21330	scaffold_5	20436411-20436514	20436125-20436169	20436125-20436164	1	1	1	1	1	1	1	0	1	1	1	1	0	1	0	1	1	1	1	1
POPTR_0014s10790	scaffold_14	8068541-8068654	8068076-8068243	8068076-8068348	0	0	0	0	0	0	1	0	0	0	0	0	0	0	0	0	0	1	0	0
POPTR_0019s09670	scaffold_19	11281553-11281670	11280943-11281035	11280943-11281374	0	0	0	0	0	0	0	0	0	0	0	0	0	0	0	0	1	0	0	0
POPTR_0002s03770	scaffold_2	2345463-2345750	2344706-2345001	2344706-2345026	0	0	0	0	0	1	1	0	1	0	0	0	1	1	0	0	1	0	0	1
POPTR_0001s44850	scaffold_1	45231784-45231848	45231598-45231677	45231598-45231668	0	0	0	0	0	0	0	0	0	0	1	0	0	0	0	0	0	0	0	0
POPTR_0011s10060	scaffold_11	12509226-12509386	12508979-12509131	12508979-12509075	0	0	0	0	1	1	0	0	0	0	0	1	0	0	0	0	0	0	0	0
POPTR_0007s10730	scaffold_7	10767404-10767566	10766837-10766992	10766837-10766958	0	0	0	0	0	0	0	0	0	0	0	0	0	0	0	0	0	0	0	1
POPTR_0016s05590	scaffold_16	3521945-3522014	3522135-3522300	3522178-3522300	0	0	0	0	0	0	0	0	0	0	0	0	0	0	1	0	0	0	0	0
POPTR_0005s12700	scaffold_5	9447316-9447429	9447111-9447190	9447111-9447210	0	0	1	1	1	1	0	1	0	0	0	0	0	0	0	0	0	0	0	0
POPTR_0005s10520	scaffold_5	7570196-7570414	7570518-7570738	7570497-7570738	0	0	1	1	1	0	1	1	1	1	1	1	0	0	1	1	0	1	0	0
POPTR_0001s34530	scaffold_1	32699486-32699558	32699699-32699857	32699748-32699857	0	0	1	0	0	0	0	1	1	0	1	0	1	1	0	1	1	1	1	1
POPTR_0002s00480	scaffold_2	183481-183548	185194-185633	185191-185633	0	0	0	0	0	0	0	0	0	0	0	1	0	0	0	0	0	0	1	0
POPTR_0010s08710	scaffold_10	9586317-9586408	9586955-9587035	9586977-9587035	0	0	0	0	0	0	0	1	0	0	0	0	0	0	0	0	0	0	0	0
POPTR_0018s07480	scaffold_18	7795425-7795578	7793410-7794253	7793410-7794232	0	0	0	1	0	0	0	0	0	0	0	0	0	0	0	1	1	0	0	0
POPTR_0001s40810	scaffold_1	40411276-40411329	40410408-40410476	40410408-40410466	0	0	0	0	0	0	1	0	0	0	0	0	0	0	0	0	0	0	0	0
POPTR_0003s14260	scaffold_3	14374202-14374278	14372305-14373099	14372305-14374102	0	0	0	0	0	0	0	0	0	0	0	0	1	0	1	0	0	0	1	0
POPTR_0006s09720	scaffold_6	7144395-7144557	7144675-7144812	7144682-7144812	0	0	0	0	0	0	0	1	0	0	0	0	0	0	0	0	0	0	0	0
POPTR_0014s01860	scaffold_14	1709981-1710143	1709597-1709786	1709597-1709757	0	0	1	0	0	0	0	0	0	0	0	1	0	0	0	1	0	0	1	0
POPTR_0006s19580	scaffold_6	18624053-18624406	18623102-18623855	18623102-18623781	0	0	0	0	0	0	0	0	0	0	0	0	0	0	0	0	0	0	0	1
POPTR_0009s05670	scaffold_9	5729881-5730043	5730413-5730599	5730503-5730599	0	0	0	0	0	0	0	0	1	0	0	0	0	0	0	0	0	0	0	0
POPTR_0012s02560	scaffold_12	2103051-2103410	2104069-2104324	2104038-2104324	0	0	1	0	0	0	1	1	0	0	0	0	0	1	0	1	0	0	1	0
POPTR_0008s05400	scaffold_8	3121535-3121632	3121300-3121400	3121300-3121391	0	0	1	0	0	0	0	0	0	0	1	1	0	0	0	1	1	1	0	0
POPTR_0017s05470	scaffold_17	4329054-4329383	4330154-4330269	4330143-4330269	0	0	0	0	0	0	1	0	0	0	0	0	0	0	0	0	0	0	1	0
POPTR_0010s04280	scaffold_10	5295617-5296237	5295345-5295499	5295345-5295510	0	0	0	0	0	0	0	0	0	0	0	0	1	0	0	0	0	1	0	0
POPTR_0003s10580	scaffold_3	11518515-11519597	11517902-11518096	11517902-11518103	0	1	0	0	0	0	1	0	0	0	0	0	0	0	0	0	1	1	0	0
POPTR_0008s05740	scaffold_8	3331836-3332074	3332454-3332618	3332405-3332618	0	0	0	0	0	0	0	0	0	0	0	0	0	0	0	0	0	0	1	0
POPTR_0003s08300	scaffold_3	9694328-9694546	9694754-9694848	9694739-9694848	1	1	1	1	1	1	1	1	1	1	1	1	1	1	1	1	1	1	1	1
POPTR_0001s07400	scaffold_1	5571356-5572422	5570237-5570435	5570237-5571135	0	0	0	0	0	0	0	0	0	0	0	0	0	0	0	0	1	0	0	0
POPTR_0015s00530	scaffold_15	325652-325709	325896-325949	325899-325949	0	0	0	0	0	0	0	0	0	0	0	0	0	0	0	0	0	0	1	0
POPTR_0004s23160	scaffold_4	21946034-21946126	21948030-21948242	21948046-21948242	0	0	0	0	0	0	0	1	0	0	0	0	0	1	1	0	0	0	1	1
POPTR_0005s15560	scaffold_5	12204795-12205314	12206387-12206554	12206406-12206554	0	0	1	0	0	0	0	0	0	0	0	0	0	0	0	0	0	0	0	0
POPTR_0007s10730	scaffold_7	10770285-10770398	10770079-10770195	10770079-10770188	0	1	1	0	1	1	1	1	0	0	0	1	1	1	0	1	1	1	1	0
POPTR_0012s02630	scaffold_12	2146078-2146159	2147026-2147146	2146832-2147146	0	0	0	0	0	0	0	0	0	0	0	0	0	0	0	0	0	0	1	0
POPTR_0002s05400	scaffold_2	3518199-3518269	3518362-3518485	3518400-3518485	0	0	0	0	0	0	0	0	0	0	0	1	0	0	0	0	0	0	0	0
POPTR_0002s13630	scaffold_2	10101391-10101497	10100792-10100903	10100792-10100898	1	0	1	0	0	0	0	0	1	0	0	1	0	0	0	0	0	0	0	0
POPTR_0001s41230	scaffold_1	40870521-40870612	40871733-40871814	40871720-40871814	1	1	1	1	1	1	1	1	1	1	1	1	1	1	1	1	1	1	1	1
POPTR_0010s14710	scaffold_10	14224891-14224948	14225040-14225123	14225018-14225123	1	0	0	0	0	0	1	1	0	0	1	0	0	0	1	1	1	1	1	1
POPTR_0002s14390	scaffold_2	10652359-10652411	10651594-10651677	10651594-10651701	0	0	0	0	0	0	0	0	0	0	0	1	1	0	0	0	1	0	1	0
POPTR_0005s26610	scaffold_5	24551742-24552057	24553931-24554428	24553911-24554428	0	0	0	0	0	0	0	0	0	0	0	0	0	0	1	0	0	0	0	0
POPTR_0010s02420	scaffold_10	2789200-2789259	2788003-2788092	2788003-2788106	0	0	0	0	0	0	0	0	0	0	0	0	0	1	0	0	0	0	0	0
POPTR_0010s07540	scaffold_10	8560790-8560865	8560666-8560702	8560666-8560699	0	0	0	0	0	0	0	0	0	0	0	0	0	0	0	0	1	0	0	0
POPTR_0002s22340	scaffold_2	19051980-19052321	19053610-19053867	19052859-19053867	0	0	0	0	0	0	0	0	0	0	0	0	1	0	0	0	0	0	1	1
POPTR_0001s22040	scaffold_1	20634945-20635124	20635252-20635512	20635415-20635512	0	0	0	0	0	0	0	0	0	0	0	1	0	1	0	0	0	0	0	0
POPTR_0005s07190	scaffold_5	4833568-4833644	4834342-4834461	4834180-4834461	0	0	0	0	0	1	0	0	0	0	1	0	0	0	0	1	0	0	0	0
POPTR_0001s18590	scaffold_1	15628857-15628945	15629309-15629423	15629304-15629423	0	0	0	0	0	0	0	0	0	0	0	0	0	0	0	0	1	0	0	0
POPTR_0001s41070	scaffold_1	40727467-40727599	40729319-40729553	40728839-40729553	0	0	0	0	0	0	0	0	0	0	0	1	0	1	1	0	0	0	0	0
POPTR_0011s07420	scaffold_11	8276547-8276715	8276327-8276424	8276327-8276435	0	0	0	0	0	0	0	1	0	0	1	0	0	0	1	1	0	0	0	0
POPTR_0018s01700	scaffold_18	1554248-1554370	1556105-1556363	1556054-1556363	0	0	0	0	0	0	0	0	0	0	0	0	0	0	0	0	0	0	1	0
POPTR_0013s15100	scaffold_13	15155555-15155976	15156449-15157081	15157007-15157081	0	0	0	0	0	0	0	0	0	0	0	0	0	0	0	0	1	0	0	0
POPTR_0005s10280	scaffold_5	7361026-7361141	7361561-7361730	7361547-7361730	0	0	0	0	0	0	0	0	0	0	0	0	1	1	0	0	0	0	0	0
POPTR_0001s01640	scaffold_1	1220494-1220559	1219586-1219824	1219586-1219804	0	0	0	0	0	0	0	0	0	0	0	1	0	0	0	0	0	0	0	0
POPTR_0004s21970	scaffold_4	20914774-20914950	20914556-20914605	20914556-20914657	0	0	0	0	0	0	0	0	0	0	0	0	0	0	1	0	0	0	0	0
POPTR_0014s04320	scaffold_14	3375729-3375825	3375517-3375635	3375517-3375606	0	0	0	0	1	0	0	0	0	0	0	0	0	0	0	0	0	0	0	0
POPTR_0015s08470	scaffold_15	9737712-9737791	9738476-9738590	9738488-9738590	0	0	0	0	0	0	0	0	0	0	0	0	0	0	0	0	0	0	1	0
POPTR_0003s08240	scaffold_3	9646847-9646939	9646351-9646455	9646351-9646448	0	0	1	0	1	0	0	0	0	0	0	0	0	0	0	0	0	0	0	0
POPTR_0014s08990	scaffold_14	6646945-6646981	6647544-6647749	6647625-6647749	1	1	1	1	1	1	1	1	1	1	1	1	1	1	1	1	1	1	1	1
POPTR_0013s13400	scaffold_13	13889273-13889917	13890781-13890978	13890803-13890978	0	0	0	0	0	0	1	0	0	0	0	0	0	0	0	0	0	0	0	0
POPTR_0010s00850	scaffold_10	550629-550730	550377-550492	550377-550467	0	0	1	0	0	0	1	1	0	0	0	0	0	0	0	1	0	0	0	0
POPTR_0009s07390	scaffold_9	6911630-6911980	6912611-6912660	6912224-6912660	0	0	0	0	0	0	0	0	0	0	0	0	0	0	0	0	0	0	1	0
POPTR_0017s08470	scaffold_17	7047769-7047879	7047265-7047470	7047265-7047474	0	0	0	0	0	0	0	0	0	0	0	0	0	0	0	0	0	1	0	0
POPTR_0008s04190	scaffold_8	2347278-2347356	2347518-2347674	2347528-2347674	0	0	0	0	0	0	0	0	0	0	0	0	0	0	0	0	1	0	0	0
POPTR_0018s10020	scaffold_18	11066828-11066907	11064913-11065340	11064913-11066740	0	0	0	0	0	0	0	0	0	0	0	0	0	0	0	0	1	0	0	0
POPTR_0001s07930	scaffold_1	6013974-6014846	6015197-6016001	6015204-6016001	0	0	0	0	0	0	0	0	0	0	0	0	0	0	0	0	1	0	0	0
POPTR_0010s13240	scaffold_10	13107222-13107347	13106370-13106603	13106370-13106759	0	0	0	0	0	0	0	0	0	0	0	0	0	0	0	0	0	1	0	0
POPTR_0006s08680	scaffold_6	6358047-6358151	6358666-6358735	6358681-6358735	0	0	0	0	0	0	0	0	0	0	0	0	0	1	0	0	0	0	0	0
POPTR_0007s11180	scaffold_7	11445903-11446113	11446222-11446355	11446262-11446355	0	0	0	1	0	0	0	0	0	0	1	1	0	0	0	0	0	0	0	0
POPTR_0002s03540	scaffold_2	2201936-2202043	2201557-2201654	2201557-2201621	0	1	0	0	0	0	0	0	1	0	0	0	0	0	0	0	0	0	0	0
POPTR_0017s13840	scaffold_17	14053015-14053187	14054167-14054680	14054194-14054680	0	0	0	0	0	0	0	0	0	0	0	0	0	0	1	0	0	0	0	0
POPTR_0001s18660	scaffold_1	15724277-15724336	15722916-15723437	15722916-15724119	0	0	0	0	0	0	0	0	1	0	0	1	0	1	0	0	0	0	0	0
POPTR_0008s19970	scaffold_8	13793035-13793524	13792061-13792558	13792061-13792942	0	0	0	0	0	0	0	0	0	0	0	0	1	0	0	0	0	0	0	0
POPTR_0017s06070	scaffold_17	4709234-4709569	4711333-4711440	4710240-4711440	0	0	0	0	0	0	1	0	0	0	0	0	0	0	0	0	0	0	1	0
POPTR_0017s11190	scaffold_17	10852657-10852743	10852897-10853743	10852885-10853743	0	0	0	0	0	0	0	0	0	0	0	0	0	0	0	0	0	0	1	0
POPTR_0008s10480	scaffold_8	6567618-6567688	6567236-6567520	6567236-6567523	0	0	0	1	0	1	0	0	0	0	0	0	0	0	0	0	0	0	0	0
POPTR_0002s05810	scaffold_2	3809870-3810175	3808274-3808458	3808274-3808461	1	0	1	1	1	1	1	1	1	0	1	1	1	1	1	1	1	0	1	1
POPTR_0005s15170	scaffold_5	11949716-11950467	11950934-11952047	11950867-11952047	0	1	0	0	0	0	1	0	0	0	0	0	0	0	0	0	0	0	0	0
POPTR_0012s05250	scaffold_12	4836896-4837168	4837551-4837688	4837608-4837688	0	0	0	0	0	0	0	0	0	0	0	0	0	0	0	0	1	0	0	0
POPTR_0022s00460	scaffold_22	169536-169634	169763-169881	169745-169881	0	0	0	0	0	0	0	0	0	0	0	0	0	1	0	0	0	0	1	0
POPTR_0005s06490	scaffold_5	4334764-4334917	4335153-4335647	4335156-4335647	0	0	0	0	0	0	0	0	0	0	0	1	0	0	0	0	0	0	0	0
POPTR_0016s01020	scaffold_16	404591-405028	404300-404354	404300-404368	0	0	0	0	0	0	0	0	0	0	0	0	0	0	0	0	1	0	0	0
POPTR_0010s16240	scaffold_10	15223821-15223912	15224012-15224185	15223999-15224185	0	0	0	0	0	0	0	0	0	0	0	0	0	0	0	0	0	1	0	0
POPTR_0008s14670	scaffold_8	9744745-9744797	9746692-9746815	9745710-9746815	0	0	1	0	0	0	0	0	0	0	0	0	0	0	0	0	0	1	0	0
POPTR_0001s24660	scaffold_1	23919220-23919300	23919818-23920313	23919803-23920313	0	0	0	0	0	0	0	0	0	0	0	0	0	0	0	0	1	0	0	0
POPTR_0001s14810	scaffold_1	11653654-11653773	11653931-11654727	11653927-11654727	0	0	0	0	0	0	0	0	0	0	0	0	0	0	0	0	1	0	0	0
POPTR_0006s10720	scaffold_6	8059042-8059231	8057767-8058366	8057767-8058380	0	0	0	0	0	0	0	0	0	0	0	0	1	0	0	0	0	0	0	0
POPTR_0005s25210	scaffold_5	23516673-23516786	23516349-23516460	23516349-23516484	0	0	1	0	0	1	0	1	0	0	0	0	0	1	1	0	0	1	0	1
POPTR_0012s09680	scaffold_12	10647945-10648124	10648222-10648285	10648219-10648285	0	0	0	0	0	0	0	0	0	0	0	0	0	0	0	0	0	1	0	0
POPTR_0015s05800	scaffold_15	6145702-6145843	6145919-6146211	6146062-6146211	0	0	0	0	0	0	0	0	0	0	0	0	0	0	0	0	0	0	0	1
POPTR_0015s01480	scaffold_15	910799-911164	909811-910657	909811-910654	1	1	1	1	1	0	1	1	1	0	1	1	1	0	1	1	1	1	1	1
POPTR_0001s20770	scaffold_1	18934839-18934949	18934552-18934731	18934552-18934721	0	0	0	0	0	0	0	1	0	0	0	0	0	0	0	0	0	0	0	0
POPTR_0001s31170	scaffold_1	29504840-29505199	29503989-29504149	29503989-29504146	0	0	0	0	0	1	0	0	0	0	0	0	0	0	0	0	0	0	0	1
POPTR_0013s05190	scaffold_13	3675637-3675702	3676161-3676501	3676158-3676501	1	1	1	1	1	1	1	1	1	1	1	1	1	1	1	1	1	1	1	1
POPTR_0003s07410	scaffold_3	8968330-8968745	8968815-8969037	8968807-8969037	0	0	0	0	0	0	0	0	0	0	0	0	0	0	0	0	0	0	0	1
POPTR_0001s24670	scaffold_1	23922297-23922330	23922089-23922156	23922089-23922186	0	0	0	0	0	0	0	0	0	0	0	0	0	0	0	0	0	0	0	1
POPTR_0001s46430	scaffold_1	46820877-46820953	46820600-46820712	46820600-46820769	0	0	0	0	0	0	0	0	0	0	0	0	0	0	0	0	0	0	0	1
POPTR_0010s02450	scaffold_10	2834168-2834335	2833395-2834065	2833395-2834031	0	0	0	0	0	0	0	0	0	0	0	0	0	0	0	0	0	0	1	0
POPTR_0010s12940	scaffold_10	12859263-12859451	12859113-12859172	12859113-12859175	0	0	0	0	0	0	0	1	0	0	1	0	0	0	0	0	1	1	0	1
POPTR_0006s24210	scaffold_6	22858202-22858309	22858485-22858556	22858504-22858556	0	0	0	0	0	0	0	0	0	0	0	0	0	0	0	0	1	0	0	0
POPTR_0004s15080	scaffold_4	15748198-15748813	15749873-15750350	15749579-15750350	0	0	0	0	0	0	0	0	0	0	0	0	0	0	0	0	1	0	0	0
POPTR_0010s14810	scaffold_10	14285568-14285720	14285831-14285958	14285821-14285958	0	0	0	0	0	0	0	0	0	0	0	0	1	0	1	1	1	1	1	0
POPTR_0006s29170	scaffold_6	26627703-26627756	26627846-26627908	26627858-26627908	0	0	0	0	0	0	1	0	0	0	0	1	1	0	0	0	1	0	0	0
POPTR_0003s08750	scaffold_3	10134717-10134748	10135345-10135620	10134963-10135620	0	0	0	0	1	0	0	0	0	0	0	0	0	0	0	0	0	0	0	0
POPTR_0010s07570	scaffold_10	8599573-8599687	8599017-8599078	8599017-8599491	0	0	0	0	0	0	0	0	0	0	1	0	0	0	0	0	0	0	0	0
POPTR_0008s20340	scaffold_8	14129964-14130038	14131414-14131507	14131403-14131507	0	0	0	0	0	0	1	0	0	0	0	0	0	1	1	0	1	0	0	0
POPTR_0005s23610	scaffold_5	22329008-22330036	22330144-22331859	22330160-22331859	0	0	0	0	0	0	0	0	0	0	0	0	1	0	0	0	0	0	1	0
POPTR_0013s07470	scaffold_13	6264343-6264616	6264164-6264238	6264164-6264247	0	0	0	0	0	0	0	0	0	0	0	1	0	0	0	0	0	0	0	0
POPTR_0003s15290	scaffold_3	15126575-15126823	15126959-15127406	15126962-15127406	1	0	0	0	0	0	0	0	0	0	0	0	0	0	0	0	0	0	1	1
POPTR_0006s00660	scaffold_6	345828-346246	345465-345509	345465-345529	0	0	0	0	0	0	0	0	0	0	0	0	0	0	0	0	0	1	0	0
POPTR_0001s09860	scaffold_1	7613765-7613895	7611300-7611808	7611300-7611867	0	0	0	0	0	0	0	0	0	0	0	0	0	0	0	0	1	0	0	0
POPTR_0014s03460	scaffold_14	2785251-2785322	2785534-2786080	2785584-2786080	0	0	0	0	0	0	0	0	0	0	0	0	0	0	0	0	1	0	0	0
POPTR_0005s07150	scaffold_5	4810077-4810166	4811387-4812123	4811346-4812123	0	0	0	0	0	0	0	0	0	0	0	0	0	0	0	0	0	1	0	0
POPTR_0014s12320	scaffold_14	9103298-9104210	9104754-9104980	9104666-9104980	0	0	0	0	0	0	0	0	0	0	0	0	0	0	0	0	0	0	1	1
POPTR_0002s08210	scaffold_2	5688376-5688606	5687856-5688119	5687856-5688213	0	0	0	1	0	0	0	0	0	0	0	1	0	1	1	1	0	0	0	0
POPTR_0011s09250	scaffold_11	11459608-11459726	11459252-11459420	11459252-11459415	0	0	0	0	0	0	0	0	0	0	0	0	0	0	0	1	0	0	0	0
POPTR_0013s14080	scaffold_13	14422162-14422381	14422714-14422843	14422730-14422843	0	0	1	1	0	0	0	0	1	0	0	0	0	0	0	0	1	0	0	0
POPTR_0016s14580	scaffold_16	13767484-13767695	13767316-13767407	13767316-13767401	1	1	1	1	1	1	1	1	1	1	1	1	1	1	1	1	1	1	1	1
POPTR_0006s01360	scaffold_6	791396-791473	789442-789776	789442-791156	0	0	1	0	0	0	0	1	0	0	0	0	0	1	1	1	0	0	0	0
POPTR_0012s08040	scaffold_12	9049979-9050175	9049674-9049848	9049674-9049812	0	0	0	0	0	0	0	0	0	0	0	0	0	0	0	0	0	1	0	0
POPTR_0001s47730	scaffold_1	47894555-47894796	47894046-47894314	47894046-47894282	0	0	0	0	0	0	1	0	0	0	0	0	0	0	0	0	0	0	0	0
POPTR_0002s04720	scaffold_2	2967089-2967278	2967680-2967808	2967439-2967808	0	0	0	0	0	0	0	0	0	0	0	0	0	0	0	0	0	0	0	1
POPTR_0013s09190	scaffold_13	8755637-8755700	8755386-8755540	8755386-8755559	0	0	0	0	0	0	0	0	0	0	0	0	1	1	0	0	0	0	1	0
POPTR_0001s29450	scaffold_1	28121986-28122143	28121833-28121899	28121833-28121891	1	0	1	1	1	0	0	1	0	1	1	1	1	0	0	1	0	0	0	1
POPTR_0015s01530	scaffold_15	955624-956086	957078-957464	957046-957464	0	0	0	0	0	0	0	0	0	0	0	0	0	0	0	0	0	0	0	1
POPTR_0008s23000	scaffold_8	18200114-18200373	18201156-18201471	18200679-18201471	0	1	1	0	0	1	0	1	0	0	0	1	0	0	0	0	1	0	1	0
POPTR_0019s15170	scaffold_19	15740515-15740997	15741078-15741218	15741103-15741218	0	0	0	0	0	0	0	0	0	0	0	0	0	0	0	0	0	1	0	0
POPTR_0002s12900	scaffold_2	9591928-9592205	9591723-9591851	9591723-9591838	0	0	0	0	0	0	0	0	0	0	0	1	0	1	0	0	0	0	0	0
POPTR_0001s10720	scaffold_1	8339489-8339563	8340249-8340364	8340241-8340364	1	0	1	1	1	0	1	1	1	1	1	1	1	1	1	1	1	1	1	1
POPTR_0003s13580	scaffold_3	13929586-13929635	13929751-13929944	13929761-13929944	0	0	0	0	0	0	0	0	0	0	0	0	0	0	0	0	0	0	1	0
POPTR_0014s08700	scaffold_14	6450666-6450731	6449574-6449776	6449574-6449960	0	0	1	0	1	0	0	0	0	0	0	0	0	0	0	0	0	0	0	0
POPTR_0018s00970	scaffold_18	884652-884721	884906-885055	884915-885055	0	0	0	0	0	0	0	0	0	0	0	0	1	0	0	0	0	0	0	0
POPTR_0009s01980	scaffold_9	2517979-2518685	2520407-2520486	2520402-2520486	0	0	0	0	0	0	0	0	0	0	0	0	0	0	0	0	1	1	1	0
POPTR_0003s17700	scaffold_3	17005429-17005538	17007192-17007341	17007189-17007341	0	0	0	0	0	1	1	1	0	0	0	1	0	1	0	1	1	0	0	1
POPTR_0015s04430	scaffold_15	4578388-4578469	4578592-4578825	4578648-4578825	0	0	0	0	0	0	0	0	0	0	0	1	0	0	0	0	1	0	0	0
POPTR_0001s25230	scaffold_1	24410524-24410600	24410690-24410777	24410694-24410777	0	0	0	0	0	0	0	0	0	0	0	0	0	0	0	0	1	0	0	0
POPTR_0007s09720	scaffold_7	9206010-9206099	9205666-9205860	9205666-9205783	0	0	0	0	0	0	0	0	0	0	0	0	0	0	0	0	0	0	1	0
POPTR_0008s04720	scaffold_8	2712952-2713028	2713488-2713821	2713161-2713821	0	0	0	0	0	0	0	0	1	0	1	1	0	0	0	0	1	1	0	0
POPTR_0017s08260	scaffold_17	6733266-6733368	6732684-6733168	6732684-6733166	0	0	0	0	1	0	0	1	0	0	0	0	0	0	0	0	0	0	0	0
POPTR_0009s14520	scaffold_9	11372084-11372256	11372553-11372652	11372523-11372652	0	0	0	0	0	0	0	0	0	0	0	0	0	0	0	0	0	0	1	0
POPTR_0010s19480	scaffold_10	17365803-17366002	17365553-17365714	17365553-17365710	0	0	0	0	0	0	0	0	0	0	0	0	0	1	0	0	0	0	0	0
POPTR_0010s06460	scaffold_10	7819193-7819300	7818973-7819070	7818973-7819077	0	0	0	0	0	0	0	0	0	0	0	0	0	0	0	0	1	0	0	0
POPTR_0006s01290	scaffold_6	736823-736951	736523-736696	736523-736680	0	0	0	0	0	0	0	0	0	0	0	0	0	0	0	0	1	0	0	0
POPTR_0003s08810	scaffold_3	10169131-10169390	10168193-10168514	10168193-10168512	0	0	0	0	0	0	0	0	0	0	0	0	0	0	0	0	1	0	0	0
POPTR_0001s34160	scaffold_1	32302785-32302896	32303475-32303931	32303153-32303931	0	0	0	0	0	0	0	0	0	0	1	0	0	0	0	0	0	0	0	0
POPTR_0003s20780	scaffold_3	19210405-19210623	19211496-19212692	19211505-19212692	0	0	0	0	0	0	1	0	0	0	0	0	0	0	0	0	0	0	0	1
POPTR_0025s00500	scaffold_25	213038-213172	212511-212627	212511-212685	1	1	1	1	1	1	1	1	1	1	1	1	1	1	1	1	1	1	1	1
POPTR_0015s13450	scaffold_15	13399340-13399443	13399655-13400085	13399572-13400085	0	0	0	1	0	0	0	0	0	0	0	0	0	0	0	0	0	0	0	0
POPTR_0008s20220	scaffold_8	14004013-14004301	14003760-14003890	14003760-14003872	0	0	0	0	0	0	0	0	0	0	0	0	0	0	0	0	0	0	1	0
POPTR_0015s11630	scaffold_15	12182175-12182317	12182984-12183185	12182964-12183185	0	0	0	0	0	0	0	0	0	0	1	1	0	0	0	1	0	1	0	0
POPTR_0002s08210	scaffold_2	5687142-5687283	5686649-5686835	5686649-5687024	0	0	0	0	0	0	1	0	0	0	0	0	0	0	0	0	0	0	0	0
POPTR_0009s15110	scaffold_9	11726318-11726382	11726478-11727128	11726481-11727128	0	0	0	0	0	0	0	0	0	0	0	0	1	0	0	0	0	0	0	0
POPTR_0003s16040	scaffold_3	15663151-15663539	15662002-15662243	15662002-15662239	0	0	0	0	0	0	0	0	0	0	0	0	0	0	0	0	1	0	0	0
POPTR_0002s00610	scaffold_2	267668-267800	268911-268947	268561-268947	1	0	0	0	0	1	1	1	0	0	1	1	1	1	1	0	0	1	0	1
POPTR_0008s02650	scaffold_8	1343036-1343134	1342684-1342936	1342684-1342957	0	0	0	0	0	0	0	0	0	0	0	0	0	0	0	1	0	0	1	0
POPTR_0010s08850	scaffold_10	9647129-9647203	9646328-9646567	9646328-9646811	0	0	0	0	0	0	0	1	0	0	0	0	1	0	0	1	1	0	1	0
POPTR_0006s29520	scaffold_6	26867818-26867923	26868037-26868251	26868085-26868251	0	0	0	0	0	0	0	0	0	0	1	0	0	0	0	0	0	0	0	0
POPTR_0002s09400	scaffold_2	6692817-6693059	6691181-6691914	6691181-6692033	0	0	0	0	0	0	0	0	0	0	0	0	0	0	0	0	1	0	0	0
POPTR_0010s00490	scaffold_10	247706-247768	246112-246183	246112-247541	0	0	0	0	0	0	0	0	0	0	0	0	0	0	0	0	0	0	1	0
POPTR_0005s10920	scaffold_5	7856486-7856595	7856244-7856371	7856244-7856386	0	0	0	0	0	1	0	0	0	0	0	0	0	0	0	0	0	0	0	0
POPTR_0005s21640	scaffold_5	20747808-20747862	20748438-20748529	20748444-20748529	0	0	0	1	0	0	0	0	0	0	1	1	0	0	1	0	0	0	0	0
POPTR_0007s11100	scaffold_7	11377563-11377700	11377815-11378084	11377820-11378084	0	1	0	0	0	0	0	0	1	1	1	0	0	1	0	0	0	0	1	0
POPTR_0015s05030	scaffold_15	5261737-5261820	5261918-5265298	5261915-5265298	0	0	0	0	0	0	0	0	0	0	0	0	0	0	1	1	0	0	0	0
POPTR_0001s22740	scaffold_1	21622354-21622458	21621109-21621639	21621109-21621642	0	0	0	0	0	1	0	0	0	0	0	0	0	0	0	0	0	0	0	0
POPTR_0002s06270	scaffold_2	4190300-4190365	4191473-4191532	4190469-4191532	0	0	0	1	0	0	0	0	0	0	0	0	0	0	0	0	0	0	0	0
POPTR_0008s18280	scaffold_8	12240398-12240443	12238560-12240045	12238560-12240094	0	1	0	0	0	0	0	0	0	1	1	1	1	1	0	0	0	0	0	0
POPTR_0010s14090	scaffold_10	13789227-13789306	13788638-13788726	13788638-13788734	0	0	0	0	0	0	0	0	0	0	0	0	0	0	0	0	1	0	0	0
POPTR_0013s00660	scaffold_13	324998-325198	325323-326130	325329-326130	0	0	0	0	0	0	0	0	0	0	0	0	0	1	0	0	0	0	0	0
POPTR_0005s21670	scaffold_5	20772815-20773041	20773262-20773337	20773217-20773337	0	0	0	0	0	0	0	0	0	0	0	0	0	0	0	0	0	0	0	1
POPTR_0005s26990	scaffold_5	24799380-24799436	24800914-24801286	24800476-24801286	0	0	0	0	0	1	0	0	1	0	1	1	0	0	0	0	0	0	0	0
POPTR_0009s08960	scaffold_9	8057508-8057742	8058951-8059404	8058976-8059404	0	0	1	0	0	0	0	0	0	0	0	0	0	0	0	0	0	0	0	0
POPTR_0016s10560	scaffold_16	8870588-8870654	8869561-8869683	8869561-8869645	0	1	1	1	1	1	1	1	0	1	1	0	0	0	0	1	1	1	0	1
POPTR_0012s00590	scaffold_12	290390-290638	289284-289392	289284-289343	0	0	0	0	0	0	1	0	0	0	0	0	0	0	0	0	0	0	0	0
POPTR_0002s10490	scaffold_2	7571799-7571917	7570884-7571133	7570884-7571151	0	0	0	0	0	0	0	0	0	0	0	0	0	1	0	0	0	0	1	0
POPTR_0003s17180	scaffold_3	16620054-16620266	16620627-16620782	16620636-16620782	0	0	0	0	0	0	0	0	0	0	0	0	0	0	0	0	1	0	1	0
POPTR_0003s18280	scaffold_3	17427668-17427722	17428142-17428190	17428137-17428190	0	0	0	0	0	0	0	0	0	0	0	0	0	0	0	0	0	0	1	0
POPTR_0008s02980	scaffold_8	1564330-1564452	1564884-1564921	1564573-1564921	0	0	0	0	0	0	0	0	0	0	0	0	0	0	0	0	0	1	0	0
POPTR_0011s05620	scaffold_11	5598318-5598436	5597435-5597761	5597435-5597965	0	0	0	0	0	0	0	0	0	0	0	0	0	0	0	0	0	1	1	0
POPTR_0010s11700	scaffold_10	11884296-11884411	11884551-11884671	11884592-11884671	0	0	0	0	0	0	0	0	0	0	0	0	0	0	0	0	1	0	0	0
POPTR_0007s04030	scaffold_7	2410803-2411000	2409747-2410357	2409747-2410375	1	1	1	1	1	1	1	1	1	1	1	1	0	0	1	1	1	1	1	1
POPTR_0007s01050	scaffold_7	573875-574041	573640-573748	573640-573786	1	0	1	1	1	0	1	0	1	1	1	0	0	1	0	1	0	1	0	0
POPTR_0005s21970	scaffold_5	20991054-20991196	20989857-20990091	20989857-20990524	0	0	0	0	0	1	0	0	0	0	0	0	0	0	0	0	0	0	0	0
POPTR_0008s03910	scaffold_8	2150610-2150662	2151026-2151114	2150936-2151114	1	1	1	1	1	0	1	1	1	1	1	1	0	1	1	1	1	1	0	1
POPTR_0018s10360	scaffold_18	11283426-11283686	11282120-11282290	11282120-11282246	0	0	0	0	0	0	0	0	0	0	0	0	0	0	0	0	0	0	1	0
POPTR_0025s00560	scaffold_25	255357-255742	253514-254088	253514-254522	0	0	0	0	0	0	0	0	0	0	0	0	0	0	0	0	0	1	0	0
POPTR_0002s12030	scaffold_2	8948038-8949474	8946326-8946445	8946326-8947543	0	0	0	1	0	0	0	0	0	1	0	0	0	0	0	0	0	0	0	0
POPTR_0030s00490	scaffold_30	215094-215529	213724-215003	213724-214955	0	0	0	0	0	0	0	0	0	0	0	0	0	0	0	0	1	0	0	0
POPTR_0005s20190	scaffold_5	19235737-19235805	19236867-19237038	19236856-19237038	0	0	0	0	0	1	0	0	0	0	0	1	0	0	0	0	0	0	1	0
POPTR_0008s00290	scaffold_8	77005-77126	75866-76000	75866-75991	0	0	0	0	0	1	0	0	0	0	0	0	0	0	0	0	0	0	0	0
POPTR_0008s10240	scaffold_8	6415637-6415822	6414878-6415012	6414878-6415385	0	0	1	0	0	0	0	0	0	0	0	0	0	1	0	0	0	0	0	0
POPTR_0014s02470	scaffold_14	2061089-2061276	2060888-2061012	2060888-2060995	0	0	0	0	0	0	0	0	0	0	0	0	0	0	0	0	1	0	0	0
POPTR_0001s07530	scaffold_1	5653955-5654187	5655989-5656302	5655978-5656302	0	0	0	0	0	0	0	0	0	0	1	0	0	0	0	0	0	0	0	0
POPTR_0007s02130	scaffold_7	1248223-1248312	1247838-1247885	1247838-1247880	0	0	0	0	0	0	0	0	0	0	0	0	0	0	1	0	0	0	0	1
POPTR_0004s06800	scaffold_4	5440003-5440113	5439804-5439890	5439804-5439875	0	0	0	0	0	0	0	0	0	0	0	0	1	0	0	0	0	0	0	0
POPTR_0001s35290	scaffold_1	33628537-33628791	33629898-33630116	33629906-33630116	0	0	0	0	0	0	0	0	0	0	0	0	0	0	0	0	1	0	0	0
POPTR_0001s38470	scaffold_1	37595900-37596070	37597161-37597388	37596949-37597388	0	0	0	0	0	1	0	0	0	0	0	0	0	1	0	1	1	1	1	0
POPTR_0004s12270	scaffold_4	11351328-11351463	11352618-11352754	11352615-11352754	1	0	0	0	0	1	1	0	1	0	1	1	0	1	1	1	0	0	0	0
POPTR_0010s10240	scaffold_10	10800049-10800448	10801139-10801185	10800598-10801185	0	0	0	0	0	0	0	0	0	1	0	0	1	0	0	1	1	1	1	0
POPTR_0002s12570	scaffold_2	9358087-9358205	9358491-9359144	9359070-9359144	0	0	0	0	0	0	0	0	0	0	0	0	0	0	1	0	0	0	0	0
POPTR_0001s18780	scaffold_1	15919475-15919828	15918612-15918700	15918612-15919329	0	1	1	0	1	0	1	0	1	0	1	0	0	0	0	0	0	1	0	0
POPTR_0008s13830	scaffold_8	9113836-9114888	9115859-9115972	9115856-9115972	1	1	1	1	1	0	1	1	1	1	1	1	1	1	1	1	1	1	1	1
POPTR_0001s46560	scaffold_1	46930165-46930281	46931247-46931294	46931243-46931294	0	0	0	0	0	0	0	0	0	0	0	0	0	0	0	0	1	0	0	0
POPTR_0001s41870	scaffold_1	41589628-41590115	41589445-41589515	41589445-41589532	0	0	0	0	0	0	0	0	0	0	0	0	0	0	0	1	0	0	0	0
POPTR_0006s04370	scaffold_6	2970708-2970888	2971652-2971987	2971453-2971987	0	0	0	0	0	0	0	0	0	0	0	0	0	0	0	0	0	0	1	0
POPTR_0011s02660	scaffold_11	2576888-2577017	2577512-2577854	2577515-2577854	0	0	0	0	0	1	0	0	0	0	1	0	0	0	0	0	1	0	0	0
POPTR_0009s07120	scaffold_9	6741930-6742072	6740949-6741248	6740949-6741243	0	0	1	0	0	0	0	0	0	0	0	0	0	0	0	0	0	0	0	0
POPTR_0005s27320	scaffold_5	25023132-25023189	25022913-25023023	25022913-25023037	0	0	0	0	0	0	0	0	0	0	0	0	0	0	0	0	0	0	1	0
POPTR_0008s06500	scaffold_8	3866321-3866418	3865474-3865604	3865474-3865724	0	0	0	0	0	0	1	0	0	0	0	1	1	1	0	1	0	1	0	0
POPTR_0019s05240	scaffold_19	5514134-5514182	5512933-5513021	5512933-5513954	0	0	0	0	0	0	0	0	0	0	0	0	0	0	0	0	1	0	0	0
POPTR_0001s19370	scaffold_1	17017269-17017442	17018428-17018541	17018434-17018541	0	0	0	0	0	1	0	0	0	0	0	0	0	0	0	0	0	0	0	0
POPTR_0007s14420	scaffold_7	14203570-14203625	14204405-14204636	14203737-14204636	0	0	0	0	1	0	0	0	0	0	0	0	1	1	0	1	1	1	1	1
POPTR_0014s14650	scaffold_14	10716476-10716703	10716796-10716874	10716781-10716874	0	0	0	0	0	0	0	0	0	0	0	0	0	0	0	0	0	1	0	0
POPTR_0018s13970	scaffold_18	14235945-14236022	14236214-14236384	14236226-14236384	0	0	1	0	0	0	0	0	0	0	0	0	0	0	0	0	0	0	0	0
POPTR_0025s00730	scaffold_25	382096-382185	380898-381196	380898-381145	0	0	0	0	0	0	0	0	0	0	0	0	0	0	0	0	1	0	0	0
POPTR_0010s09420	scaffold_10	10251490-10251658	10250203-10250315	10250203-10250302	0	0	0	0	0	0	0	0	0	0	0	0	0	0	0	0	1	0	0	0
POPTR_0005s10140	scaffold_5	7249649-7249840	7250141-7250557	7249925-7250557	0	0	0	0	0	0	0	0	0	0	0	1	0	0	0	0	0	0	0	0
POPTR_0001s33420	scaffold_1	31611910-31611993	31611283-31611783	31611283-31611824	0	0	0	0	0	0	0	0	0	0	0	0	1	0	0	0	0	0	0	0
POPTR_0006s03720	scaffold_6	2490550-2490601	2491640-2491911	2490917-2491911	0	0	0	0	0	0	0	0	0	0	0	0	0	0	0	0	1	0	0	0
POPTR_0007s08200	scaffold_7	6767526-6767785	6766732-6767058	6766732-6767071	0	0	0	1	0	0	0	0	0	0	0	0	0	0	0	0	0	0	0	0
POPTR_0014s14230	scaffold_14	10421689-10421776	10421884-10421972	10421881-10421972	1	1	1	1	1	1	0	0	1	1	1	0	0	0	0	0	1	0	1	0
POPTR_0008s11730	scaffold_8	7506125-7506264	7505966-7506032	7505966-7506035	0	0	0	0	0	0	0	0	0	0	1	0	0	0	0	0	0	1	0	0
POPTR_0001s34860	scaffold_1	33086846-33086961	33086700-33086756	33086700-33086752	0	0	0	1	0	0	0	0	0	0	0	0	0	0	0	0	0	0	0	0
POPTR_0002s23560	scaffold_2	21114962-21115028	21115409-21115630	21115469-21115630	0	0	1	0	0	0	0	0	0	0	0	0	0	0	0	0	1	0	0	0
POPTR_0007s02130	scaffold_7	1253052-1253425	1251338-1251462	1251338-1251947	0	0	0	0	0	0	0	0	0	0	0	0	0	0	0	0	0	0	1	0
POPTR_0019s08330	scaffold_19	9827221-9827280	9827480-9827546	9827485-9827546	0	0	0	0	0	0	1	0	0	0	0	0	0	0	0	0	0	0	0	0
POPTR_0001s14500	scaffold_1	11376378-11376483	11375820-11376028	11375820-11375983	0	0	0	0	0	0	0	0	0	0	0	0	0	1	0	0	0	0	0	0
POPTR_0011s14410	scaffold_11	16829318-16829831	16827636-16828374	16827636-16828513	0	0	0	0	0	0	0	0	0	0	1	0	0	0	0	0	0	0	0	0
POPTR_0008s00700	scaffold_8	321109-321220	320293-320418	320293-320363	0	0	0	0	0	0	0	0	0	0	0	0	0	0	1	0	0	0	0	0
POPTR_0008s09020	scaffold_8	5596682-5596758	5596883-5597107	5596888-5597107	0	0	0	1	1	0	0	0	0	0	0	1	0	0	0	0	0	0	0	0
POPTR_0003s04140	scaffold_3	4806029-4806104	4805327-4805382	4805327-4805370	0	0	0	0	0	0	0	0	0	0	0	0	0	0	0	0	1	0	0	0
POPTR_0010s15840	scaffold_10	14948634-14948889	14948969-14949084	14948961-14949084	0	0	0	1	0	0	1	0	0	0	0	0	0	0	0	0	0	0	1	0
POPTR_0002s18450	scaffold_2	14368413-14368480	14368184-14368253	14368184-14368266	0	0	0	0	0	0	0	0	0	0	0	0	0	1	0	0	1	0	0	1
POPTR_0001s18210	scaffold_1	15289388-15289429	15289553-15290056	15289621-15290056	0	0	0	0	1	1	0	0	0	0	0	0	0	0	0	0	0	0	0	0
POPTR_0005s22380	scaffold_5	21335738-21335837	21335181-21335628	21335181-21335625	1	0	0	1	1	0	1	0	1	0	1	1	0	1	1	1	1	0	0	0
POPTR_0017s00520	scaffold_17	198302-198475	198596-198769	198567-198769	0	0	0	0	0	0	0	0	0	0	0	0	1	0	0	0	0	0	0	0
POPTR_0008s09430	scaffold_8	5843764-5844042	5843031-5843553	5843031-5843556	1	1	1	1	1	1	1	1	1	1	1	1	1	1	1	1	1	1	1	1
POPTR_0008s05400	scaffold_8	3121300-3121400	3120027-3120104	3120027-3121028	1	1	1	1	1	1	1	1	1	0	1	1	0	1	1	0	0	1	0	0
POPTR_0003s01100	scaffold_3	960250-960623	958750-959023	958750-958965	0	0	0	0	0	0	0	0	1	0	0	0	1	0	0	0	0	1	0	1
POPTR_0006s14750	scaffold_6	12115369-12115612	12115981-12116621	12116116-12116621	0	1	0	1	1	0	0	1	1	0	1	0	0	0	1	0	0	0	0	0
POPTR_0004s22160	scaffold_4	21098957-21099071	21099155-21099244	21099206-21099244	1	1	1	1	1	1	1	1	1	1	1	1	1	0	0	1	1	1	1	1
POPTR_0013s01830	scaffold_13	1052188-1052320	1054056-1054311	1053327-1054311	0	0	0	0	0	0	0	0	0	0	1	0	0	0	0	0	0	0	0	0
POPTR_0015s06020	scaffold_15	6325597-6325684	6325790-6325840	6325781-6325840	0	0	0	0	0	1	0	0	0	0	0	0	0	0	0	0	0	0	0	0
POPTR_0006s20960	scaffold_6	20014237-20014324	20013443-20013775	20013443-20013666	0	0	0	0	0	0	0	0	0	0	0	0	0	0	0	0	0	1	0	0
POPTR_0009s05400	scaffold_9	5511523-5511839	5511927-5512050	5511932-5512050	0	0	1	0	0	0	0	1	0	0	0	1	0	1	0	1	0	0	0	0
POPTR_0006s05500	scaffold_6	3882600-3882681	3882472-3882521	3882472-3882497	0	0	1	0	0	0	0	0	0	0	0	1	0	0	0	1	1	0	1	0
POPTR_0007s00470	scaffold_7	179681-179740	179104-179289	179104-179285	0	0	0	0	1	0	0	0	0	0	0	1	1	0	1	0	0	0	0	0
POPTR_0016s07440	scaffold_16	5308109-5308154	5307825-5308004	5307825-5308007	0	0	1	0	0	0	1	0	0	0	1	1	0	0	1	1	1	1	1	0
POPTR_0015s12890	scaffold_15	13074468-13074689	13074948-13075139	13075021-13075139	0	0	0	0	0	0	0	0	0	0	0	0	0	0	0	0	1	0	0	0
POPTR_0006s13890	scaffold_6	11065425-11065623	11064822-11064959	11064822-11065240	0	0	0	0	0	0	0	0	0	0	0	0	0	0	1	0	0	0	0	0
POPTR_0010s15220	scaffold_10	14560958-14561025	14561475-14561955	14561483-14561955	0	0	0	0	0	0	0	0	0	0	0	0	0	0	1	0	0	0	0	0
POPTR_0001s04940	scaffold_1	3794176-3794307	3793101-3793177	3793101-3793300	0	0	1	0	0	0	0	0	0	0	0	0	0	0	0	0	0	1	0	1
POPTR_0007s02130	scaffold_7	1247030-1247156	1245678-1246322	1245678-1246379	0	0	0	0	0	0	0	0	0	0	0	0	0	0	0	0	1	0	0	0
POPTR_0004s16010	scaffold_4	16479117-16479171	16479382-16479853	16479421-16479853	0	0	0	0	1	0	0	0	1	0	0	1	1	1	1	1	1	1	1	1
POPTR_0002s05560	scaffold_2	3644093-3644103	3643668-3643912	3643668-3643925	0	0	0	0	0	0	0	0	1	0	1	1	1	0	0	0	0	0	0	0
POPTR_0014s09320	scaffold_14	6921114-6921709	6921992-6922565	6922020-6922565	0	0	0	0	0	0	0	0	1	0	0	0	1	0	1	0	1	0	1	0
POPTR_0002s12430	scaffold_2	9221044-9221150	9221242-9221782	9221245-9221782	1	1	1	1	1	1	1	1	1	1	1	0	1	0	1	1	1	0	1	1
POPTR_0008s07700	scaffold_8	4717585-4717644	4717301-4717423	4717301-4717378	0	0	0	0	0	0	0	0	0	0	0	0	0	0	1	0	0	0	0	0
POPTR_0009s10820	scaffold_9	9184246-9184723	9186027-9186109	9186033-9186109	0	1	0	0	0	0	0	0	1	0	0	0	1	1	1	0	1	1	0	1
POPTR_0010s16510	scaffold_10	15447368-15447583	15446336-15446599	15446336-15446609	1	1	1	1	1	1	1	1	1	1	1	1	1	1	1	1	1	1	1	1
POPTR_0010s00690	scaffold_10	393868-394150	394261-394390	394243-394390	0	0	0	0	0	0	0	0	0	0	1	0	0	0	1	0	0	1	0	0
POPTR_0002s12710	scaffold_2	9472614-9473818	9471499-9471570	9471499-9471895	0	0	0	0	0	0	0	0	0	0	0	0	0	0	0	0	0	1	0	0
POPTR_0009s07920	scaffold_9	7332117-7332697	7331712-7331902	7331712-7331827	1	0	0	0	0	0	0	0	0	0	0	0	0	0	0	0	0	0	0	0
POPTR_0013s13090	scaffold_13	13672508-13672741	13673538-13673669	13672971-13673669	0	0	0	0	0	0	0	0	0	0	0	0	0	0	0	0	0	0	1	0
POPTR_0001s00260	scaffold_1	131857-131932	131677-131760	131677-131735	0	1	0	0	0	0	1	1	0	0	1	0	0	0	0	0	0	0	0	0
POPTR_0006s00720	scaffold_6	381100-381134	381478-381586	381563-381586	0	0	0	0	0	0	0	0	0	0	0	0	0	0	1	0	0	0	0	0
POPTR_0001s29390	scaffold_1	28092451-28092679	28092004-28092303	28092004-28092361	0	0	0	0	0	0	0	0	1	0	0	0	0	0	0	0	0	0	0	0
POPTR_0010s23340	scaffold_10	19952466-19952576	19952304-19952369	19952304-19952377	1	0	1	1	1	1	0	1	0	0	1	1	0	1	0	0	0	1	0	0
POPTR_0001s29340	scaffold_1	28061226-28061302	28061502-28061615	28061488-28061615	0	0	0	0	0	1	0	0	0	0	0	0	0	0	0	0	1	0	0	0
POPTR_0006s00290	scaffold_6	65102-65415	64723-64888	64723-64852	0	0	1	0	0	0	1	0	0	0	0	1	0	0	0	0	0	0	0	0
POPTR_0003s00810	scaffold_3	647974-648084	648165-648248	648185-648248	0	0	0	0	0	0	0	0	0	0	0	0	0	0	0	0	0	0	1	0
POPTR_0001s02900	scaffold_1	2289061-2289270	2287926-2288430	2287926-2288769	0	0	0	0	0	0	0	0	0	0	0	0	0	0	1	0	0	0	0	0
POPTR_0005s18390	scaffold_5	16560697-16560842	16561464-16561504	16561469-16561504	0	0	0	1	0	0	0	0	0	0	0	0	0	0	1	0	0	0	0	0
POPTR_0001s18680	scaffold_1	15819431-15819569	15819877-15819938	15819898-15819938	0	0	0	1	1	0	0	0	0	0	0	0	0	0	0	0	0	0	0	0
POPTR_0010s13840	scaffold_10	13560528-13560911	13558370-13558763	13558370-13559183	0	0	0	0	0	0	0	0	0	0	0	0	0	0	1	0	0	0	0	0
POPTR_0019s15150	scaffold_19	15729471-15729502	15729883-15729972	15729862-15729972	1	0	0	0	0	0	1	0	0	0	0	1	0	0	0	0	1	1	0	0
POPTR_0013s01640	scaffold_13	930023-930205	927595-929023	927595-929020	1	1	1	1	1	1	1	1	1	1	1	1	1	1	1	1	1	1	1	1
POPTR_0002s01010	scaffold_2	500163-500308	500601-501110	500605-501110	0	0	0	0	0	0	0	0	0	0	0	0	0	0	0	0	0	0	0	1
POPTR_0010s22750	scaffold_10	19544007-19544750	19543512-19543918	19543512-19543886	0	0	0	0	0	0	0	0	0	0	0	0	1	1	0	0	0	0	0	0
POPTR_0010s21150	scaffold_10	18553901-18553990	18554113-18554244	18554123-18554244	0	0	0	0	0	0	0	0	0	0	0	0	1	0	0	0	1	0	0	0
POPTR_0002s20670	scaffold_2	16742233-16742354	16741616-16741974	16741616-16741969	0	0	0	0	0	0	0	0	0	0	0	0	0	0	0	0	1	0	0	0
POPTR_0014s07630	scaffold_14	5720506-5720605	5720730-5720825	5720806-5720825	0	0	0	0	1	0	0	0	0	0	0	0	0	0	0	0	0	0	0	0
POPTR_0006s22700	scaffold_6	21632879-21632955	21633080-21633207	21633100-21633207	0	0	0	0	0	0	1	0	0	1	0	1	1	1	1	1	0	1	1	0
POPTR_0017s00470	scaffold_17	171844-171938	171360-171434	171360-171416	0	0	0	0	0	0	0	0	0	0	0	0	0	0	0	1	0	0	0	0
POPTR_0010s11400	scaffold_10	11688615-11688718	11689379-11689467	11689383-11689467	0	0	0	0	0	0	0	1	0	0	1	0	0	0	0	0	0	0	0	1
POPTR_0018s14030	scaffold_18	14283804-14283890	14284472-14284534	14284363-14284534	0	0	1	0	0	0	0	0	0	0	0	0	0	0	0	0	0	0	0	0
POPTR_0001s25530	scaffold_1	24610568-24610714	24610279-24610416	24610279-24610442	0	0	0	0	0	0	0	0	0	0	0	0	0	0	0	0	0	1	1	0
POPTR_0010s15660	scaffold_10	14801070-14801388	14802211-14802572	14802214-14802572	0	0	0	0	0	1	0	0	0	0	0	0	0	0	1	1	0	0	0	0
POPTR_0002s25950	scaffold_2	22945428-22945637	22945817-22946371	22945848-22946371	0	0	1	1	0	0	0	0	0	0	1	1	0	0	0	0	0	0	0	0
POPTR_0016s08760	scaffold_16	6549546-6549665	6548040-6549046	6548040-6549034	0	0	0	0	0	0	0	0	0	0	0	0	0	1	1	0	0	0	1	0
POPTR_0015s01950	scaffold_15	1359449-1359558	1359705-1359808	1359677-1359808	0	0	0	0	0	0	0	0	0	0	0	0	0	0	0	0	0	0	1	0
POPTR_0009s14030	scaffold_9	11078746-11078847	11079544-11079606	11079308-11079606	0	0	0	0	0	0	0	0	0	0	0	0	0	0	0	0	1	0	0	0
POPTR_0019s15110	scaffold_19	15707421-15708322	15706888-15707021	15706888-15707285	0	0	0	0	0	0	0	0	0	0	0	0	0	1	0	0	0	0	0	0
POPTR_0009s06080	scaffold_9	5986433-5986943	5988665-5988772	5987468-5988772	0	0	0	0	0	0	0	0	0	0	0	0	0	0	0	0	0	1	0	0
POPTR_0014s03410	scaffold_14	2748169-2748285	2748618-2748873	2748609-2748873	0	0	0	0	0	0	1	0	0	0	0	0	0	0	0	0	0	0	0	0
POPTR_0010s25850	scaffold_10	21325604-21325815	21326743-21327372	21325983-21327372	1	1	1	0	1	0	0	0	1	0	0	1	1	1	0	0	0	0	1	1
POPTR_0017s02830	scaffold_17	2032698-2032730	2032491-2032612	2032491-2032635	0	0	0	0	0	0	0	0	0	0	0	0	0	1	0	0	0	0	0	0
POPTR_0004s24510	scaffold_4	23184592-23184708	23184183-23184465	23184183-23184433	0	0	0	0	0	0	0	0	0	0	0	0	0	1	0	0	1	0	0	0
POPTR_0009s09620	scaffold_9	8469810-8469995	8470170-8470260	8470096-8470260	0	0	0	1	1	0	0	0	0	0	0	1	0	0	0	0	0	1	1	0
POPTR_0008s16130	scaffold_8	10779605-10779634	10779778-10779897	10779782-10779897	0	0	0	0	0	0	0	0	0	0	0	0	0	0	0	0	0	0	1	0
POPTR_0019s03470	scaffold_19	3546802-3547053	3547983-3548632	3547595-3548632	0	0	0	1	0	0	0	0	0	0	1	0	0	0	0	0	0	0	0	1
POPTR_0013s08040	scaffold_13	6948369-6948618	6947839-6948231	6947839-6948228	0	0	0	0	0	0	0	0	0	0	0	0	0	0	0	0	0	0	1	0
POPTR_0010s06870	scaffold_10	8122998-8123075	8123205-8123869	8123244-8123869	0	1	1	0	0	0	0	0	0	0	0	1	1	0	1	0	0	0	1	0
POPTR_0013s09680	scaffold_13	9535371-9535451	9534648-9534737	9534648-9534915	0	0	0	0	0	0	0	0	0	0	0	0	0	1	0	0	1	0	0	0
POPTR_0018s11420	scaffold_18	12163406-12163503	12164190-12164588	12164275-12164588	1	1	0	1	0	1	1	0	1	1	1	1	1	0	0	0	1	0	0	0
POPTR_0009s01630	scaffold_9	2160360-2160433	2160597-2160733	2160609-2160733	0	0	0	1	0	0	0	1	0	0	0	0	1	0	1	0	1	1	1	0
POPTR_0004s19770	scaffold_4	19524231-19524336	19524548-19524648	19524538-19524648	1	1	1	1	1	1	1	1	1	1	1	1	1	1	1	1	1	1	1	1
POPTR_0018s11030	scaffold_18	11839956-11840087	11839517-11839861	11839517-11839885	0	0	0	0	0	0	0	0	0	0	0	0	1	0	0	0	0	0	0	0
POPTR_0007s09500	scaffold_7	8898251-8898483	8896931-8897014	8896931-8897088	0	0	1	1	0	1	0	0	0	0	1	0	0	0	0	0	0	1	0	0
POPTR_0009s09040	scaffold_9	8123746-8123842	8123601-8123644	8123601-8123620	0	0	0	0	0	0	0	0	0	0	0	0	0	0	0	0	0	0	0	1
POPTR_0004s11470	scaffold_4	10200980-10201166	10200782-10200900	10200782-10200896	0	0	1	1	0	1	0	1	0	0	1	0	0	0	1	0	0	0	0	0
POPTR_0019s09640	scaffold_19	11244821-11244953	11244008-11244143	11244008-11244146	1	1	1	1	1	1	1	1	1	1	1	1	1	1	1	1	1	1	1	1
POPTR_0006s10930	scaffold_6	8294452-8294533	8294266-8294348	8294266-8294342	0	0	0	0	0	0	0	0	0	0	0	0	0	0	0	0	0	0	1	0
POPTR_0011s11400	scaffold_11	14177239-14177401	14177486-14177954	14177475-14177954	0	0	0	0	0	0	0	0	0	0	0	1	0	0	0	0	0	0	0	0
POPTR_0008s00700	scaffold_8	321109-321220	320293-320418	320293-320472	0	0	0	1	0	0	0	0	0	0	0	0	0	0	0	0	0	0	0	0
POPTR_0001s09620	scaffold_1	7327555-7328589	7325071-7325982	7325071-7326647	0	0	0	0	0	0	1	1	0	0	1	1	1	1	0	0	0	0	0	0
POPTR_0001s28340	scaffold_1	27135028-27135113	27135781-27135908	27135748-27135908	0	0	0	0	0	0	0	0	0	0	0	0	0	0	0	1	0	0	0	0
POPTR_0001s15200	scaffold_1	12047473-12047588	12047215-12047379	12047215-12047374	0	0	0	0	1	0	0	0	0	0	0	0	0	0	0	0	0	0	0	0
POPTR_0005s08970	scaffold_5	6290171-6290521	6288751-6289723	6288751-6289718	0	0	0	0	0	0	0	0	0	0	0	0	0	0	1	0	0	0	0	0
POPTR_0009s04530	scaffold_9	4866591-4866716	4867355-4867418	4866939-4867418	0	0	0	0	0	0	0	0	0	0	0	0	0	0	0	0	1	0	0	0
POPTR_0002s00550	scaffold_2	215972-216412	216501-216634	216510-216634	0	0	0	0	0	0	0	0	0	0	0	0	0	0	0	0	0	0	0	1
POPTR_0003s20820	scaffold_3	19225048-19225182	19225662-19225716	19225617-19225716	0	0	0	0	0	0	0	0	0	0	0	0	0	0	0	0	1	0	0	0
POPTR_0003s13590	scaffold_3	13940071-13941377	13942577-13943645	13942288-13943645	0	0	0	0	0	0	0	0	0	0	0	0	0	0	0	0	0	1	0	0
POPTR_0002s19500	scaffold_2	15481342-15481395	15481687-15481870	15481646-15481870	1	0	1	1	1	1	1	1	1	1	1	1	1	1	1	1	1	1	1	1
POPTR_0008s22650	scaffold_8	17310614-17310706	17310790-17311573	17310974-17311573	0	0	0	1	1	0	0	1	0	0	1	0	0	0	0	0	0	0	0	0
POPTR_0001s04570	scaffold_1	3568587-3568588	3566895-3567271	3566895-3567268	0	0	0	0	1	1	0	0	0	0	0	0	0	0	0	0	1	0	0	0
POPTR_0016s08960	scaffold_16	6745838-6745963	6746154-6746313	6746173-6746313	0	0	0	0	0	0	0	0	0	0	0	0	0	0	0	0	0	0	1	0
POPTR_0005s24660	scaffold_5	23123195-23123367	23125189-23125372	23123460-23125372	0	0	0	0	0	0	0	0	0	0	0	0	0	0	0	0	1	0	0	0
POPTR_0002s12500	scaffold_2	9280961-9281054	9280658-9280770	9280658-9280773	0	0	0	0	0	0	0	0	0	0	0	0	0	0	0	0	0	0	1	0
POPTR_0011s05340	scaffold_11	5262893-5263391	5264323-5264804	5264332-5264804	0	0	0	0	0	0	0	0	0	0	0	0	0	1	0	0	0	1	0	0
POPTR_0003s07070	scaffold_3	8683793-8683820	8684170-8684261	8684192-8684261	0	0	1	0	0	0	0	1	0	0	0	1	0	0	0	0	0	0	0	0
POPTR_0001s21370	scaffold_1	19780720-19780812	19782571-19782750	19782555-19782750	0	0	0	0	0	1	0	0	0	0	0	0	0	0	0	0	0	0	0	0
POPTR_0006s07530	scaffold_6	5459765-5459798	5458959-5458975	5458959-5459082	0	0	0	0	0	0	0	0	0	0	0	0	0	0	0	0	1	0	0	0
POPTR_0008s06910	scaffold_8	4163071-4163164	4163287-4163319	4163290-4163319	0	0	0	0	0	0	0	0	0	1	0	0	0	0	0	0	0	0	1	0
POPTR_0005s12990	scaffold_5	9822189-9822337	9821377-9821519	9821377-9822049	0	0	1	0	0	0	0	1	0	0	0	0	0	0	0	0	0	0	0	0
POPTR_0004s15370	scaffold_4	16024936-16025015	16025556-16025691	16025551-16025691	0	0	0	0	0	0	0	0	0	0	0	0	0	0	0	0	0	1	1	0
POPTR_0001s37260	scaffold_1	36222499-36222710	36224084-36224242	36223388-36224242	0	0	0	1	0	1	0	0	0	0	0	0	0	0	0	0	0	0	0	0
POPTR_0016s03490	scaffold_16	1864734-1865039	1865910-1866475	1865998-1866475	0	0	0	0	0	0	0	0	0	0	0	0	0	0	0	0	0	0	0	1
POPTR_0016s03300	scaffold_16	1703858-1704127	1704942-1705964	1704451-1705964	0	0	0	0	0	0	0	0	0	0	0	0	0	0	0	0	0	0	1	1
POPTR_0008s15680	scaffold_8	10454781-10455150	10455732-10455842	10455735-10455842	0	0	0	0	0	0	0	0	0	0	0	1	0	1	1	1	1	0	0	1
POPTR_0008s08280	scaffold_8	5155362-5155406	5154813-5154951	5154813-5154947	0	0	1	0	0	0	1	0	0	0	1	0	0	0	0	0	0	0	0	0
POPTR_0001s46450	scaffold_1	46825050-46825129	46825691-46825796	46825702-46825796	0	0	0	0	0	0	0	0	0	0	0	0	0	0	0	0	0	1	0	0
POPTR_0001s13510	scaffold_1	10590400-10590709	10589748-10589983	10589748-10589977	0	0	0	0	0	0	0	0	0	0	0	0	0	0	1	0	0	0	0	0
POPTR_0001s40310	scaffold_1	39671582-39671777	39671302-39671483	39671302-39671469	0	0	0	0	0	0	0	0	0	0	0	0	0	0	0	0	1	1	1	0
POPTR_0006s06100	scaffold_6	4337933-4338081	4338256-4338486	4338340-4338486	0	0	0	0	0	0	1	0	0	0	0	0	1	0	0	0	1	0	1	0
POPTR_0003s15010	scaffold_3	14907833-14907974	14908069-14908234	14908075-14908234	0	0	0	0	0	0	0	0	0	0	0	0	0	0	1	1	1	1	1	1
POPTR_0015s00210	scaffold_15	9117-9188	8468-8663	8468-8576	0	1	0	0	0	0	0	0	0	0	0	0	0	0	0	0	0	0	0	0
POPTR_0004s23460	scaffold_4	22186101-22186235	22186313-22186429	22186303-22186429	0	0	0	0	0	0	0	0	0	0	0	0	0	0	1	0	0	0	0	0
POPTR_0014s12300	scaffold_14	9083110-9083502	9083767-9083956	9083758-9083956	0	0	0	0	0	0	0	0	0	0	0	0	0	0	0	0	1	0	0	0
POPTR_0015s06310	scaffold_15	6905610-6905683	6905789-6905869	6905772-6905869	0	0	0	0	0	0	0	0	0	0	0	0	0	1	0	0	0	0	0	0
POPTR_0017s04020	scaffold_17	3021575-3021709	3020421-3021019	3020421-3021053	0	1	1	0	0	0	0	1	1	1	1	0	0	0	0	1	1	1	1	0
POPTR_0006s26940	scaffold_6	24983457-24983520	24981957-24983032	24981957-24982239	0	0	0	0	0	0	0	0	0	0	1	0	0	0	0	0	0	0	0	0
POPTR_0010s02280	scaffold_10	2623632-2623733	2623319-2623511	2623319-2623363	0	0	0	0	0	0	1	0	0	0	0	0	0	0	0	0	0	0	0	0
POPTR_0018s12850	scaffold_18	13368288-13368453	13368041-13368155	13368041-13368168	0	0	0	0	0	0	0	1	0	0	0	0	0	0	0	0	0	0	0	0
POPTR_0008s10230	scaffold_8	6408003-6408876	6407056-6407197	6407056-6407219	1	0	1	0	1	0	0	1	1	1	1	0	0	1	0	1	1	1	1	0
POPTR_0009s00990	scaffold_9	1101352-1101527	1099554-1099659	1099554-1100861	0	0	0	0	0	0	0	0	0	0	0	0	0	0	0	1	0	0	0	0
POPTR_0010s15100	scaffold_10	14463606-14463658	14462444-14463002	14462444-14462958	0	0	0	0	1	0	0	0	0	0	0	0	0	0	0	0	0	0	0	0
POPTR_0004s23990	scaffold_4	22625039-22625300	22625707-22625865	22625701-22625865	0	0	0	0	0	0	0	0	0	0	0	0	0	0	0	0	0	1	0	0
POPTR_0002s09410	scaffold_2	6706583-6708123	6705331-6705510	6705331-6705967	0	1	0	0	1	0	0	1	0	1	1	0	0	0	0	0	0	1	0	0
POPTR_0015s11610	scaffold_15	12163749-12164030	12164127-12164251	12164158-12164251	0	1	1	0	1	0	0	0	0	1	0	1	0	0	0	0	0	1	0	0
POPTR_0006s14060	scaffold_6	11329035-11329337	11328829-11328922	11328829-11328927	0	0	0	0	0	0	1	0	0	0	0	0	0	0	0	0	0	0	0	0
POPTR_0002s02880	scaffold_2	1771992-1772091	1772879-1773002	1772413-1773002	0	0	0	0	0	0	0	0	0	0	1	0	0	0	0	0	0	0	0	0
POPTR_0006s05840	scaffold_6	4114430-4114571	4113766-4114112	4113766-4114108	0	0	0	1	0	1	0	1	1	0	1	1	1	1	1	1	1	0	0	1
POPTR_0015s06150	scaffold_15	6423818-6423949	6424170-6424301	6424110-6424301	0	0	0	0	0	1	0	0	0	0	0	0	0	0	0	0	0	0	0	0
POPTR_0001s35290	scaffold_1	33627322-33627586	33628299-33628460	33628301-33628460	0	0	0	0	0	0	0	0	0	0	0	0	0	0	0	0	0	1	0	0
POPTR_0002s18810	scaffold_2	14704501-14704785	14704138-14704356	14704138-14704405	0	0	0	0	1	0	0	0	0	0	0	0	1	0	0	0	0	1	0	0
POPTR_0008s17920	scaffold_8	12032449-12033364	12029958-12031220	12029958-12031312	0	0	0	0	0	0	0	0	0	0	0	0	0	0	0	0	0	0	0	1
POPTR_0005s06100	scaffold_5	4015965-4016093	4016383-4016519	4016308-4016519	0	0	0	0	0	0	0	0	0	0	0	0	0	0	0	0	0	1	0	0
POPTR_0002s06680	scaffold_2	4493450-4493497	4492703-4492797	4492703-4492791	0	0	0	0	1	0	1	0	0	0	1	1	0	1	1	1	1	0	0	1
POPTR_0005s12040	scaffold_5	8834466-8834577	8833426-8833663	8833426-8833667	0	1	0	1	0	0	0	0	0	0	0	0	0	0	0	0	0	0	0	0
POPTR_0001s37060	scaffold_1	35882909-35882969	35881486-35882830	35881486-35882779	0	0	0	0	0	0	0	0	0	0	0	0	0	0	0	0	1	0	0	0
POPTR_0018s04250	scaffold_18	3583625-3583714	3583825-3583890	3583836-3583890	0	0	0	0	0	0	0	0	0	0	0	0	0	1	0	0	0	1	0	0
POPTR_0014s08550	scaffold_14	6353190-6353372	6353911-6353986	6353453-6353986	0	0	0	0	0	0	0	0	0	0	0	0	1	1	0	0	0	0	0	0
POPTR_0006s21220	scaffold_6	20316313-20316507	20317012-20317177	20317005-20317177	0	0	0	1	0	1	1	1	1	1	1	1	1	1	0	1	1	1	0	1
POPTR_0004s12260	scaffold_4	11337494-11337501	11335383-11335589	11335383-11335921	0	0	0	0	1	0	0	0	0	0	0	0	0	0	0	0	0	0	0	0
POPTR_0008s02890	scaffold_8	1471053-1471218	1470036-1470170	1470036-1470163	0	0	0	0	0	0	0	0	0	0	0	0	0	0	0	0	1	0	0	0
POPTR_0004s17400	scaffold_4	17614400-17614528	17614075-17614248	17614075-17614190	0	0	0	0	0	0	0	0	0	0	0	0	0	1	1	0	0	0	0	0
POPTR_0002s16950	scaffold_2	12692584-12692987	12691775-12691823	12691775-12692017	0	0	0	0	0	0	0	0	0	0	0	0	0	0	0	0	0	1	0	0
POPTR_0013s09120	scaffold_13	8679749-8679881	8679184-8679319	8679184-8679310	0	0	0	0	0	0	0	0	0	0	0	0	0	0	0	1	0	0	0	0
POPTR_0010s23640	scaffold_10	20170416-20170546	20171131-20171241	20171178-20171241	0	0	1	0	0	0	0	0	0	0	0	0	0	0	0	0	0	0	0	0
POPTR_0008s09660	scaffold_8	5966470-5966536	5967402-5967669	5967407-5967669	1	1	1	1	1	1	1	1	1	1	1	1	1	1	1	1	1	1	1	1
POPTR_0014s06710	scaffold_14	5086942-5087001	5086265-5086386	5086265-5086389	1	0	0	0	0	0	0	0	0	0	0	0	0	0	1	0	1	0	0	0
POPTR_0001s33700	scaffold_1	31889449-31889564	31890346-31890618	31889746-31890618	0	0	0	0	0	0	0	0	1	0	1	1	0	0	0	0	0	0	0	0
POPTR_0005s18120	scaffold_5	16196028-16196055	16194925-16195077	16194925-16194995	0	0	0	0	0	0	0	1	1	0	1	1	0	0	0	0	0	0	1	0
POPTR_0001s14280	scaffold_1	11232351-11232458	11232576-11232653	11232536-11232653	1	1	1	1	1	1	1	1	1	1	1	1	1	1	1	1	1	1	1	1
POPTR_0013s11390	scaffold_13	12067702-12067768	12066517-12067167	12066517-12067158	0	0	0	0	1	0	0	0	0	0	0	0	0	0	0	0	0	1	0	0
POPTR_0005s07270	scaffold_5	4913639-4913811	4915299-4915394	4915310-4915394	0	0	0	0	0	0	0	0	0	0	0	0	0	0	1	0	0	0	0	0
POPTR_0006s25640	scaffold_6	24008942-24009078	24008557-24008727	24008557-24008680	0	0	0	0	0	0	0	0	0	0	0	0	0	0	0	0	1	0	0	0
POPTR_0009s12740	scaffold_9	10352276-10352389	10352466-10352547	10352470-10352547	0	0	0	0	0	0	0	0	0	0	0	0	0	0	1	0	0	1	0	0
POPTR_0005s10420	scaffold_5	7477083-7477099	7475241-7476198	7475241-7476109	1	0	0	0	0	0	0	0	0	1	1	0	0	0	0	0	0	0	0	0
POPTR_0008s02510	scaffold_8	1228906-1229070	1228715-1228830	1228715-1228818	0	1	0	0	0	0	0	0	0	0	0	0	0	0	0	0	0	1	0	0
POPTR_0008s10190	scaffold_8	6387842-6387933	6387624-6387758	6387624-6387761	1	1	1	1	1	1	1	1	1	1	1	1	1	1	1	1	1	1	1	1
POPTR_0006s27440	scaffold_6	25342418-25342592	25341836-25342135	25341836-25342153	0	0	0	0	0	0	0	0	0	0	0	0	1	1	0	0	0	0	0	0
POPTR_0001s09610	scaffold_1	7318918-7318970	7318633-7318761	7318633-7318701	0	0	0	0	0	0	0	0	0	0	0	1	0	1	0	0	0	0	0	0
POPTR_0015s11830	scaffold_15	12350493-12350579	12350873-12350964	12350876-12350964	0	0	0	0	0	0	0	0	0	0	0	0	0	0	0	0	0	1	0	0
POPTR_0010s10240	scaffold_10	10801486-10801594	10801702-10802042	10801715-10802042	0	0	1	1	1	1	0	0	0	0	0	0	1	1	1	1	1	1	1	1
POPTR_0017s04630	scaffold_17	3543399-3543523	3541155-3541466	3541155-3542371	1	0	0	0	0	0	0	0	0	0	1	1	0	1	1	1	0	1	0	0
POPTR_0001s23040	scaffold_1	22103686-22103785	22103491-22103583	22103491-22103577	0	0	0	0	0	0	0	0	0	0	0	0	0	0	0	0	0	0	0	1
POPTR_0016s06360	scaffold_16	4265508-4265683	4265004-4265352	4265004-4265370	0	0	0	1	0	1	0	0	1	0	1	1	0	0	1	0	0	0	0	0
POPTR_0005s21960	scaffold_5	20983711-20983830	20983476-20983575	20983476-20983564	0	0	0	0	0	0	0	0	0	0	0	0	0	0	0	0	0	0	1	0
POPTR_0006s25830	scaffold_6	24182309-24182380	24182577-24182638	24182605-24182638	0	0	0	0	0	0	0	0	0	0	0	0	0	0	0	0	1	0	0	0
POPTR_0001s00440	scaffold_1	336257-336701	335766-335926	335766-336065	0	0	1	0	0	0	0	0	0	0	1	0	0	0	0	0	0	0	0	1
POPTR_0006s07580	scaffold_6	5505359-5505503	5505618-5506012	5505615-5506012	0	1	1	0	1	0	0	0	1	0	1	1	0	0	0	1	1	1	1	0
POPTR_0018s06850	scaffold_18	6913731-6913818	6912814-6912933	6912814-6912882	0	0	1	0	0	0	0	0	0	0	0	0	0	0	0	0	0	0	1	0
POPTR_0003s21740	scaffold_3	19793417-19793470	19793566-19793822	19793549-19793822	0	0	0	0	0	0	0	0	0	0	0	0	0	1	0	0	0	0	0	0
POPTR_0010s09200	scaffold_10	10065932-10066180	10065757-10065829	10065757-10065841	0	0	0	0	0	0	0	0	0	0	0	0	0	0	0	0	1	0	0	0
POPTR_0006s24650	scaffold_6	23235369-23235422	23236159-23236254	23235542-23236254	0	0	0	1	0	0	1	0	0	0	0	0	0	0	0	0	0	0	0	0
POPTR_0006s11270	scaffold_6	8555083-8555216	8553736-8554974	8553736-8554922	0	0	0	0	0	0	0	0	0	0	0	0	0	0	0	0	0	1	0	0
POPTR_0010s05850	scaffold_10	7307549-7307637	7306983-7307102	7306983-7307381	0	0	0	0	0	0	0	1	0	0	0	0	0	0	0	1	0	0	0	0
POPTR_0001s38470	scaffold_1	37595900-37596070	37597161-37597388	37597324-37597388	0	0	0	0	0	0	0	0	0	0	0	0	0	0	0	0	0	1	0	0
POPTR_0006s27100	scaffold_6	25112041-25112089	25110814-25110896	25110814-25110908	0	0	0	0	0	0	0	0	0	0	0	0	0	0	1	0	0	0	0	0
POPTR_0008s09160	scaffold_8	5681332-5681468	5680827-5680909	5680827-5681147	0	0	0	0	0	0	0	0	0	0	0	0	0	0	0	0	0	1	0	0
POPTR_0011s11330	scaffold_11	14054962-14055077	14055190-14055400	14055175-14055400	0	0	0	0	0	0	0	0	0	0	0	0	0	0	0	0	0	1	0	0
POPTR_0005s12510	scaffold_5	9278363-9278916	9276748-9278177	9276748-9277680	0	0	1	1	0	0	0	0	1	0	0	0	0	1	0	0	0	0	0	0
POPTR_0004s11790	scaffold_4	10659213-10659278	10660134-10660241	10660154-10660241	0	0	0	0	0	0	0	0	0	0	0	0	0	0	0	0	0	0	1	0
POPTR_0003s07230	scaffold_3	8815541-8815692	8817041-8817080	8817004-8817080	0	1	1	1	1	1	1	0	1	1	1	1	0	0	0	1	0	1	1	0
POPTR_0010s14710	scaffold_10	14225040-14225123	14225285-14225426	14225287-14225426	0	0	0	0	0	0	0	0	0	0	0	0	0	0	0	0	0	1	1	0
POPTR_0003s16100	scaffold_3	15720478-15720761	15720861-15721127	15720845-15721127	1	1	1	1	1	1	1	1	1	1	1	1	1	1	1	1	1	1	1	1
POPTR_0002s05880	scaffold_2	3858552-3858637	3858955-3859076	3858736-3859076	0	0	0	0	0	0	0	0	0	0	0	0	0	0	0	0	0	0	1	0
POPTR_0002s10880	scaffold_2	7924333-7924394	7922774-7923264	7922774-7923282	0	0	0	0	0	0	0	0	0	0	0	0	0	0	0	0	0	0	0	1
POPTR_0014s11350	scaffold_14	8446299-8446442	8445431-8446174	8445431-8446171	0	0	0	0	0	0	0	0	0	0	0	0	0	0	0	0	0	0	0	1
POPTR_0003s19960	scaffold_3	18601270-18601390	18600379-18600646	18600379-18600660	0	0	0	0	0	0	0	1	1	0	0	0	1	1	0	1	1	0	1	0
POPTR_0013s15040	scaffold_13	15096692-15096760	15096868-15096966	15096863-15096966	0	0	0	0	0	0	0	0	0	0	0	0	0	0	1	0	0	0	0	0
POPTR_0006s10130	scaffold_6	7536406-7536442	7537829-7538121	7537765-7538121	0	0	0	0	1	0	0	0	0	0	0	0	0	0	0	0	0	0	0	0
POPTR_0006s03320	scaffold_6	2114021-2114863	2115328-2115613	2115337-2115613	0	0	0	0	0	0	0	0	0	0	0	0	0	0	0	0	0	0	0	1
POPTR_0011s04920	scaffold_11	4873816-4874357	4875886-4876039	4875278-4876039	0	0	0	0	0	0	0	0	0	0	0	0	0	0	0	1	0	0	0	0
POPTR_0014s14460	scaffold_14	10594553-10594749	10594022-10594179	10594022-10594182	0	0	0	0	0	0	1	0	0	0	0	1	1	0	0	0	0	0	0	1
POPTR_0008s10210	scaffold_8	6394531-6394692	6394964-6395077	6394857-6395077	0	0	0	0	0	0	0	0	0	0	0	0	0	0	0	0	0	0	0	1
POPTR_0004s12240	scaffold_4	11305836-11305988	11306998-11307126	11306978-11307126	0	0	0	0	0	0	0	0	0	0	0	0	0	0	0	0	0	0	1	0
POPTR_0001s28270	scaffold_1	27054174-27054683	27051889-27051993	27051889-27052420	0	0	0	0	0	1	1	0	0	0	0	1	0	1	0	0	0	0	0	0
POPTR_0009s08880	scaffold_9	8009271-8009340	8011297-8011349	8009480-8011349	0	0	0	0	0	0	0	0	0	0	0	0	0	0	0	0	0	1	0	0
POPTR_0004s09240	scaffold_4	7781294-7781383	7781759-7782354	7781575-7782354	0	0	0	0	0	0	0	0	0	0	0	0	0	0	0	0	0	0	1	0
POPTR_0011s11010	scaffold_11	13711185-13711310	13712573-13712642	13712545-13712642	0	0	0	0	1	0	0	0	0	0	1	0	1	0	0	0	0	0	1	0
POPTR_0010s25320	scaffold_10	21044788-21044842	21044581-21044680	21044581-21044677	0	0	0	0	0	1	0	0	1	0	0	0	0	0	0	0	0	0	0	0
POPTR_0010s23850	scaffold_10	20319633-20319677	20318755-20318866	20318755-20318862	0	0	0	0	0	1	1	0	0	0	0	0	0	0	0	0	0	0	0	0
POPTR_0004s13530	scaffold_4	13815931-13816046	13817910-13819032	13817550-13819032	0	0	0	0	1	0	0	1	0	0	0	0	0	0	0	0	0	0	0	0
POPTR_0013s04800	scaffold_13	3316844-3317055	3317872-3318013	3317904-3318013	0	0	0	0	0	0	0	0	0	0	0	0	0	0	0	0	0	0	1	0
POPTR_0001s27160	scaffold_1	26091398-26091487	26090766-26090950	26090766-26090999	0	0	0	0	0	0	0	0	0	0	0	0	0	0	0	0	0	1	0	0
POPTR_0078s00220	scaffold_78	35440-35484	34192-34738	34192-34664	0	0	0	1	0	0	0	0	1	0	1	1	0	0	0	0	0	0	0	0
POPTR_0008s02610	scaffold_8	1306824-1307186	1305966-1306056	1305966-1306565	0	0	0	0	0	0	0	0	0	0	0	0	0	0	0	0	0	0	0	1
POPTR_0010s08430	scaffold_10	9344710-9344799	9344945-9345043	9344926-9345043	0	0	0	0	0	0	0	0	0	0	0	0	0	1	0	0	0	0	0	0
POPTR_0012s04990	scaffold_12	4493460-4493563	4493725-4494145	4493808-4494145	0	0	0	0	0	0	0	0	0	0	0	0	1	0	0	0	0	0	0	0
POPTR_0001s13390	scaffold_1	10480804-10481000	10480065-10480124	10480065-10480184	0	0	0	0	0	0	0	0	0	0	0	0	0	0	0	0	0	0	0	1
POPTR_0004s17940	scaffold_4	17981480-17981585	17982086-17982200	17982092-17982200	0	0	0	0	0	0	0	0	0	0	0	1	0	0	0	0	0	1	0	0
POPTR_0005s26910	scaffold_5	24762238-24762392	24761425-24761589	24761425-24761579	0	0	0	0	0	0	0	0	0	0	0	0	1	0	0	0	0	1	1	0
POPTR_0004s24220	scaffold_4	22927626-22927705	22927460-22927546	22927460-22927517	0	0	0	0	0	0	0	0	0	0	0	0	0	0	0	0	0	0	1	0
POPTR_0015s04780	scaffold_15	4981058-4981210	4982215-4982760	4982207-4982760	0	0	0	0	0	0	0	0	0	0	1	0	1	0	0	0	1	0	0	1
POPTR_0009s11150	scaffold_9	9364935-9365070	9365903-9366124	9365785-9366124	0	0	0	0	0	0	0	1	0	0	0	0	0	0	0	0	0	0	0	0
POPTR_0015s05370	scaffold_15	5733919-5734023	5734135-5734320	5734131-5734320	0	0	0	0	0	0	0	0	0	0	0	0	0	0	0	0	0	0	1	0
POPTR_0006s13320	scaffold_6	10536480-10537262	10537879-10538107	10537508-10538107	0	0	0	0	0	0	0	0	0	0	0	0	0	0	0	0	0	0	1	0
POPTR_0005s24300	scaffold_5	22899872-22899931	22899384-22899725	22899384-22899639	0	0	0	0	0	0	0	0	0	0	0	0	0	1	0	0	0	0	0	0
POPTR_0003s17180	scaffold_3	16619702-16619959	16620054-16620266	16620062-16620266	0	0	0	0	0	0	0	1	0	0	0	0	1	0	1	0	1	0	1	0
POPTR_0010s17130	scaffold_10	15859735-15859898	15859101-15859425	15859101-15859422	0	0	0	1	0	0	0	0	0	0	0	0	0	0	0	0	0	0	0	0
POPTR_0007s08440	scaffold_7	7253023-7253097	7252783-7252863	7252783-7252866	1	1	0	1	0	1	1	0	0	0	1	0	0	1	0	1	1	1	1	0
POPTR_0009s12280	scaffold_9	10055444-10056416	10056639-10057022	10056664-10057022	0	0	0	0	0	0	0	0	0	0	0	0	0	0	0	0	0	0	0	1
POPTR_0005s27110	scaffold_5	24906997-24907122	24906325-24906446	24906325-24906441	0	0	0	0	1	0	0	0	0	0	0	0	0	0	1	0	0	0	0	0
POPTR_0016s13330	scaffold_16	12529309-12529674	12529846-12530023	12529842-12530023	0	0	1	1	1	1	1	1	0	0	1	1	0	1	1	1	1	1	1	1
POPTR_0002s10790	scaffold_2	7836894-7837143	7837259-7837471	7837248-7837471	0	1	0	0	0	0	0	0	0	0	0	0	0	0	0	0	0	0	1	0
POPTR_0014s17360	scaffold_14	13510835-13511010	13511388-13511996	13511142-13511996	0	0	0	0	0	0	0	0	0	0	0	0	1	0	0	0	0	0	1	0
POPTR_0007s00470	scaffold_7	179866-179981	179681-179740	179681-179769	1	0	0	0	0	0	0	0	0	0	0	0	0	0	0	0	0	0	0	0
POPTR_0014s14930	scaffold_14	10998545-10998874	10999586-10999621	10999555-10999621	0	0	0	0	0	1	0	0	0	0	0	0	0	0	0	0	0	0	0	0
POPTR_0010s20060	scaffold_10	17810653-17811698	17809918-17810508	17809918-17810505	0	0	0	0	0	0	0	0	0	0	0	0	0	0	0	0	1	0	0	0
POPTR_0015s05800	scaffold_15	6147592-6147654	6148314-6148389	6148295-6148389	0	0	0	0	0	0	0	0	0	0	0	0	0	0	0	0	0	1	0	1
POPTR_0010s12410	scaffold_10	12441988-12442713	12441324-12441440	12441324-12441588	0	0	0	0	0	0	0	0	0	0	0	0	0	0	0	0	0	0	0	1
POPTR_0011s08710	scaffold_11	10708778-10708847	10707670-10708137	10707670-10708133	0	0	0	0	0	0	0	0	0	0	0	0	0	0	0	0	1	0	1	0
POPTR_0006s20950	scaffold_6	19994279-19994338	19992528-19992606	19992528-19992949	0	0	0	0	0	0	0	0	0	0	0	0	0	0	0	0	0	0	1	0
POPTR_0017s00340	scaffold_17	100119-100423	99462-99647	99462-99660	0	0	0	0	0	0	0	0	0	0	0	0	0	1	1	0	0	1	0	0
POPTR_0005s25910	scaffold_5	24114917-24114957	24115041-24115139	24115067-24115139	0	0	0	0	0	0	0	1	0	0	0	0	1	1	0	0	0	1	0	0
POPTR_0001s17770	scaffold_1	14623988-14624331	14623512-14623699	14623512-14623697	0	0	0	0	0	0	0	0	0	0	0	0	0	0	0	0	1	0	0	0
POPTR_0001s26090	scaffold_1	25182449-25182559	25183364-25183446	25183348-25183446	0	0	0	0	0	0	0	0	0	0	0	0	0	0	0	0	0	0	1	0
POPTR_0001s23720	scaffold_1	23123993-23124088	23125235-23125342	23124900-23125342	0	0	0	1	1	0	1	0	1	0	1	0	1	0	0	0	1	1	1	1
POPTR_0010s14390	scaffold_10	14022687-14022753	14023387-14023539	14023392-14023539	0	0	1	0	0	0	1	0	0	0	0	0	0	0	0	0	0	0	0	0
POPTR_0015s08870	scaffold_15	10241094-10241176	10241268-10241460	10241307-10241460	0	0	0	0	0	0	0	0	0	0	0	0	0	0	0	0	0	0	1	0
POPTR_0013s13980	scaffold_13	14287889-14287943	14288101-14288221	14288115-14288221	0	0	0	0	0	0	0	0	1	0	0	0	0	0	0	0	0	0	0	0
POPTR_0006s21400	scaffold_6	20464609-20464716	20465026-20465552	20464811-20465552	0	0	0	0	0	0	0	0	0	0	0	0	0	0	0	0	0	0	1	0
POPTR_0008s14650	scaffold_8	9728814-9728940	9729053-9729504	9729092-9729504	0	0	0	0	0	0	0	0	0	0	0	0	0	0	0	0	0	0	1	0
POPTR_0013s03220	scaffold_13	1966084-1966257	1965679-1965797	1965679-1965790	0	0	0	0	0	0	0	0	0	0	0	0	0	1	0	0	0	0	0	0
POPTR_0005s17870	scaffold_5	15688132-15688217	15687273-15687647	15687273-15687487	1	0	0	0	0	0	0	0	1	0	1	0	0	1	0	0	1	0	0	0
POPTR_0019s14910	scaffold_19	15552394-15552693	15550901-15552004	15550901-15551959	0	0	0	0	0	0	0	0	0	0	0	1	1	0	1	0	1	0	1	0
POPTR_0011s14840	scaffold_11	17095780-17096274	17096767-17096913	17096778-17096913	0	0	0	0	0	0	0	0	0	0	0	0	0	1	0	0	0	0	0	0
POPTR_0013s13250	scaffold_13	13792155-13792268	13791890-13792056	13791890-13792062	0	0	0	0	0	0	0	1	0	0	0	0	0	1	0	0	0	0	0	0
POPTR_0016s14780	scaffold_16	13917591-13917594	13918306-13918518	13917882-13918518	0	0	0	0	0	0	0	0	1	0	1	0	0	0	0	0	0	0	0	0
POPTR_0018s11070	scaffold_18	11874536-11874885	11873448-11874389	11873448-11874330	0	1	0	0	0	0	0	0	1	0	0	0	0	1	0	1	0	1	0	0
POPTR_0014s09590	scaffold_14	7157934-7158842	7156739-7157282	7156739-7157844	0	0	0	0	0	0	1	0	0	0	1	1	0	0	0	0	0	0	0	1
POPTR_0011s02000	scaffold_11	1673247-1673408	1673035-1673156	1673035-1673145	0	0	0	0	0	0	0	0	0	0	0	0	0	0	0	1	0	1	0	0
POPTR_0011s11700	scaffold_11	14473915-14474191	14473420-14473512	14473420-14473526	0	0	0	0	0	1	0	0	0	0	0	1	0	0	0	0	0	0	1	0
POPTR_0019s03640	scaffold_19	3718773-3718882	3719492-3719648	3719506-3719648	0	0	0	0	0	0	0	1	0	0	0	0	1	0	0	0	0	0	0	0
POPTR_0007s02040	scaffold_7	1191289-1191439	1190398-1190508	1190398-1190501	0	0	0	0	1	0	0	0	0	0	0	0	0	0	0	0	0	0	0	0
POPTR_0016s10670	scaffold_16	8952154-8952228	8951767-8951837	8951767-8951849	0	0	0	0	0	0	0	0	0	0	0	0	0	0	0	0	1	0	0	0
POPTR_0002s02330	scaffold_2	1317744-1317833	1317917-1317970	1317928-1317970	0	0	0	0	0	0	0	0	0	0	0	0	0	0	0	0	1	0	0	0
POPTR_0009s11870	scaffold_9	9778677-9778795	9776150-9776924	9776150-9776385	0	0	0	0	0	0	0	0	0	0	0	1	0	1	0	0	0	0	0	0
POPTR_0005s15740	scaffold_5	12342027-12342074	12343420-12343597	12343417-12343597	1	1	1	1	1	1	1	1	1	1	1	1	1	1	1	1	0	1	1	1
POPTR_0001s36090	scaffold_1	34561277-34561363	34560207-34560535	34560207-34560531	0	0	0	0	0	0	0	0	0	0	0	0	0	0	0	0	1	1	1	0
POPTR_0010s05850	scaffold_10	7310274-7310324	7310086-7310176	7310086-7310193	0	0	1	0	0	0	0	0	0	0	0	0	0	0	0	0	0	0	0	0
POPTR_0015s03440	scaffold_15	2995362-2995603	2996230-2996487	2996188-2996487	0	0	1	1	0	0	1	0	0	0	0	1	1	0	1	0	0	0	0	0
POPTR_0001s09920	scaffold_1	7656544-7657158	7656238-7656440	7656238-7656448	0	0	0	0	0	0	0	0	0	0	0	1	0	1	0	0	0	1	1	1
POPTR_0004s14280	scaffold_4	14738920-14739290	14737740-14738145	14737740-14738137	0	0	1	1	0	0	0	0	1	0	1	1	0	0	0	0	0	0	1	0
POPTR_0012s05360	scaffold_12	4993234-4993320	4992742-4992892	4992742-4993018	1	0	1	0	1	0	1	1	1	1	1	1	1	1	1	1	1	1	1	1
POPTR_0002s16950	scaffold_2	12691505-12691668	12690784-12690821	12690784-12691385	0	0	0	0	0	0	0	0	0	0	0	0	0	0	0	0	1	0	0	0
POPTR_0001s11280	scaffold_1	8734326-8734669	8735225-8735361	8735006-8735361	0	0	0	0	0	0	0	0	0	0	0	0	0	0	0	0	0	0	0	1
POPTR_0003s14100	scaffold_3	14275206-14275309	14276150-14276268	14275990-14276268	0	0	0	0	0	0	0	0	0	0	0	0	0	0	0	0	0	0	1	0
POPTR_0008s02600	scaffold_8	1288375-1288415	1287476-1287544	1287476-1287569	0	0	0	0	0	0	0	0	0	0	0	0	0	1	0	0	0	0	1	0
POPTR_0006s14610	scaffold_6	11952976-11953226	11954332-11954726	11954348-11954726	0	0	0	0	0	0	0	0	0	0	0	0	0	0	0	0	1	0	0	0
POPTR_0006s15650	scaffold_6	13119713-13119772	13119482-13119589	13119482-13119583	1	1	1	1	1	1	1	1	0	1	1	1	1	1	1	1	0	1	1	0
POPTR_0005s24900	scaffold_5	23320478-23320732	23320838-23320921	23320828-23320921	0	0	1	0	0	0	0	0	0	0	0	0	0	0	0	0	0	0	0	0
POPTR_0008s09390	scaffold_8	5815409-5815749	5816361-5817823	5816538-5817823	0	0	0	0	0	0	0	0	0	0	0	0	0	0	0	0	1	0	0	0
POPTR_0008s15290	scaffold_8	10200473-10201513	10202861-10203036	10202863-10203036	0	0	0	0	0	0	0	0	0	0	0	0	0	0	0	0	1	0	0	0
POPTR_0006s20950	scaffold_6	19992528-19992606	19991959-19992026	19991959-19992045	0	0	0	0	0	0	0	1	0	0	0	0	0	0	0	0	0	0	0	1
POPTR_0016s12270	scaffold_16	11614984-11615325	11613845-11613995	11613845-11614325	0	0	0	0	0	0	1	1	0	0	0	0	1	0	1	0	0	1	0	0
POPTR_0010s25100	scaffold_10	20953046-20953154	20951977-20952383	20951977-20952403	0	0	0	0	0	0	0	0	0	0	0	0	1	0	0	0	0	1	1	0
POPTR_0003s07570	scaffold_3	9137421-9137571	9137262-9137335	9137262-9137299	0	0	0	0	1	0	0	1	0	0	0	0	0	0	0	0	0	0	0	0
POPTR_0012s08010	scaffold_12	9020575-9020748	9020829-9020966	9020806-9020966	0	0	0	0	0	0	0	0	0	0	0	0	0	0	0	1	0	1	1	0
POPTR_0011s09640	scaffold_11	12032625-12032815	12032925-12033619	12032928-12033619	1	1	1	1	1	1	0	1	0	0	1	1	1	1	1	1	1	1	1	1
POPTR_0009s08600	scaffold_9	7819792-7819913	7820051-7820188	7820020-7820188	1	1	0	0	0	1	0	0	1	0	1	1	0	1	0	1	1	1	0	1
POPTR_0003s14600	scaffold_3	14633341-14633442	14633553-14633604	14633579-14633604	0	0	0	0	0	0	0	0	0	0	0	0	0	0	0	0	1	0	0	0
POPTR_0017s04630	scaffold_17	3543399-3543523	3541172-3541810	3541172-3543062	0	0	0	0	0	0	0	0	0	0	0	1	0	1	0	0	0	0	0	0
POPTR_0010s01870	scaffold_10	2046382-2046472	2046222-2046301	2046222-2046294	0	0	0	0	0	0	0	0	0	0	0	0	1	0	0	0	0	0	0	0
POPTR_0003s11090	scaffold_3	11948135-11948275	11947700-11947930	11947700-11947939	0	0	0	0	0	1	0	0	0	0	0	0	0	0	0	0	0	0	0	0
POPTR_0016s01980	scaffold_16	908330-908380	907810-908242	907810-908245	0	0	1	1	0	0	0	1	1	0	1	1	1	1	1	1	0	1	1	1
POPTR_0001s37810	scaffold_1	36887609-36887907	36887470-36887498	36887470-36887495	0	1	1	0	0	0	1	1	0	0	0	0	0	1	1	0	0	0	0	0
POPTR_0012s06750	scaffold_12	7224186-7224305	7223696-7223817	7223696-7223849	0	0	0	0	0	0	1	0	0	0	0	0	0	0	0	0	0	0	0	0
POPTR_0012s05550	scaffold_12	5198571-5198741	5198838-5198975	5198895-5198975	1	1	0	0	0	0	0	0	0	0	0	1	0	0	1	0	1	0	0	0
POPTR_0010s16190	scaffold_10	15186110-15186154	15186749-15186846	15186784-15186846	0	0	0	0	0	0	0	0	0	0	0	0	0	1	0	0	1	0	0	1
POPTR_0019s05380	scaffold_19	5723815-5724036	5722666-5723165	5722666-5723018	1	1	1	1	1	1	1	1	1	1	1	1	1	1	1	1	1	1	1	0
POPTR_0015s03100	scaffold_15	2618950-2619133	2619927-2621425	2620016-2621425	0	0	0	0	0	0	0	0	0	0	0	0	0	0	0	0	1	0	0	0
POPTR_0002s14410	scaffold_2	10683260-10683360	10683096-10683141	10683096-10683178	0	0	0	0	0	0	0	0	0	1	1	0	0	0	0	0	0	1	0	0
POPTR_0014s06630	scaffold_14	5031234-5031579	5031647-5032069	5031651-5032069	0	0	0	0	0	0	0	0	0	0	0	1	0	0	0	0	0	0	0	0
POPTR_0011s02850	scaffold_11	2802021-2802300	2801325-2801486	2801325-2801489	1	1	1	1	0	1	1	1	1	1	1	1	1	1	1	1	1	1	1	0
POPTR_0013s06940	scaffold_13	5641614-5641712	5642979-5643176	5642986-5643176	0	0	0	0	0	0	0	0	0	0	0	0	0	0	0	0	0	0	0	1
POPTR_0001s02020	scaffold_1	1498550-1498629	1498140-1498417	1498140-1498432	0	0	0	0	0	0	0	0	0	0	0	0	0	0	0	0	0	1	0	0
POPTR_0001s12540	scaffold_1	9725482-9725631	9726057-9726227	9726136-9726227	0	0	0	0	0	0	0	0	0	0	0	0	0	0	0	0	0	0	0	1
POPTR_0001s28120	scaffold_1	26895709-26895807	26895413-26895597	26895413-26895587	0	0	0	0	0	0	0	0	0	0	0	0	0	0	0	0	1	0	0	0
POPTR_0002s11140	scaffold_2	8178116-8178196	8177058-8177578	8177058-8177593	0	0	1	0	0	0	0	0	0	0	0	0	0	0	0	0	0	0	0	0
POPTR_0014s05850	scaffold_14	4384138-4384179	4385221-4385609	4384816-4385609	0	1	1	1	0	0	1	1	0	0	0	1	0	0	0	1	0	0	0	0
POPTR_0009s01980	scaffold_9	2521499-2521620	2522521-2522653	2522529-2522653	0	0	0	0	0	0	0	0	0	0	0	0	0	0	0	0	0	0	1	0
POPTR_0006s14790	scaffold_6	12165703-12165783	12165474-12165556	12165474-12165545	0	0	0	0	0	0	0	0	0	0	0	0	0	0	0	0	0	1	0	0
POPTR_0015s07220	scaffold_15	8360502-8360723	8359250-8360424	8359250-8360378	0	0	0	0	0	0	0	0	0	0	0	0	0	0	0	0	0	1	0	0
POPTR_0001s26010	scaffold_1	25107153-25107233	25106854-25107042	25106854-25107052	0	0	0	0	0	0	0	0	0	0	0	0	0	0	0	0	1	0	0	0
POPTR_0002s00540	scaffold_2	213984-214065	212934-213793	212934-213879	0	0	0	0	0	0	0	0	0	0	0	0	0	0	0	0	1	0	0	0
POPTR_0002s09820	scaffold_2	7033573-7033786	7033183-7033358	7033183-7033354	0	0	0	0	0	0	0	0	0	0	1	0	0	0	0	0	0	0	0	0
POPTR_0014s08990	scaffold_14	6648099-6648224	6648329-6648925	6648346-6648925	1	1	1	0	1	1	1	1	0	0	0	1	1	1	1	1	1	1	1	1
POPTR_0010s19820	scaffold_10	17622233-17622537	17621684-17621851	17621684-17621872	0	0	0	0	0	0	0	0	0	0	0	0	0	0	0	0	0	0	0	1
POPTR_0004s00550	scaffold_4	199567-199672	200513-200576	200515-200576	0	0	0	0	0	0	0	0	0	0	0	0	0	0	0	0	1	0	0	0
POPTR_0007s10240	scaffold_7	10090238-10090837	10090969-10091409	10090966-10091409	0	0	0	0	0	0	0	0	0	0	0	0	0	0	0	0	0	0	1	0
POPTR_0005s25300	scaffold_5	23607155-23607345	23606062-23606920	23606062-23606896	0	0	0	0	0	0	0	0	0	0	0	1	1	1	0	0	0	0	0	0
POPTR_0012s05220	scaffold_12	4810081-4810193	4811026-4811269	4811110-4811269	0	0	0	0	0	0	0	0	0	0	1	0	0	0	0	0	0	0	0	0
POPTR_0012s00640	scaffold_12	317814-317814	318638-319009	318481-319009	0	0	0	0	0	0	0	0	0	0	0	0	0	0	0	0	0	1	0	0
POPTR_0002s01920	scaffold_2	1028814-1028900	1029000-1029126	1029004-1029126	0	0	0	1	0	0	0	0	0	0	1	1	0	1	0	0	0	0	1	0
POPTR_0010s01870	scaffold_10	2048303-2048423	2047057-2047363	2047057-2047366	1	0	1	1	1	1	1	0	1	1	1	1	1	1	1	1	1	1	1	1
POPTR_0004s22100	scaffold_4	21037482-21038329	21036700-21036832	21036700-21036738	0	0	0	0	0	0	0	0	0	0	1	0	0	0	0	0	0	0	0	0
POPTR_0010s20490	scaffold_10	18048938-18049005	18050252-18050735	18049459-18050735	0	0	1	1	0	0	1	0	0	0	0	0	0	0	0	0	0	0	1	0
POPTR_0001s27670	scaffold_1	26527027-26527241	26527855-26528402	26527979-26528402	0	0	0	1	0	0	0	1	0	0	0	0	0	0	0	0	1	0	0	0
POPTR_0010s19140	scaffold_10	17139889-17140105	17138288-17138459	17138288-17139382	0	0	0	0	0	0	0	0	0	0	0	0	0	0	1	0	0	0	0	1
POPTR_0009s06890	scaffold_9	6560981-6561034	6560061-6560820	6560061-6560840	0	0	0	0	0	0	0	0	0	0	1	0	0	0	0	0	0	0	0	0
POPTR_0012s08140	scaffold_12	9192749-9193897	9195064-9195619	9194125-9195619	0	0	0	0	0	0	0	0	0	0	0	1	0	0	0	0	0	0	0	0
POPTR_0002s02650	scaffold_2	1566428-1566493	1565729-1566053	1565729-1565779	0	0	0	0	0	0	0	0	1	0	0	0	0	0	0	0	0	0	0	0
POPTR_0014s00370	scaffold_14	198007-198090	198207-198686	198391-198686	0	0	0	0	0	0	0	0	0	0	0	0	0	0	0	0	0	0	0	1
POPTR_0008s02240	scaffold_8	1072886-1072944	1072732-1072800	1072732-1072814	0	0	0	0	0	0	0	0	0	0	0	0	0	0	0	0	0	0	1	0
POPTR_0013s03830	scaffold_13	2496461-2496526	2496810-2496875	2496814-2496875	0	0	0	0	0	0	0	0	0	0	0	0	1	0	0	0	0	0	0	0
POPTR_0002s03280	scaffold_2	2013774-2013860	2013947-2014084	2013975-2014084	0	0	0	0	1	0	0	0	0	0	0	0	0	0	0	0	0	0	1	0
POPTR_0010s07650	scaffold_10	8649545-8650026	8650130-8650202	8650125-8650202	1	1	1	1	1	1	0	1	0	0	1	1	1	1	1	1	0	1	0	0
POPTR_0010s24390	scaffold_10	20626885-20627060	20626222-20626325	20626222-20626371	0	0	0	0	0	0	0	0	0	0	0	0	0	0	1	0	0	0	0	0
POPTR_0008s15160	scaffold_8	10142276-10142419	10142872-10143521	10142840-10143521	0	1	1	1	1	1	0	0	1	0	0	1	1	1	1	0	0	0	0	0
POPTR_0006s13900	scaffold_6	11087958-11088000	11088975-11089071	11088136-11089071	0	0	0	1	0	0	0	0	1	0	1	1	0	1	0	1	1	1	0	0
POPTR_0006s24790	scaffold_6	23339568-23339725	23339815-23340003	23339820-23340003	0	0	0	0	0	0	0	0	0	0	0	1	0	0	0	1	0	0	0	0
POPTR_0012s08140	scaffold_12	9192749-9193897	9195064-9195619	9194093-9195619	0	0	0	0	0	0	0	0	0	0	1	0	0	1	0	0	0	1	0	0
POPTR_0014s07560	scaffold_14	5675158-5675367	5675443-5675722	5675454-5675722	1	0	0	0	1	0	1	0	0	1	0	0	0	0	0	0	0	0	0	0
POPTR_0005s00550	scaffold_5	216344-217530	217628-217799	217607-217799	1	0	0	1	0	0	0	0	0	0	0	0	0	0	0	0	0	0	0	0
POPTR_0013s02690	scaffold_13	1627160-1627266	1626458-1626856	1626458-1627057	0	0	0	0	0	0	0	0	0	0	1	0	0	0	0	0	0	1	0	0
POPTR_0003s08460	scaffold_3	9876903-9877022	9875525-9876713	9875525-9876686	0	0	0	0	0	0	0	0	0	0	0	0	0	0	0	0	0	0	0	1
POPTR_0001s09190	scaffold_1	7033913-7034099	7033312-7033778	7033312-7033791	0	0	0	0	0	0	0	0	0	0	0	0	0	0	0	0	1	0	0	0
POPTR_0002s24420	scaffold_2	21798399-21798470	21798585-21798653	21798559-21798653	0	1	1	0	0	1	0	1	0	0	0	1	1	1	0	0	0	1	1	0
POPTR_0019s15250	scaffold_19	15806269-15806334	15806973-15807474	15806966-15807474	0	0	0	0	0	0	0	0	0	0	1	1	0	1	0	0	0	1	0	1
POPTR_0008s09960	scaffold_8	6167957-6168502	6168646-6168858	6168680-6168858	0	0	0	0	0	0	0	0	0	0	0	0	0	0	0	0	1	0	0	0
POPTR_0005s16400	scaffold_5	13122647-13122999	13120964-13121135	13120964-13121987	0	0	0	0	0	0	0	0	0	0	0	0	0	0	1	0	0	0	0	1
POPTR_0009s12200	scaffold_9	9988076-9988409	9986843-9987362	9986843-9987368	1	1	1	1	1	1	1	1	1	1	1	1	1	1	1	1	1	1	0	1
POPTR_0006s13320	scaffold_6	10537879-10538107	10539962-10540260	10539990-10540260	1	0	1	0	1	1	1	1	1	1	1	1	0	0	1	1	1	1	0	1
POPTR_0001s03160	scaffold_1	2504262-2504475	2502972-2503274	2502972-2503464	0	0	0	0	0	0	0	0	0	0	0	0	1	0	0	0	0	0	0	0
POPTR_0008s16970	scaffold_8	11404415-11404561	11403805-11404037	11403805-11404033	0	0	0	0	0	0	1	0	0	0	0	0	0	0	0	0	0	0	0	0
POPTR_0012s04190	scaffold_12	3416909-3417001	3416530-3416734	3416530-3416710	0	0	0	0	0	0	0	0	0	0	0	0	0	1	0	0	0	0	0	0
POPTR_0001s30000	scaffold_1	28574143-28574351	28574674-28574758	28574662-28574758	0	0	0	0	0	0	0	0	0	0	0	0	0	0	0	0	1	0	0	0
POPTR_0007s02020	scaffold_7	1175584-1175712	1176161-1176361	1176149-1176361	0	0	0	0	0	1	0	0	0	0	0	0	0	0	0	0	0	0	0	0
POPTR_0014s15420	scaffold_14	11486618-11486850	11486347-11486503	11486347-11486528	0	0	0	0	0	0	0	0	0	0	0	0	0	0	0	0	0	0	1	0
POPTR_0005s07410	scaffold_5	5070211-5070500	5068304-5068932	5068304-5069990	0	0	0	0	0	0	0	0	0	0	0	1	0	1	1	0	1	0	0	1
POPTR_0009s06650	scaffold_9	6392510-6392565	6392379-6392417	6392379-6392421	0	0	0	0	0	0	0	1	0	0	0	0	0	0	0	0	0	0	0	0
POPTR_0004s03530	scaffold_4	2453391-2453461	2453716-2455032	2453713-2455032	0	0	0	0	1	0	0	0	0	0	0	0	1	0	1	0	0	1	0	0
POPTR_0001s32150	scaffold_1	30561576-30561834	30562081-30562313	30562151-30562313	0	0	0	0	0	0	0	0	0	0	0	0	0	0	0	0	0	0	1	0
POPTR_0004s22260	scaffold_4	21170318-21170545	21169247-21169846	21169247-21169861	1	1	1	1	1	1	0	1	1	1	1	1	1	1	1	1	0	1	1	1
POPTR_0004s12210	scaffold_4	11227562-11227771	11226430-11226492	11226430-11226703	0	0	1	0	0	0	0	0	0	0	0	0	0	0	0	0	1	0	0	0
POPTR_0018s07500	scaffold_18	7815513-7815613	7814931-7815101	7814931-7815046	1	1	1	1	1	1	1	1	1	0	1	1	1	1	1	1	0	1	1	1
POPTR_0018s05470	scaffold_18	5039342-5039474	5038490-5039040	5038490-5039037	1	1	1	1	1	1	1	1	1	1	1	1	1	1	1	1	1	1	1	1
POPTR_0006s09390	scaffold_6	6906407-6906709	6906098-6906239	6906098-6906237	0	0	0	0	0	0	0	0	0	0	0	0	0	0	0	0	0	0	1	0
POPTR_0015s11300	scaffold_15	11895909-11895984	11896938-11897033	11896914-11897033	1	0	0	0	0	0	0	0	0	0	0	0	0	0	0	0	0	0	0	0
POPTR_0019s05430	scaffold_19	5777335-5777415	5777074-5777240	5777074-5777225	0	0	0	0	0	0	0	0	0	0	0	0	0	0	1	0	0	0	1	0
POPTR_0017s11240	scaffold_17	10951572-10951669	10953122-10953167	10952493-10953167	0	0	0	0	0	0	0	0	0	0	0	0	0	1	0	0	0	0	0	0
POPTR_0001s09950	scaffold_1	7681960-7682285	7682648-7683158	7682654-7683158	1	0	1	0	0	1	1	1	1	0	1	1	1	1	1	1	0	0	0	1
POPTR_0005s15130	scaffold_5	11928356-11928424	11927710-11928247	11927710-11928244	0	1	1	1	1	1	1	0	1	0	1	1	1	1	1	1	1	1	0	1
POPTR_0008s03480	scaffold_8	1854677-1854827	1855006-1855094	1855021-1855094	0	0	0	0	0	0	0	0	0	0	0	0	0	0	0	0	0	0	1	0
POPTR_0001s31220	scaffold_1	29550490-29550621	29549732-29550357	29549732-29550309	0	0	0	0	0	0	0	0	0	1	0	0	0	0	0	0	0	0	0	0
POPTR_0012s06960	scaffold_12	7577263-7577395	7577882-7577901	7577876-7577901	1	1	1	1	1	1	1	1	1	1	1	1	0	1	1	1	0	0	1	0
POPTR_0001s38880	scaffold_1	38120632-38120680	38119352-38119444	38119352-38120467	1	0	0	0	0	0	0	1	0	0	1	0	0	1	0	0	0	1	0	0
POPTR_0015s04870	scaffold_15	5083672-5083736	5083379-5083519	5083379-5083539	0	0	1	0	0	0	0	0	0	0	0	0	0	0	0	0	0	0	0	0
POPTR_0016s08580	scaffold_16	6397389-6397454	6398635-6398683	6397996-6398683	0	0	0	0	0	0	0	0	0	0	0	0	0	0	0	0	1	0	0	0
POPTR_0004s16970	scaffold_4	17343453-17343520	17343644-17343709	17343675-17343709	0	0	0	0	0	0	0	1	0	0	0	0	0	0	0	0	0	0	1	1
POPTR_0016s00710	scaffold_16	251232-251359	250668-251095	250668-251005	0	0	0	0	0	0	0	0	0	0	0	0	0	0	0	0	1	0	0	0
POPTR_0002s00650	scaffold_2	290905-291036	291511-291672	291402-291672	0	0	0	0	0	0	0	0	0	0	0	0	0	0	1	0	0	0	1	0
POPTR_0005s08980	scaffold_5	6308693-6308866	6308466-6308562	6308466-6308551	0	0	0	0	0	0	0	0	0	0	0	0	0	0	0	0	0	1	0	0
POPTR_0010s00320	scaffold_10	116143-116284	116397-116471	116394-116471	1	0	0	0	0	0	0	0	1	0	1	0	1	0	0	1	0	1	1	0
POPTR_0010s11840	scaffold_10	11979142-11980063	11977885-11978004	11977885-11978659	0	0	0	1	0	0	1	0	1	0	1	0	0	0	0	0	0	0	1	0
POPTR_0008s01330	scaffold_8	654848-654913	655580-655645	655349-655645	0	0	0	0	0	0	0	0	0	0	0	0	0	0	0	1	0	0	0	0
POPTR_0003s17620	scaffold_3	16926602-16926664	16925862-16926307	16925862-16926341	1	1	1	1	1	1	1	1	1	0	1	1	1	1	1	1	1	1	1	1
POPTR_0006s23520	scaffold_6	22236387-22236476	22236173-22236286	22236173-22236270	0	0	0	0	0	0	0	0	0	0	0	0	0	0	0	1	0	0	0	0
POPTR_0001s45450	scaffold_1	45931622-45931736	45932102-45932294	45932136-45932294	0	0	0	0	0	0	0	0	0	0	0	1	0	0	0	0	0	0	0	0
POPTR_0017s01480	scaffold_17	1020649-1020895	1020994-1021403	1020997-1021403	1	0	0	0	0	0	0	0	1	0	0	1	1	0	0	0	1	0	1	0
POPTR_0008s09970	scaffold_8	6178176-6178271	6178491-6178628	6178357-6178628	0	0	0	0	0	0	1	0	0	0	0	0	1	0	0	0	0	0	0	0
POPTR_0005s09520	scaffold_5	6640241-6640294	6640991-6641170	6641006-6641170	0	0	1	0	0	1	1	0	1	0	1	1	0	0	0	1	0	0	0	0
POPTR_0009s08310	scaffold_9	7646861-7647125	7647230-7647956	7647220-7647956	0	0	0	0	0	0	0	0	0	0	0	0	0	0	0	1	0	1	1	0
POPTR_0001s21310	scaffold_1	19698901-19699155	19696837-19697359	19696837-19698772	1	0	1	0	0	0	1	1	0	0	0	1	1	1	0	1	1	1	1	1
POPTR_0003s12700	scaffold_3	13206200-13206269	13205702-13206089	13205702-13206077	0	0	0	0	0	0	0	0	0	0	0	0	0	0	0	0	1	0	0	0
POPTR_0008s15370	scaffold_8	10236903-10237013	10237113-10237235	10237102-10237235	0	0	0	0	0	0	0	0	0	0	0	0	1	0	0	1	1	0	0	1
POPTR_0010s10710	scaffold_10	11167136-11167192	11166496-11166613	11166496-11166663	0	0	0	0	0	0	0	0	0	0	0	0	0	0	0	0	1	0	0	0
POPTR_0010s00580	scaffold_10	316896-316973	316203-316271	316203-316283	0	0	0	0	0	0	0	0	0	0	1	0	0	0	0	0	0	0	1	0
POPTR_0002s10390	scaffold_2	7487428-7487646	7487741-7487859	7487748-7487859	0	0	0	0	0	0	0	0	0	0	0	0	0	0	0	0	0	0	1	0
POPTR_0017s08410	scaffold_17	6932096-6932238	6931853-6932003	6931853-6932006	0	0	0	0	1	0	0	0	0	0	0	0	0	0	0	1	0	0	0	1
POPTR_0008s06540	scaffold_8	3895291-3895376	3894094-3894539	3894094-3894875	0	0	0	0	0	0	0	0	0	0	0	0	0	0	0	0	0	1	0	0
POPTR_0001s03780	scaffold_1	3065459-3065599	3065091-3065336	3065091-3065287	0	0	0	0	0	0	0	0	0	0	0	0	0	0	0	0	1	0	1	0
POPTR_0013s06830	scaffold_13	5512618-5512957	5513760-5514514	5513772-5514514	0	0	0	0	0	0	0	1	0	0	1	0	0	0	1	1	0	0	1	1
POPTR_0002s11360	scaffold_2	8398629-8398696	8398473-8398543	8398473-8398539	0	0	0	0	0	1	0	0	0	0	0	0	0	0	0	0	0	0	0	0
POPTR_0006s05500	scaffold_6	3882472-3882521	3882274-3882347	3882274-3882359	0	1	1	0	0	1	0	1	0	0	0	0	0	0	1	1	0	1	1	0
POPTR_0013s09160	scaffold_13	8737344-8737428	8737513-8737646	8737548-8737646	0	0	0	0	0	0	0	0	0	0	1	0	0	0	0	0	0	0	0	0
POPTR_0016s08250	scaffold_16	6088037-6088143	6088778-6088817	6088536-6088817	1	1	1	1	1	1	1	1	1	1	1	0	0	0	0	0	1	0	0	0
POPTR_0003s07230	scaffold_3	8820608-8820722	8820807-8820963	8820802-8820963	0	0	0	0	0	1	0	0	0	0	0	1	1	0	0	0	0	1	1	0
POPTR_0006s06550	scaffold_6	4745628-4746091	4746259-4746518	4746262-4746518	0	0	0	0	0	0	0	0	0	0	0	0	0	0	0	1	0	0	0	0
POPTR_0008s16270	scaffold_8	10895079-10895150	10894836-10894946	10894836-10894942	0	0	0	0	0	0	1	0	0	0	0	0	0	1	0	0	0	0	0	0
POPTR_0002s11360	scaffold_2	8398473-8398543	8398075-8398350	8398075-8398286	0	0	0	0	0	1	1	0	0	0	0	0	0	0	0	0	0	0	0	0
POPTR_0007s03240	scaffold_7	1863345-1863431	1863090-1863265	1863090-1863271	0	0	1	0	0	0	0	0	0	0	0	0	1	1	1	0	0	0	0	0
POPTR_0015s04650	scaffold_15	4867134-4867209	4867623-4867763	4867653-4867763	0	0	0	0	1	0	0	1	0	0	1	0	0	0	0	0	0	0	0	0
POPTR_0002s13440	scaffold_2	9963489-9963581	9963287-9963347	9963287-9963350	0	0	0	0	0	0	0	0	0	0	0	0	0	0	0	1	1	0	0	0
POPTR_0011s07160	scaffold_11	7920227-7920323	7920470-7920540	7920466-7920540	0	0	1	0	1	1	1	0	0	0	0	0	1	1	1	1	1	1	1	1
POPTR_0006s26040	scaffold_6	24355657-24355749	24355970-24356048	24355905-24356048	0	0	0	0	0	0	0	0	0	0	0	0	0	0	0	0	0	0	1	0
POPTR_0003s20980	scaffold_3	19308572-19309125	19309778-19309864	19309235-19309864	0	0	0	0	0	0	0	0	0	0	0	0	0	0	0	0	0	1	0	0
POPTR_0011s12050	scaffold_11	14837486-14837585	14837674-14837749	14837669-14837749	1	1	0	1	0	0	0	1	0	0	0	0	0	0	0	0	0	1	0	0
POPTR_0014s06140	scaffold_14	4631071-4631190	4630386-4630445	4630386-4630582	0	0	0	0	0	0	0	0	0	0	0	0	0	0	0	0	1	0	0	0
POPTR_0010s16240	scaffold_10	15223821-15223912	15224015-15224185	15224012-15224185	1	1	0	1	1	1	1	1	0	1	1	1	0	1	1	1	0	1	0	1
POPTR_0001s01090	scaffold_1	857949-858118	857576-857704	857576-857696	0	0	0	0	0	0	1	0	0	0	0	0	1	0	0	0	0	0	0	0
POPTR_0007s13770	scaffold_7	13824075-13824174	13824278-13824327	13824275-13824327	1	1	1	1	1	1	1	1	1	1	1	1	1	1	1	1	1	1	1	1
POPTR_0002s15590	scaffold_2	11634928-11635162	11635657-11636299	11635703-11636299	0	0	1	1	0	0	1	0	1	0	1	1	0	1	0	0	0	1	0	0
POPTR_0015s04110	scaffold_15	4120834-4120920	4119862-4119986	4119862-4119936	0	0	0	0	0	0	0	0	0	0	0	0	0	0	0	0	0	0	1	0
POPTR_0018s06280	scaffold_18	6024265-6024750	6025171-6025394	6025248-6025394	0	0	0	0	0	0	0	0	0	0	0	0	0	1	0	0	0	0	0	0
POPTR_0010s23850	scaffold_10	20317141-20317200	20316306-20316362	20316306-20317066	0	0	0	0	0	0	0	0	0	0	0	1	1	0	1	0	0	0	1	0
POPTR_0013s01280	scaffold_13	718022-718117	718214-718390	718224-718390	0	0	0	0	0	0	0	0	0	0	0	0	0	0	0	0	0	0	0	1
POPTR_0011s16680	scaffold_11	18469930-18470003	18470746-18470820	18470798-18470820	0	0	0	0	0	0	0	0	0	0	0	0	0	1	0	0	0	0	0	0
POPTR_0004s24320	scaffold_4	23009415-23009620	23010292-23010784	23010144-23010784	0	0	0	0	0	0	0	0	0	0	0	0	0	0	0	0	0	0	0	1
POPTR_0001s24050	scaffold_1	23447732-23448383	23446573-23447526	23446573-23447516	0	0	0	0	0	0	0	0	0	0	0	0	0	1	0	0	0	0	0	0
POPTR_0003s11090	scaffold_3	11949059-11949214	11948387-11948554	11948387-11948514	0	1	1	0	0	0	1	1	0	0	0	0	0	0	0	1	0	1	0	0
POPTR_0018s10380	scaffold_18	11312298-11312450	11313417-11313580	11313424-11313580	0	0	0	0	0	0	1	0	0	0	0	0	0	0	0	0	0	0	0	0
POPTR_0016s14740	scaffold_16	13898618-13898715	13899491-13900754	13899763-13900754	0	0	0	0	0	0	0	1	0	0	0	0	0	1	0	1	0	1	0	0
POPTR_0006s02140	scaffold_6	1398208-1398255	1397354-1398110	1397354-1398116	0	0	1	1	0	0	0	0	0	0	0	0	1	1	0	0	1	1	1	1
POPTR_0005s19550	scaffold_5	18423795-18423863	18423406-18423486	18423406-18423534	0	0	0	0	0	0	0	0	0	0	1	0	0	0	0	1	1	1	0	1
POPTR_0002s18520	scaffold_2	14418803-14419086	14420070-14420357	14419445-14420357	0	0	0	0	0	0	0	0	0	0	0	0	0	0	0	0	0	1	0	0
POPTR_0002s19380	scaffold_2	15342806-15343100	15343418-15343579	15343473-15343579	0	0	0	0	0	0	0	0	0	0	0	0	0	0	0	0	0	0	1	0
POPTR_0010s04990	scaffold_10	6273544-6273641	6273224-6273354	6273224-6273364	0	0	0	0	0	0	0	0	0	0	0	0	0	1	0	0	0	1	0	0
POPTR_0001s03500	scaffold_1	2816729-2816773	2817019-2817111	2817024-2817111	1	1	1	1	0	1	1	1	1	0	1	1	1	1	1	1	1	1	1	1
POPTR_0006s00780	scaffold_6	411133-411315	410076-411040	410076-411036	0	0	0	0	0	0	0	0	0	0	0	0	0	0	0	0	0	0	0	1
POPTR_0010s23450	scaffold_10	20031202-20031481	20030488-20030575	20030488-20030550	0	0	0	0	0	0	0	0	0	0	0	0	0	0	0	0	0	1	0	0
POPTR_0007s11210	scaffold_7	11504763-11505021	11506351-11506530	11505659-11506530	0	0	0	0	0	0	0	0	0	0	0	0	0	1	0	0	0	0	0	1
POPTR_0009s15730	scaffold_9	12105292-12105336	12104283-12104395	12104283-12104349	0	0	0	0	0	0	0	0	0	0	0	0	1	0	0	0	1	0	1	1
POPTR_0001s40440	scaffold_1	39888626-39888826	39888372-39888498	39888372-39888522	0	0	1	1	1	0	0	1	0	0	1	0	0	0	0	0	0	0	0	1
POPTR_0004s17450	scaffold_4	17648972-17649078	17649393-17649467	17649372-17649467	0	0	0	0	0	0	0	0	0	0	0	0	0	0	0	0	0	0	1	0
POPTR_0005s11560	scaffold_5	8387008-8387565	8385897-8386027	8385897-8386891	0	0	0	0	0	0	0	0	0	0	0	0	0	0	0	0	1	0	0	0
POPTR_0020s00220	scaffold_20	206859-206917	207167-207266	207175-207266	0	0	0	0	0	0	0	0	0	0	0	0	1	0	0	0	0	0	1	0
POPTR_0003s04140	scaffold_3	4803098-4803170	4802816-4802916	4802816-4802940	0	0	0	0	0	0	0	0	0	0	0	0	0	0	0	0	0	0	0	1
POPTR_0001s34080	scaffold_1	32217145-32217369	32216617-32216790	32216617-32216686	0	0	0	0	0	0	0	0	0	0	0	1	1	0	0	0	0	0	0	0
POPTR_0002s20210	scaffold_2	16158911-16159006	16159091-16159264	16159095-16159264	0	0	0	0	0	0	0	0	0	0	0	0	0	0	0	1	0	0	0	0
POPTR_0010s07850	scaffold_10	8832279-8832357	8831879-8832029	8831879-8832026	0	0	0	1	0	0	0	0	0	0	1	0	0	1	0	0	0	0	0	0
POPTR_0007s13500	scaffold_7	13554762-13554862	13554123-13554231	13554123-13554288	0	0	0	0	0	0	1	0	0	0	0	0	0	0	0	0	0	0	1	0
POPTR_0004s17570	scaffold_4	17713610-17713688	17713813-17713889	17713790-17713889	1	1	1	1	1	1	1	1	1	1	1	1	1	1	1	1	1	1	1	0
POPTR_0009s09040	scaffold_9	8124305-8124657	8123746-8123842	8123746-8124039	0	0	1	0	0	0	0	0	0	0	0	0	0	0	0	0	0	0	1	0
POPTR_0005s25060	scaffold_5	23409379-23409504	23409610-23409761	23409617-23409761	0	0	0	0	0	0	0	0	0	0	0	0	0	0	0	0	0	0	0	1
POPTR_0015s06120	scaffold_15	6405027-6405197	6405984-6406080	6405301-6406080	0	0	0	0	0	0	0	0	0	0	0	0	0	0	0	0	0	0	1	0
POPTR_0008s13420	scaffold_8	8803973-8804062	8803761-8803880	8803761-8803813	0	0	1	0	1	0	0	0	0	0	0	0	0	0	0	1	0	1	1	0
POPTR_0014s10030	scaffold_14	7512241-7512372	7510609-7511045	7510609-7511071	0	0	0	0	0	0	0	0	0	0	0	0	1	1	1	0	1	1	0	1
POPTR_0015s11790	scaffold_15	12321881-12322011	12320998-12321387	12320998-12321333	0	0	1	0	0	0	0	0	0	0	0	0	0	0	0	0	0	0	0	0
POPTR_0006s15470	scaffold_6	12859218-12859345	12859575-12859855	12859608-12859855	0	0	0	0	0	0	0	0	0	0	1	0	0	0	0	0	0	0	0	0
POPTR_0003s12990	scaffold_3	13414499-13415500	13411292-13412828	13411292-13413534	0	0	0	0	0	0	1	1	0	1	0	0	0	0	0	0	1	1	1	0
POPTR_0002s01000	scaffold_2	488337-488472	488194-488242	488194-488227	0	0	0	0	0	0	0	0	0	0	0	0	0	0	1	0	0	1	1	0
POPTR_0005s21890	scaffold_5	20952534-20952656	20953375-20953479	20953324-20953479	0	0	0	0	0	0	0	0	0	0	0	0	0	0	0	0	0	0	1	0
POPTR_0018s04800	scaffold_18	4176834-4176912	4175994-4176602	4175994-4176596	1	1	1	1	1	1	1	1	1	1	1	1	1	1	1	1	1	1	1	1
POPTR_0002s18050	scaffold_2	13929609-13929740	13930509-13930683	13930566-13930683	0	0	0	0	0	0	0	0	0	0	0	0	0	0	0	0	1	0	0	0
POPTR_0015s06560	scaffold_15	7507192-7507276	7506638-7506693	7506638-7506670	0	0	0	0	0	0	0	0	0	0	0	0	0	0	0	0	1	0	0	0
POPTR_0005s04640	scaffold_5	3112192-3112273	3113008-3113123	3112557-3113123	0	0	1	0	0	0	0	0	0	0	0	0	0	0	0	0	0	0	0	0
POPTR_0003s15110	scaffold_3	14968978-14969050	14968712-14968819	14968712-14968810	0	0	1	0	0	0	0	0	1	1	0	0	0	0	0	0	1	0	0	0
POPTR_0009s09220	scaffold_9	8231906-8231977	8229964-8230179	8229964-8230175	0	0	0	1	0	0	0	0	0	0	0	0	0	0	0	0	0	0	0	0
POPTR_0018s10130	scaffold_18	11113955-11113982	11112636-11112753	11112636-11112774	1	0	1	1	0	0	0	1	1	0	1	1	1	0	0	1	0	0	0	0
POPTR_0001s25140	scaffold_1	24352768-24352901	24354190-24354243	24353055-24354243	0	0	1	0	0	0	0	0	0	0	0	0	0	1	0	0	1	0	1	0
POPTR_0018s00860	scaffold_18	786223-786398	786115-786138	786115-786128	0	0	0	1	0	0	0	1	0	0	0	1	0	0	0	1	1	0	0	0
POPTR_0019s08750	scaffold_19	10289590-10289976	10290524-10290775	10290534-10290775	0	0	0	0	0	0	0	0	1	0	0	0	0	0	0	0	1	1	0	1
POPTR_0001s08550	scaffold_1	6517113-6517244	6517483-6517905	6517487-6517905	0	0	0	0	0	0	0	0	0	0	0	0	0	0	0	0	0	0	0	1
POPTR_0009s06910	scaffold_9	6579813-6579986	6580100-6580165	6580077-6580165	0	0	0	0	0	0	0	0	0	0	0	0	0	0	0	0	1	0	0	0
POPTR_0013s02430	scaffold_13	1447601-1447787	1448749-1449016	1448793-1449016	0	0	0	0	0	0	0	0	0	0	0	0	0	0	0	1	0	0	0	0
POPTR_0014s18730	scaffold_14	16107519-16107861	16106875-16107131	16106875-16107338	0	0	0	0	0	0	0	0	0	0	0	0	0	0	0	0	1	0	0	0
POPTR_0002s14050	scaffold_2	10410500-10410974	10409306-10409868	10409306-10409931	0	0	0	0	0	0	0	0	0	0	0	0	0	1	0	0	0	0	0	0
POPTR_0016s08010	scaffold_16	5809666-5809844	5810904-5811314	5810518-5811314	0	0	0	0	0	0	0	1	0	0	0	0	0	0	0	0	0	0	0	0
POPTR_0004s15610	scaffold_4	16225806-16226046	16226565-16226672	16226348-16226672	0	0	0	0	0	0	0	0	0	0	1	0	0	0	0	0	0	0	0	0
POPTR_0017s00980	scaffold_17	731269-731446	731539-731658	731543-731658	0	0	1	0	0	0	0	0	0	0	1	0	0	0	0	0	0	0	0	0
POPTR_0001s24020	scaffold_1	23422907-23423028	23423292-23423569	23423289-23423569	0	0	1	0	1	0	1	1	1	1	1	1	0	0	0	0	1	1	0	0
POPTR_0001s23760	scaffold_1	23139432-23139499	23139262-23139339	23139262-23139354	0	0	1	0	0	0	0	1	0	0	0	0	0	0	0	0	0	0	0	0
POPTR_0019s04190	scaffold_19	4288050-4288265	4288531-4288742	4288524-4288742	0	0	1	1	1	1	1	1	1	1	1	1	1	1	1	1	1	1	1	1
POPTR_0010s07750	scaffold_10	8718706-8718757	8717982-8718430	8717982-8718421	0	0	0	0	1	0	0	0	0	0	0	0	0	0	0	0	0	0	0	0
POPTR_0006s25180	scaffold_6	23608160-23608302	23608411-23608667	23608373-23608667	0	0	0	0	0	0	0	0	0	0	0	0	0	1	0	0	0	0	0	0
POPTR_0008s05670	scaffold_8	3296819-3296891	3296967-3297149	3296949-3297149	1	0	0	0	0	0	0	0	0	0	1	0	0	0	1	0	0	0	0	0
POPTR_0010s22780	scaffold_10	19561395-19561501	19561008-19561170	19561008-19561142	0	0	0	0	0	0	0	0	0	0	0	0	0	0	0	0	0	1	1	0
POPTR_0014s17580	scaffold_14	13820465-13820566	13820185-13820265	13820185-13820262	0	0	0	0	0	0	0	0	0	0	0	0	0	1	0	0	0	0	0	0
POPTR_0001s24380	scaffold_1	23673081-23673174	23672789-23672855	23672789-23672838	1	0	0	1	0	0	0	0	1	0	1	1	0	1	0	0	1	1	1	1
POPTR_0002s20990	scaffold_2	17271945-17272038	17270444-17270570	17270444-17270557	0	0	0	0	0	0	0	0	0	0	0	0	0	0	0	0	0	1	0	0
POPTR_0005s00250	scaffold_5	30011-30199	30325-30427	30341-30427	1	1	0	1	0	1	1	0	1	0	1	1	0	0	0	1	1	0	0	1
POPTR_0006s27330	scaffold_6	25269203-25269275	25269620-25269743	25269624-25269743	1	0	0	0	0	0	0	0	0	0	1	0	1	0	0	0	1	0	0	0
POPTR_0003s12860	scaffold_3	13304604-13304723	13304934-13305085	13304839-13305085	1	0	0	0	0	0	1	0	0	0	0	0	0	0	0	0	1	0	0	0
POPTR_0003s17150	scaffold_3	16598728-16598742	16600136-16600601	16600140-16600601	0	0	0	0	1	0	0	0	0	0	0	0	0	0	0	0	0	0	0	0
POPTR_0016s03370	scaffold_16	1748856-1748859	1747482-1747934	1747482-1747937	0	0	0	1	0	1	0	0	1	1	1	1	0	0	1	0	0	1	0	0
POPTR_0018s07370	scaffold_18	7611949-7612194	7611814-7611870	7611814-7611850	0	0	0	1	0	0	0	0	0	0	1	0	0	0	0	0	1	0	0	0
POPTR_0019s04570	scaffold_19	4766820-4766947	4767248-4767577	4767252-4767577	0	0	0	0	0	0	0	0	0	0	0	0	0	0	0	0	0	1	0	0
POPTR_0002s24110	scaffold_2	21552128-21552305	21552752-21553221	21552741-21553221	0	0	0	0	0	0	0	0	0	0	0	0	0	0	0	0	0	0	1	0
POPTR_0005s27380	scaffold_5	25084700-25085222	25083846-25084196	25083846-25084621	0	0	0	0	0	0	0	1	0	0	0	0	0	0	0	0	0	0	0	0
POPTR_0004s18360	scaffold_4	18296594-18296970	18295177-18295537	18295177-18296169	0	0	0	0	0	0	0	0	0	0	0	0	0	0	0	0	1	0	0	0
POPTR_0017s12920	scaffold_17	13097935-13098495	13098755-13099191	13098746-13099191	1	1	1	1	1	1	1	1	1	1	1	1	1	0	0	0	0	0	1	0
POPTR_0010s07750	scaffold_10	8721690-8721897	8720500-8720666	8720500-8720837	0	0	0	0	0	0	0	0	0	0	0	0	0	0	0	0	1	0	0	0
POPTR_0001s43350	scaffold_1	43391375-43391456	43391153-43391232	43391153-43391285	0	0	0	0	0	0	0	0	0	0	0	0	0	1	0	0	0	0	0	0
POPTR_0009s11010	scaffold_9	9299215-9299268	9299363-9299455	9299367-9299455	0	0	0	0	0	0	0	0	0	0	0	0	0	0	0	0	1	0	1	0
POPTR_0008s16630	scaffold_8	11170784-11171005	11171890-11172445	11171900-11172445	0	0	0	0	0	0	0	0	0	0	0	0	0	0	1	0	0	0	0	0
POPTR_0006s16060	scaffold_6	13885413-13885546	13885063-13885176	13885063-13885184	0	0	0	0	0	0	0	0	0	0	0	0	0	0	0	0	0	0	1	0
POPTR_0002s00960	scaffold_2	462570-462654	461245-461983	461245-461986	1	1	1	1	1	1	1	1	1	1	1	1	1	1	1	1	1	1	1	1
POPTR_0006s08740	scaffold_6	6437094-6437338	6437443-6437571	6437446-6437571	0	0	0	0	0	0	0	0	0	0	0	0	0	1	1	0	0	0	0	0
POPTR_0002s25890	scaffold_2	22903766-22904129	22903135-22903278	22903135-22903630	1	0	1	1	0	1	1	1	0	0	1	1	0	1	0	0	0	0	1	0
POPTR_0014s17910	scaffold_14	14450717-14450810	14449766-14449838	14449766-14450534	0	0	1	0	0	0	0	1	0	0	0	1	0	0	0	0	0	0	1	0
POPTR_0012s08220	scaffold_12	9263635-9263674	9263801-9263994	9263798-9263994	1	0	0	1	0	0	1	1	1	0	1	1	1	1	1	0	0	1	1	1
POPTR_0005s02410	scaffold_5	1552380-1552553	1550696-1551238	1550696-1551231	1	0	1	1	1	1	1	0	0	0	1	0	0	1	1	0	1	0	1	1
POPTR_0016s08770	scaffold_16	6567209-6568011	6566367-6566595	6566367-6566622	1	1	1	1	1	1	1	1	1	1	1	1	1	1	1	1	1	1	1	1
POPTR_0005s02340	scaffold_5	1520153-1520220	1519957-1520054	1519957-1519997	0	0	0	1	0	0	0	0	0	0	0	0	0	0	0	0	0	0	0	0
POPTR_0001s14810	scaffold_1	11652512-11652700	11653654-11653773	11653147-11653773	0	0	1	0	0	1	1	1	0	0	1	0	0	0	0	0	0	1	0	0
POPTR_0001s18540	scaffold_1	15591089-15591126	15591236-15591347	15591212-15591347	0	0	0	0	0	0	0	0	1	1	1	0	0	1	1	0	0	0	0	0
POPTR_0010s19500	scaffold_10	17386132-17386421	17386499-17386623	17386523-17386623	0	0	0	0	0	0	0	0	0	0	0	0	0	0	1	0	0	0	0	0
POPTR_0009s00880	scaffold_9	1040404-1040773	1040003-1040312	1040003-1040306	0	0	0	0	0	0	0	0	0	0	0	0	0	0	0	0	0	1	0	0
POPTR_0003s21870	scaffold_3	19854201-19854264	19852960-19853822	19852960-19853819	0	0	0	0	0	0	0	1	0	0	1	0	0	0	0	0	0	0	0	0
POPTR_0004s09180	scaffold_4	7689490-7689573	7689939-7690059	7689970-7690059	1	0	0	0	0	1	0	1	1	0	1	1	0	0	0	0	0	0	1	0
POPTR_0001s06530	scaffold_1	5030654-5030845	5028943-5029478	5028943-5030148	0	0	0	0	0	0	0	0	0	0	0	1	0	0	0	0	0	0	0	0
POPTR_0006s22250	scaffold_6	21298515-21298659	21298251-21298427	21298251-21298424	1	1	0	1	1	0	0	1	0	1	1	0	0	0	1	1	1	0	0	0
POPTR_0005s23960	scaffold_5	22640114-22640562	22640848-22640986	22640752-22640986	0	0	0	0	0	0	0	0	0	0	0	0	0	0	0	0	0	0	1	0
POPTR_0013s00990	scaffold_13	529570-529694	529821-530012	529844-530012	0	0	0	0	0	0	0	0	0	0	0	0	0	1	1	0	0	0	0	0
POPTR_0013s04800	scaffold_13	3316160-3316244	3316354-3316569	3316385-3316569	0	0	0	0	0	0	0	0	0	0	0	0	0	0	0	0	1	0	0	0
POPTR_0018s08470	scaffold_18	9419185-9419613	9418337-9418595	9418337-9418589	0	0	0	0	0	0	0	0	0	0	0	0	0	0	0	0	1	0	0	0
POPTR_0008s10850	scaffold_8	6813871-6814021	6811908-6813597	6811908-6813592	1	0	0	0	0	0	0	0	0	0	0	0	0	0	0	0	0	0	0	0
POPTR_0005s14520	scaffold_5	11563562-11563640	11564299-11564404	11564120-11564404	0	0	0	0	0	0	0	0	0	0	0	0	0	1	1	0	0	0	0	1
POPTR_0005s11950	scaffold_5	8723564-8724643	8721269-8722307	8721269-8722874	0	0	0	0	1	0	1	0	0	0	0	0	1	0	0	0	0	1	1	0
POPTR_0003s16110	scaffold_3	15725769-15725866	15725303-15725695	15725303-15725689	0	0	0	0	0	0	0	0	0	0	0	0	0	0	0	0	0	0	0	1
POPTR_0001s19490	scaffold_1	17168465-17168528	17168646-17168823	17168640-17168823	0	0	0	0	0	0	0	0	0	0	0	0	0	0	0	1	0	0	0	0
POPTR_0010s04830	scaffold_10	6007307-6007881	6008324-6008746	6008466-6008746	0	0	0	0	1	0	0	0	0	0	0	0	0	0	0	0	0	0	0	0
POPTR_0012s13610	scaffold_12	13693731-13693798	13693947-13694273	13693907-13694273	0	0	0	0	0	0	0	0	0	0	1	1	0	0	0	1	0	1	0	0
POPTR_0006s27010	scaffold_6	25033227-25033349	25034905-25035161	25033842-25035161	0	0	0	0	0	0	0	0	0	0	0	0	0	1	0	1	1	0	0	0
POPTR_0004s16710	scaffold_4	17101521-17101624	17101144-17101213	17101144-17101430	0	0	0	0	0	1	0	0	0	1	1	1	0	0	0	0	0	0	0	0
POPTR_0018s01620	scaffold_18	1515951-1516051	1515305-1515477	1515305-1515613	1	0	1	1	0	1	0	0	0	1	0	1	0	1	1	1	1	1	1	1
POPTR_0006s08710	scaffold_6	6387909-6388287	6386857-6387125	6386857-6387529	0	0	0	0	0	0	0	0	0	0	0	0	0	0	0	0	1	0	0	0
POPTR_0008s07570	scaffold_8	4627457-4627672	4625833-4626019	4625833-4626217	0	0	0	0	0	0	0	0	0	0	0	0	0	1	0	0	0	0	0	0
POPTR_0001s25300	scaffold_1	24471441-24471526	24471610-24471690	24471617-24471690	0	0	0	0	0	0	0	0	0	0	0	0	0	0	0	0	0	0	1	0
POPTR_0008s20860	scaffold_8	14861100-14861351	14861468-14862050	14861479-14862050	0	0	0	0	0	0	0	0	1	0	0	0	0	0	0	0	0	0	0	0
POPTR_0002s09470	scaffold_2	6755593-6755679	6757551-6757685	6756948-6757685	1	0	0	0	0	0	0	0	0	0	0	0	0	1	0	1	1	0	0	1
POPTR_0002s17990	scaffold_2	13892732-13892981	13893095-13893942	13893069-13893942	0	0	0	1	0	0	1	0	0	0	1	0	0	1	0	0	0	1	0	0
POPTR_0001s38470	scaffold_1	37597161-37597388	37598196-37598309	37597816-37598309	0	0	0	0	0	0	0	0	0	0	0	0	0	0	0	0	1	0	0	0
POPTR_0005s12160	scaffold_5	8923039-8923134	8922803-8922868	8922803-8922912	0	0	0	0	0	0	0	0	0	0	0	0	0	0	0	1	0	0	0	0
POPTR_0001s11300	scaffold_1	8742158-8742600	8741518-8741869	8741518-8741862	0	0	0	0	0	0	0	0	0	0	0	0	0	1	0	0	0	0	0	0
POPTR_0006s15420	scaffold_6	12792518-12792660	12792750-12792789	12792753-12792789	0	0	0	0	0	0	0	0	0	0	0	0	0	0	0	0	0	0	1	0
POPTR_0008s16540	scaffold_8	11107000-11107412	11108816-11108948	11108794-11108948	1	0	1	1	1	1	1	1	1	1	1	0	1	1	1	0	1	1	1	1
POPTR_0010s22210	scaffold_10	19198196-19198242	19199071-19199140	19198571-19199140	0	0	0	0	0	0	0	0	0	0	0	0	0	0	0	0	1	0	0	0
POPTR_0010s21840	scaffold_10	18982707-18982847	18980721-18981129	18980721-18981954	0	0	0	0	0	1	0	0	0	0	0	0	0	0	0	0	0	0	0	0
POPTR_0010s19730	scaffold_10	17567745-17567821	17567954-17568079	17567967-17568079	0	0	0	0	0	0	0	0	1	0	0	0	0	0	0	0	0	0	0	1
POPTR_0002s18950	scaffold_2	14827507-14828193	14828323-14828406	14828277-14828406	0	0	0	0	0	0	0	0	0	0	0	0	0	0	1	0	0	0	0	0
POPTR_0011s09720	scaffold_11	12110462-12110514	12110632-12110712	12110606-12110712	0	0	0	0	0	0	0	0	0	0	0	0	0	0	0	1	0	0	0	0
POPTR_0016s02090	scaffold_16	1002871-1002934	1003621-1003789	1003579-1003789	0	0	0	0	0	0	0	0	0	0	0	0	0	0	0	0	0	1	0	1
POPTR_0001s28200	scaffold_1	26968833-26969183	26969809-26969858	26969814-26969858	0	0	0	0	0	0	0	0	0	0	0	0	0	0	0	0	0	1	0	0
POPTR_0005s18250	scaffold_5	16380885-16381108	16381203-16381824	16381228-16381824	0	0	0	0	0	0	0	0	0	0	0	0	0	0	0	0	1	0	0	0
POPTR_0006s06250	scaffold_6	4445689-4445992	4446574-4446800	4446086-4446800	0	0	0	0	0	0	0	0	0	0	0	0	1	0	0	0	1	0	0	0
POPTR_0001s12050	scaffold_1	9354138-9354363	9352724-9353251	9352724-9353149	0	0	0	0	1	0	0	0	0	0	0	0	1	0	0	0	0	0	0	0
POPTR_0007s02410	scaffold_7	1418272-1418490	1418579-1419095	1418633-1419095	0	0	0	0	0	0	0	0	0	0	0	0	0	0	0	0	0	1	0	0
POPTR_0003s05540	scaffold_3	6870675-6870807	6870892-6870999	6870896-6870999	0	0	0	0	0	0	0	0	0	0	0	0	0	0	0	0	0	0	1	0
POPTR_0003s21240	scaffold_3	19486335-19486478	19486864-19487313	19486861-19487313	0	0	0	1	1	0	0	0	1	0	1	0	0	0	0	1	0	0	0	0
POPTR_0002s10990	scaffold_2	8014201-8014293	8013859-8014056	8013859-8014073	0	0	1	0	0	0	0	1	0	0	0	0	0	0	0	1	0	0	0	0
POPTR_0002s15680	scaffold_2	11719108-11719170	11719244-11719378	11719249-11719378	0	0	0	0	0	0	0	0	0	0	0	0	0	0	0	0	0	0	0	1
POPTR_0010s07540	scaffold_10	8559486-8559600	8558864-8559396	8558864-8559335	0	0	0	0	0	0	0	0	0	0	0	0	0	0	0	0	1	0	0	1
POPTR_0005s09300	scaffold_5	6505800-6506127	6506320-6506372	6506326-6506372	1	0	1	1	0	1	0	1	1	1	1	1	1	1	0	1	0	0	1	1
POPTR_0004s01690	scaffold_4	1017543-1017595	1017338-1017468	1017338-1017381	0	0	0	0	0	0	0	0	0	0	0	0	0	0	0	0	0	0	0	1
POPTR_0003s15390	scaffold_3	15175818-15175860	15175212-15175734	15175212-15175728	0	0	0	0	0	0	0	1	0	0	0	0	0	0	0	0	0	0	0	0
POPTR_0014s10160	scaffold_14	7618731-7618905	7619014-7619419	7619026-7619419	1	1	1	1	1	1	1	1	1	1	1	1	1	1	1	1	1	1	1	1
POPTR_0007s04990	scaffold_7	3169547-3169811	3168920-3169302	3168920-3169304	0	0	0	0	0	0	0	0	0	0	0	0	0	1	0	0	0	0	0	0
POPTR_0015s00570	scaffold_15	349542-349748	349829-349934	349832-349934	0	1	0	1	0	0	0	1	1	0	0	0	0	0	0	0	0	0	0	0
POPTR_0001s35510	scaffold_1	33854553-33854917	33852125-33853817	33852125-33853814	0	0	1	0	0	0	0	0	1	0	0	1	0	1	1	0	0	1	1	0
POPTR_0010s07500	scaffold_10	8543357-8543427	8542936-8543071	8542936-8543169	0	0	0	0	0	0	0	0	0	0	0	0	0	0	0	0	0	1	0	0
POPTR_0014s12610	scaffold_14	9289795-9289873	9291214-9291270	9290966-9291270	0	0	0	0	0	0	0	0	0	0	0	0	1	0	0	0	0	0	0	0
POPTR_0001s05560	scaffold_1	4266914-4267009	4266680-4266759	4266680-4266774	0	0	0	0	0	0	0	0	0	0	0	0	1	0	0	0	0	0	0	0
POPTR_0004s04970	scaffold_4	3726600-3727345	3725545-3725919	3725545-3726522	0	0	0	0	0	0	0	0	0	0	0	0	0	0	0	0	0	1	0	0
POPTR_0010s18490	scaffold_10	16718680-16718950	16719182-16719305	16719194-16719305	0	0	0	0	1	0	0	1	0	0	0	0	0	0	0	1	1	1	1	0
POPTR_0002s13960	scaffold_2	10353573-10353641	10353861-10353976	10353865-10353976	0	0	0	0	0	0	0	0	0	0	0	0	0	0	0	0	0	0	1	0
POPTR_0010s10300	scaffold_10	10845913-10846039	10844862-10845178	10844862-10845211	0	0	0	0	0	0	0	0	0	0	0	0	0	0	1	0	0	0	0	0
POPTR_0008s11770	scaffold_8	7532883-7532990	7532230-7532704	7532230-7532699	0	0	1	1	0	1	0	0	1	0	1	0	0	0	0	0	1	1	0	0
POPTR_0005s18250	scaffold_5	16379495-16379632	16380167-16380265	16379866-16380265	0	0	0	0	0	0	0	0	0	0	0	0	0	0	0	0	0	1	0	0
POPTR_0006s08770	scaffold_6	6456529-6456932	6455457-6455549	6455457-6455620	0	0	0	0	0	0	0	0	0	0	0	0	0	0	0	0	0	0	0	1
POPTR_0008s12470	scaffold_8	8063908-8064032	8063218-8063336	8063218-8063333	0	0	0	0	0	0	0	0	0	0	0	0	0	1	0	0	0	0	0	0
POPTR_0004s04440	scaffold_4	3203428-3204090	3205849-3206247	3205509-3206247	0	0	0	1	0	0	0	0	0	0	0	0	0	0	0	0	0	0	0	0
POPTR_0014s13060	scaffold_14	9602004-9602174	9602337-9602386	9602321-9602386	0	1	0	0	0	0	0	0	0	0	0	0	0	0	0	0	0	0	1	0
POPTR_0019s10640	scaffold_19	12167658-12167863	12167411-12167461	12167411-12167458	0	0	1	1	1	1	1	0	0	0	0	0	0	0	0	0	0	0	1	0
POPTR_0008s12380	scaffold_8	8000148-8000238	8000602-8000790	8000589-8000790	1	0	0	1	0	0	0	1	1	0	1	1	0	1	0	0	0	0	0	0
POPTR_0010s17940	scaffold_10	16369255-16369479	16369074-16369150	16369074-16369146	0	0	0	0	0	0	0	0	0	0	0	0	0	1	0	0	0	0	0	0
POPTR_0016s11060	scaffold_16	9596041-9596342	9595808-9595952	9595808-9595944	0	0	0	0	0	0	0	1	0	0	0	0	0	0	0	0	0	0	0	0
POPTR_0019s02670	scaffold_19	2469565-2469850	2468351-2468380	2468351-2468435	0	0	0	0	0	0	0	0	0	0	0	0	0	0	1	0	0	0	0	0
POPTR_0001s35340	scaffold_1	33703997-33704152	33704234-33704296	33704266-33704296	0	0	0	0	0	0	0	0	0	0	0	0	1	1	0	0	0	0	0	0
POPTR_0005s11200	scaffold_5	8125368-8125442	8123984-8124425	8123984-8125129	1	0	0	1	0	1	0	1	0	0	0	0	0	0	0	1	1	0	0	0
POPTR_0017s11340	scaffold_17	11100281-11100503	11099847-11099955	11099847-11099947	0	0	0	0	1	0	0	0	0	0	0	0	0	0	0	0	0	0	0	0
POPTR_0002s20740	scaffold_2	16831427-16831516	16830495-16830570	16830495-16830753	0	0	0	0	0	0	0	0	0	0	0	0	0	0	0	0	0	0	1	0
POPTR_0006s22260	scaffold_6	21299520-21299622	21299751-21299855	21299729-21299855	0	0	0	1	0	0	0	0	0	0	0	0	0	0	0	0	0	0	0	0
POPTR_0009s07790	scaffold_9	7238712-7238789	7239373-7239470	7239379-7239470	1	1	1	1	1	0	1	1	0	1	1	1	1	1	1	1	1	1	1	1
POPTR_0011s10390	scaffold_11	12838527-12838690	12839247-12839894	12839252-12839894	0	0	0	0	0	0	0	0	0	0	0	0	0	0	0	0	1	0	0	0
POPTR_0012s09080	scaffold_12	10156071-10156105	10154927-10155005	10154927-10155900	0	0	0	0	0	0	0	0	0	0	0	0	0	0	0	0	1	0	0	0
POPTR_0006s03630	scaffold_6	2390776-2390810	2391019-2391439	2390932-2391439	0	0	0	0	0	0	0	0	0	0	0	0	0	0	1	0	1	0	0	0
POPTR_0019s13560	scaffold_19	14466646-14466721	14466835-14466950	14466844-14466950	0	0	0	0	0	0	0	0	0	0	0	0	0	1	0	0	0	0	0	0
POPTR_0010s15850	scaffold_10	14954038-14954173	14953313-14953508	14953313-14953906	0	0	0	0	1	0	0	0	0	0	0	0	0	0	0	0	0	0	0	0
POPTR_0005s22530	scaffold_5	21455950-21456127	21455731-21455826	21455731-21455783	0	0	0	0	0	0	0	0	0	0	0	0	0	0	0	0	1	0	0	0
POPTR_0006s26130	scaffold_6	24402622-24402796	24403083-24403504	24403162-24403504	0	0	0	0	0	0	0	0	0	0	0	0	1	0	0	0	1	0	1	0
POPTR_0017s00520	scaffold_17	198596-198769	198860-198960	198846-198960	0	0	0	0	0	0	0	0	0	0	0	1	1	0	0	1	0	1	0	1
POPTR_0005s27930	scaffold_5	25377159-25377714	25376690-25376913	25376690-25376909	0	0	0	0	0	0	1	0	0	0	0	0	0	0	0	0	0	0	0	0
POPTR_0014s13980	scaffold_14	10236722-10236858	10236968-10237230	10236972-10237230	1	0	1	0	0	0	0	0	0	0	0	0	0	0	0	0	0	0	0	0
POPTR_0005s10130	scaffold_5	7237746-7237899	7236678-7236761	7236678-7237025	0	0	0	0	0	0	0	0	0	0	0	0	0	0	0	0	1	0	0	0
POPTR_0019s08720	scaffold_19	10250362-10250589	10250166-10250267	10250166-10250289	0	0	0	0	0	0	0	0	0	0	0	0	0	0	0	0	0	0	0	1
POPTR_0006s08510	scaffold_6	6196973-6197050	6197147-6197252	6197169-6197252	0	0	0	0	0	0	0	0	0	0	0	0	0	0	0	0	0	0	0	1
POPTR_0001s42940	scaffold_1	43028376-43028489	43028565-43028648	43028587-43028648	0	0	0	0	0	0	0	0	0	0	1	0	0	0	0	0	0	0	0	0
POPTR_0010s12880	scaffold_10	12830115-12830316	12829158-12829325	12829158-12829977	0	0	0	0	0	0	0	1	0	0	0	0	0	0	0	0	0	0	0	0
POPTR_0001s16870	scaffold_1	13675903-13676616	13676748-13676840	13676733-13676840	0	0	0	0	1	0	0	0	0	0	0	0	1	0	1	0	0	0	0	0
POPTR_0016s11360	scaffold_16	10160875-10160948	10160721-10160769	10160721-10160787	0	0	1	0	0	0	0	0	0	0	0	0	0	0	0	0	0	0	0	0
POPTR_0011s10330	scaffold_11	12773689-12773852	12774546-12774764	12774480-12774764	0	1	0	0	0	0	0	0	0	0	0	0	0	1	0	0	0	0	0	0
POPTR_0009s02070	scaffold_9	2687720-2687964	2687478-2687614	2687478-2687629	0	0	0	0	0	0	0	0	0	0	1	0	0	0	0	0	0	0	0	0
POPTR_0010s16540	scaffold_10	15469326-15469377	15469461-15469942	15469458-15469942	1	1	1	1	1	1	1	1	1	1	1	1	1	1	1	1	1	1	1	1
POPTR_0017s04660	scaffold_17	3556181-3556289	3555900-3556078	3555900-3556101	0	0	0	0	0	0	0	0	0	0	0	0	0	0	0	0	0	1	0	0
POPTR_0002s21290	scaffold_2	17691942-17692060	17692156-17692431	17692171-17692431	0	0	0	0	0	0	0	0	0	0	0	0	0	0	0	0	1	0	0	0
POPTR_0007s04240	scaffold_7	2560550-2560703	2560928-2561397	2560931-2561397	0	0	0	0	0	0	0	0	0	0	1	0	0	0	0	0	0	1	0	0
POPTR_0010s10490	scaffold_10	10990499-10990589	10991336-10991416	10991349-10991416	0	0	0	0	0	0	0	0	0	0	0	0	0	0	0	1	0	0	0	0
POPTR_0002s13380	scaffold_2	9926331-9926414	9926980-9927099	9927015-9927099	1	1	1	1	1	1	1	1	1	1	0	1	1	1	0	1	0	1	1	1
POPTR_0003s07230	scaffold_3	8818075-8818149	8818373-8818412	8818382-8818412	0	0	0	0	0	0	0	0	0	0	0	0	0	1	0	0	0	0	0	0
POPTR_0004s01690	scaffold_4	1019867-1020338	1017543-1017595	1017543-1019531	0	0	0	1	0	0	0	0	0	0	0	0	0	0	0	0	1	1	1	1
POPTR_0003s17700	scaffold_3	17001638-17001921	17001998-17002073	17002002-17002073	0	0	0	0	0	0	0	0	0	0	0	0	0	0	0	0	0	1	0	0
POPTR_0014s04650	scaffold_14	3547793-3547931	3547243-3547351	3547243-3547348	0	0	0	0	0	0	0	0	1	0	1	0	1	0	0	0	0	0	0	1
POPTR_0001s27440	scaffold_1	26344128-26344226	26343521-26343583	26343521-26343578	0	0	0	0	0	0	1	0	0	0	0	0	0	0	0	0	0	0	0	0
POPTR_0008s10910	scaffold_8	6865836-6865895	6866387-6866430	6866346-6866430	0	0	0	0	0	1	1	0	0	0	0	1	0	0	0	1	0	0	0	0
POPTR_0001s10660	scaffold_1	8287717-8287977	8288070-8288181	8288065-8288181	1	1	1	1	1	1	1	1	1	1	1	1	1	1	1	1	0	1	1	0
POPTR_0005s01460	scaffold_5	954023-954620	954877-954945	954874-954945	0	0	0	0	0	0	0	0	0	0	0	0	0	1	0	0	0	0	0	0
POPTR_0012s01640	scaffold_12	1247132-1247257	1247980-1248052	1247958-1248052	0	0	0	0	0	0	0	0	1	0	0	0	0	0	0	0	1	0	0	0
POPTR_0002s10970	scaffold_2	8005625-8005714	8006199-8006321	8006209-8006321	0	0	0	0	0	0	0	0	0	0	0	0	0	0	0	0	0	0	1	0
POPTR_0007s15270	scaffold_7	14867143-14867211	14866124-14866350	14866124-14867049	0	0	0	0	0	0	0	0	0	0	1	0	0	0	0	0	0	0	0	0
POPTR_0017s06360	scaffold_17	4884881-4884962	4885049-4885528	4885079-4885528	0	0	0	0	0	0	0	0	0	0	0	0	0	1	0	0	0	0	0	0
POPTR_0008s17750	scaffold_8	11925409-11925603	11925176-11925289	11925176-11925254	0	1	0	0	1	1	0	0	0	1	0	0	0	1	1	0	1	0	1	1
POPTR_0016s10540	scaffold_16	8844981-8845186	8845305-8845363	8845320-8845363	0	0	1	1	0	1	0	1	0	0	1	0	0	0	0	0	1	0	0	0
POPTR_0013s12240	scaffold_13	12858638-12858795	12858886-12859665	12858892-12859665	0	0	0	0	0	0	0	0	0	0	0	0	0	0	1	0	0	0	0	0
POPTR_0002s24320	scaffold_2	21727887-21728084	21728543-21729086	21728168-21729086	0	0	0	0	0	0	0	1	0	1	0	0	0	0	0	1	0	0	1	0
POPTR_0001s08470	scaffold_1	6454247-6454414	6453532-6454150	6453532-6454090	0	0	0	0	0	0	0	0	0	0	0	0	1	0	0	0	0	0	0	0
POPTR_0004s03700	scaffold_4	2568486-2568870	2567405-2567500	2567405-2567494	0	0	1	0	0	0	0	1	0	1	0	0	0	0	0	0	0	1	0	0
POPTR_0012s11120	scaffold_12	11697467-11697688	11698370-11698590	11698379-11698590	0	0	0	0	0	0	0	0	0	0	0	0	0	0	0	0	0	1	0	0
POPTR_0010s13180	scaffold_10	13047449-13047631	13046648-13046723	13046648-13047335	0	1	0	0	0	0	0	0	0	0	0	0	0	0	0	0	0	0	0	0
POPTR_0008s20540	scaffold_8	14309748-14309841	14310407-14310505	14310451-14310505	0	0	0	0	0	0	0	0	0	0	0	0	0	0	0	0	0	1	0	0
POPTR_0008s06970	scaffold_8	4211039-4211139	4210899-4210961	4210899-4210974	0	0	0	0	0	0	0	0	0	0	0	0	0	0	0	0	0	1	0	0
POPTR_0017s10760	scaffold_17	10289068-10289136	10288265-10288534	10288265-10288780	0	0	0	0	0	1	0	1	0	1	0	1	0	0	1	0	1	0	1	1
POPTR_0003s02840	scaffold_3	2958148-2958196	2958666-2958785	2958678-2958785	1	1	1	1	1	1	1	1	1	1	1	1	1	1	1	1	1	1	1	1
POPTR_0001s11280	scaffold_1	8736180-8736278	8736396-8736447	8736422-8736447	0	0	0	0	0	0	0	0	0	0	0	0	0	0	0	0	1	0	0	0
POPTR_0019s10550	scaffold_19	12097855-12098028	12099127-12099758	12099158-12099758	0	0	0	0	0	0	0	0	0	0	0	0	0	0	1	0	0	0	0	0
POPTR_0002s25720	scaffold_2	22807914-22808045	22809430-22809545	22808236-22809545	0	0	0	0	0	0	0	0	0	0	0	0	0	0	0	0	0	0	1	0
POPTR_0009s08960	scaffold_9	8057243-8057406	8057508-8057742	8057616-8057742	0	0	0	0	0	0	0	0	0	0	1	0	0	0	0	0	0	0	0	0
POPTR_0005s20150	scaffold_5	19214231-19214380	19214781-19215216	19214476-19215216	0	0	0	0	0	0	1	0	0	0	0	0	0	0	0	0	0	0	0	0
POPTR_0008s00680	scaffold_8	313375-313581	314655-315103	314145-315103	0	0	0	0	0	0	0	0	0	0	0	0	0	0	0	0	1	0	0	0
POPTR_0006s14030	scaffold_6	11295746-11295879	11294986-11295423	11294986-11295436	1	1	1	1	1	1	1	1	1	1	1	1	0	1	1	1	1	1	1	1
POPTR_0013s15640	scaffold_13	15574256-15574358	15573902-15574009	15573902-15574031	0	0	0	0	0	1	0	0	0	0	0	0	0	0	1	0	0	0	0	0
POPTR_0006s08210	scaffold_6	5970451-5970778	5968739-5969698	5968739-5969675	0	0	0	0	0	0	0	0	1	0	0	0	0	0	0	0	0	0	0	0
POPTR_0002s11150	scaffold_2	8187916-8188021	8185898-8185957	8185898-8186184	0	0	0	0	0	0	0	0	0	0	0	0	1	0	0	0	0	0	0	0
POPTR_0013s07140	scaffold_13	5861665-5861818	5861374-5861592	5861374-5861578	0	0	0	0	0	0	0	0	0	0	0	0	0	0	0	0	0	0	1	0
POPTR_0010s09630	scaffold_10	10368820-10368925	10369143-10369187	10369091-10369187	1	0	0	0	0	0	0	0	0	0	0	0	0	0	0	0	0	0	0	0
POPTR_0004s09440	scaffold_4	7987959-7988033	7987488-7987851	7987488-7987848	1	1	1	1	1	1	1	1	1	1	1	1	1	1	1	1	1	1	1	1
POPTR_0003s15680	scaffold_3	15436501-15436712	15436795-15437435	15436797-15437435	0	0	0	0	0	0	0	0	0	0	0	0	0	0	0	0	0	1	0	0
POPTR_0003s10230	scaffold_3	11305945-11306445	11304909-11305411	11304909-11305337	0	0	0	0	0	0	0	0	0	0	0	0	0	0	0	0	0	0	1	0
POPTR_0003s16830	scaffold_3	16349551-16349592	16349704-16350147	16349785-16350147	1	1	1	1	1	1	1	1	1	1	1	1	1	1	1	1	1	1	1	1
POPTR_0010s04920	scaffold_10	6136882-6136953	6135446-6136095	6135446-6136738	0	1	0	0	0	0	0	0	1	0	0	0	0	1	0	0	0	0	0	0
POPTR_0002s20030	scaffold_2	15972239-15972679	15972758-15973988	15972762-15973988	0	0	0	0	0	0	0	0	0	0	0	0	0	0	0	0	0	0	1	0
POPTR_0008s13840	scaffold_8	9122170-9122242	9122353-9122448	9122373-9122448	0	0	0	0	0	0	0	0	0	0	1	1	0	0	0	0	1	0	0	0
POPTR_0003s14280	scaffold_3	14387455-14387605	14387839-14387924	14387841-14387924	0	0	0	0	0	0	0	0	0	0	0	0	0	0	0	0	0	0	1	0
POPTR_0002s24030	scaffold_2	21505281-21505882	21504284-21504600	21504284-21504616	0	0	1	1	1	0	0	0	0	0	1	0	0	1	0	0	0	0	0	0
POPTR_0013s13070	scaffold_13	13643035-13643461	13641732-13641782	13641732-13641801	0	0	0	0	0	0	0	0	0	0	0	0	0	0	1	0	0	1	1	0
POPTR_0012s14890	scaffold_12	14600451-14600644	14601137-14601282	14601134-14601282	0	0	1	0	0	0	0	0	0	0	0	0	1	0	1	0	0	0	0	0
POPTR_0019s08100	scaffold_19	9522552-9522708	9523254-9523855	9523342-9523855	0	0	1	0	1	0	0	0	0	1	0	0	0	0	0	0	0	0	0	0
POPTR_0014s07030	scaffold_14	5311945-5312004	5311451-5311614	5311451-5311642	0	0	0	0	0	0	0	0	0	0	0	0	0	0	1	0	0	0	0	0
POPTR_0003s08550	scaffold_3	9940378-9941269	9939109-9939161	9939109-9939583	0	0	0	0	0	0	0	0	0	0	0	0	0	0	1	0	0	0	0	0
POPTR_0016s08640	scaffold_16	6450509-6450667	6450766-6450927	6450819-6450927	0	0	0	0	0	0	0	0	0	0	0	0	0	0	0	0	0	0	1	0
POPTR_0014s06470	scaffold_14	4909246-4909326	4908666-4908741	4908666-4909129	0	0	0	0	0	0	0	0	0	0	0	0	0	0	0	0	0	0	1	0
POPTR_0003s20720	scaffold_3	19174551-19174729	19174281-19174442	19174281-19174425	0	0	0	0	0	0	0	0	0	0	0	0	0	0	0	0	1	0	0	0
POPTR_0018s02210	scaffold_18	1954952-1955088	1954391-1954868	1954391-1954865	1	1	1	0	1	1	1	1	1	0	1	0	1	1	1	1	1	0	1	1
POPTR_0013s06760	scaffold_13	5471006-5471092	5468844-5469626	5468844-5469611	0	0	0	0	0	0	0	0	0	0	0	0	0	0	1	0	0	0	0	0
POPTR_0015s00740	scaffold_15	429706-430621	432613-432686	432619-432686	0	0	0	0	0	0	0	0	0	0	0	0	1	0	0	0	0	0	0	0
POPTR_0001s45250	scaffold_1	45757263-45757531	45755783-45756932	45755783-45757068	0	0	0	0	0	0	0	1	1	0	0	0	1	0	1	0	1	0	0	0
POPTR_0015s08180	scaffold_15	9438912-9438960	9437921-9438037	9437921-9438441	0	0	0	0	0	0	0	0	0	0	0	0	0	0	0	1	0	0	0	0
POPTR_0004s14610	scaffold_4	15221336-15221405	15220768-15221114	15220768-15221055	0	0	0	0	0	0	0	0	0	0	0	0	0	0	0	0	0	0	1	0
POPTR_0008s18400	scaffold_8	12372156-12372474	12370799-12370883	12370799-12371195	0	0	0	0	0	1	0	0	0	0	0	0	0	0	0	0	1	0	0	0
POPTR_0010s23580	scaffold_10	20120410-20120478	20120587-20120628	20120547-20120628	0	0	0	0	0	0	0	0	0	0	0	0	0	0	0	0	1	0	0	0
POPTR_0013s12890	scaffold_13	13511099-13511208	13508986-13509565	13508986-13510973	0	0	0	0	0	0	0	0	0	0	1	0	0	0	0	0	0	0	0	0
POPTR_0017s02040	scaffold_17	1494711-1494827	1494515-1494585	1494515-1494595	0	0	0	0	0	0	0	0	0	0	0	0	0	0	0	0	0	1	0	0
POPTR_0002s11070	scaffold_2	8087319-8087438	8087517-8087636	8087543-8087636	0	0	0	0	0	0	0	0	0	0	0	0	0	0	0	0	1	0	1	0
POPTR_0008s01820	scaffold_8	859584-859634	860476-860920	860479-860920	0	0	0	1	1	1	0	0	1	0	1	1	0	0	0	0	0	1	0	0
POPTR_0010s06160	scaffold_10	7587969-7588082	7588194-7588966	7588721-7588966	0	0	0	0	0	0	0	0	0	0	0	0	0	0	0	0	1	0	1	0
POPTR_0014s03860	scaffold_14	3086189-3086293	3085811-3085912	3085811-3085908	0	0	0	0	0	1	0	0	0	0	0	0	0	0	0	0	0	1	0	0
POPTR_0001s03340	scaffold_1	2726426-2726680	2724151-2724476	2724151-2724498	0	0	1	0	0	1	0	0	0	0	0	0	0	0	0	0	0	0	1	0
POPTR_0001s18670	scaffold_1	15756985-15757098	15756721-15756874	15756721-15756870	0	0	0	0	0	0	0	0	0	0	0	0	0	0	1	0	0	0	0	0
POPTR_0001s33780	scaffold_1	31930135-31930213	31929764-31929933	31929764-31929977	0	0	0	0	0	0	0	0	0	0	0	0	0	1	0	0	0	0	0	0
POPTR_0007s11210	scaffold_7	11506619-11506774	11507133-11507650	11507161-11507650	0	0	0	0	1	0	0	0	0	0	0	1	0	0	0	0	0	0	0	0
POPTR_0003s21420	scaffold_3	19587829-19588205	19587649-19587735	19587649-19587751	0	0	0	0	0	0	0	0	0	0	0	0	0	0	0	0	1	0	0	0
POPTR_0001s24290	scaffold_1	23620254-23620364	23619604-23619676	23619604-23620010	0	0	0	0	0	0	0	0	0	0	0	1	0	0	0	0	0	0	0	0
POPTR_0009s12740	scaffold_9	10355097-10356062	10356165-10356490	10356144-10356490	0	0	1	0	0	1	1	1	0	0	1	0	0	0	1	1	1	0	1	0
POPTR_0016s03760	scaffold_16	2106141-2106223	2105389-2105782	2105389-2105796	1	1	0	0	0	0	0	0	0	0	0	0	0	0	1	0	0	0	1	0
POPTR_0001s22140	scaffold_1	20784644-20784683	20783656-20783780	20783656-20783760	0	0	0	0	0	0	0	0	0	0	0	0	0	0	0	0	0	1	0	0
POPTR_0003s10590	scaffold_3	11527005-11527114	11525991-11526105	11525991-11526065	0	0	0	0	0	0	0	0	0	0	0	0	1	0	0	0	0	0	0	0
POPTR_0010s00700	scaffold_10	398912-398972	398173-398226	398173-398253	0	0	0	0	1	1	1	0	1	0	1	1	0	1	0	1	0	0	0	0
POPTR_0006s14740	scaffold_6	12097512-12097664	12098749-12098792	12098746-12098792	0	0	1	0	0	0	0	0	0	0	0	0	1	0	1	0	1	0	1	0
POPTR_0004s09400	scaffold_4	7952813-7952859	7952932-7953005	7952940-7953005	0	0	0	0	0	0	0	0	0	0	0	0	0	0	0	0	0	0	1	0
POPTR_0006s24690	scaffold_6	23271996-23272093	23271770-23271858	23271770-23271800	0	0	0	0	0	0	0	0	0	0	0	0	0	0	1	0	0	0	0	0
POPTR_0003s08750	scaffold_3	10134717-10134748	10135345-10135620	10135002-10135620	0	0	1	0	0	0	0	0	0	0	0	0	0	0	0	0	0	0	0	0
POPTR_0008s15290	scaffold_8	10202861-10203036	10203816-10204597	10203146-10204597	0	0	0	0	0	0	0	0	0	0	0	0	0	0	1	0	0	0	1	0
POPTR_0014s14170	scaffold_14	10371225-10371296	10371553-10371739	10371652-10371739	0	0	0	0	0	0	0	0	0	0	0	0	0	1	0	0	0	0	1	0
POPTR_0014s09110	scaffold_14	6723455-6723567	6723061-6723174	6723061-6723148	0	0	0	0	0	0	0	0	0	0	1	0	0	0	0	1	1	0	0	0
POPTR_0009s13890	scaffold_9	10979602-10980012	10979004-10979299	10979004-10979248	0	0	0	0	0	0	0	0	0	0	1	0	0	0	0	1	0	1	0	0
POPTR_0016s02320	scaffold_16	1126495-1126830	1126095-1126142	1126095-1126304	1	1	1	1	0	1	1	1	1	1	1	1	1	1	1	1	0	1	0	1
POPTR_0001s21260	scaffold_1	19660515-19660668	19661283-19661361	19661083-19661361	0	0	1	0	0	1	0	1	0	1	0	0	0	0	0	0	0	0	0	0
POPTR_0018s13050	scaffold_18	13511542-13511651	13511768-13512018	13511735-13512018	0	0	0	0	0	0	0	0	0	0	0	0	0	0	0	0	1	0	0	0
POPTR_0012s06230	scaffold_12	6326125-6326280	6326704-6326871	6326641-6326871	0	1	1	0	1	0	1	0	0	0	0	0	0	0	0	0	0	0	0	0
POPTR_0001s25900	scaffold_1	24983967-24984031	24984475-24984685	24984250-24984685	0	1	0	0	0	0	0	0	0	0	0	0	0	0	0	0	0	1	0	0
POPTR_0003s13920	scaffold_3	14148467-14148911	14149497-14149624	14149506-14149624	0	0	1	0	0	0	0	0	0	0	0	0	0	0	1	0	0	0	0	0
POPTR_0008s10870	scaffold_8	6831885-6831947	6831662-6831790	6831662-6831813	1	0	0	0	0	0	0	0	0	0	0	0	0	0	0	0	0	0	0	0
POPTR_0005s27650	scaffold_5	25208015-25208130	25209037-25209244	25208313-25209244	0	1	1	0	1	1	0	0	0	0	0	0	0	0	0	0	0	0	0	0
POPTR_0007s13410	scaffold_7	13517704-13517806	13517890-13517982	13517895-13517982	0	0	0	0	0	0	0	0	0	0	0	0	0	0	0	0	0	1	0	0
POPTR_0006s24820	scaffold_6	23349681-23349781	23348311-23348929	23348311-23348920	0	0	0	0	0	0	0	0	0	0	0	0	0	0	0	0	1	0	0	0
POPTR_0002s25050	scaffold_2	22249654-22249835	22248978-22249558	22248978-22249360	0	0	0	0	0	0	0	0	0	0	0	0	0	1	0	0	0	1	1	1
POPTR_0007s02170	scaffold_7	1295674-1295799	1296761-1296898	1296062-1296898	0	0	0	0	0	0	0	0	0	0	0	0	0	0	0	0	1	0	1	0
POPTR_0006s16050	scaffold_6	13872570-13872634	13874008-13874142	13872859-13874142	0	0	0	0	0	0	0	0	0	0	0	0	0	0	0	0	1	0	0	0
POPTR_0006s24090	scaffold_6	22775713-22775823	22775906-22775973	22775915-22775973	0	0	0	0	0	0	0	0	0	0	0	0	0	0	0	0	0	0	1	0
POPTR_0002s12070	scaffold_2	8973752-8973808	8973531-8973671	8973531-8973618	0	0	0	0	0	0	0	0	0	0	0	0	0	1	0	0	0	0	0	0
POPTR_0002s13550	scaffold_2	10055534-10056008	10053417-10054833	10053417-10054763	0	0	0	0	0	0	0	0	1	0	0	0	0	0	0	0	0	0	0	1
POPTR_0002s08210	scaffold_2	5692492-5692747	5691551-5691817	5691551-5691820	0	0	0	0	0	0	0	0	0	0	0	0	0	1	0	0	0	0	0	0
POPTR_0002s03360	scaffold_2	2077577-2077658	2078227-2078361	2078053-2078361	0	0	0	0	0	1	0	0	0	0	0	0	0	0	0	0	0	0	0	0
POPTR_0003s07630	scaffold_3	9163491-9163657	9162347-9162544	9162347-9162515	0	0	1	0	0	0	0	0	0	0	0	1	0	0	0	0	1	0	0	0
POPTR_0013s00580	scaffold_13	277047-277228	276787-276905	276787-276931	0	0	0	0	0	0	0	1	1	0	1	0	0	0	0	0	0	0	0	0
POPTR_0009s00710	scaffold_9	798951-798991	798794-798857	798794-798862	0	0	0	0	0	0	0	0	0	0	0	0	1	0	0	0	0	0	0	0
POPTR_0005s10130	scaffold_5	7237746-7237899	7236678-7236761	7236678-7237106	0	0	0	0	0	1	0	1	0	0	0	0	0	1	0	0	0	1	0	0
POPTR_0001s01120	scaffold_1	878411-878497	877681-877887	877681-877911	1	1	1	1	1	0	1	1	1	1	1	1	1	1	1	1	1	1	1	1
POPTR_0004s10540	scaffold_4	9074445-9075003	9071632-9072453	9071632-9074222	0	0	0	0	0	0	0	0	0	0	0	0	0	0	0	0	0	0	0	1
POPTR_0006s19970	scaffold_6	18992039-18992108	18992349-18992414	18992238-18992414	0	0	0	0	0	0	0	0	0	0	0	0	0	0	0	0	0	0	1	0
POPTR_0001s10960	scaffold_1	8495888-8496172	8497182-8498723	8496515-8498723	0	0	0	0	0	0	0	0	0	0	1	0	0	0	0	0	0	0	0	0
POPTR_0006s00270	scaffold_6	50437-50541	49667-49834	49667-50148	0	0	0	0	0	0	1	0	0	0	0	0	0	0	0	0	0	0	0	0
POPTR_0014s01660	scaffold_14	1540090-1540298	1539177-1539703	1539177-1539839	0	0	0	0	0	0	0	0	0	0	0	0	0	0	0	0	0	1	0	1
POPTR_0010s15230	scaffold_10	14564991-14565037	14565151-14566055	14565235-14566055	1	1	1	1	1	1	1	1	1	1	1	1	1	1	1	1	1	1	1	1
POPTR_0007s05070	scaffold_7	3269724-3269841	3271270-3271740	3270585-3271740	0	0	0	0	0	1	0	0	0	0	0	0	0	0	0	0	0	0	0	0
POPTR_0001s12880	scaffold_1	9998108-9998319	9999001-9999433	9998951-9999433	1	0	0	0	0	0	0	0	0	0	0	0	1	0	0	0	0	0	0	0
POPTR_0006s12390	scaffold_6	9555165-9555607	9556750-9556958	9556850-9556958	0	0	0	0	0	0	0	0	0	0	0	1	0	0	0	0	0	0	0	0
POPTR_0008s04280	scaffold_8	2394653-2394866	2393813-2393961	2393813-2393914	0	0	0	0	0	0	0	0	0	0	0	0	0	0	0	1	0	0	0	0
POPTR_0006s21470	scaffold_6	20540750-20540830	20540575-20540656	20540575-20540653	0	0	0	0	0	0	0	1	0	0	0	0	0	0	0	0	0	0	0	1
POPTR_0006s07650	scaffold_6	5583572-5583681	5583198-5583432	5583198-5583428	0	0	0	0	0	0	0	0	0	0	0	0	0	0	0	0	0	1	0	0
POPTR_0013s00870	scaffold_13	443248-443336	443027-443070	443027-443126	0	0	0	0	0	0	0	0	0	0	1	0	1	0	0	0	0	0	0	0
POPTR_0004s08540	scaffold_4	7113695-7113763	7113036-7113223	7113036-7113283	0	0	0	0	0	0	0	0	0	0	0	0	0	0	0	1	0	0	1	0
POPTR_0004s16120	scaffold_4	16559702-16559997	16559162-16559530	16559162-16559547	0	0	1	0	0	0	0	1	0	0	0	0	0	0	0	0	0	0	0	0
POPTR_0018s06710	scaffold_18	6758671-6758912	6759002-6759269	6759005-6759269	0	1	1	0	1	1	1	1	1	1	1	1	0	1	1	1	0	1	1	0
POPTR_0003s07230	scaffold_3	8818528-8818610	8818706-8818783	8818752-8818783	1	0	0	0	0	0	1	0	1	0	0	0	0	0	0	0	0	0	0	0
POPTR_0001s34240	scaffold_1	32376193-32376381	32376571-32376800	32376603-32376800	0	0	0	0	0	0	0	0	0	0	0	0	0	0	0	1	0	0	0	0
POPTR_0009s03540	scaffold_9	4165795-4165935	4164203-4164904	4164203-4164897	0	0	0	0	0	0	0	1	0	0	0	0	0	0	0	0	1	0	0	0
POPTR_0002s00980	scaffold_2	482182-482583	481518-482018	481518-482114	0	0	0	0	0	0	0	0	0	0	0	0	0	0	0	0	1	0	0	0
POPTR_0019s13380	scaffold_19	14294099-14294196	14292565-14293322	14292565-14293269	0	0	0	0	0	0	0	0	0	0	0	0	0	0	0	0	1	0	0	0
POPTR_0001s33790	scaffold_1	31953397-31953478	31955026-31955591	31955006-31955591	0	0	0	0	0	0	1	0	1	0	1	0	0	1	1	1	0	0	1	0
POPTR_0013s09680	scaffold_13	9530748-9530855	9530528-9530665	9530528-9530589	0	0	0	0	0	0	1	0	0	0	0	0	0	0	0	0	0	0	0	0
POPTR_0003s20740	scaffold_3	19184722-19184769	19184351-19184413	19184351-19184400	1	0	0	0	1	0	0	0	0	0	0	0	0	0	0	0	0	0	0	0
POPTR_0010s12600	scaffold_10	12592491-12592583	12591486-12591667	12591486-12591672	0	0	0	0	0	0	1	0	0	0	0	0	0	0	1	0	0	0	0	0
POPTR_0010s13280	scaffold_10	13143586-13143647	13144616-13144717	13144657-13144717	0	0	0	0	0	0	1	0	0	0	0	0	0	0	0	0	0	0	0	0
POPTR_0008s13490	scaffold_8	8871262-8871833	8873052-8873204	8873069-8873204	0	0	0	0	0	0	0	0	0	0	0	0	0	0	0	0	0	0	0	1
POPTR_0012s00570	scaffold_12	281956-283317	281470-281751	281470-281756	0	1	1	0	0	0	0	1	0	0	0	0	0	0	0	0	0	0	0	0
POPTR_0018s00760	scaffold_18	655969-655996	655788-655858	655788-655861	1	1	1	1	1	0	1	1	1	1	1	0	0	1	1	1	0	1	0	0
POPTR_0005s11200	scaffold_5	8125368-8125442	8123984-8124425	8123984-8125016	0	0	1	1	1	1	0	1	1	0	1	0	0	1	1	1	1	1	1	0
POPTR_0010s19500	scaffold_10	17388598-17388691	17388769-17388958	17388791-17388958	0	0	0	0	0	0	0	0	0	0	0	0	0	1	0	1	0	1	0	0
POPTR_0002s07940	scaffold_2	5484776-5484966	5485048-5485183	5485035-5485183	0	0	0	0	0	0	0	0	0	0	0	0	1	0	0	0	0	0	1	0
POPTR_0013s01760	scaffold_13	1001266-1001409	1000751-1001142	1000751-1001060	0	0	0	0	0	0	0	0	0	0	0	0	0	0	0	0	0	0	0	1
POPTR_0017s06610	scaffold_17	5019017-5019092	5018485-5018570	5018485-5018578	0	0	0	0	0	0	0	1	0	0	0	0	0	0	0	0	0	0	0	0
POPTR_0008s18090	scaffold_8	12121188-12121871	12122630-12123535	12122625-12123535	0	0	0	0	0	0	1	0	0	0	1	1	0	1	0	0	0	0	0	0
POPTR_0002s01110	scaffold_2	600116-600196	600375-600443	600277-600443	0	0	0	0	0	0	0	0	0	0	0	0	0	0	0	0	0	0	0	1
POPTR_0017s04630	scaffold_17	3543399-3543523	3541155-3541466	3541155-3541810	1	0	0	0	1	0	0	0	0	0	1	1	0	1	1	1	0	1	0	0
POPTR_0016s02310	scaffold_16	1120266-1120376	1120643-1120763	1120666-1120763	0	0	0	0	0	0	0	0	0	0	0	0	0	0	0	0	0	1	0	0
POPTR_0013s09060	scaffold_13	8610732-8610824	8612104-8612193	8612097-8612193	0	0	0	0	0	0	0	0	0	0	0	0	1	0	0	0	0	0	0	0
POPTR_0003s15750	scaffold_3	15471243-15471319	15471531-15471637	15471604-15471637	0	0	0	0	0	0	0	0	0	0	0	0	0	0	0	0	1	0	1	0
POPTR_0006s01680	scaffold_6	1027840-1029034	1026727-1027128	1026727-1027398	1	0	1	1	1	1	1	1	1	0	0	0	1	1	1	1	1	1	1	0
POPTR_0006s11660	scaffold_6	8883782-8885677	8882468-8882992	8882468-8882986	0	0	0	0	0	0	0	0	0	0	0	0	0	0	0	0	0	0	0	1
POPTR_0014s09010	scaffold_14	6664745-6665496	6666207-6666648	6666242-6666648	0	0	0	0	0	0	0	0	0	0	0	0	0	0	0	0	0	0	1	0
POPTR_0010s21070	scaffold_10	18492662-18492739	18491258-18491422	18491258-18491958	0	0	0	0	0	0	0	0	0	0	0	1	1	0	0	0	0	0	0	0
POPTR_0005s14090	scaffold_5	11162454-11162563	11162266-11162364	11162266-11162333	0	0	0	0	0	0	0	0	0	0	1	1	0	1	0	0	0	1	0	0
POPTR_0007s00450	scaffold_7	166447-166596	165273-165917	165273-165914	1	1	1	1	1	1	1	1	1	1	1	1	1	1	1	1	1	1	1	1
POPTR_0016s14780	scaffold_16	13917591-13917594	13918306-13918518	13918310-13918518	0	0	1	0	0	0	1	0	1	1	1	0	1	0	0	0	0	0	0	0
POPTR_0001s18210	scaffold_1	15288441-15288496	15289388-15289429	15288783-15289429	0	0	0	0	0	0	0	0	0	0	0	0	0	0	0	0	0	0	0	1
POPTR_0006s02790	scaffold_6	1761826-1761883	1762063-1762158	1762067-1762158	0	0	0	0	0	0	0	0	0	0	0	0	0	1	0	0	0	0	0	0
POPTR_0005s22610	scaffold_5	21518327-21518466	21518971-21519076	21518958-21519076	0	0	1	1	0	1	0	0	1	0	1	1	1	1	0	1	0	0	0	0
POPTR_0012s07650	scaffold_12	8560114-8560277	8560567-8560802	8560570-8560802	1	0	1	1	1	1	0	1	1	0	0	1	0	1	0	0	0	0	0	0
POPTR_0012s08140	scaffold_12	9192749-9193897	9195064-9195619	9195359-9195619	0	0	0	0	0	0	0	0	0	0	0	0	0	0	0	0	1	0	0	0
POPTR_0009s03530	scaffold_9	4154499-4154537	4154653-4154724	4154620-4154724	0	0	0	0	0	0	0	0	0	0	0	0	0	0	0	0	1	0	0	0
POPTR_0015s12430	scaffold_15	12681590-12681760	12681372-12681476	12681372-12681480	0	0	0	0	0	0	0	0	0	0	0	0	0	0	1	0	0	0	0	0
POPTR_0002s21650	scaffold_2	18193512-18193712	18193037-18193369	18193037-18193348	0	0	0	0	0	0	0	0	0	0	0	0	1	0	0	0	0	0	0	0
POPTR_0008s04930	scaffold_8	2857570-2857738	2857001-2857066	2857001-2857086	1	0	0	0	0	0	0	0	0	0	0	0	0	1	0	0	0	0	0	0
POPTR_0010s24490	scaffold_10	20691511-20692284	20692421-20692515	20692416-20692515	0	0	0	0	0	0	0	0	0	0	0	0	0	0	0	0	1	0	1	0
POPTR_0017s01480	scaffold_17	1016752-1017004	1017886-1017926	1017462-1017926	0	0	0	1	0	0	0	0	0	0	0	0	0	0	0	0	0	0	0	0
POPTR_0003s19220	scaffold_3	18012652-18012803	18012159-18012533	18012159-18012492	1	0	0	0	0	0	0	0	0	0	0	0	0	0	0	0	1	1	1	0
POPTR_0012s06200	scaffold_12	6228207-6228392	6227714-6227784	6227714-6227806	0	0	0	0	0	0	0	0	0	0	0	0	0	0	0	0	0	1	0	0
POPTR_0323s00210	scaffold_323	8263-8357	7145-7280	7145-7250	0	0	0	0	0	0	0	0	0	0	0	1	0	1	1	0	0	0	0	0
POPTR_0016s04130	scaffold_16	2349923-2349969	2350128-2350205	2350074-2350205	0	0	0	0	0	0	0	0	0	0	0	0	0	0	0	0	0	0	1	0
POPTR_0008s03070	scaffold_8	1613750-1613943	1614770-1614831	1614773-1614831	1	1	1	1	1	1	1	1	1	1	1	1	1	1	1	1	0	1	1	1
POPTR_0009s07770	scaffold_9	7224096-7224227	7224302-7224776	7224309-7224776	0	0	0	0	0	0	0	0	0	0	0	0	0	1	0	0	0	0	0	0
POPTR_0013s06400	scaffold_13	4977485-4977626	4975524-4975915	4975524-4975964	1	0	1	1	1	1	1	1	0	1	0	1	0	0	0	0	0	0	0	0
POPTR_0008s07800	scaffold_8	4804267-4804413	4804017-4804099	4804017-4804095	0	0	0	0	0	0	0	0	0	0	0	0	0	0	0	0	0	1	0	0
POPTR_0006s13860	scaffold_6	11045560-11045673	11046059-11046657	11046107-11046657	0	0	0	1	0	0	1	1	0	0	0	1	0	0	0	1	1	0	0	0
POPTR_0001s21910	scaffold_1	20401091-20401190	20400887-20401007	20400887-20400999	0	0	0	0	0	0	0	0	0	0	0	0	0	0	1	0	0	0	0	0
POPTR_0008s00370	scaffold_8	137343-137520	137649-138231	137654-138231	0	0	0	0	0	0	0	0	0	0	0	0	0	0	0	0	0	0	1	0
POPTR_0013s12240	scaffold_13	12858638-12858795	12858886-12859665	12858889-12859665	0	0	0	0	0	0	0	0	0	0	0	0	1	0	1	0	1	1	1	1
POPTR_0003s06780	scaffold_3	8310928-8311051	8309537-8310249	8309537-8310597	0	0	0	0	0	0	0	0	0	0	0	0	0	0	0	0	0	0	1	0
POPTR_0018s00420	scaffold_18	324098-324161	323844-323928	323844-323915	1	1	1	1	1	1	1	1	1	0	1	1	1	1	1	0	1	1	0	0
POPTR_0001s46400	scaffold_1	46789632-46789726	46789188-46789317	46789188-46789294	0	0	0	0	0	0	0	0	0	0	0	0	0	0	0	0	0	1	0	0
POPTR_0009s07980	scaffold_9	7387486-7387705	7387803-7387849	7387806-7387849	0	0	0	0	0	0	1	0	0	0	0	0	0	0	0	0	0	0	0	0
POPTR_0008s04680	scaffold_8	2684288-2684370	2685085-2685427	2684476-2685427	0	0	0	0	0	1	0	0	0	0	0	0	0	0	0	0	0	0	0	0
POPTR_0013s01090	scaffold_13	599472-599519	599614-599700	599598-599700	0	0	0	0	0	0	0	0	0	0	0	0	0	0	0	0	0	0	1	0
POPTR_0005s17970	scaffold_5	15838257-15838682	15837040-15838111	15837040-15838184	0	0	0	0	0	0	0	1	0	0	0	0	0	0	0	0	0	0	0	0
POPTR_0018s04700	scaffold_18	3983323-3983398	3982904-3983070	3982904-3983067	0	1	0	0	0	0	0	0	0	0	0	1	0	0	0	0	0	0	1	0
POPTR_0003s08280	scaffold_3	9686608-9686692	9686433-9686524	9686433-9686499	0	0	0	0	0	0	0	0	0	0	0	0	0	0	0	0	0	0	1	0
POPTR_0005s24900	scaffold_5	23320179-23320276	23320478-23320732	23320467-23320732	0	0	0	0	0	0	1	0	0	0	0	1	0	1	0	1	0	0	1	0
POPTR_0012s06780	scaffold_12	7261716-7262082	7261112-7261188	7261112-7261185	0	0	0	0	0	0	0	0	0	0	0	0	0	0	0	0	0	0	0	1
POPTR_0002s11150	scaffold_2	8187916-8188021	8185898-8185957	8185898-8186629	0	0	1	0	0	0	0	0	0	0	0	0	0	0	0	0	0	0	0	0
POPTR_0006s12240	scaffold_6	9400376-9400435	9399832-9399921	9399832-9399927	1	0	1	0	1	1	1	1	0	0	1	1	1	1	1	0	0	1	1	1
POPTR_0001s35190	scaffold_1	33486508-33486718	33486287-33486425	33486287-33486422	0	0	1	1	0	0	0	0	0	0	0	0	0	0	0	0	0	0	0	0
POPTR_0010s22750	scaffold_10	19551569-19551720	19546774-19550076	19546774-19550084	0	0	0	0	0	0	0	0	0	0	1	0	0	0	0	0	0	0	0	0
POPTR_0010s11630	scaffold_10	11815432-11815571	11813681-11814276	11813681-11814322	0	0	0	0	0	0	0	0	1	0	0	0	0	0	0	0	0	0	0	0
POPTR_0006s01330	scaffold_6	773992-774431	771374-772039	771374-772530	0	0	0	0	0	0	0	0	0	0	0	0	0	0	1	0	0	0	1	0
POPTR_0011s04420	scaffold_11	4408018-4408292	4408651-4408766	4408595-4408766	0	0	0	0	0	1	1	0	0	1	0	0	1	0	0	1	1	1	0	0
POPTR_0001s29480	scaffold_1	28149750-28149916	28150406-28150583	28150409-28150583	0	0	0	0	0	0	0	0	0	0	0	0	0	1	0	1	1	0	0	0
POPTR_0009s01230	scaffold_9	1443811-1443876	1444720-1444813	1443968-1444813	0	0	0	0	0	0	0	0	0	0	0	0	0	0	0	0	0	1	0	0
POPTR_0012s05140	scaffold_12	4641896-4642033	4643197-4643431	4643377-4643431	0	0	0	0	0	0	0	0	0	0	0	0	0	1	0	0	0	0	0	0
POPTR_0003s17670	scaffold_3	16972960-16973047	16973197-16973278	16973185-16973278	0	0	0	0	0	0	0	0	0	0	0	0	0	0	0	0	0	0	0	1
POPTR_0001s14560	scaffold_1	11416704-11416795	11416938-11417009	11416933-11417009	0	0	0	0	0	0	0	0	0	0	1	1	0	0	0	0	0	0	0	0
POPTR_0008s06540	scaffold_8	3895291-3895376	3894094-3894539	3894094-3895190	0	0	1	0	0	0	0	0	0	0	0	0	0	0	0	0	0	0	0	0
POPTR_0001s08090	scaffold_1	6160881-6161057	6161353-6161457	6161400-6161457	1	0	1	1	1	1	0	1	0	0	0	0	0	1	0	1	0	0	0	0
POPTR_0007s02860	scaffold_7	1671653-1671852	1673731-1673767	1672847-1673767	0	0	0	0	0	0	0	0	0	0	0	0	0	0	0	0	0	0	1	0
POPTR_0009s15490	scaffold_9	11970590-11970756	11970859-11970964	11970867-11970964	0	0	0	0	0	0	0	0	0	0	0	0	0	0	0	0	0	1	1	0
POPTR_0018s11750	scaffold_18	12399921-12399989	12400093-12400195	12400084-12400195	0	0	0	0	0	0	1	0	0	0	0	0	0	0	1	0	0	0	0	0
POPTR_0006s00350	scaffold_6	137927-138286	137519-137638	137519-137641	0	0	0	0	0	0	0	0	0	0	0	0	0	0	0	0	0	0	0	1
POPTR_0012s07890	scaffold_12	8852118-8852302	8851242-8851338	8851242-8852021	1	0	1	0	0	0	0	0	0	0	0	0	0	0	0	0	1	1	0	0
POPTR_0012s03600	scaffold_12	2834326-2834575	2834723-2835013	2834687-2835013	0	0	0	0	0	1	0	0	0	0	0	0	1	0	0	0	0	0	0	0
POPTR_0016s15030	scaffold_16	14077777-14077812	14077923-14077997	14077887-14077997	0	0	1	0	1	0	0	0	0	0	1	0	0	1	0	0	0	0	1	1
POPTR_0015s08660	scaffold_15	9972573-9972923	9973453-9973932	9973463-9973932	1	0	1	0	1	0	0	0	1	0	0	0	1	1	1	1	1	0	0	1
POPTR_0006s07620	scaffold_6	5541909-5542273	5540243-5540760	5540243-5540698	1	1	1	1	1	0	1	1	1	0	1	1	1	1	1	1	0	1	1	0
POPTR_0008s02250	scaffold_8	1078295-1078534	1078903-1079035	1078913-1079035	0	0	0	0	0	0	0	0	0	0	0	0	1	0	0	0	0	0	0	0
POPTR_0008s19910	scaffold_8	13755513-13755731	13756710-13757324	13756703-13757324	0	1	1	1	1	0	0	1	0	0	0	1	1	1	0	0	0	1	1	0
POPTR_0014s10120	scaffold_14	7586687-7586817	7586966-7587044	7586976-7587044	0	0	0	0	0	0	0	0	0	0	1	0	0	0	0	0	0	0	0	0
POPTR_0007s10700	scaffold_7	10745527-10745645	10745365-10745428	10745365-10745446	0	0	0	0	0	0	0	0	0	0	0	0	0	0	0	0	1	0	0	0
POPTR_0010s19570	scaffold_10	17462481-17462624	17463307-17463931	17462979-17463931	0	0	1	0	0	0	0	0	0	0	0	0	0	0	0	0	0	0	0	0
POPTR_0006s04950	scaffold_6	3454715-3456907	3458136-3458262	3458169-3458262	0	0	0	0	0	0	0	1	1	0	1	1	0	0	0	1	0	0	0	0
POPTR_0001s26090	scaffold_1	25183364-25183446	25183970-25184029	25183600-25184029	0	0	0	0	0	0	0	0	0	0	0	0	1	0	0	0	1	0	0	0
POPTR_0016s14600	scaffold_16	13777604-13777725	13778936-13779673	13778130-13779673	0	0	0	0	0	0	1	0	0	0	0	0	0	0	0	0	0	1	0	0
POPTR_0002s03980	scaffold_2	2495824-2495884	2495259-2495677	2495259-2495670	0	0	0	0	0	0	0	0	0	0	0	0	0	0	0	0	0	0	0	1
POPTR_0019s04840	scaffold_19	5070927-5071073	5071259-5071369	5071263-5071369	0	0	0	0	0	0	0	0	0	0	0	0	0	0	0	0	0	0	1	0
POPTR_0018s12220	scaffold_18	12761392-12761555	12761146-12761293	12761146-12761296	0	0	0	0	0	0	0	0	0	0	0	0	0	0	0	0	0	0	0	1
POPTR_0005s26870	scaffold_5	24726810-24726873	24727364-24727499	24726940-24727499	0	0	1	0	0	1	0	1	0	0	0	0	0	0	0	0	0	0	1	0
POPTR_0015s00690	scaffold_15	410792-410875	410988-411030	410994-411030	0	0	0	0	0	0	0	0	0	0	0	0	1	0	0	0	0	0	0	0
POPTR_0004s16970	scaffold_4	17341829-17342015	17342728-17342821	17342487-17342821	0	0	0	0	0	0	0	0	0	0	0	0	0	0	0	0	1	0	0	0
POPTR_0009s02220	scaffold_9	2950354-2950469	2950969-2951116	2950977-2951116	0	0	0	0	0	0	0	0	0	0	0	0	0	1	0	0	0	0	0	0
POPTR_0002s18800	scaffold_2	14682840-14683014	14682626-14682696	14682626-14682730	0	0	0	0	0	0	0	0	0	0	0	1	0	0	0	1	0	0	0	0
POPTR_0003s15500	scaffold_3	15251446-15251651	15251199-15251336	15251199-15251303	0	0	0	1	0	0	0	0	0	0	0	0	0	0	0	0	0	0	0	0
POPTR_0008s00680	scaffold_8	311597-311764	311869-312098	311844-312098	0	0	0	0	0	0	0	0	0	0	0	0	0	1	0	0	0	0	0	0
POPTR_0012s12910	scaffold_12	13276500-13276659	13275646-13275798	13275646-13276124	0	0	0	0	0	0	0	0	0	0	0	0	0	0	0	0	1	0	0	0
POPTR_0001s43110	scaffold_1	43183515-43183594	43184430-43184559	43184040-43184559	0	0	0	0	1	0	0	0	0	0	0	0	0	0	0	0	0	0	0	0
POPTR_0005s00200	scaffold_5	3228-3502	2390-2790	2390-2787	0	0	0	1	0	0	0	0	0	0	0	0	0	0	1	1	1	1	1	0
POPTR_0003s08220	scaffold_3	9632596-9632640	9632301-9632438	9632301-9632500	0	0	0	0	0	1	0	0	0	0	0	0	0	0	0	0	0	0	0	0
POPTR_0005s21720	scaffold_5	20830121-20830610	20831441-20831838	20831494-20831838	0	0	0	0	0	0	0	0	0	0	0	0	0	0	0	0	0	0	1	0
POPTR_0001s03460	scaffold_1	2800323-2800375	2801158-2801212	2801173-2801212	0	0	0	0	0	0	0	0	0	0	0	0	0	1	0	0	0	0	0	0
POPTR_0004s05350	scaffold_4	4083563-4083785	4083878-4084096	4083920-4084096	0	0	0	0	0	0	0	0	0	0	0	0	0	0	1	0	0	0	0	0
POPTR_0006s18410	scaffold_6	16823770-16823888	16823011-16823143	16823011-16823154	0	0	0	0	0	0	0	0	0	0	0	0	0	0	0	0	1	0	0	0
POPTR_0014s04280	scaffold_14	3350530-3350581	3349771-3350008	3349771-3350241	0	0	1	1	0	0	1	0	1	1	1	1	1	1	1	1	1	1	0	0
POPTR_0012s03310	scaffold_12	2626384-2626650	2626757-2626927	2626754-2626927	0	0	0	0	0	0	0	0	0	0	0	0	0	0	0	0	0	0	0	1
POPTR_0004s22080	scaffold_4	21009486-21009525	21009978-21010079	21009719-21010079	0	0	0	0	0	0	0	0	0	0	0	0	1	0	0	0	0	0	0	0
POPTR_0005s05280	scaffold_5	3495687-3495872	3495390-3495590	3495390-3495582	0	0	0	0	0	0	0	0	0	0	0	0	0	0	0	0	0	1	0	0
POPTR_0006s13390	scaffold_6	10604967-10605070	10602899-10604814	10602899-10604781	0	0	0	1	0	0	0	0	0	0	0	0	0	0	1	0	0	0	0	1
POPTR_0009s14500	scaffold_9	11359052-11359246	11358517-11358609	11358517-11358792	0	0	0	0	0	0	0	0	0	0	0	0	0	1	0	0	0	0	0	0
POPTR_0005s25320	scaffold_5	23622979-23623098	23622733-23622869	23622733-23622857	0	0	0	0	0	0	0	0	1	0	0	0	0	0	0	0	0	0	0	0
POPTR_0017s05620	scaffold_17	4408155-4408204	4407959-4408025	4407959-4408046	0	0	0	0	1	0	0	0	0	0	0	0	0	0	0	0	0	0	0	0
POPTR_0003s02400	scaffold_3	2489635-2489744	2489879-2490050	2489919-2490050	0	0	1	1	0	0	0	1	0	1	0	0	1	0	0	1	1	1	1	1
POPTR_0006s19720	scaffold_6	18755672-18755737	18755892-18756901	18755879-18756901	1	0	0	0	0	0	0	0	0	0	0	0	1	1	0	0	0	1	0	0
POPTR_0015s04650	scaffold_15	4867134-4867209	4867623-4867763	4867402-4867763	0	0	0	0	1	0	0	0	0	0	0	0	0	0	0	0	0	0	0	0
POPTR_0013s00250	scaffold_13	37921-37969	38266-38369	38250-38369	0	0	1	1	1	1	1	1	0	0	0	1	1	1	1	1	1	1	0	1
POPTR_0014s08800	scaffold_14	6512225-6512317	6512433-6512514	6512424-6512514	0	0	1	0	1	1	0	1	0	1	1	1	0	0	1	1	0	0	0	1
POPTR_0006s12730	scaffold_6	9878882-9879161	9879678-9879797	9879687-9879797	0	0	0	0	0	0	1	0	0	0	0	1	0	0	0	0	1	0	0	1
POPTR_0001s04590	scaffold_1	3577834-3578311	3577649-3577741	3577649-3577693	0	0	0	0	0	0	0	0	0	0	0	0	0	0	0	0	0	0	1	0
POPTR_0001s30400	scaffold_1	28875588-28875685	28874125-28874220	28874125-28874263	1	0	1	0	0	1	0	1	0	1	0	0	1	1	1	1	1	0	1	1
POPTR_0015s07520	scaffold_15	8811835-8811924	8811666-8811754	8811666-8811745	0	0	0	0	1	0	0	0	0	0	0	0	0	0	0	0	0	0	1	0
POPTR_0008s04710	scaffold_8	2706983-2707023	2706791-2706871	2706791-2706858	1	0	0	0	0	0	0	0	0	0	0	0	0	0	0	0	0	0	0	0
POPTR_0009s07980	scaffold_9	7389977-7390103	7390814-7390920	7390820-7390920	1	0	1	1	0	0	0	0	0	0	0	1	0	0	0	1	0	1	0	0
POPTR_0002s24490	scaffold_2	21847124-21847261	21846871-21846987	21846871-21846990	0	0	0	0	0	0	0	0	0	0	0	0	0	1	0	0	0	0	0	0
POPTR_0001s35830	scaffold_1	34188911-34189012	34190054-34190332	34190079-34190332	0	0	0	0	0	0	0	0	0	0	0	0	0	0	0	0	0	0	1	0
POPTR_0001s30010	scaffold_1	28590392-28590464	28590701-28590961	28590554-28590961	0	0	0	0	0	0	1	0	0	0	0	0	0	1	0	0	0	0	0	0
POPTR_0014s09550	scaffold_14	7106836-7109846	7111339-7111895	7110309-7111895	0	0	0	1	0	0	1	0	0	1	0	1	1	1	0	0	0	1	0	0
POPTR_0010s12020	scaffold_10	12132206-12132286	12131044-12131211	12131044-12131194	0	0	0	0	0	0	0	0	1	0	0	0	0	0	0	0	0	0	0	0
POPTR_0006s02150	scaffold_6	1408628-1408777	1404639-1406834	1404639-1406837	0	0	0	0	0	0	0	0	0	0	0	1	0	1	0	0	0	1	0	0
POPTR_0001s37550	scaffold_1	36512909-36512989	36514524-36515462	36514533-36515462	0	0	0	0	0	0	0	0	0	0	0	1	0	0	0	0	0	0	0	0
POPTR_0012s00770	scaffold_12	435881-435989	435644-435769	435644-435698	0	0	0	0	0	0	0	0	0	0	0	0	0	0	0	0	1	0	0	0
POPTR_0005s19020	scaffold_5	17607199-17608791	17608903-17609136	17609023-17609136	0	0	0	0	0	0	0	0	0	0	1	0	0	0	0	0	0	0	0	0
POPTR_0010s17150	scaffold_10	15869698-15869834	15869929-15870072	15869933-15870072	0	0	0	0	0	0	0	0	0	0	1	0	0	0	1	1	0	0	1	1
POPTR_0337s00210	scaffold_337	9343-9441	9625-9768	9613-9768	0	0	0	0	0	0	0	0	0	0	0	0	0	0	0	0	0	0	1	0
POPTR_0010s19500	scaffold_10	17385581-17385708	17385812-17386037	17385915-17386037	0	0	0	0	0	0	0	0	0	0	0	0	0	0	0	0	0	0	1	0
POPTR_0008s04660	scaffold_8	2672141-2672248	2671887-2671967	2671887-2672069	0	0	1	0	0	0	0	0	0	0	0	0	0	0	0	0	0	0	0	0
POPTR_0003s13790	scaffold_3	14072929-14073026	14073882-14074068	14073874-14074068	0	0	0	0	0	0	0	0	0	0	0	1	0	0	0	0	0	1	1	1
POPTR_0002s03100	scaffold_2	1927643-1927734	1927471-1927554	1927471-1927549	0	0	0	0	0	0	0	0	0	0	0	0	0	0	0	0	0	0	0	1
POPTR_0008s04330	scaffold_8	2422839-2422917	2423578-2423811	2423569-2423811	0	0	0	0	0	0	0	0	0	0	0	0	0	0	0	0	0	1	0	0
POPTR_0008s23260	scaffold_8	18626894-18627099	18625906-18626706	18625906-18626697	1	0	0	0	0	0	0	0	0	0	0	0	0	0	0	0	0	0	0	1
POPTR_0016s00310	scaffold_16	47664-47706	47478-47535	47478-47526	1	1	1	1	1	1	1	1	1	1	1	1	1	1	1	1	1	1	1	1
POPTR_0015s02100	scaffold_15	1440377-1440501	1440994-1441308	1440726-1441308	0	0	0	0	0	0	0	0	0	0	0	0	0	0	0	0	1	0	0	0
POPTR_0006s26370	scaffold_6	24592726-24592813	24594764-24594959	24594590-24594959	0	0	0	0	0	0	0	0	0	0	0	0	0	0	1	0	1	1	0	1
POPTR_0001s21500	scaffold_1	19982424-19982497	19982258-19982305	19982258-19982336	0	0	0	0	0	0	0	0	0	0	0	0	0	0	1	0	0	1	0	0
POPTR_0012s08040	scaffold_12	9049674-9049848	9049214-9049348	9049214-9049304	0	0	0	0	0	0	0	0	0	0	0	0	0	0	0	0	0	0	0	1
POPTR_0004s01690	scaffold_4	1017338-1017468	1017158-1017254	1017158-1017243	0	0	0	0	0	0	0	0	0	0	0	0	0	0	0	0	0	0	1	0
POPTR_0008s19970	scaffold_8	13793035-13793524	13792061-13792558	13792061-13792544	1	1	1	0	1	1	0	1	1	1	1	1	1	1	1	1	1	1	1	0
POPTR_0001s06550	scaffold_1	5039553-5039650	5039742-5039811	5039765-5039811	0	0	0	0	0	0	1	0	0	0	0	0	0	1	0	0	0	0	0	0
POPTR_0002s15920	scaffold_2	11863251-11863670	11861369-11861416	11861369-11861410	1	0	1	1	0	1	1	1	1	1	1	0	0	0	0	0	0	1	0	0
POPTR_0018s05850	scaffold_18	5474384-5474515	5473980-5474227	5473980-5474266	0	0	0	0	0	0	0	0	0	0	0	0	0	0	1	0	1	0	0	0
POPTR_0009s12270	scaffold_9	10046491-10046555	10046917-10047380	10046920-10047380	0	0	0	0	0	0	0	0	0	0	0	0	0	0	0	0	0	0	0	1
POPTR_0014s08110	scaffold_14	6017179-6017213	6018202-6018364	6018208-6018364	0	0	0	0	0	0	0	0	0	0	0	0	0	0	0	0	0	0	1	0
POPTR_0008s20530	scaffold_8	14277069-14277229	14275385-14276230	14275385-14276227	1	1	1	1	1	1	1	1	1	1	1	1	1	1	1	1	1	1	1	1
POPTR_0002s02450	scaffold_2	1385223-1385273	1384844-1385017	1384844-1385012	0	0	0	0	0	0	0	0	0	0	0	0	0	1	0	0	1	1	0	0
POPTR_0017s13600	scaffold_17	13716553-13716643	13716752-13716880	13716741-13716880	1	0	1	1	0	1	0	0	1	0	1	0	1	0	1	0	0	1	1	1
POPTR_0007s11330	scaffold_7	11706240-11706454	11706050-11706134	11706050-11706093	0	0	1	0	0	0	0	0	0	0	0	0	0	0	0	0	0	0	0	0
POPTR_0001s07880	scaffold_1	5965922-5966019	5965371-5965746	5965371-5965749	0	1	0	0	0	0	0	0	0	0	0	0	0	0	0	0	0	0	1	0
POPTR_0014s10300	scaffold_14	7737665-7737710	7737804-7737886	7737808-7737886	0	0	0	0	0	0	0	0	0	0	1	0	0	0	0	0	1	0	0	0
POPTR_0003s20990	scaffold_3	19329313-19329417	19329541-19329669	19329551-19329669	0	0	0	0	0	0	0	0	0	0	0	0	1	0	0	0	0	1	0	0
POPTR_0016s12390	scaffold_16	11736805-11736867	11736955-11737062	11736959-11737062	0	0	0	0	0	0	0	0	0	0	0	0	0	0	1	0	0	0	0	0
POPTR_0009s11170	scaffold_9	9373834-9374167	9376014-9376629	9374611-9376629	0	0	0	0	0	0	0	0	0	0	0	0	0	1	0	0	0	0	0	0
POPTR_0009s13950	scaffold_9	11033585-11033821	11034573-11035080	11034293-11035080	0	0	0	0	0	0	0	0	1	0	0	0	0	0	0	0	0	0	0	0
POPTR_0002s08980	scaffold_2	6352237-6352324	6351067-6351219	6351067-6351124	1	0	0	0	0	0	0	0	0	0	1	1	1	0	0	0	0	0	0	0
POPTR_0019s10160	scaffold_19	11738826-11739116	11737801-11738216	11737801-11738525	0	1	0	0	0	0	0	0	0	0	0	0	0	0	0	0	0	1	0	0
POPTR_0018s08990	scaffold_18	9882860-9882967	9883624-9883738	9883629-9883738	0	0	1	1	1	1	0	1	1	0	1	1	1	1	1	1	1	1	1	1
POPTR_0011s12610	scaffold_11	15310507-15310617	15310716-15310778	15310726-15310778	0	0	0	0	0	0	0	0	0	0	0	0	0	0	0	0	0	0	0	1
POPTR_0004s16510	scaffold_4	16962205-16962413	16961950-16962088	16961950-16962077	1	1	1	1	1	0	1	1	1	0	1	1	0	1	1	1	0	1	1	0
POPTR_0007s06160	scaffold_7	4304441-4304564	4302260-4302530	4302260-4302519	0	0	0	0	0	0	0	0	0	0	0	0	0	0	0	0	1	0	1	0
POPTR_0014s11180	scaffold_14	8313859-8313961	8314636-8314793	8314274-8314793	0	0	0	0	0	0	0	0	0	0	0	1	0	0	0	0	1	0	0	0
POPTR_0011s15220	scaffold_11	17335736-17335793	17336119-17336402	17336125-17336402	0	0	0	0	0	0	0	0	0	0	0	0	0	0	0	0	0	0	1	1
POPTR_0018s10160	scaffold_18	11148048-11148122	11147624-11147884	11147624-11147823	0	0	0	0	0	0	0	0	0	0	1	0	0	0	0	0	0	0	1	0
POPTR_0016s15080	scaffold_16	14118865-14119084	14118448-14118683	14118448-14118678	0	0	0	0	0	0	0	0	0	0	0	0	0	0	0	0	0	0	1	0
POPTR_0010s22740	scaffold_10	19541674-19541737	19541817-19541876	19541803-19541876	0	0	0	0	0	0	0	0	0	0	0	0	0	0	0	0	0	1	0	0
POPTR_0010s16640	scaffold_10	15534036-15534078	15532705-15533361	15532705-15533356	0	0	0	0	1	0	0	0	0	0	0	0	0	0	0	0	0	0	0	0
POPTR_0006s06980	scaffold_6	5026317-5026345	5025656-5025725	5025656-5025715	0	0	0	0	0	0	0	0	0	0	0	0	0	0	0	0	0	1	0	0
POPTR_0006s04790	scaffold_6	3334595-3334677	3334235-3334475	3334235-3334521	0	0	0	0	1	0	1	0	0	0	0	0	0	0	0	0	0	0	0	0
POPTR_0017s00420	scaffold_17	138361-138462	138581-138705	138549-138705	1	1	1	1	1	1	1	1	1	1	1	1	1	1	1	1	1	1	1	1
POPTR_0010s12210	scaffold_10	12275498-12275657	12274442-12274606	12274442-12275258	0	0	1	1	1	1	1	1	0	0	1	1	1	1	1	1	0	0	1	1
POPTR_0008s07070	scaffold_8	4285471-4285598	4286155-4286253	4285778-4286253	1	1	1	0	1	1	1	1	1	0	1	1	0	1	0	1	0	1	0	1
POPTR_0006s25970	scaffold_6	24266201-24266311	24265896-24266072	24265896-24266058	0	0	0	0	0	0	0	0	0	0	0	0	0	0	0	0	0	0	0	1
POPTR_0015s03440	scaffold_15	2998611-2998800	2998927-2999052	2998886-2999052	0	0	0	0	1	0	0	0	0	0	0	1	0	1	0	0	1	0	0	1
POPTR_0006s26710	scaffold_6	24836665-24836714	24837225-24837404	24837199-24837404	0	0	0	0	0	0	0	0	0	0	0	0	0	0	1	1	1	1	0	0
POPTR_0025s00590	scaffold_25	288305-288367	288458-288532	288480-288532	0	0	0	0	0	0	0	0	0	0	0	0	0	0	0	0	0	0	1	0
POPTR_0002s10990	scaffold_2	8016258-8016334	8015403-8015527	8015403-8015516	0	0	1	1	1	1	1	1	1	0	0	0	1	0	1	1	1	1	1	0
POPTR_0016s14090	scaffold_16	13328057-13328116	13328742-13329139	13328791-13329139	0	0	0	0	0	0	0	0	0	0	0	0	0	1	0	0	0	0	0	0
POPTR_0010s15610	scaffold_10	14771623-14771717	14772410-14773135	14772438-14773135	0	0	0	0	0	0	0	0	0	0	0	0	0	0	0	0	1	0	0	0
POPTR_0004s04970	scaffold_4	3726600-3727345	3725545-3725919	3725545-3726267	0	1	1	0	1	1	0	1	1	0	1	1	1	1	0	0	0	1	1	1
POPTR_0002s00490	scaffold_2	190900-190967	191114-191197	191098-191197	0	0	0	0	0	0	0	0	0	0	0	0	0	0	0	0	0	1	0	0
POPTR_0001s05590	scaffold_1	4316246-4316304	4317236-4317811	4316709-4317811	1	1	1	0	0	0	0	1	1	1	1	1	1	1	1	1	1	1	0	1
POPTR_0005s00750	scaffold_5	338985-339088	339313-339407	339299-339407	1	1	1	0	1	0	0	1	0	0	0	0	0	1	0	1	1	0	1	0
POPTR_0009s11800	scaffold_9	9723517-9723648	9723728-9723901	9723753-9723901	0	0	0	0	0	0	0	0	1	0	0	0	0	0	0	0	0	0	0	0
POPTR_0014s07830	scaffold_14	5841260-5841314	5840159-5840799	5840159-5840767	0	0	0	0	1	0	1	0	0	0	0	0	0	0	0	0	0	0	0	0
POPTR_0001s42730	scaffold_1	42761647-42761764	42760837-42761560	42760837-42761526	0	0	0	0	0	0	0	0	0	0	0	0	0	0	0	0	0	0	1	0
POPTR_0011s10870	scaffold_11	13422625-13422686	13421855-13421915	13421855-13421907	0	0	0	0	0	0	0	0	0	0	0	0	0	0	0	0	0	0	0	1
POPTR_0006s07290	scaffold_6	5239587-5239661	5240166-5240349	5240164-5240349	0	0	0	1	0	0	0	0	1	0	1	1	0	0	0	0	0	1	1	0
POPTR_0004s05830	scaffold_4	4570288-4570472	4570033-4570084	4570033-4570055	0	0	0	0	0	0	0	0	0	0	0	0	0	0	0	0	0	0	1	0
POPTR_0006s08640	scaffold_6	6334812-6334943	6333847-6334068	6333847-6334072	0	0	0	0	0	0	0	0	0	0	0	0	1	0	0	0	0	0	0	0
POPTR_0006s06570	scaffold_6	4770837-4770952	4771286-4771454	4771334-4771454	0	0	0	0	0	0	0	0	0	0	0	1	0	0	0	0	0	0	0	0
POPTR_0001s39240	scaffold_1	38454054-38454110	38453426-38453953	38453426-38453948	1	1	1	1	1	0	1	1	1	1	1	1	1	1	1	1	0	1	1	0
POPTR_0005s25210	scaffold_5	23516349-23516460	23515334-23515731	23515334-23516196	0	1	0	0	0	1	0	0	0	0	0	0	1	1	1	0	1	0	1	0
POPTR_0002s19380	scaffold_2	15345385-15345450	15345644-15345731	15345534-15345731	1	1	1	0	1	1	1	0	0	0	1	1	1	1	0	0	0	0	0	1
POPTR_0019s11000	scaffold_19	12435019-12435181	12433893-12433961	12433893-12433953	0	0	0	0	1	0	1	1	0	0	0	0	0	1	0	1	0	0	0	0
POPTR_0010s19860	scaffold_10	17646472-17646924	17647017-17647085	17647045-17647085	0	0	0	0	0	0	0	0	0	0	0	0	0	0	0	0	0	0	0	1
POPTR_0011s08980	scaffold_11	11020563-11021233	11019332-11020260	11019332-11020251	0	0	0	0	0	0	0	0	0	0	0	1	0	0	0	0	0	0	0	0
POPTR_0001s03460	scaffold_1	2795457-2795579	2796322-2796385	2796329-2796385	0	0	0	0	0	0	0	0	1	0	0	0	1	0	0	0	0	0	0	0
POPTR_0009s16030	scaffold_9	12275947-12276048	12276664-12276732	12276222-12276732	0	0	0	0	0	0	0	0	0	0	1	0	0	0	0	0	0	0	0	0
POPTR_0001s47010	scaffold_1	47344318-47344382	47342545-47342661	47342545-47342654	0	0	0	1	0	0	0	0	0	0	0	0	0	1	0	0	0	0	0	0
POPTR_0002s21860	scaffold_2	18557004-18557105	18557217-18557306	18557190-18557306	0	0	0	0	0	0	0	0	0	0	1	0	0	0	0	0	0	0	0	0
POPTR_0012s00420	scaffold_12	141547-141796	141891-141958	141897-141958	0	0	1	1	0	0	0	1	1	0	0	0	0	1	0	0	0	0	0	0
POPTR_0002s25690	scaffold_2	22759236-22759466	22759819-22759982	22759816-22759982	0	0	0	0	0	0	0	0	0	0	0	0	0	0	0	0	0	1	0	0
POPTR_0019s13380	scaffold_19	14294099-14294196	14292565-14293322	14292565-14293375	0	0	1	0	0	0	0	0	0	0	0	1	0	1	0	0	0	0	0	0
POPTR_0002s07240	scaffold_2	4946223-4946424	4946059-4946138	4946059-4946167	0	0	0	0	0	0	0	0	0	0	0	0	0	0	0	0	0	0	0	1
POPTR_0006s02820	scaffold_6	1779074-1779127	1778261-1778362	1778261-1778950	0	0	1	1	0	0	0	0	0	0	0	0	0	0	0	0	0	0	1	0
POPTR_0015s07430	scaffold_15	8634800-8634886	8633730-8633836	8633730-8634418	0	0	0	0	0	0	0	0	0	0	0	0	0	0	0	0	0	0	1	0
POPTR_0015s13280	scaffold_15	13305697-13305910	13304667-13304853	13304667-13304785	0	0	1	0	0	0	0	0	0	0	0	0	0	0	0	0	0	0	0	0
POPTR_0003s12350	scaffold_3	12951893-12952719	12953262-12953381	12953259-12953381	1	1	1	1	1	1	1	1	1	1	1	1	1	1	1	1	1	1	1	1
POPTR_0003s04670	scaffold_3	5611848-5611997	5612354-5612483	5612329-5612483	1	0	1	1	1	0	0	1	0	1	1	0	0	0	0	0	0	0	0	0
POPTR_0007s01450	scaffold_7	816722-817046	817736-818128	817728-818128	0	0	0	0	0	0	0	0	0	0	0	0	0	1	0	0	0	0	0	1
POPTR_0002s00400	scaffold_2	117501-117582	117345-117414	117345-117406	0	0	0	0	0	0	0	0	0	0	0	0	0	0	0	0	0	1	0	0
POPTR_0016s12770	scaffold_16	12148410-12149085	12148158-12148328	12148158-12148273	0	0	0	0	0	0	0	0	0	0	0	0	0	1	0	0	0	0	0	0
POPTR_0018s09350	scaffold_18	10223236-10223305	10224347-10224854	10223389-10224854	0	1	0	0	0	0	0	0	0	0	1	0	0	0	0	0	0	1	1	0
POPTR_0018s11250	scaffold_18	12054767-12055067	12052731-12054114	12052731-12054110	0	0	1	0	0	0	0	0	0	0	0	0	0	0	0	0	0	0	0	0
POPTR_0003s00890	scaffold_3	728615-728765	729568-729603	728898-729603	0	1	0	1	1	0	0	0	1	0	1	1	0	1	0	1	1	1	1	1
POPTR_0001s24720	scaffold_1	23964616-23964720	23965324-23965649	23965020-23965649	0	0	0	0	0	0	0	0	1	0	0	0	0	0	0	0	0	0	0	0
POPTR_0012s11830	scaffold_12	12205497-12205707	12204987-12205330	12204987-12205327	1	1	1	1	1	1	1	1	1	1	1	1	1	1	1	1	1	1	1	1
POPTR_0011s09880	scaffold_11	12325580-12325652	12326186-12326277	12326183-12326277	1	1	1	1	1	1	1	1	1	1	1	1	1	1	1	1	1	1	1	1
POPTR_0007s10620	scaffold_7	10656422-10656615	10655812-10656171	10655812-10656164	0	0	0	0	0	0	0	0	0	0	0	1	0	0	0	0	0	0	0	0
POPTR_0019s14180	scaffold_19	14933813-14935058	14935172-14935318	14935163-14935318	0	0	0	0	0	0	0	0	0	0	0	0	0	0	0	0	0	1	0	0
POPTR_0015s13320	scaffold_15	13323915-13324503	13323016-13323179	13323016-13323516	0	0	0	0	0	0	0	0	0	0	0	0	0	0	0	0	0	0	1	0
POPTR_0018s04850	scaffold_18	4232524-4232595	4231531-4231650	4231531-4232239	0	0	0	0	0	0	0	0	0	0	0	0	1	0	1	1	1	1	0	1
POPTR_0005s26910	scaffold_5	24758220-24758375	24757424-24758052	24757424-24758049	0	0	0	0	0	0	0	0	0	0	0	0	0	0	0	0	1	0	0	0
POPTR_0013s01640	scaffold_13	930023-930205	927595-929023	927595-929027	1	1	1	1	1	1	1	1	1	1	1	1	1	1	1	1	1	1	1	1
POPTR_0007s03130	scaffold_7	1808722-1808861	1808323-1808445	1808323-1808438	0	0	0	0	0	0	1	0	1	0	0	0	0	0	0	0	0	0	0	0
POPTR_0014s16820	scaffold_14	12878494-12878566	12877511-12877623	12877511-12878083	0	0	0	0	0	0	0	0	0	0	0	0	0	0	0	0	1	0	0	0
POPTR_0003s15750	scaffold_3	15468634-15468901	15470512-15470649	15469835-15470649	0	0	0	0	0	0	0	0	0	0	0	0	0	0	0	0	0	0	1	0
POPTR_0014s07330	scaffold_14	5526841-5527011	5526449-5526630	5526449-5526602	0	0	0	0	0	0	0	0	0	0	0	0	0	1	0	0	0	0	0	0
POPTR_0009s08130	scaffold_9	7486084-7487084	7488353-7488895	7487554-7488895	0	0	0	1	0	0	0	0	0	0	1	1	1	1	1	0	0	1	0	1
POPTR_0002s11450	scaffold_2	8490346-8490514	8489816-8490264	8489816-8490284	0	0	0	0	0	0	0	0	0	0	0	0	0	0	0	0	0	1	0	0
POPTR_0011s02970	scaffold_11	2920635-2920697	2920778-2920882	2920788-2920882	0	0	0	0	0	0	0	0	0	0	0	0	0	1	0	0	0	0	0	0
POPTR_0014s18660	scaffold_14	16000573-16000745	15999859-16000408	15999859-16000413	0	0	0	0	0	0	0	0	0	0	0	1	0	1	1	0	1	1	1	1
POPTR_0016s13520	scaffold_16	12700282-12700422	12700634-12700723	12700678-12700723	0	0	0	0	0	0	0	0	0	0	0	0	0	1	0	0	0	0	0	0
POPTR_0014s02290	scaffold_14	1940432-1941114	1941502-1941878	1941337-1941878	0	0	0	0	0	0	0	0	0	0	0	0	0	0	1	0	0	0	0	0
POPTR_0015s12230	scaffold_15	12579024-12579148	12580327-12580831	12580330-12580831	1	1	1	1	1	1	1	1	1	1	1	1	0	1	1	1	1	1	1	1
POPTR_0008s07800	scaffold_8	4806232-4806406	4805414-4805608	4805414-4805596	0	0	0	0	0	0	0	0	0	0	0	0	0	0	0	0	0	0	0	1
POPTR_0006s07290	scaffold_6	5241366-5241445	5241530-5241632	5241546-5241632	0	0	0	0	0	0	0	0	0	0	0	0	0	0	0	0	0	0	1	0
POPTR_0002s13830	scaffold_2	10245243-10245381	10244705-10244793	10244705-10244813	1	1	1	1	1	1	1	1	1	1	1	1	1	1	1	1	1	1	1	1
POPTR_0007s12520	scaffold_7	12813153-12813415	12811184-12812677	12811184-12812668	0	0	0	0	0	0	0	0	0	0	0	0	0	0	0	0	1	0	0	0
POPTR_0019s12340	scaffold_19	13387437-13387612	13386355-13387041	13386355-13387099	1	1	1	1	1	1	1	1	1	0	1	1	1	1	1	1	1	1	1	1
POPTR_0006s08210	scaffold_6	5971106-5971708	5970451-5970778	5970451-5970773	0	0	0	0	0	0	0	0	0	0	0	0	0	0	0	0	1	0	0	0
POPTR_0010s05490	scaffold_10	6954575-6954732	6955057-6955140	6955045-6955140	0	0	0	0	0	0	0	0	0	0	1	0	0	0	0	0	0	0	1	0
POPTR_0005s22120	scaffold_5	21101989-21102106	21102794-21102916	21102189-21102916	0	0	1	0	0	0	0	0	0	0	0	0	0	0	0	0	0	0	0	0
POPTR_0013s12760	scaffold_13	13441051-13441114	13440905-13440969	13440905-13440952	0	0	0	0	0	0	0	0	0	0	1	0	0	1	0	0	0	0	1	0
POPTR_0010s16220	scaffold_10	15215785-15215853	15214981-15215250	15214981-15215646	0	0	0	0	0	0	1	0	0	1	0	0	0	0	1	1	1	0	1	0
POPTR_0012s05750	scaffold_12	5559433-5559606	5558658-5559051	5558658-5558971	0	1	0	0	0	0	0	0	0	0	0	0	0	0	0	0	0	0	0	0
POPTR_0004s05830	scaffold_4	4568281-4568418	4567591-4567716	4567591-4567832	0	0	0	0	0	0	0	0	0	0	0	0	0	0	0	0	0	0	1	1
POPTR_0001s46080	scaffold_1	46560327-46560821	46559708-46559854	46559708-46559843	0	0	0	0	0	0	1	0	0	0	0	0	0	0	0	0	0	0	0	0
POPTR_0005s23830	scaffold_5	22561716-22561908	22562274-22563047	22562412-22563047	0	0	0	0	0	0	0	0	0	0	0	0	0	0	1	0	0	0	0	0
POPTR_0018s08810	scaffold_18	9737654-9737806	9737118-9737234	9737118-9737244	0	0	0	0	1	0	1	0	0	0	0	0	0	1	1	1	1	0	0	1
POPTR_0006s03840	scaffold_6	2577721-2577795	2578768-2579484	2578774-2579484	0	0	0	0	0	0	0	0	0	0	0	0	0	0	0	0	0	0	1	0
POPTR_0006s19920	scaffold_6	18931825-18931881	18930581-18930823	18930581-18930819	0	0	0	0	0	0	0	0	0	0	0	0	0	1	0	0	0	0	1	1
POPTR_0016s06750	scaffold_16	4564723-4564817	4563949-4564147	4563949-4564150	0	0	0	0	0	0	0	0	0	0	0	0	0	0	0	0	0	1	0	0
POPTR_0006s22100	scaffold_6	21128818-21128984	21127050-21127632	21127050-21128150	0	0	1	0	0	0	0	0	0	0	0	0	0	0	0	0	0	0	0	0
POPTR_0005s16250	scaffold_5	12958992-12959295	12958798-12958885	12958798-12958901	0	0	0	0	0	0	0	0	0	0	0	0	0	0	0	0	1	0	0	0
POPTR_0001s45030	scaffold_1	45340751-45341317	45340243-45340678	45340243-45340681	0	0	0	0	0	0	0	0	0	0	0	1	0	0	0	1	0	0	0	0
POPTR_0008s02510	scaffold_8	1231637-1231693	1231212-1231303	1231212-1231307	0	0	0	0	0	1	0	0	0	0	1	0	0	1	0	0	0	0	0	0
POPTR_0008s01930	scaffold_8	921240-921315	920825-920951	920825-921169	0	0	0	0	0	1	0	0	0	0	0	0	0	0	0	0	0	0	0	0
POPTR_0010s14710	scaffold_10	14225285-14225426	14225521-14226035	14225592-14226035	0	0	0	0	0	0	0	0	0	0	0	0	0	0	0	0	1	0	0	0
POPTR_0019s10120	scaffold_19	11706234-11706284	11705623-11705793	11705623-11705710	0	0	0	0	0	1	0	0	0	0	0	0	0	0	0	0	0	0	0	0
POPTR_0006s02770	scaffold_6	1750683-1750907	1748879-1749005	1748879-1748980	1	0	1	1	0	0	0	1	1	0	1	1	0	1	0	1	1	1	0	0
POPTR_0018s02220	scaffold_18	1983197-1983485	1982490-1982782	1982490-1982652	0	0	0	0	0	0	0	0	0	0	0	0	0	0	0	0	1	0	0	0
POPTR_0002s09960	scaffold_2	7148976-7149098	7149779-7149859	7149816-7149859	1	0	0	0	0	0	0	0	0	0	0	0	0	0	0	1	0	0	0	0
POPTR_0006s23940	scaffold_6	22666395-22666481	22664694-22664957	22664694-22665158	0	1	0	0	0	0	0	0	0	0	0	0	0	0	0	0	0	0	0	0
POPTR_0001s09300	scaffold_1	7099067-7099225	7097976-7098466	7097976-7098485	0	0	0	0	0	0	0	0	0	0	0	0	0	0	0	0	0	0	0	1
POPTR_0015s04670	scaffold_15	4888844-4888932	4889547-4889646	4889586-4889646	0	0	0	0	0	0	0	0	0	0	0	0	0	1	0	1	0	0	1	0
POPTR_0002s00400	scaffold_2	117756-117901	117501-117582	117501-117609	0	0	0	1	0	0	0	1	0	0	0	1	0	0	0	1	0	0	0	0
POPTR_0001s35310	scaffold_1	33644217-33644363	33643760-33644136	33643760-33644158	0	0	0	0	0	0	0	0	0	0	0	0	0	0	0	0	1	0	0	0
POPTR_0001s41230	scaffold_1	40870521-40870612	40871733-40871814	40871712-40871814	0	0	0	0	0	0	0	0	0	0	1	1	1	1	0	0	0	0	0	1
POPTR_0010s22210	scaffold_10	19196754-19196837	19196954-19197357	19196943-19197357	0	0	0	0	0	0	0	1	1	0	0	0	0	0	0	1	0	0	0	1
POPTR_0003s10230	scaffold_3	11304909-11305411	11303148-11303489	11303148-11303515	1	0	0	0	1	1	1	0	0	0	0	0	1	1	1	0	1	0	0	0
POPTR_0002s11160	scaffold_2	8200433-8200479	8200236-8200329	8200236-8200334	0	0	0	0	0	0	0	0	0	0	0	0	0	0	0	0	0	0	1	0
POPTR_0009s13890	scaffold_9	10979602-10980012	10979004-10979299	10979004-10979253	0	0	0	0	0	0	0	0	0	0	0	0	0	0	1	1	0	0	1	0
POPTR_0003s13580	scaffold_3	13932398-13932510	13932969-13933038	13932984-13933038	0	0	0	0	0	0	0	0	0	0	0	0	0	1	0	0	0	0	1	0
POPTR_0001s28430	scaffold_1	27220585-27220723	27219467-27219839	27219467-27219764	0	0	0	0	0	0	0	0	0	0	0	0	0	1	0	0	1	0	0	0
POPTR_0011s05630	scaffold_11	5601947-5602080	5600130-5600282	5600130-5601541	0	0	0	0	0	0	0	0	0	0	1	0	0	0	0	0	0	0	1	0
POPTR_0013s04820	scaffold_13	3349877-3349979	3350157-3350359	3350218-3350359	0	0	0	0	0	0	0	0	0	0	0	0	0	0	0	0	0	1	0	0
POPTR_0001s13960	scaffold_1	11001223-11001327	11001479-11002709	11001461-11002709	0	0	0	0	0	0	0	0	0	0	0	0	0	0	0	0	0	1	0	0
POPTR_0012s03850	scaffold_12	3084734-3084778	3084876-3084956	3084863-3084956	0	0	0	0	1	0	0	1	0	0	1	0	0	0	0	0	0	0	0	0
POPTR_0006s14680	scaffold_6	12048001-12048476	12048616-12048711	12048640-12048711	0	0	0	0	0	0	0	0	0	0	0	0	0	0	0	0	1	0	0	0
POPTR_0009s13950	scaffold_9	11031001-11031441	11031788-11032155	11031769-11032155	0	0	0	0	0	0	0	0	0	0	0	0	0	1	0	0	0	0	0	0
POPTR_0017s04000	scaffold_17	3009483-3009581	3010350-3010418	3010347-3010418	0	0	0	0	0	0	0	0	0	0	1	0	0	1	0	0	0	0	0	0
POPTR_0012s04000	scaffold_12	3212939-3213027	3212422-3212746	3212422-3212740	0	0	0	1	1	1	0	0	0	0	0	1	0	0	0	0	0	1	0	0
POPTR_0010s03190	scaffold_10	3905724-3905785	3905401-3905455	3905401-3905465	0	0	0	0	0	0	0	0	0	0	0	1	0	0	0	0	0	0	1	0
POPTR_0008s16030	scaffold_8	10693004-10693201	10691860-10691936	10691860-10692185	0	0	0	0	0	0	0	0	0	0	0	0	1	0	0	0	0	0	0	0
POPTR_0019s07170	scaffold_19	7912643-7912719	7913811-7913930	7913030-7913930	0	0	0	0	0	0	0	0	0	0	0	0	0	0	0	0	0	0	0	1
POPTR_0018s05200	scaffold_18	4707371-4707452	4708391-4708539	4708384-4708539	0	0	1	0	0	0	0	0	0	0	0	0	0	0	0	1	0	0	0	0
POPTR_0002s17670	scaffold_2	13489639-13489986	13488428-13488583	13488428-13489307	0	0	0	0	0	0	0	0	0	0	0	0	0	0	0	0	1	0	0	0
POPTR_0005s11720	scaffold_5	8539516-8539945	8538351-8538754	8538351-8538719	0	0	0	1	0	0	0	0	0	0	0	0	0	0	0	0	0	0	0	0
POPTR_0005s25310	scaffold_5	23612150-23612702	23613454-23613485	23613272-23613485	0	0	0	0	0	0	0	0	0	0	0	0	0	0	1	0	0	0	0	0
POPTR_0021s00290	scaffold_21	87679-87792	87922-87986	87928-87986	0	0	0	0	0	0	0	0	0	0	1	0	0	0	0	0	0	0	0	0
POPTR_0001s39170	scaffold_1	38367971-38368134	38367503-38367585	38367503-38367579	1	0	0	1	0	0	0	1	0	0	1	0	0	1	1	1	1	0	0	1
POPTR_0005s23510	scaffold_5	22249806-22253881	22254462-22255950	22254158-22255950	0	0	0	0	0	0	0	0	0	0	0	0	0	0	0	1	0	0	0	0
POPTR_0003s16970	scaffold_3	16470224-16470378	16470963-16471373	16470966-16471373	0	1	0	0	0	0	0	0	0	0	1	0	0	0	0	0	0	0	1	0
POPTR_0014s16010	scaffold_14	12088396-12088650	12088916-12089403	12088734-12089403	0	0	0	0	0	0	0	0	0	0	0	0	0	0	0	0	0	0	1	0
POPTR_0012s05730	scaffold_12	5525665-5525915	5525360-5525536	5525360-5525534	0	0	0	0	0	0	0	0	0	0	0	0	1	0	0	0	1	0	0	0
POPTR_0005s12320	scaffold_5	9095464-9095535	9096008-9096067	9095985-9096067	0	0	0	0	0	0	0	0	0	0	0	0	0	0	0	0	0	0	1	0
POPTR_0002s13010	scaffold_2	9668422-9668609	9668233-9668340	9668233-9668349	0	0	0	0	0	0	0	0	0	1	0	0	0	0	0	0	0	0	0	0
POPTR_0009s10570	scaffold_9	9046614-9046786	9046075-9046498	9046075-9046506	0	0	0	0	0	0	0	0	0	0	0	0	0	0	1	0	0	0	0	0
POPTR_0004s16570	scaffold_4	17008551-17008631	17008712-17009056	17008724-17009056	1	1	1	1	1	1	1	1	1	1	1	1	1	1	1	1	1	1	1	1
POPTR_0013s06490	scaffold_13	5086717-5086916	5087132-5087255	5087167-5087255	0	0	0	0	0	0	0	0	0	0	0	0	0	0	0	0	0	0	0	1
POPTR_0006s11790	scaffold_6	8966040-8966478	8964858-8965159	8964858-8965903	1	1	1	1	1	1	1	1	1	0	0	1	1	1	1	1	1	1	1	0
POPTR_0015s10620	scaffold_15	11484472-11484547	11484284-11484389	11484284-11484383	0	0	0	0	0	0	0	0	0	0	0	0	0	0	0	0	0	0	0	1
POPTR_0006s14890	scaffold_6	12365543-12365593	12365037-12365453	12365037-12365441	0	0	0	0	0	0	0	0	0	0	0	1	0	0	0	0	0	0	1	0
POPTR_0004s15270	scaffold_4	15936359-15936564	15936649-15936841	15936653-15936841	0	0	1	0	0	0	0	0	0	0	0	0	1	0	0	0	0	1	0	0
POPTR_0009s08950	scaffold_9	8049601-8050167	8050430-8051459	8050433-8051459	0	0	0	0	0	1	0	0	0	0	0	0	0	0	0	0	0	0	0	0
POPTR_0017s14180	scaffold_17	14333860-14334190	14332882-14333054	14332882-14333051	1	1	1	1	1	1	1	1	1	1	1	1	1	1	1	1	1	1	1	1
POPTR_0010s02700	scaffold_10	3150412-3150633	3149346-3149748	3149346-3150203	0	0	0	0	0	0	0	0	0	0	0	0	0	0	0	0	0	0	0	1
POPTR_0008s15900	scaffold_8	10612539-10612581	10612658-10612855	10612661-10612855	0	0	0	0	0	0	1	0	0	0	0	0	0	1	0	0	0	0	0	1
POPTR_0007s12360	scaffold_7	12682695-12683095	12680888-12681486	12680888-12681314	0	0	0	0	0	1	1	0	0	0	0	0	0	0	0	0	0	0	0	0
POPTR_0007s10460	scaffold_7	10412833-10412873	10413146-10413247	10413149-10413247	0	0	0	0	0	1	0	0	0	0	0	0	0	0	0	0	0	0	0	0
POPTR_0019s09250	scaffold_19	10810655-10810925	10810294-10810532	10810294-10810535	1	1	1	1	1	1	1	1	1	0	1	1	1	0	1	1	1	1	1	1
POPTR_0003s16350	scaffold_3	15928930-15928987	15927730-15928283	15927730-15928819	0	0	0	0	0	1	1	1	0	0	0	0	0	0	0	0	0	0	0	0
POPTR_0008s09430	scaffold_8	5841497-5842838	5840796-5841347	5840796-5841405	0	0	1	0	0	0	0	0	0	0	0	0	0	0	0	0	0	0	0	0
POPTR_0009s02950	scaffold_9	3694865-3694915	3695009-3695167	3694987-3695167	0	0	0	1	0	0	0	0	0	0	0	0	0	0	0	0	0	0	0	0
POPTR_0015s08450	scaffold_15	9721420-9721657	9721175-9721333	9721175-9721236	0	0	0	0	0	0	0	0	0	0	0	0	0	0	0	0	1	0	0	0
POPTR_0005s26870	scaffold_5	24726810-24726873	24727364-24727499	24727009-24727499	0	0	0	0	0	0	0	0	0	0	0	0	0	1	0	0	0	0	0	1
POPTR_0022s00450	scaffold_22	153483-153599	151864-152007	151864-152003	0	0	0	0	0	0	0	0	0	0	0	0	0	0	0	0	0	0	1	0
POPTR_0004s09680	scaffold_4	8195735-8196040	8193260-8194243	8193260-8195446	0	0	0	0	1	0	1	0	0	0	0	0	0	0	1	1	0	0	0	0
POPTR_0010s23850	scaffold_10	20318287-20318363	20318038-20318118	20318038-20318204	0	0	0	0	0	0	0	0	0	0	0	0	0	1	0	0	0	0	0	0
POPTR_0017s03520	scaffold_17	2557858-2557936	2558138-2558259	2558183-2558259	0	0	0	0	0	0	0	1	0	0	0	0	0	0	0	0	0	0	0	0
POPTR_0003s15250	scaffold_3	15104220-15104386	15104952-15105085	15104955-15105085	1	0	0	0	0	0	0	0	1	1	0	0	1	1	1	1	0	1	1	0
POPTR_0006s19250	scaffold_6	18250228-18250376	18250460-18250539	18250465-18250539	0	0	0	0	0	0	0	0	0	0	0	0	1	0	0	0	0	0	0	0
POPTR_0004s22010	scaffold_4	20956695-20956833	20956243-20956320	20956243-20956385	0	0	0	1	0	0	0	1	0	0	0	1	1	0	0	1	1	0	1	1
POPTR_0001s13350	scaffold_1	10440823-10440933	10440324-10440709	10440324-10440700	0	1	0	0	0	0	0	0	0	0	0	0	0	0	0	0	0	0	1	0
POPTR_0002s22410	scaffold_2	19109068-19109152	19108730-19108856	19108730-19108852	0	0	0	0	0	0	0	0	0	0	0	0	1	0	0	0	0	0	0	0
POPTR_0010s12780	scaffold_10	12757434-12757593	12757228-12757358	12757228-12757335	0	0	0	0	0	0	0	0	0	0	0	0	0	1	0	0	0	0	0	0
POPTR_0003s20690	scaffold_3	19164047-19164195	19163696-19163938	19163696-19163889	0	0	0	0	0	0	0	0	0	0	0	0	0	0	0	0	1	0	1	0
POPTR_0007s14600	scaffold_7	14354902-14355502	14355584-14355717	14355593-14355717	0	0	0	0	0	0	0	0	0	0	0	0	0	0	0	0	0	1	0	0
POPTR_0006s27400	scaffold_6	25308645-25308803	25308246-25308423	25308246-25308348	0	0	0	0	0	0	0	0	0	0	0	0	0	1	0	0	0	0	0	0
POPTR_0011s16880	scaffold_11	18614321-18614353	18614948-18615630	18614945-18615630	1	0	1	1	1	0	1	0	0	1	1	1	1	1	1	1	1	1	1	1
POPTR_0002s25890	scaffold_2	22906359-22906588	22905568-22905735	22905568-22906244	1	0	1	0	0	0	1	1	0	0	0	1	1	1	0	1	0	1	0	1
POPTR_0012s02330	scaffold_12	1949214-1949576	1949719-1950649	1949722-1950649	1	1	1	1	1	1	1	1	1	1	1	1	1	1	1	1	1	1	1	1
POPTR_0014s18890	scaffold_14	16428601-16428675	16429099-16429367	16429092-16429367	0	0	0	0	0	0	0	0	0	0	1	0	0	0	0	1	1	1	0	1
POPTR_0010s04360	scaffold_10	5440659-5440822	5441122-5441324	5441126-5441324	0	0	0	0	0	0	0	1	0	0	0	0	0	0	0	0	0	0	0	0
POPTR_0008s09120	scaffold_8	5650275-5650346	5649565-5649693	5649565-5649808	0	0	0	1	0	0	0	0	0	0	0	0	0	0	0	0	0	0	0	0
POPTR_0006s08360	scaffold_6	6090499-6090577	6090672-6090736	6090676-6090736	0	0	0	0	0	0	0	0	0	0	0	0	1	0	0	0	0	0	0	0
POPTR_0018s09370	scaffold_18	10251766-10251842	10253438-10253483	10253426-10253483	0	0	0	0	0	1	0	0	0	0	0	0	0	0	0	0	0	0	0	0
POPTR_0017s05790	scaffold_17	4522352-4522507	4522655-4523021	4522662-4523021	0	0	0	0	0	0	0	0	0	0	0	0	0	0	0	0	0	0	1	0
POPTR_0001s08540	scaffold_1	6513483-6513779	6513932-6514078	6513879-6514078	0	0	0	0	0	0	0	0	0	0	0	0	1	0	0	0	0	0	0	0
POPTR_0010s25960	scaffold_10	21375725-21375781	21374794-21375003	21374794-21374985	0	0	0	0	0	0	0	0	1	0	1	1	0	0	1	0	1	1	1	0
POPTR_0015s06650	scaffold_15	7613714-7613839	7613536-7613634	7613536-7613659	0	0	0	0	0	0	0	0	0	0	0	0	1	0	0	0	0	0	0	0
POPTR_0001s34800	scaffold_1	33038207-33038380	33036894-33037188	33036894-33037185	0	0	0	0	0	0	0	0	1	0	0	0	0	0	1	1	1	0	0	1
POPTR_0002s20500	scaffold_2	16579453-16579530	16579621-16579713	16579618-16579713	0	0	0	0	0	0	0	0	0	0	1	0	0	0	0	0	0	0	0	0
POPTR_0001s23420	scaffold_1	22759032-22759990	22758351-22758519	22758351-22758524	0	0	0	0	0	0	0	0	0	0	0	0	0	0	0	0	1	0	0	0
POPTR_0008s09300	scaffold_8	5757181-5757324	5757007-5757087	5757007-5757051	0	0	0	0	0	0	0	0	0	0	0	0	0	0	0	0	1	0	0	0
POPTR_0004s08540	scaffold_4	7113036-7113223	7112522-7112572	7112522-7112729	0	0	0	0	0	0	0	0	0	0	0	0	0	0	1	0	0	1	0	0
POPTR_0010s18220	scaffold_10	16554570-16555174	16556447-16556512	16556451-16556512	0	0	0	0	0	0	0	0	0	0	0	0	0	0	0	1	0	0	1	0
POPTR_0016s10930	scaffold_16	9325485-9325572	9326735-9326774	9326634-9326774	0	0	0	0	0	0	0	0	0	0	0	0	0	0	0	0	0	0	1	0
POPTR_0002s16750	scaffold_2	12515974-12516124	12516216-12516315	12516244-12516315	0	0	0	0	0	0	0	0	0	0	0	0	0	1	0	0	1	0	1	0
POPTR_0001s02570	scaffold_1	2050775-2050846	2050159-2050247	2050159-2050372	0	0	0	0	1	0	0	0	0	0	0	1	0	0	0	0	1	0	0	0
POPTR_0018s07370	scaffold_18	7611044-7611110	7609966-7610048	7609966-7610241	0	0	0	0	0	0	0	0	0	0	0	0	0	0	0	0	1	0	0	0
POPTR_0001s40920	scaffold_1	40489204-40489316	40489559-40490110	40489660-40490110	1	0	0	0	0	0	0	0	0	1	1	0	1	0	0	0	1	0	0	0
POPTR_0007s11090	scaffold_7	11355620-11355818	11355203-11355538	11355203-11355424	0	0	0	0	0	0	0	0	0	0	0	1	0	1	0	1	0	0	0	0
POPTR_0006s07170	scaffold_6	5150818-5150943	5149911-5150708	5149911-5150706	0	0	0	0	0	0	0	0	0	0	0	0	1	0	0	0	0	0	0	0
POPTR_0005s27170	scaffold_5	24952345-24952455	24952002-24952139	24952002-24952159	1	0	1	0	1	0	1	1	0	0	0	0	1	0	1	1	1	1	0	1
POPTR_0016s14250	scaffold_16	13502337-13502520	13502635-13502798	13502679-13502798	0	0	0	0	0	0	0	0	0	0	0	0	0	0	0	0	0	0	0	1
POPTR_0011s02650	scaffold_11	2564324-2564532	2565927-2566403	2565113-2566403	0	0	1	0	0	0	0	0	0	0	0	0	0	0	0	0	0	0	0	0
POPTR_0010s17780	scaffold_10	16247771-16248117	16248240-16248434	16248237-16248434	0	0	0	0	0	0	0	0	0	0	0	0	0	0	0	0	0	0	1	0
POPTR_0005s06050	scaffold_5	3982553-3982608	3981443-3981575	3981443-3981496	0	0	0	0	0	0	0	0	0	0	0	0	1	0	0	0	0	0	0	0
POPTR_0010s16900	scaffold_10	15700180-15700274	15700488-15700660	15700493-15700660	0	0	0	0	0	0	0	0	0	0	0	0	0	1	0	0	1	0	0	0
POPTR_0008s14700	scaffold_8	9756794-9757003	9756626-9756714	9756626-9756705	1	0	0	0	0	0	0	0	0	0	1	0	0	0	0	0	0	0	0	0
POPTR_0009s12750	scaffold_9	10359896-10359968	10360441-10361033	10360359-10361033	1	1	1	1	1	1	1	1	1	1	1	1	0	0	0	1	0	1	1	0
POPTR_1315s00200	scaffold_1315	3269-3387	3543-3628	3524-3628	0	0	1	0	0	0	0	0	0	0	0	0	0	0	1	0	0	0	1	0
POPTR_0008s06250	scaffold_8	3698418-3698543	3698646-3699437	3698611-3699437	0	0	0	0	0	0	0	0	0	0	0	1	0	0	0	0	0	0	0	0
POPTR_0001s34290	scaffold_1	32462366-32462467	32462027-32462224	32462027-32462231	0	0	0	0	0	0	0	0	0	0	0	1	0	0	0	0	0	0	0	0
POPTR_0010s13760	scaffold_10	13505414-13505509	13505773-13506189	13505760-13506189	1	0	0	0	0	0	0	0	0	0	0	0	0	0	0	0	0	1	0	0
POPTR_0012s00930	scaffold_12	598683-598787	598470-598592	598470-598606	0	1	0	0	0	0	0	0	0	0	0	0	0	0	0	0	0	0	0	0
POPTR_0015s00270	scaffold_15	129475-131176	129184-129365	129184-129355	0	0	0	0	0	0	0	0	0	0	0	0	0	0	0	0	0	1	1	0
POPTR_0010s19140	scaffold_10	17140259-17140478	17139889-17140105	17139889-17140100	1	1	1	1	1	1	1	1	1	1	1	1	1	1	1	1	1	1	1	1
POPTR_0018s13700	scaffold_18	13984142-13984267	13984770-13984955	13984693-13984955	0	0	0	0	0	0	0	0	0	0	0	0	0	0	0	0	0	1	0	0
POPTR_0011s07000	scaffold_11	7745409-7745555	7744982-7745297	7744982-7745294	0	0	0	0	0	0	0	0	1	0	0	0	0	0	0	0	0	0	0	0
POPTR_0004s16570	scaffold_4	17004391-17004503	17004876-17004978	17004821-17004978	0	0	0	0	0	0	0	0	0	1	0	0	0	0	1	0	0	1	1	0
POPTR_0009s12780	scaffold_9	10370898-10371121	10370242-10370501	10370242-10370453	0	0	0	0	0	0	0	0	0	0	0	1	0	0	0	0	0	0	0	0
POPTR_0017s06970	scaffold_17	5426494-5426580	5426266-5426399	5426266-5426392	0	0	0	0	0	0	0	0	0	0	1	0	0	0	0	0	0	0	0	0
POPTR_0014s16780	scaffold_14	12852524-12852703	12853419-12853809	12852777-12853809	0	0	0	0	0	0	0	0	0	0	0	0	0	0	0	0	1	0	0	0
POPTR_0011s14620	scaffold_11	16963506-16964599	16962397-16962964	16962397-16962993	0	0	0	0	1	0	0	0	0	1	0	1	0	1	0	0	0	1	1	0
POPTR_0003s09920	scaffold_3	11085685-11085743	11085815-11085881	11085848-11085881	0	0	0	0	0	0	0	0	0	0	0	0	0	1	0	0	0	0	0	0
POPTR_0010s10380	scaffold_10	10909293-10909428	10908051-10908187	10908051-10908965	0	0	0	0	0	1	0	1	0	0	0	1	1	0	0	0	0	0	0	1
POPTR_0001s24400	scaffold_1	23691192-23691475	23690412-23690632	23690412-23691062	0	0	0	0	0	0	0	0	0	0	0	0	1	0	0	0	0	0	0	0
POPTR_0014s04080	scaffold_14	3256334-3256549	3255611-3255837	3255611-3255834	0	0	0	1	1	1	0	0	1	1	0	1	1	1	1	1	1	1	1	0
POPTR_0012s05220	scaffold_12	4805194-4806192	4806413-4806647	4806306-4806647	0	0	1	0	0	0	0	1	0	0	0	0	0	0	0	0	0	1	0	0
POPTR_0013s08330	scaffold_13	7406519-7407716	7404980-7405369	7404980-7405232	0	0	0	0	0	0	0	0	0	0	0	0	0	0	0	0	1	0	0	0
POPTR_0011s09480	scaffold_11	11747588-11747740	11745621-11745683	11745621-11746858	0	0	0	0	0	0	0	0	0	0	0	0	0	1	0	0	0	0	0	0
POPTR_0010s23990	scaffold_10	20406272-20406413	20403597-20405417	20403597-20405731	0	0	0	0	0	0	0	0	0	0	0	0	0	0	0	0	0	1	0	0
POPTR_0001s28640	scaffold_1	27431227-27431373	27432126-27432536	27431512-27432536	0	0	1	1	0	0	1	0	1	0	1	1	1	0	1	1	0	0	0	1
POPTR_0016s08010	scaffold_16	5809666-5809844	5810904-5811314	5810879-5811314	1	0	0	0	1	0	0	1	0	0	0	0	0	0	0	0	0	0	0	0
POPTR_0004s16840	scaffold_4	17198692-17198793	17198193-17198393	17198193-17198397	0	0	0	1	0	0	1	0	0	0	1	0	1	0	0	1	0	1	0	0
POPTR_0003s18200	scaffold_3	17374704-17374827	17374519-17374595	17374519-17374586	0	0	0	0	0	0	0	0	0	0	0	0	0	0	0	0	0	1	0	0
POPTR_0005s09600	scaffold_5	6713638-6713700	6713206-6713286	6713206-6713512	0	0	0	0	0	1	0	0	0	0	0	0	0	0	0	0	0	0	0	1
POPTR_0002s25450	scaffold_2	22514179-22514241	22514006-22514074	22514006-22514103	0	0	0	0	0	0	0	0	0	0	0	1	0	0	0	1	1	1	0	0
POPTR_0003s04510	scaffold_3	5226646-5226726	5227071-5227129	5227062-5227129	0	0	0	1	0	0	0	0	0	0	0	0	0	0	0	0	0	0	0	0
POPTR_0005s19710	scaffold_5	18679760-18679796	18679315-18679384	18679315-18679620	0	0	0	0	0	0	0	0	0	0	0	0	0	0	0	0	1	0	0	0
POPTR_0001s24090	scaffold_1	23474098-23474160	23472378-23472470	23472378-23473033	0	0	0	1	0	0	0	0	0	0	1	0	0	0	0	0	0	0	0	0
POPTR_0007s02020	scaffold_7	1173740-1173815	1174341-1174468	1174344-1174468	1	0	1	1	1	0	0	0	0	0	0	1	0	0	1	0	0	1	0	0
POPTR_0002s11160	scaffold_2	8195160-8195921	8193382-8193898	8193382-8193978	1	1	1	1	1	1	1	1	1	0	0	1	1	1	1	1	1	1	1	0
POPTR_0010s24480	scaffold_10	20680988-20681045	20679958-20680080	20679958-20680068	1	1	1	1	0	1	0	0	1	1	1	1	1	1	1	1	1	0	1	1
POPTR_0014s15780	scaffold_14	11846670-11846734	11847307-11847416	11847362-11847416	0	0	0	0	0	0	0	0	0	0	0	0	0	0	0	0	0	1	0	0
POPTR_0018s05810	scaffold_18	5445050-5445517	5447236-5447717	5446423-5447717	0	0	0	0	0	0	0	0	0	0	0	0	0	0	1	0	0	0	0	0
POPTR_0008s12780	scaffold_8	8254945-8256071	8254558-8254824	8254558-8254812	0	0	0	0	0	0	0	0	0	0	0	0	1	0	0	0	0	0	0	0
POPTR_0006s14030	scaffold_6	11298376-11298455	11297772-11297840	11297772-11298050	0	0	0	0	0	0	0	0	0	0	1	0	0	0	0	0	1	0	0	1
POPTR_0006s03500	scaffold_6	2269115-2269192	2269288-2269460	2269308-2269460	0	0	0	0	0	1	0	0	0	0	0	0	0	0	0	0	0	0	0	0
POPTR_0009s16180	scaffold_9	12359653-12359693	12359792-12359841	12359789-12359841	0	0	0	0	0	0	0	0	1	0	0	1	1	0	0	0	1	1	0	1
POPTR_0001s31490	scaffold_1	29794979-29795054	29795201-29795373	29795191-29795373	0	0	0	0	0	0	0	0	0	0	0	0	0	0	0	0	1	0	0	0
POPTR_0014s17260	scaffold_14	13391988-13392032	13391721-13391829	13391721-13391786	0	0	0	0	0	0	0	0	1	0	0	0	0	0	0	0	0	0	0	0
POPTR_0010s03980	scaffold_10	4771064-4771158	4771615-4771769	4771611-4771769	0	0	1	0	1	1	1	1	0	1	1	1	1	0	1	0	1	1	0	0
POPTR_0014s17580	scaffold_14	13821156-13821232	13820952-13821074	13820952-13821092	0	0	0	0	0	1	0	0	0	0	0	0	0	0	0	0	0	0	0	0
POPTR_0015s03350	scaffold_15	2862985-2863054	2863253-2863333	2863272-2863333	0	0	0	0	0	0	0	0	0	0	0	0	0	0	0	0	0	0	1	0
POPTR_0015s01930	scaffold_15	1331538-1331611	1332158-1332275	1331692-1332275	0	0	0	0	0	0	0	0	0	0	0	0	0	0	0	0	1	0	0	0
POPTR_0005s04130	scaffold_5	2728456-2728556	2729081-2729135	2728667-2729135	0	0	0	0	0	0	0	0	0	0	0	0	0	0	0	0	0	0	0	1
POPTR_0002s20210	scaffold_2	16160782-16160943	16161285-16161775	16161084-16161775	0	0	1	0	0	0	0	0	0	0	0	0	0	0	0	0	0	0	0	0
POPTR_0001s30140	scaffold_1	28696082-28696190	28696506-28696689	28696349-28696689	0	1	0	0	0	0	0	1	0	0	0	0	0	1	0	0	1	0	1	0
POPTR_0008s13420	scaffold_8	8799810-8799925	8799548-8799668	8799548-8799627	0	0	0	0	0	0	0	0	0	0	0	0	0	0	0	0	0	0	1	0
POPTR_0018s14020	scaffold_18	14275461-14275605	14275723-14276117	14275727-14276117	1	1	0	1	0	0	0	0	0	0	1	0	0	0	0	0	0	0	0	0
POPTR_0001s28440	scaffold_1	27223649-27223712	27222866-27223232	27222866-27223273	0	0	0	1	0	0	0	0	0	0	1	1	1	0	1	1	1	0	0	0
POPTR_0004s11620	scaffold_4	10401635-10401782	10401260-10401537	10401260-10401525	0	0	0	0	0	0	0	0	0	0	0	0	0	0	0	0	1	0	0	0
POPTR_0002s24370	scaffold_2	21760429-21760655	21760230-21760330	21760230-21760333	0	0	0	0	0	0	0	0	1	0	0	0	0	1	0	0	0	0	0	0
POPTR_0003s10910	scaffold_3	11769187-11769447	11769597-11769764	11769690-11769764	0	0	0	0	0	0	0	0	0	0	0	0	0	1	0	0	0	0	0	0
POPTR_0003s07350	scaffold_3	8920936-8921043	8919723-8920294	8919723-8920291	0	0	0	0	0	0	0	0	1	0	1	0	0	1	0	0	0	0	0	0
POPTR_0010s05730	scaffold_10	7217313-7217705	7216513-7216633	7216513-7217131	0	0	0	0	0	0	0	0	0	0	0	0	0	0	0	1	0	0	0	0
POPTR_0010s21500	scaffold_10	18756876-18757527	18757988-18758525	18758052-18758525	0	1	0	0	0	1	0	0	0	0	0	1	1	0	0	1	0	0	1	0
POPTR_0013s00990	scaffold_13	524846-524960	525560-525688	525564-525688	0	0	0	0	0	0	0	0	0	0	0	0	0	0	0	0	0	1	0	0
POPTR_0008s08810	scaffold_8	5467253-5467907	5468328-5468729	5468269-5468729	0	0	1	1	0	0	0	1	0	0	0	0	0	1	0	1	0	1	1	0
POPTR_0004s09020	scaffold_4	7580469-7580601	7580688-7580817	7580727-7580817	0	0	0	0	0	0	0	0	0	0	0	0	0	0	1	0	0	0	0	0
POPTR_0017s04060	scaffold_17	3051846-3051908	3052015-3052133	3052008-3052133	1	1	0	1	1	1	1	1	1	0	1	1	1	1	1	1	1	1	1	1
POPTR_0017s02950	scaffold_17	2123805-2123854	2124168-2124297	2124171-2124297	0	0	0	0	0	0	0	0	0	0	0	0	1	0	0	0	1	0	0	0
POPTR_0011s04940	scaffold_11	4907494-4907670	4907838-4908206	4907818-4908206	0	0	0	0	0	0	0	0	0	0	0	0	0	0	0	0	1	0	0	0
POPTR_0001s21260	scaffold_1	19660515-19660668	19661277-19661361	19661083-19661361	0	0	1	0	0	1	0	1	0	0	0	0	0	0	0	0	0	0	0	0
POPTR_0004s17450	scaffold_4	17648505-17648596	17648972-17649078	17649059-17649078	0	0	0	0	0	0	0	0	1	0	0	1	0	0	0	1	0	0	0	0
POPTR_0015s10200	scaffold_15	11204009-11204218	11204410-11204532	11204351-11204532	0	0	0	0	0	0	1	0	0	0	0	0	0	0	0	0	0	0	0	0
POPTR_0003s22090	scaffold_3	20030464-20032248	20032332-20032684	20032338-20032684	0	0	0	0	1	0	1	0	0	0	0	1	0	0	0	1	0	1	0	0
POPTR_0008s20610	scaffold_8	14375710-14375824	14375933-14376094	14375985-14376094	1	0	1	1	1	1	1	1	1	0	1	1	1	1	1	1	0	1	1	0
POPTR_0009s16960	scaffold_9	12794433-12795376	12793938-12794125	12793938-12794234	0	0	0	0	0	0	0	0	0	0	0	1	0	0	0	0	0	0	0	0
POPTR_0014s10160	scaffold_14	7618731-7618905	7619014-7619419	7619030-7619419	0	0	0	0	0	1	0	1	0	0	0	0	1	1	0	1	0	1	0	1
POPTR_0005s14670	scaffold_5	11668945-11669168	11669241-11669381	11669251-11669381	0	0	1	0	0	0	0	0	0	0	0	0	0	0	0	0	0	0	0	0
POPTR_0009s08960	scaffold_9	8056936-8057064	8057243-8057406	8057228-8057406	0	0	0	1	0	0	0	0	0	0	0	0	0	0	0	0	0	0	0	0
POPTR_0015s04650	scaffold_15	4867134-4867209	4867623-4867763	4867657-4867763	0	0	0	0	0	0	0	0	0	0	1	0	0	0	0	0	0	0	0	0
POPTR_0006s26940	scaffold_6	24987668-24987768	24986875-24987047	24986875-24987182	0	1	1	1	1	1	1	1	1	1	0	1	1	1	1	1	1	1	0	1
POPTR_0007s02410	scaffold_7	1418579-1419095	1419359-1419628	1419380-1419628	0	0	0	0	0	0	0	0	0	0	0	1	0	0	0	0	0	0	0	0
POPTR_0007s06770	scaffold_7	5134691-5134801	5135109-5135255	5135112-5135255	0	0	0	0	0	0	0	0	0	0	0	0	0	0	0	0	1	0	0	0
POPTR_0004s16970	scaffold_4	17343099-17343212	17343298-17343379	17343302-17343379	0	0	0	0	0	1	0	0	0	0	0	0	1	1	0	1	0	1	1	0
POPTR_0002s05900	scaffold_2	3897173-3897334	3897877-3898025	3897874-3898025	1	0	0	1	1	0	1	1	1	0	0	1	0	1	0	0	0	0	0	0
POPTR_0001s02500	scaffold_1	1954449-1954531	1952944-1953335	1952944-1953346	0	0	0	0	0	0	0	0	1	0	1	0	0	0	0	0	0	0	0	0
POPTR_0001s03250	scaffold_1	2668971-2669302	2668260-2668460	2668260-2668477	0	0	0	1	0	0	0	0	0	0	1	1	0	0	0	0	0	1	0	0
POPTR_0002s17650	scaffold_2	13477979-13478141	13478335-13478374	13478302-13478374	0	0	0	0	0	0	0	0	1	0	0	0	0	1	0	0	1	0	0	0
POPTR_0011s05280	scaffold_11	5155547-5155746	5154418-5154678	5154418-5155383	0	1	0	0	1	1	1	1	1	1	1	1	0	1	0	0	1	1	0	0
POPTR_0008s05400	scaffold_8	3121300-3121400	3120027-3120104	3120027-3120898	0	0	0	0	0	0	0	0	0	0	0	0	0	0	0	0	0	0	1	0
POPTR_0004s08130	scaffold_4	6653637-6653835	6653441-6653554	6653441-6653548	1	1	1	1	1	0	1	1	0	0	1	0	0	0	0	0	0	0	0	0
POPTR_0001s47570	scaffold_1	47707476-47707573	47707060-47707141	47707060-47707395	0	0	0	0	0	0	0	0	0	0	0	0	0	0	0	0	1	0	0	0
POPTR_0005s05060	scaffold_5	3368643-3368834	3368997-3369116	3368941-3369116	0	0	1	0	0	0	1	1	0	0	0	1	0	0	0	0	0	0	0	0
POPTR_0003s07230	scaffold_3	8818075-8818149	8818373-8818412	8818256-8818412	0	0	0	0	0	1	0	1	1	0	0	1	1	1	0	1	1	1	1	1
POPTR_0010s20920	scaffold_10	18340832-18340911	18339707-18339799	18339707-18340756	0	0	0	0	0	0	0	0	0	0	1	0	0	0	0	0	0	0	0	0
POPTR_0010s19630	scaffold_10	17505491-17505514	17505796-17505978	17505623-17505978	0	0	0	0	0	0	0	0	0	0	0	0	0	0	0	1	0	0	0	0
POPTR_0001s35310	scaffold_1	33644519-33646264	33644217-33644363	33644217-33644387	0	0	0	0	0	0	0	0	0	0	0	0	0	0	1	0	0	0	0	0
POPTR_0005s12460	scaffold_5	9225464-9225560	9224771-9224841	9224771-9224926	0	0	1	0	0	1	1	1	0	0	1	0	0	0	0	0	0	0	1	1
POPTR_0009s01490	scaffold_9	1857614-1857857	1858004-1858054	1857988-1858054	0	0	0	0	0	0	0	0	1	0	0	1	1	1	1	0	0	0	0	0
POPTR_0002s19210	scaffold_2	15130226-15130330	15130915-15131072	15130870-15131072	0	0	0	0	0	0	0	0	0	1	1	0	0	0	0	0	0	0	0	0
POPTR_0001s37930	scaffold_1	37008858-37009040	37009346-37009485	37009341-37009485	1	1	1	0	0	1	0	0	1	0	1	1	1	1	1	1	1	1	1	1
POPTR_0017s07490	scaffold_17	5828127-5828183	5828272-5829417	5828276-5829417	0	0	0	0	0	0	0	0	0	0	0	0	0	0	0	0	0	0	0	1
POPTR_0005s23610	scaffold_5	22332294-22332585	22333795-22334104	22332853-22334104	0	0	0	0	0	0	0	0	0	0	0	1	0	0	0	0	0	0	0	0
POPTR_0014s13940	scaffold_14	10203290-10203506	10202239-10202666	10202239-10202648	0	0	1	0	0	0	0	0	0	1	1	0	0	0	0	0	0	0	0	0
POPTR_0010s16510	scaffold_10	15447368-15447583	15446336-15446599	15446336-15446811	1	0	1	0	1	0	1	0	1	1	1	1	1	0	1	1	1	1	1	1
POPTR_0005s02100	scaffold_5	1376836-1376968	1377641-1377807	1377471-1377807	0	0	0	0	0	0	0	0	0	0	0	0	0	0	0	0	0	1	0	0
POPTR_0001s16550	scaffold_1	13323463-13323546	13325178-13325518	13324016-13325518	0	0	1	1	1	0	0	1	0	1	0	0	0	1	0	0	0	0	0	1
POPTR_0004s08440	scaffold_4	6973416-6974253	6974522-6974638	6974525-6974638	0	0	0	0	0	0	0	0	0	0	0	0	0	0	1	0	0	0	0	0
POPTR_0016s10620	scaffold_16	8917193-8917960	8918601-8918828	8918458-8918828	0	0	0	0	0	0	0	0	0	0	0	0	0	0	0	0	0	0	1	0
POPTR_0009s13300	scaffold_9	10634518-10634732	10634859-10635098	10634796-10635098	0	0	0	0	0	0	0	0	0	0	0	0	0	0	0	0	1	0	0	0
POPTR_0015s12270	scaffold_15	12602150-12602289	12602414-12602513	12602399-12602513	0	0	1	0	0	0	0	0	0	0	0	0	0	0	0	0	0	0	0	0
POPTR_0002s11100	scaffold_2	8110143-8110284	8110513-8110683	8110491-8110683	0	0	0	0	0	0	0	0	0	0	0	0	1	0	0	0	0	0	0	0
POPTR_0001s15570	scaffold_1	12426740-12426831	12427000-12427240	12427005-12427240	0	0	0	0	0	0	1	0	0	0	0	0	0	0	0	0	0	0	0	0
POPTR_0012s08140	scaffold_12	9192749-9193897	9195064-9195619	9194632-9195619	0	0	0	0	0	0	0	1	0	0	0	0	0	0	1	0	0	0	0	0
POPTR_0025s00500	scaffold_25	215321-215383	215149-215220	215149-215233	1	1	1	1	0	0	1	1	0	0	0	0	1	0	0	1	0	0	0	0
POPTR_0010s14040	scaffold_10	13752333-13752492	13751406-13752194	13751406-13752150	0	0	0	0	0	0	0	0	0	0	0	0	0	0	0	0	1	0	0	0
POPTR_0016s02330	scaffold_16	1138764-1138948	1139037-1139132	1139058-1139132	0	0	0	0	0	0	0	0	0	0	0	0	0	0	0	0	1	0	0	0
POPTR_0015s00770	scaffold_15	449057-449129	449214-449326	449195-449326	0	0	0	0	0	0	0	0	0	0	0	0	0	0	0	0	0	0	0	1
POPTR_0008s17680	scaffold_8	11874127-11874237	11873961-11874035	11873961-11874023	0	0	0	0	0	0	0	0	0	0	1	0	0	0	0	0	0	0	0	0
POPTR_0013s04800	scaffold_13	3317872-3318013	3319482-3319650	3318973-3319650	0	0	0	0	0	1	0	0	0	0	0	0	0	0	0	0	0	0	1	0
POPTR_0012s07230	scaffold_12	8013052-8013148	8011880-8012601	8011880-8012978	0	0	0	0	0	0	0	0	0	0	0	0	0	0	0	0	0	0	0	1
POPTR_0006s11130	scaffold_6	8444238-8444343	8443256-8443382	8443256-8444047	0	0	0	0	0	0	0	0	0	0	0	0	0	0	0	0	1	0	0	0
POPTR_0006s11550	scaffold_6	8754056-8754121	8752608-8753930	8752608-8753599	0	0	0	0	0	0	0	0	0	0	0	0	0	0	1	0	0	0	0	0
POPTR_0002s15020	scaffold_2	11112947-11113292	11113360-11113782	11113364-11113782	0	0	0	0	0	0	0	0	0	0	0	0	0	0	0	0	1	0	0	0
POPTR_0007s09260	scaffold_7	8634689-8634745	8634888-8634967	8634922-8634967	0	0	0	0	0	0	1	0	0	0	1	0	1	1	0	0	1	0	1	1
POPTR_0012s09240	scaffold_12	10293259-10293299	10293145-10293184	10293145-10293187	0	0	0	0	1	0	0	0	1	0	0	0	0	0	0	0	0	0	0	0
POPTR_0018s03090	scaffold_18	2755888-2755962	2756163-2757619	2756110-2757619	0	0	1	1	0	1	0	0	0	0	1	1	1	0	1	1	0	1	0	0
POPTR_0006s13900	scaffold_6	11091487-11091711	11091824-11092387	11091826-11092387	0	0	0	0	1	0	0	0	0	0	0	0	0	0	0	1	0	0	0	0
POPTR_0018s04840	scaffold_18	4217857-4217999	4218086-4218303	4218102-4218303	0	1	1	1	1	1	1	1	1	1	0	0	0	0	0	0	0	0	0	0
POPTR_0009s03660	scaffold_9	4272448-4272639	4272906-4273007	4272902-4273007	0	0	0	0	0	0	0	0	0	1	0	0	0	0	0	0	0	0	0	0
POPTR_0006s07580	scaffold_6	5508740-5509065	5509237-5509504	5509247-5509504	0	0	0	0	0	0	0	0	0	0	0	1	0	1	0	0	0	0	1	1
POPTR_0006s17900	scaffold_6	16147533-16147589	16147666-16147820	16147648-16147820	0	0	0	0	0	0	0	0	0	0	1	0	0	0	0	0	0	0	1	0
POPTR_0019s08330	scaffold_19	9827480-9827546	9827639-9827763	9827699-9827763	0	0	0	0	0	0	0	0	0	0	0	0	0	0	0	0	0	0	0	1
POPTR_0009s10820	scaffold_9	9186027-9186109	9186183-9186313	9186230-9186313	0	0	1	0	0	0	0	0	0	1	0	0	0	0	0	0	0	0	0	0
POPTR_0010s24230	scaffold_10	20538660-20538892	20538420-20538559	20538420-20538529	0	0	0	0	0	0	1	0	0	0	0	0	0	0	0	0	0	0	0	0
POPTR_0002s13700	scaffold_2	10159518-10159589	10158702-10159197	10158702-10159169	0	0	0	0	0	1	0	0	0	0	0	0	1	0	0	0	0	0	0	0
POPTR_0008s00500	scaffold_8	211572-211648	210363-210927	210363-211085	0	0	0	1	0	0	0	0	0	0	0	0	0	0	0	0	0	0	0	0
POPTR_0003s17510	scaffold_3	16856125-16857165	16855223-16855757	16855223-16855796	0	0	0	0	0	0	0	0	0	0	0	0	0	0	0	0	1	0	0	0
POPTR_0008s03110	scaffold_8	1634227-1634366	1634448-1634574	1634452-1634574	1	0	1	0	1	0	1	0	0	0	0	0	1	0	0	0	0	0	0	0
[truncated: 6,964 more rows]

## Sheet: A5SS
gene id	chr or scaffold	constitutive exon	5' exon	alternative 5' exon	PT02	PT03	PT04	PT05	PT06	PT07	PT08	PT09	PT10	PT11	PT12	PT13	PT14	PT15	PT16	PT17	PT18	PT19	PT20	PT21
POPTR_0002s07770	scaffold_2	5325192-5325319	5325433-5325478	5325428-5325478	1	1	1	1	1	0	0	0	1	0	1	1	0	0	0	0	0	0	0	0
POPTR_0006s14610	scaffold_6	11954332-11954726	11952976-11953226	11952976-11954134	0	0	0	0	0	0	0	0	0	0	0	0	0	0	0	0	1	0	0	0
POPTR_0001s23710	scaffold_1	23104416-23104539	23104644-23104804	23104708-23104804	0	0	0	0	0	0	0	0	0	0	0	0	0	0	0	0	0	0	0	1
POPTR_0018s01340	scaffold_18	1304020-1304304	1303273-1303551	1303273-1303917	0	0	0	0	0	0	0	0	0	0	0	0	0	0	0	1	0	0	0	0
POPTR_0013s03850	scaffold_13	2507862-2508930	2510592-2510992	2510481-2510992	0	0	0	0	0	0	0	0	0	0	0	1	0	0	0	0	0	0	0	0
POPTR_0011s00310	scaffold_11	97390-97587	96505-96834	96505-97166	0	0	1	0	0	1	1	0	1	0	1	1	1	0	1	0	0	0	1	0
POPTR_0003s16480	scaffold_3	16072501-16072576	16072743-16072819	16072694-16072819	1	0	0	0	0	1	1	0	0	1	1	1	1	0	0	0	1	1	1	1
POPTR_0006s07330	scaffold_6	5264626-5264734	5263989-5264046	5263989-5264512	0	0	1	1	0	1	1	1	0	0	1	1	0	1	0	1	1	0	0	0
POPTR_0014s06520	scaffold_14	4948302-4948377	4948468-4948521	4948462-4948521	0	0	0	0	0	0	0	0	0	0	0	0	0	0	0	0	0	0	1	0
POPTR_0021s00810	scaffold_21	474511-475142	473869-474244	473869-474417	0	1	0	0	0	0	0	0	1	0	1	1	0	1	0	1	0	0	0	0
POPTR_0017s10560	scaffold_17	10000072-10000165	10000284-10000397	10000288-10000397	0	0	1	0	1	1	0	1	0	1	1	1	1	1	1	1	1	1	0	0
POPTR_0011s02860	scaffold_11	2815108-2815184	2814509-2814677	2814509-2814670	0	0	0	1	0	0	1	0	0	0	1	1	0	0	0	0	0	0	0	0
POPTR_0006s21420	scaffold_6	20480011-20480205	20479737-20479838	20479737-20479833	0	0	0	0	0	0	0	0	0	0	0	0	0	0	0	0	0	0	0	1
POPTR_0003s14630	scaffold_3	14652136-14652271	14653027-14653411	14653031-14653411	0	0	0	0	0	0	0	0	0	0	1	0	0	0	0	0	0	0	0	0
POPTR_0005s01480	scaffold_5	966880-967736	967925-968087	967920-968087	0	0	0	0	0	0	1	0	0	0	0	0	0	0	0	0	0	0	0	0
POPTR_0009s10980	scaffold_9	9265987-9266515	9266681-9266757	9266628-9266757	0	0	0	0	0	0	0	1	0	0	0	0	0	0	0	0	0	0	0	0
POPTR_0010s22770	scaffold_10	19554909-19554969	19555905-19556029	19555564-19556029	0	0	0	0	0	0	0	0	1	0	0	0	1	0	0	0	0	0	0	0
POPTR_0012s05780	scaffold_12	5598288-5598428	5596309-5596517	5596309-5597637	0	0	0	0	0	0	0	1	0	0	0	0	0	0	0	0	0	0	0	0
POPTR_0015s09820	scaffold_15	10923844-10924095	10924476-10924640	10924258-10924640	0	0	0	0	0	0	0	0	0	0	0	0	0	0	0	0	0	0	1	0
POPTR_0006s09390	scaffold_6	6906407-6906709	6906861-6907146	6906874-6907146	0	0	0	0	0	0	0	0	1	0	0	0	0	0	0	0	0	0	1	0
POPTR_0004s05230	scaffold_4	3979318-3979430	3978374-3978527	3978374-3978513	0	0	0	0	0	0	0	0	0	0	0	0	0	1	0	0	0	0	0	1
POPTR_0004s03550	scaffold_4	2460126-2460873	2461599-2461677	2461488-2461677	1	1	1	1	1	1	1	1	1	1	1	1	1	1	1	1	1	1	1	1
POPTR_0007s02020	scaffold_7	1168348-1168517	1167752-1167870	1167752-1168067	1	0	1	0	0	0	1	1	1	0	0	1	0	0	0	0	0	0	0	0
POPTR_0016s08580	scaffold_16	6398988-6399067	6398772-6398854	6398772-6398886	0	0	0	0	0	0	0	0	0	0	0	0	0	0	0	1	0	0	0	0
POPTR_0018s02760	scaffold_18	2454354-2454472	2454996-2455857	2455108-2455857	1	0	0	0	0	0	0	0	0	0	0	0	0	0	0	0	0	0	0	0
POPTR_0002s24750	scaffold_2	22024490-22024611	22025861-22026041	22024877-22026041	0	0	0	0	0	0	0	0	0	0	0	0	1	0	1	0	0	0	1	0
POPTR_0007s04570	scaffold_7	2837661-2838020	2835739-2836482	2835739-2837552	0	0	0	0	0	0	1	0	0	0	0	0	0	0	0	0	0	0	0	0
POPTR_0008s08000	scaffold_8	4938416-4938450	4938596-4938711	4938535-4938711	0	0	0	0	0	1	0	0	0	0	0	0	0	0	0	0	0	0	0	0
POPTR_0002s10020	scaffold_2	7200910-7201212	7199767-7200002	7199767-7200689	0	0	0	0	0	0	1	0	1	0	1	0	1	0	0	1	0	0	1	1
POPTR_0018s08370	scaffold_18	9313245-9313698	9314425-9315332	9313979-9315332	0	0	0	1	0	0	0	0	0	0	0	0	0	1	0	0	0	0	0	0
POPTR_0005s00520	scaffold_5	186967-187179	188254-188383	187486-188383	0	0	0	0	0	0	0	0	0	0	0	0	0	0	0	0	1	0	1	0
POPTR_0015s07950	scaffold_15	9220501-9220615	9219613-9220126	9219613-9220122	0	0	0	0	0	0	0	0	0	0	0	0	0	0	0	1	1	0	0	0
POPTR_0015s15290	scaffold_15	14619469-14619972	14620487-14620746	14620571-14620746	0	0	0	0	0	0	0	0	0	0	0	0	0	0	0	0	0	1	0	0
POPTR_0003s03040	scaffold_3	3366128-3366512	3367087-3367320	3367139-3367320	0	0	0	1	0	0	0	0	0	0	0	0	0	0	0	0	0	0	0	0
POPTR_0010s20550	scaffold_10	18089257-18089343	18087909-18087987	18087909-18089150	0	0	0	1	0	0	0	0	0	0	0	0	0	0	0	0	0	0	0	0
POPTR_0011s07250	scaffold_11	8010931-8011074	8011532-8011603	8011154-8011603	0	0	0	0	0	0	0	0	0	0	0	0	0	0	0	0	0	0	1	0
POPTR_0014s03510	scaffold_14	2816372-2816463	2817181-2817239	2816943-2817239	0	0	0	0	0	0	0	0	0	0	0	0	0	0	0	0	1	0	0	0
POPTR_0003s17260	scaffold_3	16672509-16672611	16672763-16672826	16672736-16672826	0	0	1	1	0	0	0	0	0	0	0	0	0	0	0	1	0	1	0	0
POPTR_0011s02000	scaffold_11	1668540-1668608	1668857-1668901	1668870-1668901	0	0	1	0	0	0	0	0	1	0	0	0	0	0	0	1	0	1	1	0
POPTR_0002s15700	scaffold_2	11723767-11723832	11723207-11723361	11723207-11723594	0	0	0	0	1	0	0	0	0	0	0	0	1	0	1	0	0	1	0	0
POPTR_0006s09230	scaffold_6	6798886-6799009	6799146-6799461	6799159-6799461	0	0	0	0	0	0	1	0	0	0	0	1	0	0	0	0	1	0	0	0
POPTR_0001s34390	scaffold_1	32540528-32540796	32539220-32539299	32539220-32539366	0	0	0	0	0	0	0	0	0	0	0	0	0	0	0	0	1	0	0	0
POPTR_0010s19570	scaffold_10	17460127-17460492	17458605-17459023	17458605-17460012	0	0	0	0	0	0	0	0	1	0	0	0	0	0	0	0	0	1	0	0
POPTR_0004s17570	scaffold_4	17715330-17715624	17715048-17715122	17715048-17715079	0	0	0	0	0	0	0	0	0	0	0	0	0	0	0	0	0	0	1	0
POPTR_0019s11000	scaffold_19	12432662-12432721	12433893-12433961	12433110-12433961	0	0	0	0	0	0	0	0	0	0	0	0	0	0	0	0	1	1	0	0
POPTR_0006s15470	scaffold_6	12859028-12859114	12857311-12857415	12857311-12858125	0	0	0	0	0	0	0	0	0	0	0	0	0	1	0	0	0	0	0	0
POPTR_0016s00300	scaffold_16	44793-44849	44566-44661	44566-44706	1	1	1	1	1	1	1	1	1	1	1	1	1	1	1	1	1	1	1	1
POPTR_0008s00660	scaffold_8	299630-300593	298150-298355	298150-298468	0	0	0	0	0	0	0	0	0	0	0	0	0	1	0	1	0	0	0	0
POPTR_0006s12550	scaffold_6	9694715-9695454	9696491-9696516	9696487-9696516	0	0	0	0	0	0	0	0	0	0	0	0	0	0	1	0	0	0	0	0
POPTR_0004s16140	scaffold_4	16582316-16582420	16583113-16583832	16582875-16583832	0	0	0	0	0	0	0	0	0	0	0	0	0	1	0	0	0	1	0	1
POPTR_0005s10580	scaffold_5	7613792-7613888	7614247-7614382	7614222-7614382	0	0	0	0	0	0	0	0	0	0	0	0	0	0	0	0	0	0	0	1
POPTR_0008s03520	scaffold_8	1879707-1879837	1879278-1879348	1879278-1879351	0	1	1	0	0	0	1	1	1	0	0	0	0	0	0	0	1	0	0	0
POPTR_0002s24500	scaffold_2	21863353-21863474	21863768-21863969	21863568-21863969	0	0	1	0	0	0	0	1	0	1	0	1	1	0	0	0	1	0	1	1
POPTR_0001s21460	scaffold_1	19941737-19941865	19941432-19941581	19941432-19941588	0	0	1	0	1	1	1	0	1	0	1	1	1	1	1	1	1	1	1	1
POPTR_0015s01950	scaffold_15	1359449-1359558	1358890-1358986	1358890-1359187	0	0	0	0	0	0	1	0	0	0	0	1	1	0	0	1	1	0	0	0
POPTR_0004s23210	scaffold_4	21996916-21997164	21997703-21997906	21997714-21997906	0	0	0	0	0	0	0	0	0	0	0	0	0	0	0	0	0	0	1	0
POPTR_0011s16450	scaffold_11	18359802-18360105	18360755-18360867	18360488-18360867	0	0	0	0	0	0	0	0	0	0	0	0	0	1	0	0	0	0	0	0
POPTR_0009s10430	scaffold_9	8950843-8951084	8949908-8950068	8949908-8950072	0	0	1	1	0	1	0	1	1	1	0	1	1	1	0	1	1	0	1	1
POPTR_0017s01870	scaffold_17	1368325-1368400	1369001-1369123	1368695-1369123	0	0	0	0	0	0	0	0	0	0	0	0	1	1	0	0	1	1	1	0
POPTR_0006s01900	scaffold_6	1142570-1142635	1142194-1142279	1142194-1142330	0	0	0	0	0	0	0	0	0	0	0	0	0	0	0	0	0	0	1	0
POPTR_0017s11590	scaffold_17	11379416-11379714	11380150-11381164	11380144-11381164	1	1	1	1	1	1	1	0	0	0	1	1	0	0	0	0	1	0	1	0
POPTR_0010s00290	scaffold_10	94637-94922	92729-92946	92729-94535	0	0	0	0	0	0	0	0	0	0	0	0	0	0	0	0	0	0	1	0
POPTR_0005s04630	scaffold_5	3103025-3103147	3103772-3103885	3103777-3103885	0	0	0	0	0	0	0	0	0	0	0	0	0	0	0	0	0	0	1	0
POPTR_0016s07720	scaffold_16	5575590-5575749	5574856-5574930	5574856-5575098	1	1	1	0	1	1	1	1	0	1	1	1	1	1	1	1	1	1	1	0
POPTR_0004s15080	scaffold_4	15751782-15751864	15749873-15750350	15749873-15750895	0	0	0	0	0	0	0	0	0	0	0	0	0	0	1	0	0	0	0	0
POPTR_0002s03040	scaffold_2	1890855-1890985	1889782-1889890	1889782-1889904	0	0	0	0	0	0	0	0	0	0	0	0	0	0	0	0	0	1	0	0
POPTR_0013s00780	scaffold_13	401198-401308	400635-400730	400635-400716	0	0	1	1	1	0	0	0	0	0	0	1	0	1	0	0	0	1	0	0
POPTR_0014s06550	scaffold_14	4974470-4974881	4975212-4975661	4975076-4975661	1	1	0	0	1	0	1	1	0	0	1	1	1	1	0	1	0	1	0	1
POPTR_0001s17090	scaffold_1	13941994-13942377	13943041-13943175	13942596-13943175	0	0	0	0	0	0	0	1	0	0	0	0	0	0	0	0	0	0	1	1
POPTR_0011s14290	scaffold_11	16747260-16747343	16747726-16747851	16747561-16747851	0	0	0	0	0	0	0	0	1	0	0	0	0	0	0	0	0	1	0	0
POPTR_0008s00270	scaffold_8	54811-54957	53576-53613	53576-54521	0	0	0	0	0	0	0	1	1	0	0	0	0	0	1	0	0	0	0	1
POPTR_0014s17560	scaffold_14	13809615-13809805	13809915-13810064	13809967-13810064	0	0	0	0	0	0	0	0	0	0	0	0	0	0	0	0	0	0	1	0
POPTR_0008s06630	scaffold_8	3970220-3970406	3969935-3970140	3969935-3970039	0	0	0	0	0	0	0	0	1	0	0	0	0	1	0	0	0	0	0	0
POPTR_0003s06270	scaffold_3	7733078-7733460	7734408-7734709	7733556-7734709	0	0	0	0	0	0	0	0	1	0	1	1	0	1	0	0	0	1	0	1
POPTR_0010s26080	scaffold_10	21440329-21440680	21441196-21441261	21441059-21441261	0	0	1	0	0	1	1	1	0	0	1	1	0	1	0	1	0	1	0	1
POPTR_0003s05800	scaffold_3	7178991-7179156	7178799-7178840	7178799-7178897	0	0	0	0	0	0	0	0	0	0	0	0	0	0	1	0	0	0	0	0
POPTR_0001s07350	scaffold_1	5543509-5543596	5544659-5544804	5543716-5544804	0	0	0	0	0	0	0	0	0	0	0	0	0	0	0	0	0	1	0	0
POPTR_0009s13570	scaffold_9	10769773-10770127	10768866-10769125	10768866-10769004	0	0	0	0	0	0	0	1	0	1	1	0	0	0	0	0	0	0	0	0
POPTR_0017s04870	scaffold_17	3751113-3751300	3751810-3751905	3751793-3751905	0	0	0	0	0	0	0	0	0	0	1	0	0	0	0	0	0	1	0	0
POPTR_0006s12300	scaffold_6	9468661-9470062	9467790-9467910	9467790-9467814	1	1	1	1	1	0	1	1	1	1	1	1	1	1	1	0	0	1	1	1
POPTR_0001s39020	scaffold_1	38267988-38268199	38267621-38267776	38267621-38267849	1	1	0	0	1	0	0	1	1	0	1	0	1	0	1	1	1	1	0	0
POPTR_0025s00350	scaffold_25	116797-116916	115740-116109	115740-116237	0	0	0	0	0	0	1	0	0	0	0	0	0	0	0	1	1	1	1	1
POPTR_0010s08670	scaffold_10	9562039-9562606	9561174-9561290	9561174-9561376	0	0	0	0	0	0	0	0	0	0	0	0	0	1	0	0	0	0	0	0
POPTR_0602s00200	scaffold_602	2693-4135	2457-2601	2457-2462	0	0	0	0	0	0	0	0	0	0	0	0	0	0	1	0	0	0	0	0
POPTR_0006s13900	scaffold_6	11088975-11089071	11087958-11088000	11087958-11088790	0	0	0	0	0	0	0	0	0	0	0	1	0	0	0	1	1	1	1	1
POPTR_0014s08120	scaffold_14	6025675-6025785	6025867-6026058	6025902-6026058	0	0	0	0	0	0	0	0	0	0	0	0	0	0	0	0	0	0	0	1
POPTR_0013s10290	scaffold_13	10324268-10324355	10323668-10323746	10323668-10323765	0	0	0	0	0	0	0	0	0	0	0	1	0	0	0	0	0	0	0	0
POPTR_0002s22020	scaffold_2	18674585-18675411	18676004-18676087	18675659-18676087	0	0	0	0	0	0	0	1	0	0	0	0	0	0	0	0	0	0	0	0
POPTR_0006s03890	scaffold_6	2608469-2608599	2609432-2609920	2608935-2609920	0	0	0	0	0	0	0	0	0	0	0	0	0	0	1	0	0	0	0	0
POPTR_0010s06920	scaffold_10	8154709-8155232	8155456-8155816	8155452-8155816	1	1	1	1	1	1	1	1	1	1	1	1	1	1	1	1	1	1	1	1
POPTR_0018s11850	scaffold_18	12501434-12501775	12502738-12502845	12502746-12502845	1	1	1	1	0	1	1	1	0	1	1	1	1	1	1	1	0	1	1	0
POPTR_0001s19190	scaffold_1	16651736-16651808	16652397-16652494	16652379-16652494	0	0	0	0	0	0	0	0	0	0	0	0	0	0	0	0	0	1	0	0
POPTR_0008s06400	scaffold_8	3799865-3800076	3800403-3800702	3800675-3800702	0	0	0	0	0	0	0	0	0	0	0	0	0	0	0	0	1	1	0	0
POPTR_0018s06920	scaffold_18	7034314-7034391	7032639-7032770	7032639-7032799	0	0	0	0	0	1	0	0	0	0	0	0	0	0	0	0	0	0	0	0
POPTR_0002s08310	scaffold_2	5803852-5803968	5803305-5803417	5803305-5803681	0	0	0	0	0	0	0	0	0	0	0	0	0	0	0	0	0	0	1	0
POPTR_0010s03120	scaffold_10	3766758-3767127	3767222-3767295	3767254-3767295	0	0	0	0	0	0	0	0	0	0	0	0	0	0	0	0	0	0	0	1
POPTR_0008s01080	scaffold_8	509385-509703	507819-507923	507819-508237	0	0	0	0	0	1	0	0	0	0	0	0	0	0	0	0	0	0	0	0
POPTR_0008s03870	scaffold_8	2107285-2107348	2106751-2107070	2106751-2107046	0	0	1	0	0	1	0	1	1	0	0	0	0	1	1	1	1	1	1	0
POPTR_0002s14050	scaffold_2	10406821-10406906	10406993-10407102	10407000-10407102	0	0	0	0	0	0	0	0	0	0	0	0	0	0	0	0	0	0	1	0
POPTR_0006s09250	scaffold_6	6809050-6809220	6810103-6810315	6810192-6810315	0	0	0	0	0	0	0	0	0	0	0	0	0	0	1	0	0	1	0	0
POPTR_0001s15740	scaffold_1	12550450-12551978	12548540-12548854	12548540-12548831	0	0	0	0	0	0	0	0	0	0	0	0	1	1	1	1	1	1	0	0
POPTR_0011s12230	scaffold_11	14987635-14987695	14987301-14987391	14987301-14987396	0	0	0	0	0	0	0	0	0	0	0	0	0	1	0	0	0	0	0	0
POPTR_0014s13990	scaffold_14	10242832-10243090	10241332-10241467	10241332-10241392	0	0	0	0	0	0	0	0	0	0	0	1	0	0	0	0	0	0	0	0
POPTR_0003s13590	scaffold_3	13940071-13941377	13939581-13939623	13939581-13939671	0	0	0	0	0	0	0	0	0	0	1	0	0	0	0	0	0	0	0	0
POPTR_0017s06050	scaffold_17	4688237-4688284	4689666-4689755	4689268-4689755	0	0	0	0	0	0	0	0	0	0	0	0	0	1	0	0	1	1	1	0
POPTR_0004s22100	scaffold_4	21036700-21036832	21037482-21038329	21037554-21038329	0	0	0	0	0	0	0	1	0	0	0	0	0	0	0	1	0	0	0	0
POPTR_0009s01330	scaffold_9	1604642-1604736	1605382-1605564	1605425-1605564	0	0	0	0	0	0	0	0	0	0	0	0	0	1	0	0	0	0	0	0
POPTR_0005s27510	scaffold_5	25136483-25137433	25137944-25138149	25137711-25138149	0	0	0	0	0	0	1	0	0	0	0	0	0	0	0	0	0	0	0	0
POPTR_0003s17840	scaffold_3	17104208-17104288	17105302-17105443	17104382-17105443	0	0	0	0	0	1	0	0	0	0	0	0	0	0	0	0	0	0	0	0
POPTR_0005s13810	scaffold_5	10808979-10809116	10809197-10809300	10809252-10809300	0	0	0	0	0	0	0	0	0	0	0	0	0	0	0	0	1	0	0	0
POPTR_0018s10340	scaffold_18	11267066-11267559	11268069-11268127	11267857-11268127	0	0	0	0	0	0	0	0	0	0	0	0	0	0	0	0	1	0	0	0
POPTR_0014s08310	scaffold_14	6176415-6176716	6176203-6176292	6176203-6176284	0	0	0	0	0	0	0	0	0	0	0	0	0	0	0	1	0	1	0	0
POPTR_0013s09680	scaffold_13	9534648-9534737	9535371-9535451	9534827-9535451	0	0	0	0	0	0	0	0	0	0	0	0	0	1	0	0	0	0	1	0
POPTR_0015s13790	scaffold_15	13574699-13575654	13574115-13574294	13574115-13574431	1	0	1	1	0	1	1	0	1	1	1	0	0	0	0	0	0	1	1	0
POPTR_0004s16850	scaffold_4	17211992-17212144	17211790-17211887	17211790-17211897	0	0	0	0	0	0	0	0	0	0	0	0	0	0	0	0	0	0	1	0
POPTR_0005s05120	scaffold_5	3407095-3407136	3407963-3408129	3407918-3408129	1	0	0	0	0	0	0	0	0	0	0	0	0	0	0	0	0	0	0	0
POPTR_0011s10380	scaffold_11	12817408-12817618	12817254-12817306	12817254-12817297	0	0	0	0	0	0	0	0	0	0	0	0	0	0	1	0	0	0	0	1
POPTR_0010s15840	scaffold_10	14948634-14948889	14948391-14948540	14948391-14948530	0	0	0	0	0	0	0	0	0	0	0	0	0	0	0	0	1	0	0	0
POPTR_0014s07690	scaffold_14	5764010-5764720	5763440-5763579	5763440-5763597	1	1	1	1	1	1	1	1	1	1	1	1	1	1	1	1	1	1	1	1
POPTR_0006s04820	scaffold_6	3353078-3353703	3353913-3353974	3353777-3353974	1	1	0	0	0	0	0	0	0	0	1	1	0	0	0	0	1	1	1	0
POPTR_0012s08440	scaffold_12	9538188-9538376	9537258-9537341	9537258-9537774	0	0	0	0	0	0	0	0	0	0	0	0	0	1	0	1	0	1	0	0
POPTR_0014s02970	scaffold_14	2438053-2438106	2438536-2438737	2438733-2438737	1	0	1	1	1	0	1	1	0	0	1	0	0	1	0	1	1	1	1	0
POPTR_0017s03460	scaffold_17	2519714-2519898	2518929-2519371	2518929-2519366	0	0	0	0	0	0	0	0	0	0	0	0	0	0	0	0	0	1	0	0
POPTR_0001s11810	scaffold_1	9155111-9155159	9155922-9155992	9155663-9155992	0	0	0	1	0	0	0	0	0	0	0	0	1	0	0	0	1	0	0	0
POPTR_0008s13480	scaffold_8	8866844-8867135	8867927-8868384	8867942-8868384	0	0	0	0	0	0	0	0	0	0	0	0	0	0	0	0	0	0	1	0
POPTR_0004s08980	scaffold_4	7552195-7552306	7551115-7551204	7551115-7551632	0	0	0	0	0	0	0	0	0	0	0	0	0	0	0	1	0	0	1	1
POPTR_0014s11560	scaffold_14	8567634-8567842	8566444-8566496	8566444-8566557	0	1	0	0	0	0	0	0	0	0	1	0	0	0	0	0	1	0	0	0
POPTR_0001s16550	scaffold_1	13323463-13323546	13322279-13322747	13322279-13322726	1	0	0	0	0	0	0	1	0	0	0	0	0	0	0	1	1	0	1	0
POPTR_0002s18930	scaffold_2	14813595-14813748	14813824-14813898	14813830-14813898	0	0	0	0	0	0	0	0	0	0	0	0	0	0	0	0	0	0	1	0
POPTR_0019s08450	scaffold_19	9996412-9996470	9995763-9996180	9995763-9995817	0	0	0	0	0	0	0	0	0	0	0	0	0	1	0	0	0	0	0	0
POPTR_0014s02900	scaffold_14	2384284-2384581	2383963-2384160	2383963-2384155	0	0	0	0	0	0	0	0	0	0	0	0	1	0	0	0	1	0	0	0
POPTR_0009s01330	scaffold_9	1602331-1602445	1602552-1602649	1602561-1602649	0	0	0	0	0	0	0	0	0	0	0	0	0	0	0	0	1	0	0	0
POPTR_0010s19570	scaffold_10	17461368-17461647	17460874-17460970	17460874-17461210	0	0	0	0	0	1	0	0	0	0	0	1	0	0	0	0	1	0	0	0
POPTR_0010s23260	scaffold_10	19868927-19869001	19869403-19869533	19869362-19869533	0	0	0	0	0	0	0	0	0	0	0	0	0	0	0	0	0	1	0	0
POPTR_0009s04640	scaffold_9	4935949-4936012	4935354-4935503	4935354-4935745	0	0	0	1	0	0	0	0	0	0	0	0	0	0	0	0	0	0	0	0
POPTR_0003s13340	scaffold_3	13739768-13739948	13738367-13738783	13738367-13738771	0	0	0	0	0	0	0	0	0	0	0	0	0	0	0	0	1	0	0	0
POPTR_0017s12820	scaffold_17	12997836-12997997	12999038-12999146	12999019-12999146	0	0	0	0	0	0	0	0	0	0	0	0	0	0	0	0	0	0	0	1
POPTR_0001s11280	scaffold_1	8735225-8735361	8734326-8734669	8734326-8735037	0	0	0	0	0	0	0	0	0	0	0	0	0	0	0	0	0	0	1	0
POPTR_0009s11010	scaffold_9	9298878-9298952	9297412-9297604	9297412-9297596	0	0	0	0	0	0	0	0	0	0	1	0	0	0	0	0	0	0	0	0
POPTR_0008s17070	scaffold_8	11476283-11476349	11475708-11475789	11475708-11475821	0	0	0	0	0	0	0	0	1	0	0	0	0	0	1	0	1	1	0	0
POPTR_0008s10550	scaffold_8	6610748-6610843	6611174-6611252	6611182-6611252	0	0	0	0	0	0	0	0	0	0	0	0	0	0	0	0	0	1	0	0
POPTR_0008s16030	scaffold_8	10697177-10697312	10698088-10698162	10697461-10698162	0	0	0	0	0	0	0	0	0	0	0	0	0	0	0	0	1	0	0	0
POPTR_0005s10130	scaffold_5	7236678-7236761	7237746-7237899	7236937-7237899	0	0	0	0	0	0	0	0	0	0	0	0	0	1	0	0	0	0	0	0
POPTR_0010s22320	scaffold_10	19301491-19301594	19301010-19301155	19301010-19301384	1	0	0	0	0	0	1	0	1	0	1	0	1	1	1	1	1	1	1	1
POPTR_0006s23610	scaffold_6	22325207-22325284	22324972-22325061	22324972-22325080	0	1	0	0	0	1	1	1	0	0	0	0	0	0	0	1	0	0	0	0
POPTR_0015s12230	scaffold_15	12580327-12580831	12579024-12579148	12579024-12580133	1	0	0	0	0	0	0	0	1	0	1	0	0	1	0	1	0	0	0	0
POPTR_0009s09010	scaffold_9	8104926-8105118	8104270-8104487	8104270-8104753	0	0	0	0	0	0	0	0	0	0	0	1	0	0	0	0	0	0	0	0
POPTR_0005s26150	scaffold_5	24229149-24229214	24229912-24229965	24229907-24229965	0	0	0	0	0	0	0	0	0	0	0	0	0	0	0	0	0	0	1	0
POPTR_0002s07260	scaffold_2	4963851-4963958	4962265-4962959	4962265-4963019	0	0	0	0	0	0	0	0	0	0	0	0	0	0	0	1	0	0	0	0
POPTR_0011s07420	scaffold_11	8278239-8278402	8278870-8279139	8278888-8279139	0	0	0	0	0	0	0	0	0	0	0	0	0	0	1	0	0	0	0	0
POPTR_0012s07540	scaffold_12	8446333-8446410	8445006-8445298	8445006-8446100	0	0	0	0	0	0	0	0	0	0	0	0	0	0	0	0	0	0	1	0
POPTR_0006s27430	scaffold_6	25333762-25333873	25333031-25333229	25333031-25333075	0	0	0	0	0	0	0	0	1	0	0	0	0	0	0	0	1	0	0	1
POPTR_0008s09960	scaffold_8	6166827-6166971	6165862-6165911	6165862-6166022	0	0	0	0	0	0	0	0	0	0	1	1	0	1	0	0	0	0	0	0
POPTR_0012s09080	scaffold_12	10151318-10151414	10151956-10152102	10151701-10152102	0	0	0	0	0	0	0	0	0	0	0	0	0	0	0	0	0	0	0	1
POPTR_0014s04690	scaffold_14	3596740-3596806	3595674-3595728	3595674-3596465	0	0	0	0	0	0	0	0	0	0	0	0	0	0	0	0	0	0	1	0
POPTR_0009s03240	scaffold_9	3926907-3927036	3927131-3927318	3927103-3927318	0	0	0	0	0	0	0	0	0	0	0	0	0	0	0	0	0	0	1	0
POPTR_0007s13820	scaffold_7	13846049-13846254	13847428-13847499	13846819-13847499	0	0	0	0	0	0	0	0	0	0	0	0	0	0	0	0	0	0	1	0
POPTR_0001s37750	scaffold_1	36838733-36838922	36837061-36837066	36837061-36837739	0	0	0	0	0	0	1	0	0	0	0	0	1	0	0	0	0	0	1	0
POPTR_0009s08880	scaffold_9	8011297-8011349	8009271-8009340	8009271-8010424	0	0	0	0	0	0	0	0	0	0	0	0	0	0	0	0	0	1	1	0
POPTR_0008s08940	scaffold_8	5551103-5551267	5550570-5550696	5550570-5550727	1	1	1	1	1	1	1	1	1	1	1	1	1	1	1	1	1	1	1	1
POPTR_0015s05010	scaffold_15	5248487-5248540	5248656-5248730	5248654-5248730	0	0	0	0	0	0	0	0	0	0	0	0	0	0	0	0	0	1	0	0
POPTR_0016s00790	scaffold_16	294573-295389	292763-293062	292763-293065	0	0	0	0	0	0	0	0	0	0	0	0	0	1	0	1	0	0	0	0
POPTR_0015s10330	scaffold_15	11291713-11291802	11291517-11291600	11291517-11291596	0	1	0	0	0	0	0	0	0	0	0	0	0	0	0	0	0	0	0	0
POPTR_0004s05200	scaffold_4	3949158-3949263	3948231-3948326	3948231-3949029	0	1	0	1	0	0	0	0	1	0	1	0	0	0	0	0	0	0	0	0
POPTR_0003s08610	scaffold_3	10022724-10023033	10022173-10022302	10022173-10022625	0	1	0	0	0	0	0	0	1	0	0	0	0	0	0	0	0	0	0	0
POPTR_0013s05850	scaffold_13	4210506-4210633	4211223-4211310	4210800-4211310	0	0	0	0	0	0	0	0	0	0	0	0	0	0	0	0	0	0	1	0
POPTR_0009s04270	scaffold_9	4726259-4726382	4724833-4724938	4724833-4724929	0	0	0	0	0	0	0	0	1	0	1	1	1	1	1	0	0	0	1	0
POPTR_0002s03990	scaffold_2	2504060-2504510	2502438-2502703	2502438-2503511	0	0	0	0	0	0	0	0	0	0	0	0	0	0	0	0	0	1	0	0
POPTR_0018s09190	scaffold_18	10073334-10073421	10072870-10073186	10072870-10073203	0	0	0	0	0	0	0	0	0	0	0	0	0	1	0	0	0	0	0	0
POPTR_0006s10930	scaffold_6	8294266-8294348	8294452-8294533	8294491-8294533	0	0	0	0	0	0	0	0	0	1	0	0	0	0	0	0	0	1	0	0
POPTR_0005s00520	scaffold_5	189284-189972	190372-190931	190050-190931	0	0	0	0	0	0	0	0	0	0	0	0	0	0	0	0	0	0	0	1
POPTR_0007s03120	scaffold_7	1799831-1799911	1800405-1800470	1800106-1800470	0	0	0	0	0	0	0	0	0	0	0	0	0	0	0	1	0	0	0	0
POPTR_0008s05000	scaffold_8	2910764-2910810	2910437-2910489	2910437-2910587	1	1	0	0	0	0	0	0	0	0	1	0	0	1	0	1	0	1	0	0
POPTR_0017s07220	scaffold_17	5620940-5621271	5620247-5620314	5620247-5620324	0	0	0	0	0	0	0	0	0	0	0	0	0	0	0	0	1	0	0	0
POPTR_0001s02840	scaffold_1	2256174-2256842	2255932-2256022	2255932-2256047	0	0	0	0	0	0	0	0	0	0	0	0	0	0	1	0	1	0	0	0
POPTR_0009s09910	scaffold_9	8673503-8673970	8671948-8672117	8671948-8672113	0	0	0	0	0	0	0	0	0	0	0	0	0	0	0	0	0	0	1	1
POPTR_0017s05750	scaffold_17	4491730-4491816	4491497-4491580	4491497-4491596	0	0	0	0	0	0	0	0	0	0	0	0	0	0	0	1	0	0	0	0
POPTR_0003s06800	scaffold_3	8319963-8320046	8320821-8322219	8320842-8322219	1	0	0	1	1	1	0	1	0	1	1	1	1	1	1	1	1	1	1	1
POPTR_0004s18320	scaffold_4	18247335-18247390	18247658-18247714	18247464-18247714	0	0	0	0	0	0	0	0	0	0	0	0	0	0	0	0	0	0	1	0
POPTR_0014s06550	scaffold_14	4974470-4974881	4975212-4975661	4975208-4975661	1	0	0	1	1	1	1	1	0	0	1	1	1	1	0	1	0	1	1	1
POPTR_0012s02730	scaffold_12	2244422-2244637	2244727-2244992	2244723-2244992	0	0	0	0	0	0	0	0	0	0	0	0	0	0	0	0	0	0	1	0
POPTR_0011s10450	scaffold_11	12887684-12888106	12888596-12889045	12888962-12889045	0	0	0	0	0	0	0	0	0	0	0	0	0	0	0	0	0	0	1	0
POPTR_0004s01360	scaffold_4	751216-751456	750677-751137	750677-750855	1	0	0	0	0	1	1	1	1	0	1	0	0	1	0	1	0	0	0	0
POPTR_0001s15800	scaffold_1	12636595-12636720	12635944-12636114	12635944-12636344	0	0	0	0	0	0	0	0	0	0	0	0	0	0	0	0	0	1	0	0
POPTR_0016s04470	scaffold_16	2635543-2636156	2634719-2635112	2634719-2635445	1	0	0	0	0	0	0	0	0	0	0	0	0	0	0	0	0	0	0	0
POPTR_0006s03380	scaffold_6	2147205-2147506	2148392-2148663	2147832-2148663	0	0	1	0	0	0	0	0	0	0	0	0	0	0	0	0	0	0	0	0
POPTR_0005s10780	scaffold_5	7739528-7739597	7738753-7738902	7738753-7739255	1	1	1	1	1	1	0	1	1	0	1	1	1	1	0	1	0	1	0	1
POPTR_0017s14470	scaffold_17	14505005-14506478	14507112-14507162	14506723-14507162	0	0	0	0	0	0	0	0	0	0	0	0	0	0	0	0	1	0	0	0
POPTR_0008s13630	scaffold_8	8977853-8978036	8978117-8978210	8978123-8978210	0	0	0	0	0	0	0	0	0	0	0	0	0	0	0	0	0	0	1	0
POPTR_0014s09470	scaffold_14	7035008-7035394	7036369-7036944	7035860-7036944	0	0	0	0	0	0	0	0	0	0	0	0	0	0	0	0	0	0	1	0
POPTR_0016s03000	scaffold_16	1509381-1509603	1509057-1509156	1509057-1509062	0	0	0	0	0	0	0	0	0	0	0	0	0	0	0	0	0	0	0	1
POPTR_0012s14800	scaffold_12	14544406-14544594	14544672-14544888	14544701-14544888	0	0	0	0	0	0	0	1	0	0	0	0	0	1	0	0	0	0	0	0
POPTR_0015s01930	scaffold_15	1331538-1331611	1329777-1329830	1329777-1330569	0	0	0	0	0	0	0	0	0	0	0	0	0	1	0	0	0	0	0	0
POPTR_0005s05320	scaffold_5	3521051-3521162	3522198-3522421	3521795-3522421	0	0	0	0	1	0	0	0	0	0	0	0	0	0	0	0	0	0	0	0
POPTR_0007s14420	scaffold_7	14204405-14204636	14203570-14203625	14203570-14203809	1	0	0	0	0	0	0	1	0	0	0	0	1	1	1	0	1	1	1	0
POPTR_0006s08120	scaffold_6	5907506-5907549	5907264-5907420	5907264-5907377	1	1	1	1	1	1	1	1	0	1	1	1	0	1	1	1	1	1	1	1
POPTR_0002s00980	scaffold_2	482182-482583	482922-483379	482791-483379	0	0	0	0	0	1	0	0	0	0	0	0	0	0	0	0	0	0	0	0
POPTR_0006s06520	scaffold_6	4716218-4716289	4715151-4715261	4715151-4715243	0	0	0	0	1	0	0	1	0	0	0	0	0	0	0	0	0	0	0	0
POPTR_0003s10930	scaffold_3	11783629-11783754	11784047-11784168	11783884-11784168	0	0	0	1	1	0	0	0	0	0	1	1	1	0	0	0	0	0	0	0
POPTR_0016s00230	scaffold_16	21751-21858	21183-21272	21183-21526	0	1	0	0	0	0	0	0	0	0	1	1	0	0	0	0	0	0	0	0
POPTR_0017s06070	scaffold_17	4711333-4711440	4709234-4709569	4709234-4710367	0	0	0	0	0	0	1	0	0	0	0	0	0	0	0	0	0	1	1	0
POPTR_0008s08590	scaffold_8	5323987-5324143	5324350-5324417	5324218-5324417	0	0	0	0	0	0	0	0	0	0	0	0	0	0	0	0	0	0	0	1
POPTR_0006s06370	scaffold_6	4544903-4545175	4544156-4544235	4544156-4544230	0	0	0	1	0	0	0	0	0	0	1	0	0	0	0	0	1	1	0	1
POPTR_0008s00470	scaffold_8	188692-189317	189551-189788	189640-189788	0	0	0	0	0	0	0	0	0	0	0	0	0	0	0	0	0	1	0	1
POPTR_0008s20010	scaffold_8	13822937-13823004	13823085-13823358	13823160-13823358	0	0	0	0	0	0	0	0	1	0	0	0	0	0	0	0	1	0	0	1
POPTR_0016s10140	scaffold_16	8315588-8315937	8315077-8315471	8315077-8315493	0	0	0	0	0	0	0	1	0	0	0	0	1	0	1	0	1	0	1	1
POPTR_0005s18550	scaffold_5	16802265-16802466	16801530-16802129	16801530-16802176	0	0	0	0	0	0	0	0	0	0	0	0	0	0	0	0	0	1	0	0
POPTR_0009s07920	scaffold_9	7331712-7331902	7332117-7332697	7332029-7332697	0	0	0	0	0	0	0	0	0	0	0	0	0	0	0	0	1	0	0	0
POPTR_0006s19290	scaffold_6	18290157-18290676	18289815-18289977	18289815-18289951	0	0	0	0	0	0	0	0	1	0	0	0	0	1	0	1	0	0	0	1
POPTR_0004s12210	scaffold_4	11223137-11223729	11223970-11224082	11224017-11224082	0	0	1	0	0	0	1	0	0	0	0	1	1	1	0	0	1	0	1	1
POPTR_0017s01370	scaffold_17	951475-951564	951938-953388	953339-953388	0	0	0	0	0	0	0	0	1	0	1	0	0	0	1	0	0	0	0	0
POPTR_0004s05670	scaffold_4	4435319-4435705	4436170-4436275	4436225-4436275	0	0	0	0	0	0	0	0	0	0	0	0	1	1	0	1	1	1	1	0
POPTR_0010s12210	scaffold_10	12268289-12268363	12269275-12269343	12269136-12269343	1	0	0	0	0	0	0	1	0	0	0	0	0	0	0	0	0	0	0	0
POPTR_0001s21120	scaffold_1	19478621-19479608	19477855-19478095	19477855-19478357	1	0	1	0	0	0	0	0	0	0	0	0	0	0	0	0	0	0	0	0
POPTR_0017s00950	scaffold_17	697568-698031	699771-700148	699460-700148	1	1	0	0	0	0	0	0	0	0	0	0	0	0	0	0	0	0	0	0
POPTR_0008s16080	scaffold_8	10739855-10739905	10738961-10739070	10738961-10739053	0	0	0	0	0	0	0	0	0	0	0	0	0	0	0	0	1	0	1	0
POPTR_0002s13420	scaffold_2	9952790-9953309	9952353-9952483	9952353-9952494	0	0	0	0	0	0	0	0	0	0	0	1	1	1	1	0	1	0	0	0
POPTR_0018s03680	scaffold_18	3138856-3138952	3138296-3138411	3138296-3138393	1	0	0	0	0	0	0	0	0	0	1	0	0	1	0	1	0	1	0	0
POPTR_0005s23610	scaffold_5	22333795-22334104	22332294-22332585	22332294-22333542	0	0	0	1	0	0	0	0	0	0	0	1	0	1	0	0	1	0	1	1
POPTR_0004s04900	scaffold_4	3666341-3667379	3664994-3665186	3664994-3665958	1	0	1	0	0	0	0	1	0	0	0	0	0	0	0	1	0	1	0	0
POPTR_0002s24980	scaffold_2	22168314-22168622	22169055-22169942	22169041-22169942	0	0	0	0	0	0	0	0	0	0	0	0	0	0	0	0	0	0	0	1
POPTR_0018s05410	scaffold_18	4946903-4947019	4947338-4947640	4947239-4947640	0	0	0	0	0	0	0	0	0	0	0	0	0	0	0	0	1	0	0	0
POPTR_0014s13060	scaffold_14	9601551-9601612	9599924-9599996	9599924-9601287	0	0	1	0	1	0	0	0	1	0	0	1	0	0	0	0	1	0	0	0
POPTR_0012s09570	scaffold_12	10559739-10559828	10559528-10559611	10559528-10559623	0	0	0	0	0	0	0	0	0	0	0	0	0	1	0	0	0	0	0	0
POPTR_0001s45780	scaffold_1	46304824-46304897	46303484-46303629	46303484-46304664	0	0	0	1	0	0	0	1	0	0	0	0	0	0	0	0	0	0	0	0
POPTR_0006s08390	scaffold_6	6112606-6112719	6112459-6112522	6112459-6112524	0	0	0	0	0	0	0	0	0	0	0	0	0	0	0	0	0	0	1	0
POPTR_0008s05770	scaffold_8	3347748-3347849	3347965-3348159	3347928-3348159	0	0	0	0	0	0	0	0	0	0	0	0	0	1	1	0	1	0	0	1
POPTR_0012s05320	scaffold_12	4930404-4930578	4929981-4930134	4929981-4930291	0	0	0	0	0	0	0	0	0	0	0	0	0	0	1	0	0	0	1	1
POPTR_0018s11720	scaffold_18	12365211-12365414	12364856-12365105	12364856-12365052	0	0	0	0	0	0	0	0	0	0	0	0	0	0	1	0	0	0	0	0
POPTR_0010s09080	scaffold_10	9926742-9927887	9927976-9928168	9927970-9928168	0	0	0	0	1	0	0	0	0	0	0	0	0	1	0	1	0	0	0	0
POPTR_0004s21360	scaffold_4	20515813-20516073	20515441-20515505	20515441-20515508	0	0	0	0	0	0	0	0	0	0	0	0	0	0	1	0	1	0	0	0
POPTR_0006s04790	scaffold_6	3332357-3332589	3332973-3333059	3332965-3333059	0	0	0	0	0	0	0	0	0	0	0	0	0	0	0	1	0	0	0	0
POPTR_0014s16700	scaffold_14	12780808-12780886	12781206-12781370	12781307-12781370	0	0	0	0	0	0	0	0	0	0	0	0	0	0	0	0	1	0	1	1
POPTR_0009s15710	scaffold_9	12087680-12087852	12089152-12089296	12088013-12089296	0	0	0	0	1	0	0	0	0	0	0	0	0	0	0	0	0	0	0	0
POPTR_1243s00200	scaffold_1243	1944-2228	1642-1725	1642-1729	0	0	0	0	0	0	0	0	0	0	0	1	0	0	0	0	0	0	0	0
POPTR_0004s09400	scaffold_4	7951849-7951891	7951334-7951440	7951334-7951715	0	0	1	0	0	0	0	1	0	0	0	0	0	0	0	0	0	0	0	0
POPTR_0010s02110	scaffold_10	2430259-2430347	2430723-2430917	2430704-2430917	1	0	0	0	0	0	0	0	0	0	0	0	0	0	1	0	0	1	0	0
POPTR_0018s05390	scaffold_18	4931364-4931985	4930995-4931235	4930995-4931118	0	0	0	0	0	0	0	0	0	0	0	0	0	0	0	0	0	1	0	0
POPTR_0002s24970	scaffold_2	22165344-22165650	22164982-22165102	22164982-22165106	0	0	0	0	0	0	0	0	0	0	0	0	0	0	0	0	1	0	0	0
POPTR_0015s05550	scaffold_15	5881897-5882603	5883563-5883692	5883577-5883692	0	0	0	0	0	0	0	0	0	0	0	0	0	0	0	0	0	1	0	0
POPTR_0007s08600	scaffold_7	7460636-7460689	7460303-7460549	7460303-7460577	0	0	0	0	0	0	0	0	0	0	0	0	0	0	0	0	1	0	0	0
POPTR_0007s01700	scaffold_7	988998-989072	988256-988356	988256-988866	0	0	1	0	1	0	1	1	1	0	0	0	1	1	1	1	1	0	0	1
POPTR_0026s00220	scaffold_26	145280-145333	144185-144238	144185-144972	0	0	0	0	0	0	0	0	0	0	0	0	0	0	0	0	0	0	0	1
POPTR_0010s03050	scaffold_10	3630305-3630581	3628014-3628362	3628014-3629207	0	0	0	0	0	0	0	0	0	0	0	0	0	0	1	0	0	0	0	1
POPTR_0014s08060	scaffold_14	5998222-5998359	5997595-5998054	5997595-5998018	1	0	0	0	0	0	0	0	0	0	0	0	0	0	0	0	0	0	0	0
POPTR_0001s37750	scaffold_1	36838733-36838922	36837061-36837066	36837061-36837970	0	0	0	0	0	0	0	0	0	0	0	0	0	0	1	0	1	0	0	0
POPTR_0008s19650	scaffold_8	13559442-13559605	13559190-13559342	13559190-13559340	0	0	0	0	0	0	0	0	0	0	0	0	0	0	0	0	0	0	1	0
POPTR_0015s03450	scaffold_15	3007097-3007652	3008285-3008560	3007803-3008560	0	0	0	0	0	1	0	0	0	0	0	1	0	1	0	0	0	0	0	0
POPTR_0003s05010	scaffold_3	6182793-6182858	6182501-6182572	6182501-6182681	0	0	0	0	0	0	0	0	0	0	0	0	0	0	1	0	0	0	0	0
POPTR_0013s13090	scaffold_13	13670876-13671034	13669404-13669729	13669404-13670433	0	0	0	0	0	0	1	0	0	0	0	0	0	0	0	0	0	0	0	0
POPTR_0015s11660	scaffold_15	12211365-12211555	12211664-12212580	12211672-12212580	0	0	0	0	0	0	0	0	0	0	0	0	0	0	0	0	0	0	0	1
POPTR_0003s04180	scaffold_3	4890043-4890319	4890477-4890587	4890487-4890587	0	0	0	0	0	0	0	0	0	0	0	0	0	0	0	0	1	0	0	0
POPTR_0010s12320	scaffold_10	12350781-12350938	12350065-12350150	12350065-12350692	0	0	0	0	0	1	0	1	0	0	0	0	0	0	0	0	0	0	0	0
POPTR_0003s04500	scaffold_3	5220693-5220905	5222901-5222965	5222871-5222965	0	0	0	0	0	0	0	0	0	0	0	0	0	0	0	0	0	0	1	0
POPTR_0009s16440	scaffold_9	12486401-12486520	12486684-12486804	12486610-12486804	0	0	0	0	0	0	1	1	0	0	0	0	0	0	0	0	0	0	0	0
POPTR_0002s14400	scaffold_2	10675364-10675441	10675109-10675153	10675109-10675178	0	0	0	0	0	0	0	0	0	0	0	0	0	0	0	0	0	0	1	0
POPTR_0012s10190	scaffold_12	11018685-11018766	11018391-11018572	11018391-11018596	0	0	0	0	0	0	0	0	0	0	0	0	0	0	1	0	0	0	0	0
POPTR_0001s13160	scaffold_1	10241870-10241949	10242071-10242140	10242027-10242140	0	0	0	0	0	0	0	0	0	0	0	0	0	0	0	0	0	1	0	0
POPTR_0022s00900	scaffold_22	490083-490226	489049-489138	489049-489978	0	0	1	0	0	0	0	0	0	0	0	0	0	0	0	0	0	0	0	0
POPTR_0001s45920	scaffold_1	46428639-46429237	46427441-46427502	46427441-46428041	0	0	0	0	1	0	0	0	1	0	0	0	0	0	0	1	1	0	1	1
POPTR_0007s09180	scaffold_7	8447644-8447822	8446679-8447142	8446679-8446781	0	0	0	0	0	1	0	0	0	0	0	0	0	0	0	0	1	0	0	0
POPTR_0017s12470	scaffold_17	12633195-12633421	12633520-12633612	12633517-12633612	0	0	1	0	0	0	0	0	0	0	0	0	0	0	0	0	1	0	1	1
POPTR_0013s14640	scaffold_13	14796156-14796299	14796478-14796592	14796408-14796592	0	0	0	0	0	0	0	0	0	0	0	0	0	0	0	0	0	0	0	1
POPTR_0018s11460	scaffold_18	12190172-12190326	12188444-12188600	12188444-12189425	0	0	0	0	0	0	0	1	0	0	0	0	0	0	0	0	0	0	0	0
POPTR_0006s05860	scaffold_6	4124536-4124747	4125991-4126194	4124861-4126194	0	0	0	0	1	0	0	0	0	0	0	0	1	0	1	1	1	0	1	1
POPTR_0015s01950	scaffold_15	1358708-1358808	1358341-1358493	1358341-1358624	0	0	1	0	1	0	0	0	0	0	0	0	1	0	1	1	0	0	0	0
POPTR_0017s12040	scaffold_17	12174365-12174429	12174552-12174996	12174907-12174996	0	0	0	0	0	0	0	0	0	0	0	0	0	0	0	0	1	0	0	0
POPTR_0007s12190	scaffold_7	12536829-12536887	12536418-12536536	12536418-12536521	0	0	0	0	0	0	0	0	0	0	0	0	0	1	0	0	0	0	1	0
POPTR_0007s15130	scaffold_7	14768939-14769176	14767990-14768439	14767990-14768811	1	0	0	1	0	0	0	0	1	0	1	1	0	1	0	1	0	1	0	1
POPTR_0017s13360	scaffold_17	13544954-13545059	13545156-13545244	13545152-13545244	0	0	0	0	0	0	0	0	0	0	0	1	0	0	0	0	0	0	0	0
POPTR_0009s06690	scaffold_9	6427306-6427805	6429130-6429287	6428256-6429287	0	0	0	0	0	0	0	0	1	0	1	0	0	0	0	0	0	0	0	0
POPTR_0010s15210	scaffold_10	14546628-14546723	14546472-14546549	14546472-14546546	0	0	0	0	0	0	0	0	0	0	0	0	0	0	0	0	1	0	0	0
POPTR_0002s13010	scaffold_2	9663401-9663470	9664329-9664451	9664331-9664451	0	0	0	0	0	0	0	0	0	0	0	0	0	0	0	0	1	0	0	0
POPTR_0001s35190	scaffold_1	33481778-33482052	33482179-33482312	33482131-33482312	0	0	0	0	0	0	0	1	0	0	1	0	0	0	0	0	0	0	0	0
POPTR_0004s06400	scaffold_4	5146856-5147031	5147885-5147957	5147876-5147957	0	0	0	1	0	0	1	0	1	0	0	1	1	1	1	1	1	0	0	1
POPTR_0006s21070	scaffold_6	20176497-20177294	20177567-20177646	20177517-20177646	0	0	1	1	0	0	1	1	0	0	1	1	0	0	0	1	0	0	0	1
POPTR_0018s02680	scaffold_18	2408526-2408602	2408973-2409096	2408929-2409096	0	0	0	0	0	0	0	0	0	0	0	0	0	0	0	0	0	0	1	0
POPTR_0006s29440	scaffold_6	26797833-26797910	26797291-26797515	26797291-26797526	1	1	1	1	1	1	1	1	0	0	0	0	0	0	0	0	0	0	0	0
POPTR_0002s00380	scaffold_2	106380-106445	106602-106659	106538-106659	0	0	0	0	0	0	0	0	0	0	0	0	0	0	0	0	1	0	0	0
POPTR_0001s24550	scaffold_1	23805134-23805583	23805960-23806076	23805972-23806076	0	0	0	0	0	0	0	0	0	0	0	0	0	0	0	1	0	0	0	0
POPTR_0012s07230	scaffold_12	8011880-8012601	8013052-8013148	8012914-8013148	0	0	0	0	0	0	0	0	0	0	0	0	1	0	0	0	0	0	0	0
POPTR_0014s14170	scaffold_14	10371825-10371954	10371553-10371739	10371553-10371749	0	0	0	0	0	0	0	0	0	0	0	0	0	0	0	0	0	0	1	0
POPTR_0014s08380	scaffold_14	6238325-6238520	6237126-6237349	6237126-6238180	0	0	0	1	0	0	0	1	0	0	0	0	0	0	0	0	0	0	0	0
POPTR_0017s03490	scaffold_17	2532243-2532339	2533343-2533478	2532461-2533478	0	0	0	0	0	0	0	0	0	0	0	0	0	0	0	0	0	0	1	0
POPTR_0010s21720	scaffold_10	18890977-18891236	18891884-18892084	18891380-18892084	0	0	0	0	0	0	0	0	0	0	0	0	0	0	0	0	0	0	1	0
POPTR_0008s22640	scaffold_8	17302396-17302455	17302151-17302285	17302151-17302280	0	0	1	0	0	0	0	0	0	0	0	0	0	0	0	0	0	0	0	0
POPTR_0010s09150	scaffold_10	10009699-10010186	10009115-10009241	10009115-10009237	0	0	0	0	0	0	0	0	0	0	0	0	0	0	1	0	0	0	0	0
POPTR_0009s15080	scaffold_9	11688425-11688560	11687365-11687465	11687365-11688236	0	0	0	0	0	0	0	0	0	0	0	0	1	0	0	0	1	0	0	0
POPTR_0001s08370	scaffold_1	6380663-6381228	6381314-6381375	6381336-6381375	0	0	1	0	1	0	0	0	0	0	0	0	0	0	0	0	0	0	0	1
POPTR_0015s11630	scaffold_15	12183904-12184064	12183593-12183769	12183593-12183747	0	0	0	0	0	0	0	0	0	0	0	0	0	0	0	0	0	0	1	0
POPTR_0006s15870	scaffold_6	13538502-13538556	13538856-13538939	13538677-13538939	0	0	0	0	0	0	0	0	0	0	0	0	0	0	0	1	0	0	1	0
POPTR_0004s05030	scaffold_4	3784610-3784870	3783648-3783883	3783648-3783910	1	1	1	1	0	0	1	1	1	1	1	1	1	1	1	1	0	1	1	1
POPTR_0004s06400	scaffold_4	5146566-5146690	5146856-5147031	5146801-5147031	0	0	0	0	0	0	0	0	0	0	0	0	0	0	1	0	1	0	0	0
POPTR_0004s07480	scaffold_4	6172662-6172746	6170336-6171472	6170336-6171467	0	0	0	0	0	0	0	0	0	0	0	0	0	0	0	0	1	0	0	0
POPTR_0013s12740	scaffold_13	13425006-13425834	13426664-13427091	13426840-13427091	0	0	0	1	0	0	0	0	0	0	0	1	0	0	0	0	0	0	0	0
POPTR_0011s10470	scaffold_11	12910254-12910290	12910574-12910747	12910578-12910747	0	0	0	0	0	0	1	0	0	0	0	0	0	0	0	0	0	0	0	0
POPTR_0012s05820	scaffold_12	5640908-5640975	5640401-5640485	5640401-5640824	0	0	1	0	0	0	1	0	0	0	0	0	0	1	0	1	0	0	0	0
POPTR_0005s04800	scaffold_5	3212677-3212798	3212110-3212298	3212110-3212368	0	0	0	0	0	0	0	0	0	0	0	0	0	0	0	0	1	0	0	0
POPTR_0006s00570	scaffold_6	300400-301486	299354-299541	299354-299546	1	0	1	0	0	0	0	1	0	0	0	0	0	0	0	0	0	0	0	0
POPTR_0010s23380	scaffold_10	19986508-19986569	19988030-19988227	19986757-19988227	0	0	0	0	0	0	0	0	0	0	0	0	0	0	0	0	0	0	1	0
POPTR_0009s05210	scaffold_9	5353329-5353421	5354801-5354938	5353697-5354938	0	0	0	0	0	0	0	0	0	0	0	0	0	0	0	0	1	0	0	0
POPTR_0013s06670	scaffold_13	5387030-5387289	5386476-5386656	5386476-5386810	0	0	0	0	0	0	0	0	0	0	0	0	0	0	0	0	1	0	0	0
POPTR_0010s16690	scaffold_10	15559424-15559627	15560245-15560377	15560073-15560377	0	0	0	0	0	0	0	0	0	0	0	0	0	0	0	0	0	0	1	0
POPTR_0010s00850	scaffold_10	545966-546115	546224-546363	546237-546363	0	0	0	0	0	0	0	0	0	0	0	0	0	0	0	0	1	0	0	1
POPTR_0008s09120	scaffold_8	5650427-5650495	5650815-5650958	5650930-5650958	0	0	0	0	0	0	0	0	0	0	0	0	0	0	0	1	0	1	0	0
POPTR_0016s13820	scaffold_16	12965968-12966287	12966365-12966771	12966394-12966771	0	0	0	0	0	0	0	0	0	0	0	0	0	0	0	0	0	0	1	0
POPTR_0008s07330	scaffold_8	4487153-4487748	4486798-4486956	4486798-4486952	0	0	1	0	0	1	1	1	0	0	1	1	1	1	1	1	0	1	0	1
POPTR_0002s03540	scaffold_2	2202677-2202940	2203359-2203618	2203294-2203618	0	1	0	1	0	1	0	0	1	0	1	1	0	1	0	0	0	0	0	0
POPTR_0009s12260	scaffold_9	10041093-10041401	10040901-10040981	10040901-10041012	0	0	0	0	1	0	0	0	0	0	0	0	0	0	0	0	0	0	0	0
POPTR_0004s17950	scaffold_4	17989915-17990258	17989128-17989437	17989128-17989740	0	0	1	0	1	0	0	1	0	1	1	0	0	1	0	0	0	1	1	1
POPTR_0008s09200	scaffold_8	5692416-5692470	5693017-5693208	5693004-5693208	1	0	1	1	0	0	0	1	0	1	0	1	0	1	0	1	1	1	0	1
POPTR_0007s02030	scaffold_7	1183274-1183519	1182619-1182758	1182619-1182738	0	0	0	0	0	0	0	0	0	0	0	0	0	0	0	0	0	0	1	0
POPTR_0010s23540	scaffold_10	20085763-20085924	20085307-20085483	20085307-20085654	0	0	0	0	0	0	0	0	0	0	0	0	0	0	0	0	0	0	1	0
POPTR_0013s05850	scaffold_13	4211454-4211807	4212467-4212526	4212329-4212526	0	0	0	0	0	0	0	0	1	0	0	0	0	0	0	0	0	1	0	0
POPTR_0010s11610	scaffold_10	11807275-11809417	11806555-11806862	11806555-11806845	0	0	0	0	0	0	0	0	0	0	0	0	0	0	0	0	1	0	1	1
POPTR_0008s12920	scaffold_8	8414180-8414248	8412185-8412295	8412185-8412290	0	0	0	0	1	0	0	1	0	0	0	0	1	0	0	0	0	0	0	0
POPTR_0002s25010	scaffold_2	22228058-22228220	22228343-22228634	22228330-22228634	0	0	0	0	0	0	0	0	0	0	0	0	0	0	0	0	0	1	0	1
POPTR_0005s20550	scaffold_5	19613618-19613708	19613367-19613441	19613367-19613479	0	0	0	0	0	0	0	0	0	0	0	0	0	0	1	0	0	0	0	0
POPTR_0018s13160	scaffold_18	13602573-13602861	13602281-13602388	13602281-13602379	0	0	0	0	0	0	0	0	0	0	1	0	0	0	0	0	0	1	0	0
POPTR_0012s01530	scaffold_12	1150974-1151490	1150374-1150512	1150374-1150422	0	0	0	0	0	0	0	0	1	1	1	1	0	0	1	0	1	1	0	1
POPTR_0007s13040	scaffold_7	13221417-13221814	13222295-13222593	13221911-13222593	0	0	0	0	0	0	1	1	1	0	1	0	0	1	0	1	1	1	0	1
POPTR_0008s09480	scaffold_8	5875769-5876011	5875115-5875351	5875115-5875509	0	0	0	0	0	0	0	0	0	0	0	0	0	0	0	0	1	0	0	0
POPTR_0064s00280	scaffold_64	88935-89135	88092-88347	88092-88623	0	0	0	0	0	0	0	0	0	0	0	1	0	0	0	0	0	0	0	0
POPTR_0013s14370	scaffold_13	14589151-14589312	14588497-14588652	14588497-14589039	0	0	0	0	0	0	0	0	0	0	1	0	0	0	0	0	1	0	0	0
POPTR_0018s03680	scaffold_18	3136299-3136481	3135728-3135855	3135728-3135868	0	0	0	0	0	0	0	0	0	0	0	0	1	0	0	0	0	0	0	0
POPTR_0008s00660	scaffold_8	299630-300593	298150-298355	298150-298463	1	0	0	0	0	0	0	0	1	0	0	0	0	0	0	1	1	1	0	0
POPTR_0013s06050	scaffold_13	4477067-4477272	4476597-4476837	4476597-4476725	0	0	0	0	0	0	0	0	0	0	0	0	0	0	0	0	0	0	1	0
POPTR_0001s46170	scaffold_1	46623662-46623814	46621447-46622576	46621447-46622571	0	0	0	0	1	0	0	0	0	0	0	0	0	0	0	0	0	0	0	0
POPTR_0008s00690	scaffold_8	315624-316905	317912-318509	317645-318509	0	0	0	0	0	0	0	0	0	0	0	0	0	0	0	0	1	0	0	0
POPTR_0004s08540	scaffold_4	7112522-7112572	7113036-7113223	7112662-7113223	0	1	0	0	1	0	0	0	0	0	0	1	0	1	0	1	0	0	1	0
POPTR_0010s24260	scaffold_10	20565329-20566124	20563703-20564253	20563703-20564511	0	0	0	0	1	0	1	0	1	0	0	0	0	0	0	0	0	0	0	0
POPTR_0013s02320	scaffold_13	1386706-1386981	1385961-1386107	1385961-1386153	0	0	1	0	0	0	1	0	0	0	0	0	0	0	0	0	0	0	0	0
POPTR_0007s07860	scaffold_7	6297033-6297331	6297759-6297981	6297796-6297981	0	0	1	0	0	0	0	0	1	0	1	0	0	0	0	0	1	0	0	0
POPTR_0007s02620	scaffold_7	1539666-1539776	1537828-1538027	1537828-1539561	0	0	1	0	1	1	1	0	0	0	1	0	0	0	0	0	0	0	0	0
POPTR_0001s47580	scaffold_1	47713610-47713768	47712454-47712559	47712454-47712726	0	1	1	1	0	1	1	1	1	0	1	1	1	1	1	1	0	0	1	0
POPTR_0009s05200	scaffold_9	5346400-5346463	5346755-5346876	5346540-5346876	0	0	0	0	0	0	0	0	0	0	0	0	0	0	0	0	0	1	0	0
POPTR_0014s08700	scaffold_14	6452256-6452330	6453314-6453481	6452402-6453481	0	0	0	0	0	0	0	0	0	0	0	0	0	0	0	0	1	0	0	0
POPTR_0005s25240	scaffold_5	23542893-23542952	23543518-23543583	23543524-23543583	0	0	0	0	0	0	0	0	0	0	0	0	0	0	1	0	0	0	0	0
POPTR_0007s05460	scaffold_7	3545955-3546029	3547154-3547297	3547003-3547297	1	1	0	0	0	0	0	0	0	0	0	0	0	0	0	0	0	1	0	0
POPTR_0008s07600	scaffold_8	4656498-4656598	4655811-4655862	4655811-4656039	0	0	0	0	0	0	0	0	0	0	1	0	0	0	0	0	0	0	0	0
POPTR_0006s08760	scaffold_6	6448155-6448828	6449678-6449747	6449582-6449747	0	0	0	0	0	0	0	0	0	0	0	0	0	0	1	0	0	0	0	0
POPTR_0002s01570	scaffold_2	844522-844620	844992-845027	844694-845027	0	0	0	0	0	0	0	0	0	0	0	0	0	0	0	0	1	0	0	0
POPTR_0002s12140	scaffold_2	9006859-9006891	9007874-9007918	9007433-9007918	0	0	0	0	0	1	0	0	0	0	0	0	0	0	0	0	0	0	0	0
POPTR_0002s00330	scaffold_2	84200-84459	82417-83587	82417-84001	0	1	1	0	1	1	0	1	1	0	0	0	0	0	0	0	0	0	1	0
POPTR_0015s02100	scaffold_15	1440994-1441308	1440377-1440501	1440377-1440757	0	0	1	0	0	1	1	1	0	0	0	1	1	1	1	0	0	1	0	0
POPTR_0001s07480	scaffold_1	5613870-5614030	5614111-5614167	5614134-5614167	0	0	1	0	0	0	0	0	0	0	0	0	0	0	0	0	0	0	0	0
POPTR_0006s02470	scaffold_6	1617340-1617415	1616463-1616545	1616463-1617153	0	0	0	0	0	0	0	0	0	0	0	0	0	1	0	0	0	0	0	0
POPTR_0006s29030	scaffold_6	26520163-26521084	26522011-26522211	26521568-26522211	0	0	1	0	0	0	1	0	1	0	0	0	1	1	0	0	0	0	0	0
POPTR_0010s09560	scaffold_10	10315591-10315977	10317599-10317714	10317603-10317714	0	0	0	0	0	0	0	1	0	0	1	1	1	0	1	0	0	1	0	0
POPTR_0007s12350	scaffold_7	12674856-12674969	12674130-12674302	12674130-12674768	0	1	1	0	0	1	1	0	1	0	0	0	1	1	0	1	0	0	0	0
POPTR_0002s16750	scaffold_2	12518769-12519177	12516961-12517067	12516961-12518635	0	0	0	0	1	0	0	0	1	1	0	0	1	0	0	0	1	0	0	0
POPTR_0012s12300	scaffold_12	12513149-12513221	12513306-12513393	12513339-12513393	0	0	0	0	0	0	0	0	0	0	1	1	0	0	0	0	0	0	0	0
POPTR_0011s07390	scaffold_11	8251560-8251664	8252544-8252616	8252542-8252616	0	0	0	0	0	0	0	0	0	0	0	0	0	0	0	0	0	0	0	1
POPTR_0008s07070	scaffold_8	4285013-4285101	4283742-4283946	4283742-4284620	0	0	0	0	0	0	0	0	0	0	0	0	0	1	0	0	0	0	0	0
POPTR_0001s04180	scaffold_1	3310547-3310761	3309737-3309998	3309737-3310060	1	1	1	1	0	0	1	1	1	1	1	1	1	1	1	1	1	1	1	1
POPTR_0003s04200	scaffold_3	4920027-4920186	4920637-4920752	4920344-4920752	0	0	0	0	0	0	0	0	0	0	0	0	0	0	0	0	0	0	0	1
POPTR_0001s18990	scaffold_1	16239125-16239264	16238759-16238977	16238759-16238966	0	0	1	0	0	0	0	0	0	0	0	0	0	0	0	0	0	0	0	0
POPTR_0013s03720	scaffold_13	2366191-2366293	2366782-2366842	2366411-2366842	0	0	0	0	0	0	0	0	0	0	0	0	1	0	0	0	0	0	0	0
POPTR_0010s22240	scaffold_10	19219274-19219321	19220531-19220574	19220511-19220574	0	0	0	0	0	0	0	0	0	0	0	0	1	1	1	1	1	1	1	1
POPTR_0003s07930	scaffold_3	9426216-9426337	9426442-9426488	9426439-9426488	0	0	0	0	0	0	0	0	0	0	0	0	0	0	0	0	0	0	0	1
POPTR_0012s08650	scaffold_12	9757649-9757879	9758939-9759165	9758771-9759165	0	0	0	0	0	0	0	0	0	0	0	0	0	0	0	0	0	0	1	0
POPTR_0006s04520	scaffold_6	3077343-3077446	3078163-3078711	3078100-3078711	0	0	0	0	0	0	0	0	1	0	0	0	0	0	0	0	0	0	0	0
POPTR_0009s13210	scaffold_9	10568275-10568301	10568693-10569015	10568435-10569015	0	0	0	0	0	0	0	0	0	0	0	0	0	1	0	0	1	0	0	0
POPTR_0001s31360	scaffold_1	29695916-29696135	29695432-29695563	29695432-29695723	0	0	0	0	1	0	0	0	0	0	0	0	0	0	1	0	0	1	1	1
POPTR_0009s11820	scaffold_9	9733032-9733540	9734043-9734156	9733843-9734156	0	0	0	0	0	0	0	0	0	0	0	0	0	0	0	0	0	0	1	0
POPTR_0002s16360	scaffold_2	12246438-12246659	12245919-12246026	12245919-12246351	0	0	0	0	0	0	0	1	0	0	0	0	0	0	0	0	0	0	0	0
POPTR_0001s18680	scaffold_1	15818739-15818968	15817828-15817963	15817828-15818126	0	0	0	0	0	0	0	0	0	0	0	0	0	0	0	0	0	1	0	0
POPTR_0008s02720	scaffold_8	1375035-1375134	1374009-1374074	1374009-1374583	0	0	0	0	0	0	0	0	0	0	0	1	0	0	0	0	0	0	0	0
POPTR_0003s09980	scaffold_3	11121928-11122082	11122188-11122227	11122171-11122227	0	0	0	0	0	0	0	0	0	0	0	0	0	0	0	0	0	0	0	1
POPTR_0003s00890	scaffold_3	729568-729603	728615-728765	728615-728964	1	1	1	1	1	1	1	1	1	1	1	1	1	1	1	1	1	1	1	1
POPTR_0003s21040	scaffold_3	19354769-19354846	19355129-19355209	19354941-19355209	0	0	0	0	0	0	0	0	0	0	0	0	0	0	0	0	0	0	1	0
POPTR_0014s14610	scaffold_14	10684295-10684544	10684800-10685004	10684730-10685004	0	0	0	0	0	1	0	0	0	0	1	1	0	1	0	0	0	0	0	0
POPTR_0001s46000	scaffold_1	46513041-46513283	46513378-46513472	46513366-46513472	1	1	1	1	1	1	1	1	1	1	1	1	1	1	1	1	1	1	1	1
POPTR_0003s06930	scaffold_3	8489770-8490093	8490181-8491084	8490205-8491084	0	1	0	1	0	1	0	0	0	1	1	0	0	0	0	0	1	1	0	1
POPTR_0017s12160	scaffold_17	12329223-12329285	12330223-12330432	12329436-12330432	0	1	1	0	1	1	1	1	1	0	0	0	1	0	1	0	1	0	0	0
POPTR_0006s10050	scaffold_6	7461166-7461709	7462297-7462528	7462193-7462528	0	0	0	0	0	0	0	0	0	0	0	0	0	0	0	1	0	0	0	0
POPTR_0004s05950	scaffold_4	4680593-4680807	4680131-4680421	4680131-4680432	0	0	0	0	0	0	1	0	0	0	0	0	0	0	1	0	0	0	0	0
POPTR_0018s03020	scaffold_18	2696697-2697671	2696119-2696535	2696119-2696529	0	0	0	0	0	0	0	0	0	0	0	0	0	0	0	0	0	0	0	1
POPTR_0003s07230	scaffold_3	8821606-8821917	8820807-8820963	8820807-8820924	1	1	1	1	1	1	1	1	1	0	1	0	1	1	0	1	0	1	1	1
POPTR_0014s00260	scaffold_14	87631-87869	88109-88446	88249-88446	0	0	0	0	0	0	0	0	0	0	1	0	1	0	0	0	0	0	0	0
POPTR_0001s47070	scaffold_1	47392338-47392542	47391763-47391829	47391763-47392148	0	0	0	0	0	1	0	0	0	0	0	0	0	0	0	0	0	0	0	0
POPTR_0004s12210	scaffold_4	11225071-11225128	11226034-11226129	11225843-11226129	0	0	0	0	0	0	0	0	0	0	0	0	0	0	0	0	0	0	1	0
POPTR_0008s08370	scaffold_8	5198080-5198193	5197581-5197690	5197581-5197706	0	0	1	0	1	1	0	1	0	0	0	0	1	1	0	1	0	1	1	1
POPTR_0006s27580	scaffold_6	25439959-25440141	25440269-25440475	25440257-25440475	0	0	1	0	0	0	0	0	1	0	0	0	0	0	0	0	0	0	0	0
POPTR_0018s11010	scaffold_18	11823782-11823847	11822898-11822982	11822898-11823634	0	0	0	0	0	0	0	0	0	0	0	0	0	0	0	0	0	0	0	1
POPTR_0001s26090	scaffold_1	25184459-25184565	25184136-25184196	25184136-25184375	0	0	0	0	0	0	0	0	0	0	0	0	0	0	0	0	0	0	1	0
POPTR_0001s01590	scaffold_1	1185800-1185903	1186573-1186858	1186568-1186858	0	0	0	0	0	0	0	0	0	0	0	0	0	0	0	0	0	0	0	1
POPTR_0007s02390	scaffold_7	1403069-1403249	1402333-1402459	1402333-1402704	0	0	0	0	1	0	0	0	0	0	0	0	0	0	0	0	0	0	0	0
POPTR_0001s36690	scaffold_1	35388034-35388185	35386847-35387190	35386847-35387887	0	0	0	0	0	0	0	0	0	0	0	1	0	0	0	0	0	1	0	0
POPTR_0006s14070	scaffold_6	11368038-11368510	11367686-11367765	11367686-11367875	0	0	1	0	1	0	1	0	0	0	1	0	0	0	0	0	0	0	0	1
POPTR_0003s11540	scaffold_3	12318806-12318902	12317692-12317768	12317692-12317790	0	0	0	0	0	0	1	0	0	0	0	0	0	0	0	0	0	0	0	0
POPTR_0006s10710	scaffold_6	8048423-8048501	8047929-8048068	8047929-8048136	0	0	0	0	0	0	0	0	0	0	0	0	0	1	0	0	0	0	0	0
POPTR_0007s14230	scaffold_7	14070367-14071223	14071342-14071622	14071317-14071622	0	0	0	0	0	0	0	0	0	0	0	0	1	0	0	0	0	0	1	0
POPTR_0006s01680	scaffold_6	1030024-1030246	1030525-1030644	1030604-1030644	0	0	0	0	1	0	0	0	0	0	0	0	1	0	1	0	1	0	0	0
POPTR_0013s01640	scaffold_13	927595-929023	930023-930205	929700-930205	0	0	0	0	0	0	0	0	0	0	0	0	0	0	0	0	0	0	1	0
POPTR_0016s12770	scaffold_16	12146905-12147566	12148158-12148328	12147898-12148328	0	0	0	0	0	0	0	0	0	0	1	0	0	0	0	0	0	0	0	0
POPTR_0015s05240	scaffold_15	5608304-5608351	5608472-5608584	5608468-5608584	0	0	0	0	0	0	0	0	0	0	0	0	0	0	0	0	0	0	1	0
POPTR_0014s18330	scaffold_14	15401361-15401420	15401898-15401998	15401575-15401998	0	0	0	0	0	0	0	0	0	0	0	0	0	0	0	0	1	0	0	0
POPTR_0008s08580	scaffold_8	5318472-5318850	5317998-5318384	5317998-5318326	0	0	0	0	0	1	0	0	0	0	0	0	0	0	0	0	0	0	0	0
POPTR_0009s01110	scaffold_9	1242973-1243090	1242478-1242884	1242478-1242677	1	1	1	1	1	1	1	1	1	0	0	1	0	0	0	0	0	0	0	0
POPTR_0013s02860	scaffold_13	1732441-1732556	1731926-1732015	1731926-1732035	1	0	1	1	0	0	1	0	0	1	0	0	0	1	0	0	0	0	0	0
POPTR_0005s08190	scaffold_5	5642983-5643125	5643600-5643696	5643344-5643696	0	0	0	0	0	0	0	0	0	0	0	0	0	0	0	0	1	0	0	0
POPTR_0003s09550	scaffold_3	10866293-10866329	10864978-10865300	10864978-10866020	0	0	0	0	0	0	0	0	0	0	0	0	0	0	1	0	0	0	0	0
POPTR_0013s06360	scaffold_13	4911070-4911160	4910737-4910878	4910737-4910874	0	0	0	0	0	0	0	0	0	0	0	0	1	0	0	0	0	0	0	0
POPTR_0013s04420	scaffold_13	3028319-3028387	3028685-3028775	3028724-3028775	0	0	0	0	0	0	0	0	0	0	0	0	0	0	0	0	0	0	1	0
POPTR_0001s06240	scaffold_1	4808299-4808392	4808107-4808159	4808107-4808182	1	0	0	0	0	0	0	1	0	0	0	0	0	1	1	1	0	0	0	0
POPTR_0001s12560	scaffold_1	9739662-9739789	9740222-9740372	9739980-9740372	0	0	0	0	0	0	0	0	0	0	0	0	0	0	0	0	1	0	1	0
POPTR_0016s06240	scaffold_16	4182361-4182525	4183154-4183231	4182700-4183231	0	0	1	0	0	0	0	0	0	0	0	1	0	0	0	0	0	0	0	0
POPTR_0006s14830	scaffold_6	12255793-12255909	12256372-12256441	12256117-12256441	0	0	0	0	0	0	0	0	0	0	0	0	1	0	0	0	1	0	1	0
POPTR_0016s07580	scaffold_16	5450867-5451058	5451470-5451548	5451295-5451548	0	0	0	0	0	0	0	0	0	0	0	0	0	0	0	0	0	1	0	0
POPTR_0003s20780	scaffold_3	19211496-19212692	19210405-19210623	19210405-19210438	1	1	0	1	1	1	1	1	1	1	1	1	1	1	1	1	1	1	1	1
POPTR_0013s00310	scaffold_13	88652-88717	88825-88929	88878-88929	0	0	0	0	0	0	0	0	0	0	0	0	0	0	0	0	0	0	1	0
POPTR_0012s11370	scaffold_12	11840071-11840201	11839888-11839996	11839888-11839956	0	0	0	0	0	0	1	0	0	0	0	0	0	0	0	0	0	0	0	0
POPTR_0006s13340	scaffold_6	10552323-10552797	10550366-10550544	10550366-10550539	0	0	0	0	0	0	0	0	0	1	0	0	0	0	0	0	0	0	0	0
POPTR_0018s09020	scaffold_18	9895752-9895815	9896100-9896209	9895926-9896209	0	0	0	0	0	0	0	0	0	0	0	0	0	0	0	0	0	1	0	1
POPTR_0008s08370	scaffold_8	5196524-5196577	5196067-5196192	5196067-5196135	1	1	1	1	1	1	1	1	1	1	1	1	1	0	1	1	1	1	1	1
POPTR_0009s06450	scaffold_9	6224032-6224101	6224256-6224754	6224243-6224754	0	0	0	0	0	0	0	0	0	0	0	0	0	0	0	0	0	0	1	0
POPTR_0009s02250	scaffold_9	2969783-2970878	2971303-2971371	2971022-2971371	0	0	0	0	0	0	0	0	0	0	0	0	1	1	0	0	1	1	0	0
POPTR_0005s12380	scaffold_5	9139681-9139788	9140158-9140343	9139980-9140343	0	0	0	0	0	0	0	0	0	0	0	0	0	1	0	0	0	0	0	0
POPTR_0002s11410	scaffold_2	8448299-8448896	8449029-8449108	8449008-8449108	0	0	1	0	0	0	0	0	1	0	1	1	0	0	0	0	1	0	1	0
POPTR_0002s15880	scaffold_2	11833224-11833337	11833641-11833697	11833630-11833697	0	0	0	0	0	0	0	0	0	0	0	0	1	0	0	1	0	0	0	0
POPTR_0002s20390	scaffold_2	16448540-16448778	16446618-16447205	16446618-16447796	0	0	0	0	0	0	0	0	0	0	0	0	0	0	1	0	0	0	0	0
POPTR_0014s14270	scaffold_14	10434635-10434751	10434885-10435007	10434891-10435007	0	0	0	0	0	1	0	0	0	0	1	0	0	0	0	0	0	0	0	0
POPTR_0016s12690	scaffold_16	12072602-12072649	12071882-12071958	12071882-12072355	0	0	0	0	0	0	0	0	0	0	0	0	0	0	0	0	0	0	1	0
POPTR_0019s05540	scaffold_19	5913102-5913553	5915436-5915524	5914410-5915524	0	0	0	0	0	0	0	1	0	0	0	0	0	0	0	0	0	0	0	0
POPTR_0004s12090	scaffold_4	11016943-11016988	11017684-11017780	11017698-11017780	0	0	0	1	0	0	0	0	0	0	0	0	0	0	0	0	1	0	0	0
POPTR_0009s02130	scaffold_9	2749827-2750324	2750691-2750901	2750759-2750901	1	0	1	1	1	1	1	1	1	1	1	1	0	1	1	1	1	1	0	0
POPTR_0006s04530	scaffold_6	3087158-3087379	3086311-3086517	3086311-3086526	0	0	0	0	0	0	0	0	0	0	0	1	0	1	1	1	0	0	0	0
POPTR_0018s08470	scaffold_18	9411495-9411970	9412135-9412221	9412153-9412221	1	0	0	0	0	0	0	0	0	0	0	0	0	0	0	0	0	0	0	0
POPTR_0004s01390	scaffold_4	767881-767990	768218-768343	768290-768343	0	0	0	0	0	0	0	0	0	0	0	0	0	0	0	0	0	0	0	1
POPTR_0008s17110	scaffold_8	11495140-11495424	11495641-11495736	11495637-11495736	0	0	0	0	0	0	0	0	1	0	1	0	0	0	0	1	0	0	1	1
POPTR_0002s01970	scaffold_2	1049577-1049703	1049444-1049492	1049444-1049468	0	0	0	0	0	0	0	0	1	0	0	0	0	0	0	0	0	0	0	0
POPTR_0006s06210	scaffold_6	4421664-4421825	4421051-4421223	4421051-4421469	0	0	0	0	0	0	0	0	0	0	0	0	0	0	0	0	0	0	1	0
POPTR_0014s17920	scaffold_14	14465828-14465887	14465280-14465322	14465280-14465618	0	0	0	0	0	0	0	0	0	0	0	0	0	0	0	0	0	1	0	0
POPTR_0008s15590	scaffold_8	10370103-10370543	10368612-10369326	10368612-10369694	0	0	0	0	0	0	0	0	0	0	0	0	0	0	1	0	0	0	0	0
POPTR_0008s04480	scaffold_8	2526369-2526483	2526616-2527626	2527475-2527626	0	0	0	0	1	0	1	0	0	0	1	0	0	0	1	0	0	0	0	0
POPTR_0005s11910	scaffold_5	8686882-8686934	8687044-8687134	8687035-8687134	1	1	1	1	1	1	1	1	1	0	0	1	1	1	1	1	1	1	1	0
POPTR_0004s09500	scaffold_4	8033863-8034015	8033433-8033642	8033433-8033712	0	1	0	1	0	0	0	1	0	0	1	0	0	1	1	1	0	1	0	1
POPTR_0001s00260	scaffold_1	130998-131062	131180-131260	131184-131260	0	0	0	0	0	0	0	0	1	0	0	0	0	1	0	0	0	0	0	0
POPTR_0011s05030	scaffold_11	4989193-4989695	4988164-4988398	4988164-4988493	0	0	0	0	0	0	0	0	0	0	0	0	0	0	0	0	0	0	0	1
POPTR_0002s08490	scaffold_2	5933739-5933988	5931884-5932379	5931884-5932932	0	0	0	1	0	0	0	0	0	0	0	1	0	0	0	0	0	0	0	0
POPTR_0010s19920	scaffold_10	17683480-17683770	17681473-17681620	17681473-17683275	1	1	1	1	0	1	1	1	1	1	1	1	0	1	0	1	1	1	1	1
POPTR_0010s13240	scaffold_10	13109964-13110027	13111793-13112076	13110526-13112076	1	0	0	0	0	0	0	0	0	0	0	0	0	1	0	0	1	0	0	0
POPTR_0010s20920	scaffold_10	18341224-18341346	18341661-18341781	18341627-18341781	0	0	0	0	0	0	0	0	0	0	0	0	0	0	0	0	0	0	0	1
POPTR_0010s18200	scaffold_10	16540360-16540465	16541314-16541393	16540613-16541393	0	0	0	0	0	0	0	0	0	0	0	0	0	0	0	0	0	1	0	0
POPTR_0018s06650	scaffold_18	6696349-6696472	6696193-6696277	6696193-6696233	1	1	0	1	1	1	1	1	1	1	1	1	1	1	1	1	1	1	1	1
POPTR_0018s11310	scaffold_18	12112693-12112764	12111047-12111420	12111047-12111373	0	0	0	0	0	0	0	0	0	0	0	0	0	0	0	0	1	0	0	0
POPTR_0010s20000	scaffold_10	17748984-17749114	17747937-17748011	17747937-17747994	0	0	0	0	0	1	0	0	0	0	0	0	0	0	0	0	0	0	0	0
POPTR_0005s06640	scaffold_5	4448874-4449150	4447818-4448102	4447818-4448113	0	0	0	0	0	0	0	0	0	0	0	0	0	0	0	1	0	0	0	0
POPTR_0005s05980	scaffold_5	3946096-3946557	3945716-3945970	3945716-3945966	0	0	0	0	0	0	0	0	0	0	0	0	0	0	0	0	0	1	0	0
POPTR_0002s05490	scaffold_2	3578827-3578916	3579053-3579132	3579027-3579132	0	0	0	0	0	0	0	0	0	0	0	0	0	1	0	0	0	0	0	0
POPTR_0002s06850	scaffold_2	4605150-4605223	4606022-4606119	4605648-4606119	0	0	0	0	0	0	0	0	0	0	0	0	0	0	0	0	1	0	0	0
POPTR_0010s23340	scaffold_10	19952089-19952196	19952304-19952369	19952295-19952369	0	0	0	0	0	0	0	0	0	0	0	0	0	1	0	0	0	0	0	0
POPTR_0013s06050	scaffold_13	4476074-4476207	4474132-4475542	4474132-4475784	0	0	0	0	0	0	0	0	0	0	0	0	1	1	0	0	0	0	0	0
POPTR_0001s26030	scaffold_1	25122326-25122406	25123104-25123283	25122779-25123283	0	0	0	0	1	0	1	1	0	0	0	1	1	1	1	1	1	1	1	1
POPTR_0011s12040	scaffold_11	14827165-14827578	14826386-14826603	14826386-14826779	0	0	0	0	0	0	0	0	0	0	0	0	0	0	1	0	0	0	0	0
POPTR_0012s09400	scaffold_12	10441412-10441552	10440294-10440359	10440294-10440922	0	0	0	0	0	0	0	0	0	0	0	0	0	0	0	0	0	0	1	0
POPTR_0010s10020	scaffold_10	10622336-10623032	10620708-10620968	10620708-10621330	0	0	0	0	0	0	0	0	0	0	0	0	0	0	0	1	0	0	0	1
POPTR_0006s29390	scaffold_6	26764274-26764376	26764552-26764613	26764531-26764613	0	0	0	0	0	0	1	0	0	0	0	0	0	0	0	0	0	0	0	0
POPTR_0010s17190	scaffold_10	15889295-15889371	15890758-15890967	15889804-15890967	0	0	0	0	0	0	0	0	0	0	0	0	0	0	0	0	0	0	1	0
POPTR_0016s12100	scaffold_16	11416582-11416799	11416294-11416318	11416294-11416487	1	0	1	0	0	0	1	1	0	0	1	1	1	1	1	1	1	1	1	1
POPTR_0012s13800	scaffold_12	13796484-13796630	13796886-13796987	13796894-13796987	0	0	0	0	0	0	0	0	0	0	0	0	0	0	0	1	0	0	0	0
POPTR_0019s08080	scaffold_19	9473485-9473978	9474617-9474685	9474112-9474685	0	0	0	0	0	0	0	0	0	0	0	0	0	1	0	0	0	0	0	1
POPTR_0010s00700	scaffold_10	397585-397690	398015-398092	397854-398092	0	0	0	0	0	0	0	0	0	0	0	0	0	0	0	0	1	0	0	0
POPTR_0001s09500	scaffold_1	7247143-7247301	7246154-7246411	7246154-7246418	0	0	0	0	0	0	0	0	0	0	0	0	0	0	0	0	0	1	0	0
POPTR_0006s12310	scaffold_6	9477840-9477982	9479314-9479483	9478159-9479483	0	0	0	0	0	0	1	0	0	0	0	0	0	0	0	0	1	1	0	1
POPTR_0001s16620	scaffold_1	13402993-13403192	13402423-13402554	13402423-13402680	0	0	0	0	0	0	1	0	0	0	0	0	0	0	0	0	0	0	0	0
POPTR_0001s33410	scaffold_1	31596140-31596955	31595937-31596065	31595937-31596026	1	0	0	0	0	0	0	0	0	0	0	0	0	0	0	0	0	0	0	0
POPTR_0015s11790	scaffold_15	12323739-12323808	12324259-12324346	12324263-12324346	0	0	0	0	0	0	1	0	0	0	0	0	0	0	0	0	0	0	0	0
POPTR_0014s07570	scaffold_14	5689755-5689817	5689110-5689181	5689110-5689660	0	0	0	1	0	1	0	1	0	0	0	0	0	1	0	0	0	0	0	0
POPTR_0014s03510	scaffold_14	2819510-2819760	2819960-2820107	2819950-2820107	1	1	1	1	1	0	1	1	1	1	1	1	1	1	1	1	1	1	1	1
POPTR_0003s14860	scaffold_3	14817598-14818887	14817080-14817231	14817080-14817257	0	0	0	0	0	0	0	0	0	0	0	0	0	0	0	0	0	0	0	1
POPTR_0004s23230	scaffold_4	22017788-22018171	22017355-22017462	22017355-22017418	0	0	0	0	0	0	0	0	0	0	0	0	0	1	0	0	0	0	0	0
POPTR_0010s21070	scaffold_10	18491258-18491422	18492662-18492739	18491638-18492739	0	0	0	0	0	0	0	0	0	0	0	0	0	0	0	0	0	1	0	0
POPTR_0009s07830	scaffold_9	7272402-7272658	7271530-7271814	7271530-7271965	0	0	0	0	0	0	0	0	0	0	0	0	0	0	0	0	1	0	0	0
POPTR_0014s10280	scaffold_14	7701470-7701605	7700505-7700706	7700505-7700642	1	1	1	1	1	1	1	1	1	1	1	1	1	1	1	1	1	1	1	1
POPTR_0005s06100	scaffold_5	4015965-4016093	4014356-4014533	4014356-4015861	0	0	0	0	0	0	0	0	0	0	0	0	0	0	0	0	0	1	0	0
POPTR_0019s04720	scaffold_19	4940167-4940238	4939709-4939920	4939709-4939931	0	0	0	0	0	0	0	0	0	0	0	1	0	0	0	0	0	0	0	0
POPTR_0005s21970	scaffold_5	20989857-20990091	20991054-20991196	20990467-20991196	0	0	0	0	0	1	0	0	0	0	0	0	0	0	0	0	0	0	0	0
POPTR_0012s06960	scaffold_12	7573631-7573948	7573147-7573431	7573147-7573420	0	0	0	0	0	0	0	0	0	0	0	0	0	1	0	0	0	0	0	0
POPTR_0009s15250	scaffold_9	11838580-11838705	11838826-11838912	11838837-11838912	0	0	0	0	0	1	0	0	0	0	0	0	0	0	0	0	0	0	1	0
POPTR_0011s15220	scaffold_11	17337397-17337456	17336963-17337005	17336963-17337009	0	0	1	0	0	0	0	0	0	1	0	0	0	0	0	0	0	0	1	0
POPTR_0010s12970	scaffold_10	12898172-12898274	12897329-12898012	12897329-12898017	0	0	1	0	0	1	1	1	0	0	0	1	0	0	0	0	1	0	0	1
POPTR_0005s23670	scaffold_5	22393210-22393329	22394641-22394757	22393800-22394757	0	0	0	0	0	0	1	0	0	0	0	0	0	0	0	0	0	0	0	0
POPTR_0004s16710	scaffold_4	17099324-17099463	17100185-17100322	17100172-17100322	0	1	1	0	0	1	0	1	0	1	1	1	0	0	0	1	0	1	0	1
POPTR_0011s06870	scaffold_11	7571705-7571820	7570138-7570403	7570138-7570408	0	0	0	0	0	0	0	0	0	0	0	0	0	0	0	0	0	0	1	0
POPTR_0010s16220	scaffold_10	15214981-15215250	15215785-15215853	15215400-15215853	1	0	0	0	0	0	0	1	1	0	0	1	1	0	1	1	1	1	1	1
POPTR_0002s02600	scaffold_2	1505298-1505399	1506651-1506872	1506647-1506872	0	0	0	0	0	0	0	0	0	0	0	0	0	0	0	0	0	0	0	1
POPTR_0016s15080	scaffold_16	14120820-14120888	14120990-14121061	14120986-14121061	0	0	0	0	0	0	0	0	0	0	0	0	0	0	0	0	0	0	1	0
POPTR_0001s28270	scaffold_1	27051889-27051993	27054174-27054683	27052248-27054683	0	0	0	0	0	0	0	0	1	0	0	0	0	0	0	0	0	0	0	0
POPTR_0001s10580	scaffold_1	8232995-8233670	8232391-8232894	8232391-8232848	0	0	0	0	0	0	0	0	0	0	0	0	0	0	0	0	1	0	0	0
POPTR_0014s17840	scaffold_14	14219884-14219953	14220619-14220786	14220690-14220786	0	0	0	0	0	0	0	0	0	0	0	0	0	1	0	0	0	0	0	0
POPTR_0001s13950	scaffold_1	10991691-10991819	10992192-10992233	10991966-10992233	0	0	0	0	0	0	0	0	0	0	0	0	1	0	0	0	1	0	0	0
POPTR_0017s04020	scaffold_17	3020421-3021019	3021575-3021709	3021163-3021709	0	0	0	0	1	0	0	0	0	0	0	0	0	0	0	0	0	1	0	0
POPTR_0010s08120	scaffold_10	9052007-9052475	9053677-9053800	9053681-9053800	0	0	0	0	0	0	0	0	0	0	1	0	0	0	0	0	0	0	0	1
POPTR_0010s16110	scaffold_10	15146096-15146223	15145917-15145992	15145917-15145989	1	1	1	1	1	0	1	1	1	0	1	1	1	1	1	0	1	1	0	0
POPTR_0009s03510	scaffold_9	4142183-4142279	4141988-4142050	4141988-4142054	0	0	0	0	0	0	1	0	0	0	0	0	0	0	0	0	0	0	0	0
POPTR_0003s21800	scaffold_3	19822929-19824124	19824394-19824953	19824233-19824953	0	0	0	0	0	0	0	0	0	0	0	0	0	0	0	0	0	0	0	1
POPTR_0014s05790	scaffold_14	4345365-4345484	4345140-4345272	4345140-4345266	0	0	0	0	0	0	0	0	0	0	0	0	0	0	0	0	1	0	0	0
POPTR_0005s26420	scaffold_5	24455573-24455704	24454189-24454320	24454189-24454314	0	0	0	0	0	0	0	0	0	0	0	0	0	0	1	1	1	0	1	0
POPTR_0002s16630	scaffold_2	12443678-12443842	12443503-12443583	12443503-12443554	1	0	1	1	1	0	0	1	1	1	1	1	1	1	1	1	1	1	1	1
POPTR_0006s25200	scaffold_6	23624275-23624351	23623557-23623660	23623557-23624141	0	0	0	0	0	0	0	0	0	0	0	0	0	1	0	0	0	0	0	0
POPTR_0011s04390	scaffold_11	4384389-4384479	4384654-4384712	4384650-4384712	0	0	0	0	0	0	0	0	0	0	0	0	1	0	0	0	0	0	0	0
POPTR_0012s08860	scaffold_12	9925597-9925780	9926805-9926962	9926454-9926962	0	1	0	1	0	0	0	0	0	0	0	0	0	0	0	1	1	0	0	0
POPTR_0003s22260	scaffold_3	20101720-20101806	20101904-20102017	20101893-20102017	0	0	0	0	0	0	0	0	0	0	0	0	0	0	0	0	0	0	1	0
POPTR_0016s11910	scaffold_16	11102615-11102781	11102355-11102525	11102355-11102506	0	0	0	0	0	0	0	0	0	0	0	0	1	1	0	1	0	0	0	0
POPTR_0001s38730	scaffold_1	37900825-37900969	37901079-37901160	37901117-37901160	0	0	0	0	0	0	0	0	0	0	0	0	0	0	0	0	1	0	0	0
POPTR_0002s23960	scaffold_2	21445802-21445859	21445571-21445634	21445571-21445649	0	0	0	0	0	0	0	0	1	0	0	0	0	0	0	0	0	0	0	0
POPTR_0008s06090	scaffold_8	3599691-3599747	3599489-3599572	3599489-3599591	0	0	0	0	0	0	0	0	0	0	0	0	0	0	0	0	1	0	0	0
POPTR_0004s09450	scaffold_4	7988338-7988830	7989373-7989432	7988978-7989432	0	0	1	0	0	0	0	0	0	0	0	0	0	0	0	0	0	0	0	0
POPTR_0002s15520	scaffold_2	11595300-11595837	11596369-11596487	11596385-11596487	0	0	0	0	0	1	0	0	0	0	0	1	1	0	0	0	0	0	0	0
POPTR_0019s06090	scaffold_19	6604235-6604296	6605417-6605502	6604831-6605502	0	0	1	0	0	0	0	0	0	0	0	0	0	0	0	0	0	0	0	0
POPTR_0005s22850	scaffold_5	21739812-21739903	21738849-21739228	21738849-21739298	0	0	0	0	0	0	0	0	0	0	0	0	0	0	0	0	0	0	1	0
POPTR_0006s13580	scaffold_6	10798929-10799036	10799218-10799297	10799235-10799297	0	0	0	0	0	0	0	0	0	0	0	0	0	1	0	0	0	0	0	0
POPTR_0016s09050	scaffold_16	6906738-6907028	6907552-6908044	6907200-6908044	0	0	0	0	0	0	0	0	0	0	1	0	0	0	0	0	0	0	0	0
POPTR_0004s22720	scaffold_4	21566957-21567049	21567807-21567915	21567298-21567915	0	0	0	0	0	0	0	0	0	0	0	0	0	0	0	0	0	0	1	0
POPTR_0010s22980	scaffold_10	19679959-19680025	19680187-19680426	19680159-19680426	0	0	0	0	0	0	0	0	0	0	0	0	0	0	0	0	1	0	0	0
POPTR_0001s00830	scaffold_1	682423-683739	683839-683925	683833-683925	0	1	1	1	1	1	1	1	0	1	1	0	0	1	0	0	0	0	0	0
POPTR_0009s11590	scaffold_9	9602794-9602907	9602413-9602712	9602413-9602609	0	0	1	1	1	1	1	0	0	0	0	0	0	0	0	0	0	0	0	0
POPTR_0014s09550	scaffold_14	7111339-7111895	7106836-7109846	7106836-7110406	0	0	1	0	0	0	1	0	0	0	0	0	0	0	0	0	0	0	0	0
POPTR_0001s34070	scaffold_1	32212245-32212385	32211734-32212144	32211734-32212094	0	0	0	0	0	0	0	0	0	0	0	0	0	1	0	0	1	0	0	0
POPTR_0008s00290	scaffold_8	74622-74696	75866-76000	75845-76000	0	0	0	0	0	0	0	0	0	0	0	0	0	0	0	0	0	1	0	0
POPTR_0018s04790	scaffold_18	4159962-4160024	4158592-4158639	4158592-4158621	0	0	0	1	0	0	0	0	1	0	0	0	0	0	0	0	1	0	0	0
POPTR_0010s05730	scaffold_10	7216513-7216633	7217313-7217705	7216745-7217705	0	0	0	0	0	0	0	0	0	0	0	0	1	0	0	1	1	0	0	0
POPTR_0016s06530	scaffold_16	4382187-4382233	4379940-4381548	4379940-4381652	0	0	0	0	0	0	1	0	0	0	0	0	0	0	0	0	0	0	0	0
POPTR_0008s20610	scaffold_8	14378238-14379594	14377786-14377992	14377786-14378165	0	0	1	0	1	0	0	0	1	0	1	1	1	1	1	1	1	0	1	1
POPTR_0001s38880	scaffold_1	38119352-38119444	38120632-38120680	38120393-38120680	0	0	0	0	0	1	0	1	0	0	0	0	0	1	0	1	0	1	0	0
POPTR_0012s12000	scaffold_12	12339537-12339599	12340349-12340469	12340148-12340469	0	0	1	0	0	0	0	0	0	0	0	0	0	0	0	0	0	0	0	1
POPTR_0011s02670	scaffold_11	2590512-2590670	2590295-2590338	2590295-2590346	0	1	0	0	0	0	0	0	0	0	0	0	0	0	0	0	0	0	0	0
POPTR_0001s34310	scaffold_1	32477647-32478527	32476268-32476637	32476268-32476746	0	0	0	0	0	0	0	0	0	0	0	1	0	0	0	0	0	1	0	0
POPTR_0008s18160	scaffold_8	12173206-12173272	12172924-12173086	12172924-12173071	0	0	0	0	0	0	0	0	0	0	0	0	0	0	0	0	0	1	0	0
POPTR_0009s06440	scaffold_9	6217222-6217310	6217049-6217141	6217049-6217146	0	0	0	1	0	0	0	0	0	0	0	0	0	0	0	0	0	0	0	0
POPTR_0001s26460	scaffold_1	25483209-25483523	25482117-25482218	25482117-25482460	1	0	0	0	0	0	0	0	0	0	0	0	0	0	0	0	0	0	1	0
POPTR_0004s21670	scaffold_4	20730890-20730952	20730503-20730596	20730503-20730588	0	0	1	0	0	0	0	0	0	0	0	1	0	0	0	0	0	0	1	0
POPTR_0001s08040	scaffold_1	6106720-6106847	6108264-6110009	6108218-6110009	0	0	0	0	0	0	0	1	0	0	0	0	0	1	0	0	0	0	0	0
POPTR_0005s09600	scaffold_5	6712872-6712922	6713004-6713117	6713010-6713117	1	1	1	1	0	0	1	1	1	1	1	1	0	1	0	0	1	0	0	1
POPTR_0002s10420	scaffold_2	7513726-7513792	7513193-7513271	7513193-7513266	0	0	0	0	0	0	0	0	0	0	0	0	0	0	0	0	0	0	0	1
POPTR_0001s47520	scaffold_1	47675992-47676096	47675152-47675279	47675152-47675771	0	0	0	0	0	0	0	0	0	0	0	0	0	0	0	0	0	0	0	1
POPTR_0004s04970	scaffold_4	3725545-3725919	3726600-3727345	3726115-3727345	1	1	1	1	1	1	1	1	1	1	1	1	0	1	1	1	1	1	1	1
POPTR_0003s21580	scaffold_3	19681422-19681751	19681966-19682044	19681957-19682044	0	0	0	0	0	0	1	0	0	0	0	0	0	0	0	0	0	0	0	0
POPTR_0015s13630	scaffold_15	13498763-13498856	13499514-13499614	13499001-13499614	0	0	0	0	0	0	0	0	0	0	0	0	0	0	0	0	1	0	1	0
POPTR_0002s06680	scaffold_2	4492703-4492797	4493450-4493497	4493454-4493497	0	0	1	0	0	0	0	0	0	0	1	1	0	1	1	1	0	1	0	0
POPTR_0001s03880	scaffold_1	3119452-3120652	3118423-3118662	3118423-3119061	0	0	1	0	0	0	1	1	0	0	0	0	0	0	0	0	0	0	0	0
POPTR_0006s13410	scaffold_6	10619019-10619117	10619251-10620412	10619260-10620412	0	0	0	1	0	0	0	1	0	0	0	0	0	0	0	0	0	0	0	1
POPTR_0014s12610	scaffold_14	9287301-9287389	9286966-9287019	9286966-9287205	0	0	0	0	0	0	0	0	0	0	0	0	0	0	1	0	0	1	0	1
POPTR_0014s10650	scaffold_14	7927898-7928003	7927279-7927356	7927279-7927669	0	0	0	0	0	0	0	0	0	0	0	0	0	0	0	0	0	0	0	1
POPTR_0012s09400	scaffold_12	10441412-10441552	10440294-10440359	10440294-10440392	0	0	0	0	0	0	0	0	0	0	0	0	0	0	0	0	1	0	0	0
POPTR_0009s09690	scaffold_9	8501878-8501979	8502104-8502328	8502176-8502328	0	0	0	0	0	0	0	0	0	0	0	0	0	0	0	0	0	0	1	0
POPTR_0009s14100	scaffold_9	11116533-11116987	11117835-11118587	11117061-11118587	0	0	0	0	0	0	0	0	0	0	0	0	0	0	0	0	0	1	0	0
POPTR_0004s04210	scaffold_4	3028521-3028594	3028178-3028255	3028178-3028234	1	0	0	0	0	1	0	1	0	1	0	1	0	0	0	1	0	0	0	0
POPTR_0008s06840	scaffold_8	4100714-4100849	4100146-4100342	4100146-4100620	0	0	0	0	0	0	1	0	0	0	0	0	0	0	0	0	0	0	0	0
POPTR_0005s18140	scaffold_5	16220261-16220336	16219832-16219974	16219832-16219978	1	0	1	1	1	1	1	1	0	1	0	1	1	1	1	1	1	1	1	0
POPTR_0004s04450	scaffold_4	3218890-3219472	3217745-3218213	3217745-3218750	0	0	0	0	0	0	0	0	0	0	0	0	0	0	0	0	0	0	0	1
POPTR_0001s08520	scaffold_1	6496307-6496417	6496097-6496215	6496097-6496209	0	0	0	0	0	0	0	0	0	0	0	0	1	1	0	1	0	0	0	0
POPTR_0010s20100	scaffold_10	17837278-17837763	17836144-17836233	17836144-17837101	0	0	0	0	0	0	0	0	0	0	0	0	0	0	0	0	0	0	1	0
POPTR_0007s07900	scaffold_7	6384409-6384500	6384083-6384166	6384083-6384183	0	0	0	0	0	0	0	0	0	0	0	0	0	0	0	0	0	1	0	0
POPTR_0010s23310	scaffold_10	19931716-19931799	19933018-19933097	19932255-19933097	0	0	0	0	0	0	0	0	0	0	0	0	0	1	0	0	0	0	0	0
POPTR_0005s27410	scaffold_5	25097808-25098212	25096962-25097337	25096962-25097707	0	0	0	0	0	0	0	0	0	0	0	0	0	0	0	0	0	0	1	0
POPTR_0009s03130	scaffold_9	3816671-3816719	3816514-3816597	3816514-3816584	0	0	0	0	0	0	0	0	0	0	0	0	0	0	0	0	0	1	0	0
POPTR_0007s07990	scaffold_7	6470347-6471484	6471952-6472141	6471647-6472141	0	0	1	0	0	0	0	0	0	0	1	1	0	0	0	0	0	1	0	0
POPTR_0007s00270	scaffold_7	62015-62126	62355-62527	62224-62527	0	0	0	0	0	0	0	0	0	0	0	0	0	0	0	0	0	0	0	1
POPTR_0008s14950	scaffold_8	9961877-9961997	9962086-9962270	9962091-9962270	0	0	0	0	0	1	0	0	0	0	0	0	0	1	0	0	0	0	0	0
POPTR_0019s11690	scaffold_19	12928530-12928858	12929131-12929946	12929220-12929946	0	0	0	0	0	0	0	0	0	0	0	0	0	0	0	0	1	0	0	0
POPTR_0001s07340	scaffold_1	5529766-5529853	5529528-5529646	5529528-5529642	0	0	0	0	1	0	0	0	0	0	0	0	0	0	0	0	0	0	0	0
POPTR_0015s01950	scaffold_15	1363068-1363229	1362626-1362780	1362626-1362989	1	0	1	1	1	1	1	0	0	1	0	1	1	1	1	1	1	1	1	0
POPTR_0009s12270	scaffold_9	10046917-10047380	10046491-10046555	10046491-10046534	0	0	0	0	0	0	0	0	0	0	0	0	1	0	0	0	1	0	0	0
POPTR_0001s44200	scaffold_1	44673040-44673121	44672241-44672446	44672241-44672442	0	0	0	0	0	0	0	0	0	0	0	0	0	0	0	0	0	0	0	1
POPTR_0002s10600	scaffold_2	7690400-7690603	7690217-7690305	7690217-7690316	0	0	0	1	0	0	0	0	0	0	0	0	1	1	0	0	0	0	0	0
POPTR_0016s04480	scaffold_16	2638312-2638548	2639655-2640019	2639208-2640019	0	0	0	0	0	0	0	0	0	0	0	0	0	0	0	0	1	0	0	0
POPTR_0009s02690	scaffold_9	3452331-3452423	3451344-3451544	3451344-3452124	0	0	0	0	0	0	0	0	0	0	1	0	0	0	1	0	0	0	1	0
POPTR_0017s06970	scaffold_17	5426266-5426399	5426494-5426580	5426485-5426580	0	0	0	0	1	1	0	0	0	0	0	0	1	0	0	0	0	0	1	0
POPTR_0008s00700	scaffold_8	323006-323281	323950-324223	323395-324223	0	0	0	0	0	0	0	0	0	0	0	0	0	1	0	1	0	1	0	0
POPTR_0010s14790	scaffold_10	14275358-14275410	14275900-14276327	14275538-14276327	1	0	0	0	0	0	0	0	0	0	0	0	0	0	0	0	0	1	0	0
POPTR_0004s23680	scaffold_4	22315180-22315449	22314526-22314788	22314526-22314846	0	0	0	0	0	0	0	0	0	0	0	0	0	0	0	0	1	0	0	0
POPTR_0007s12470	scaffold_7	12779071-12779166	12779435-12779498	12779462-12779498	0	0	0	0	0	0	0	0	0	0	0	0	0	1	0	0	0	0	0	0
POPTR_0006s27580	scaffold_6	25439692-25439801	25439959-25440141	25439999-25440141	0	0	0	0	0	0	0	0	0	0	0	0	0	0	0	0	1	0	0	0
POPTR_0012s13090	scaffold_12	13386089-13386193	13385682-13385823	13385682-13385964	0	0	0	0	0	1	0	0	0	0	0	0	0	0	0	0	0	0	0	0
POPTR_0008s08040	scaffold_8	4969320-4969433	4970513-4970566	4970074-4970566	0	0	0	0	0	0	0	0	0	0	0	0	0	0	0	0	1	0	0	0
POPTR_0002s09110	scaffold_2	6453416-6453468	6452958-6453043	6452958-6453287	0	0	0	0	0	0	0	0	0	0	0	0	0	0	0	0	1	0	1	0
POPTR_0002s26400	scaffold_2	23373651-23373710	23374134-23374176	23374110-23374176	0	0	0	0	0	0	0	0	1	0	0	0	0	1	0	1	0	1	0	1
POPTR_0015s11610	scaffold_15	12164373-12164465	12164127-12164251	12164127-12164266	1	0	0	0	0	0	0	0	0	0	0	0	0	0	0	0	0	0	0	0
POPTR_0004s12220	scaffold_4	11262373-11262968	11261898-11261999	11261898-11262172	0	0	0	1	0	0	0	0	0	0	0	0	0	0	0	0	0	0	0	0
POPTR_0004s21360	scaffold_4	20514760-20514906	20514449-20514602	20514449-20514632	0	0	0	0	0	0	0	0	0	0	0	0	0	0	0	0	0	0	1	0
POPTR_0013s04390	scaffold_13	3018513-3018609	3017115-3017212	3017115-3017692	1	1	0	1	1	1	1	1	1	0	0	1	1	1	0	1	0	0	1	1
POPTR_0005s07190	scaffold_5	4834342-4834461	4833568-4833644	4833568-4834223	0	0	0	0	0	0	0	1	0	0	0	0	0	1	0	0	0	0	0	1
POPTR_0008s20480	scaffold_8	14244947-14245050	14244140-14244221	14244140-14244735	0	0	0	0	0	0	0	0	0	0	0	0	0	0	0	0	1	0	0	0
POPTR_0014s09730	scaffold_14	7247574-7247695	7248800-7248932	7247825-7248932	0	0	0	0	0	0	0	1	0	0	1	0	0	0	0	0	0	0	0	0
POPTR_0019s15350	scaffold_19	15877146-15877292	15878045-15878166	15878041-15878166	0	0	0	1	0	0	0	0	0	0	0	0	0	0	0	0	0	0	0	0
POPTR_0014s18740	scaffold_14	16112272-16112415	16112901-16113273	16112524-16113273	1	1	1	1	1	1	1	1	0	0	0	1	0	1	1	1	1	1	1	0
POPTR_0015s09030	scaffold_15	10358125-10358250	10357132-10357512	10357132-10358033	0	0	0	0	0	0	1	0	0	0	0	0	0	0	0	0	0	0	0	0
POPTR_0006s14220	scaffold_6	11539170-11539483	11538090-11538236	11538090-11538375	0	0	0	0	0	0	0	0	0	0	0	0	1	0	0	1	1	1	0	1
POPTR_0003s01100	scaffold_3	964185-964380	965333-965630	965231-965630	0	0	0	0	0	0	0	0	0	0	0	0	0	0	0	0	1	0	0	0
POPTR_0012s09080	scaffold_12	10156516-10156851	10157183-10157605	10157164-10157605	0	0	0	0	0	0	0	0	0	0	0	0	0	0	0	0	1	0	0	0
POPTR_0001s20770	scaffold_1	18938917-18939094	18939227-18939336	18939254-18939336	1	1	0	1	0	0	1	1	1	1	1	1	1	1	0	1	1	1	1	1
POPTR_0004s07410	scaffold_4	6113162-6113206	6113442-6113754	6113344-6113754	0	0	0	0	0	0	0	0	0	0	0	0	0	0	0	0	0	0	0	1
POPTR_0012s07830	scaffold_12	8778186-8778240	8779331-8779502	8778444-8779502	0	0	0	0	0	0	0	0	0	0	0	0	0	0	0	0	0	0	1	0
POPTR_0002s08680	scaffold_2	6082246-6082309	6082002-6082086	6082002-6082117	1	0	0	1	0	0	0	0	1	1	1	1	1	0	1	1	0	1	0	0
POPTR_0001s22430	scaffold_1	21113803-21114888	21115277-21115495	21114975-21115495	0	0	0	0	0	0	0	0	0	0	1	0	1	0	1	0	1	0	1	1
POPTR_0004s18400	scaffold_4	18307957-18308021	18307358-18307459	18307358-18307669	0	0	0	0	1	0	0	1	0	0	0	0	0	0	0	0	0	0	0	0
POPTR_0002s19000	scaffold_2	14899547-14900734	14901846-14901937	14901862-14901937	0	1	0	1	1	1	1	0	1	0	0	1	0	0	1	1	0	1	0	1
POPTR_0015s05020	scaffold_15	5256006-5256133	5257165-5257306	5256442-5257306	0	0	0	0	0	0	0	0	0	0	0	0	0	0	0	0	1	0	0	0
POPTR_0016s00300	scaffold_16	40353-40617	39832-39984	39832-39888	0	0	0	0	1	0	0	0	0	0	1	0	0	0	0	0	1	0	0	0
POPTR_0011s12050	scaffold_11	14836226-14836294	14835043-14835148	14835043-14835189	0	0	0	1	0	0	0	0	0	0	0	0	0	0	0	0	0	0	0	0
POPTR_0003s07570	scaffold_3	9136646-9136744	9137026-9137185	9137036-9137185	0	0	0	0	1	0	0	1	0	0	0	0	0	0	0	0	1	0	1	0
POPTR_0008s01380	scaffold_8	669628-669826	670322-670416	670272-670416	0	0	0	1	0	0	0	0	0	0	0	0	0	0	0	0	0	0	0	0
POPTR_0003s19140	scaffold_3	17935096-17935241	17936427-17936646	17936472-17936646	0	0	0	0	0	0	0	0	0	0	0	0	0	0	0	0	1	0	0	0
POPTR_0011s11030	scaffold_11	13726591-13726757	13726895-13727042	13726880-13727042	0	0	0	0	0	0	0	0	0	0	1	0	0	0	0	0	0	0	0	1
POPTR_0005s18810	scaffold_5	17111927-17112083	17111390-17111817	17111390-17111847	0	0	0	0	0	0	0	0	0	0	0	0	1	0	0	0	0	0	0	0
POPTR_0006s04760	scaffold_6	3294003-3294268	3294644-3294749	3294649-3294749	0	0	1	0	0	0	0	0	0	0	0	0	0	1	0	0	0	0	1	0
POPTR_0004s09890	scaffold_4	8403530-8404127	8403364-8403396	8403364-8403444	0	0	0	0	0	0	0	0	0	0	1	0	0	0	1	0	0	0	0	0
POPTR_0001s38940	scaffold_1	38194830-38194940	38195061-38195285	38195202-38195285	0	0	0	1	0	0	0	0	0	1	1	1	0	0	1	0	1	1	0	0
POPTR_0013s04030	scaffold_13	2662359-2662507	2661184-2661436	2661184-2661430	0	0	0	0	0	0	0	0	0	0	0	1	0	1	0	0	0	0	0	0
POPTR_0004s16510	scaffold_4	16957730-16958130	16958961-16959090	16958789-16959090	0	0	0	0	0	0	0	0	0	1	0	0	0	0	0	0	1	0	1	0
POPTR_0002s05880	scaffold_2	3860801-3860907	3860431-3860472	3860431-3860594	0	0	0	0	0	0	0	0	0	0	1	0	0	0	0	0	0	0	0	0
POPTR_0003s16110	scaffold_3	15724269-15724917	15725303-15725695	15725507-15725695	0	0	0	1	0	0	0	0	0	0	0	0	0	0	0	0	0	0	0	0
POPTR_0006s01680	scaffold_6	1026727-1027128	1027840-1029034	1027279-1029034	1	1	1	1	1	0	0	1	1	0	1	1	1	1	0	0	0	1	0	0
POPTR_0004s24420	scaffold_4	23097442-23097718	23098030-23098124	23097875-23098124	1	0	1	1	1	0	1	1	0	0	1	1	1	1	1	0	1	1	1	1
POPTR_0015s14580	scaffold_15	14112443-14112559	14113580-14113735	14113633-14113735	0	0	0	0	0	0	0	0	0	0	0	0	0	0	0	0	1	0	0	0
POPTR_0010s15120	scaffold_10	14477116-14477178	14477455-14477796	14477282-14477796	0	0	0	0	0	0	0	0	1	0	0	1	0	0	1	0	0	1	0	1
POPTR_0014s06760	scaffold_14	5113363-5113597	5114508-5114527	5114485-5114527	0	0	0	0	0	0	0	1	0	0	0	0	0	0	0	0	0	0	0	1
POPTR_0025s00700	scaffold_25	367326-367395	366174-366256	366174-367107	0	0	1	0	0	1	0	0	0	0	0	0	1	0	0	0	0	0	0	0
POPTR_0007s05500	scaffold_7	3585877-3586191	3586310-3586433	3586325-3586433	0	0	0	0	0	0	0	0	0	0	0	0	0	0	0	0	0	0	0	1
POPTR_0014s08480	scaffold_14	6294699-6295185	6295309-6295518	6295305-6295518	0	0	0	0	0	0	0	0	0	0	0	0	0	0	0	0	1	0	1	0
POPTR_0018s07480	scaffold_18	7795425-7795578	7796335-7796583	7795711-7796583	0	0	0	0	0	0	0	0	0	0	0	0	0	0	0	0	0	0	1	0
POPTR_0012s14700	scaffold_12	14491388-14491487	14493288-14493667	14492716-14493667	0	0	0	0	0	0	1	0	0	0	0	0	0	0	0	0	0	0	0	0
POPTR_0005s18890	scaffold_5	17307086-17307323	17308608-17308975	17307636-17308975	0	1	0	1	0	0	0	1	1	1	1	1	1	0	1	0	1	0	0	0
POPTR_0006s03480	scaffold_6	2249996-2250091	2249622-2249726	2249622-2249907	0	0	0	0	0	0	0	0	0	0	0	0	0	1	0	0	0	1	0	0
POPTR_0004s22730	scaffold_4	21592178-21592695	21591947-21592036	21591947-21592080	0	0	0	0	0	0	0	0	0	0	0	0	0	0	0	0	0	0	0	1
POPTR_0006s10790	scaffold_6	8156930-8157056	8155568-8155766	8155568-8155790	0	1	0	0	0	0	0	0	0	0	0	0	0	0	0	0	0	0	0	0
POPTR_0010s05730	scaffold_10	7216513-7216633	7217313-7217705	7217630-7217705	0	0	0	0	0	0	0	0	0	0	0	0	0	0	0	0	1	0	0	0
POPTR_0014s17660	scaffold_14	13940630-13940707	13938848-13938929	13938848-13940545	0	0	0	0	0	0	0	0	0	0	0	0	0	0	0	0	0	0	1	0
POPTR_0006s23310	scaffold_6	22072365-22072843	22071774-22071949	22071774-22072183	0	0	0	0	0	0	0	0	0	0	1	1	0	0	0	0	0	0	0	1
POPTR_0002s09470	scaffold_2	6754996-6755148	6754375-6754583	6754375-6754895	1	1	0	1	0	1	1	1	0	0	0	0	0	0	1	1	0	0	0	1
POPTR_0002s22230	scaffold_2	18895576-18895643	18896369-18896705	18895758-18896705	0	0	0	0	1	0	0	0	0	0	0	0	0	0	0	0	0	0	1	0
POPTR_0012s14890	scaffold_12	14601137-14601282	14600451-14600644	14600451-14600609	0	0	0	0	0	0	0	0	0	0	0	0	0	0	1	0	0	0	1	0
POPTR_0004s11760	scaffold_4	10619543-10621010	10621519-10621638	10621256-10621638	0	0	0	0	0	0	0	0	0	0	0	0	0	0	0	0	0	0	1	1
POPTR_0003s05790	scaffold_3	7174603-7174750	7173813-7173868	7173813-7174099	0	0	1	0	0	1	0	0	0	0	0	0	0	0	0	0	1	0	0	0
POPTR_0003s21680	scaffold_3	19734044-19734945	19735737-19735857	19735093-19735857	0	0	0	0	0	0	0	0	0	0	0	0	1	0	0	0	0	0	0	0
POPTR_0004s04050	scaffold_4	2910644-2911390	2909540-2909911	2909540-2909904	0	0	0	0	0	0	0	0	0	0	0	0	0	0	0	0	0	0	1	0
POPTR_0008s19600	scaffold_8	13503403-13504589	13506545-13506838	13506564-13506838	0	0	0	1	0	0	0	0	0	0	0	0	0	0	0	0	0	0	0	0
POPTR_0003s03000	scaffold_3	3256945-3257053	3256480-3256539	3256480-3256617	0	0	0	0	0	0	0	0	0	0	0	0	0	0	0	0	0	0	0	1
POPTR_0010s06160	scaffold_10	7585423-7585771	7584490-7584808	7584490-7585319	0	0	0	1	1	1	0	0	0	0	0	0	0	0	0	0	0	1	0	0
POPTR_0002s03350	scaffold_2	2069424-2070297	2067945-2068373	2067945-2069197	0	0	0	0	0	0	0	0	0	0	0	0	0	0	0	0	0	0	0	1
POPTR_0010s19190	scaffold_10	17182441-17182504	17182268-17182333	17182268-17182313	0	0	0	0	0	0	0	0	0	0	0	0	0	1	0	0	0	0	0	0
POPTR_0010s22160	scaffold_10	19167802-19168413	19168544-19168675	19168570-19168675	0	0	0	0	0	0	0	0	0	0	0	0	0	0	0	0	1	0	0	0
POPTR_0009s03160	scaffold_9	3827248-3827566	3828184-3828575	3828207-3828575	0	0	0	0	0	0	0	0	0	0	0	0	0	0	0	0	0	0	1	0
POPTR_0011s16700	scaffold_11	18482142-18482310	18481943-18482015	18481943-18482036	0	0	0	0	0	0	0	0	0	0	0	0	0	0	0	0	1	0	0	0
POPTR_0011s14160	scaffold_11	16680441-16680537	16680216-16680346	16680216-16680312	0	0	1	1	0	0	1	0	0	1	0	0	0	1	0	0	1	0	1	0
POPTR_0010s08030	scaffold_10	8996634-8996790	8996877-8997115	8996960-8997115	1	1	1	1	1	1	1	1	1	1	1	1	1	1	1	1	0	1	1	1
POPTR_0012s14430	scaffold_12	14322975-14323818	14324445-14325311	14323908-14325311	0	0	0	0	0	0	0	0	0	0	0	0	0	0	0	0	0	0	0	1
POPTR_0001s34530	scaffold_1	32703812-32703970	32703615-32703711	32703615-32703705	0	0	0	0	0	0	0	0	0	0	0	0	0	0	0	0	1	0	0	0
POPTR_0011s00950	scaffold_11	492864-492907	492717-492774	492717-492764	0	0	0	0	0	0	0	0	0	0	0	0	0	0	0	0	0	1	0	0
POPTR_0010s24820	scaffold_10	20827918-20828013	20828622-20828977	20828324-20828977	0	0	0	0	0	0	0	0	0	0	0	0	0	0	0	1	0	0	0	0
POPTR_0007s08440	scaffold_7	7250046-7250257	7250406-7250599	7250401-7250599	0	0	1	0	0	1	1	1	0	0	1	1	1	0	0	1	0	1	0	0
POPTR_0003s08770	scaffold_3	10140896-10141022	10140028-10140317	10140028-10140240	0	0	0	0	0	0	0	0	1	0	0	0	0	0	0	0	0	0	0	0
POPTR_0007s14880	scaffold_7	14582850-14583011	14582169-14582261	14582169-14582276	0	0	1	0	0	1	0	0	0	0	1	0	0	1	0	1	0	0	0	0
POPTR_0002s20250	scaffold_2	16204182-16204295	16203154-16203384	16203154-16204018	0	0	0	0	0	0	0	0	0	0	0	0	0	0	1	0	0	0	0	0
POPTR_0015s14330	scaffold_15	13983127-13983405	13981162-13982043	13981162-13982594	0	0	0	0	0	0	0	0	0	0	0	0	0	1	0	0	0	0	0	0
POPTR_0005s21910	scaffold_5	20960938-20960999	20961413-20961464	20961361-20961464	0	0	0	0	0	0	0	0	0	0	0	1	0	0	0	0	0	0	0	0
POPTR_0012s02730	scaffold_12	2245158-2245428	2245695-2245863	2245757-2245863	0	0	1	0	0	1	0	1	0	0	0	0	0	0	0	0	1	0	0	0
POPTR_0006s08510	scaffold_6	6196252-6196312	6195759-6195883	6195759-6195867	1	1	1	1	1	0	1	1	1	1	1	1	1	0	1	1	1	1	1	1
POPTR_0002s00820	scaffold_2	381452-381520	381863-381969	381843-381969	0	0	0	0	0	0	0	0	0	0	0	0	0	0	0	0	0	0	1	0
POPTR_0009s02450	scaffold_9	3220616-3220701	3220034-3220079	3220034-3220066	0	0	0	0	0	0	0	0	0	0	0	0	0	0	0	0	0	0	1	0
POPTR_0003s08450	scaffold_3	9860302-9860401	9860514-9860569	9860510-9860569	0	0	0	0	0	0	0	1	0	0	0	1	0	0	0	0	0	0	0	0
POPTR_0004s11320	scaffold_4	9916691-9917425	9919013-9919145	9919029-9919145	0	0	0	0	0	0	0	1	0	0	0	0	0	0	0	1	0	0	0	0
POPTR_0019s03680	scaffold_19	3763070-3763175	3763504-3763672	3763267-3763672	0	0	0	0	0	0	0	1	0	0	0	0	0	0	0	0	0	0	0	0
POPTR_0002s25890	scaffold_2	22898701-22899322	22899966-22900079	22899452-22900079	0	1	0	0	0	1	0	0	0	0	1	0	0	0	0	0	0	1	1	0
POPTR_0019s03570	scaffold_19	3681190-3681286	3680197-3680294	3680197-3680428	1	1	1	1	1	1	1	0	1	1	1	1	1	1	0	1	0	1	1	0
POPTR_0005s00740	scaffold_5	332957-333298	334095-334198	333710-334198	0	0	0	0	0	0	0	0	0	0	0	0	0	1	0	0	0	0	0	0
POPTR_0009s08230	scaffold_9	7576254-7576348	7577064-7577645	7576782-7577645	0	0	0	0	0	0	0	1	0	0	0	0	0	0	0	1	0	1	0	0
POPTR_0006s06880	scaffold_6	4985697-4985823	4984381-4984502	4984381-4985174	0	0	0	0	0	0	0	0	0	0	0	0	0	0	0	0	0	0	0	1
POPTR_0008s06970	scaffold_8	4213917-4214041	4214105-4214287	4214117-4214287	0	0	0	0	0	0	0	0	0	0	0	0	0	0	0	0	1	0	0	0
POPTR_0004s22110	scaffold_4	21060407-21060477	21060211-21060240	21060211-21060265	0	0	0	1	0	0	0	0	0	0	0	0	0	0	0	0	0	0	0	0
POPTR_0016s00800	scaffold_16	295725-295933	296657-296834	296653-296834	0	0	0	0	0	0	0	0	0	0	0	0	0	1	0	0	0	0	0	0
POPTR_0001s34080	scaffold_1	32219759-32220520	32221364-32221491	32221284-32221491	0	0	0	0	0	0	1	1	0	0	1	1	0	1	1	1	1	1	1	1
POPTR_0008s11180	scaffold_8	7065710-7065946	7064875-7064911	7064875-7065356	0	0	0	0	0	0	0	0	0	0	0	0	0	0	0	0	0	0	1	0
POPTR_0002s18230	scaffold_2	14162766-14162898	14161690-14161903	14161690-14162248	0	0	0	0	0	0	0	0	0	0	0	0	0	0	1	0	0	0	0	0
POPTR_0010s26070	scaffold_10	21438815-21438987	21439135-21439267	21439110-21439267	0	0	0	0	0	0	0	0	0	0	0	0	0	0	0	0	0	0	1	0
POPTR_0007s05640	scaffold_7	3702354-3702687	3701383-3701555	3701383-3701653	0	0	0	0	0	0	0	0	0	0	0	0	0	0	0	0	0	0	0	1
POPTR_0014s15740	scaffold_14	11801865-11801963	11802059-11802214	11802063-11802214	0	0	0	0	0	0	0	0	0	0	0	0	0	0	0	0	0	0	1	0
POPTR_0009s15340	scaffold_9	11892560-11892640	11892092-11892160	11892092-11892177	0	0	0	0	0	0	0	0	0	0	0	0	0	0	1	1	0	0	0	0
POPTR_0001s09620	scaffold_1	7325071-7325982	7327555-7328589	7326453-7328589	0	0	0	0	0	0	1	0	0	0	1	0	0	1	0	0	0	0	1	0
POPTR_0017s06190	scaffold_17	4794332-4794407	4794148-4794238	4794148-4794233	0	0	0	0	0	0	0	0	0	0	1	0	0	0	0	0	0	0	0	0
POPTR_0015s04780	scaffold_15	4981058-4981210	4979324-4979423	4979324-4980488	0	0	0	0	0	1	0	0	0	0	0	0	0	0	0	0	0	0	0	0
POPTR_0018s12390	scaffold_18	12883599-12883923	12881620-12881691	12881620-12882548	0	0	0	0	0	0	0	0	0	0	0	0	0	0	0	0	1	0	0	0
POPTR_0003s08970	scaffold_3	10255494-10255571	10256515-10256703	10256581-10256703	0	0	0	0	0	0	0	0	0	0	0	0	1	0	0	0	1	0	0	0
POPTR_0007s04950	scaffold_7	3149382-3149819	3148518-3148877	3148518-3149294	0	1	0	0	1	1	0	0	1	0	0	0	0	1	0	0	0	0	0	0
POPTR_0014s12480	scaffold_14	9190753-9190997	9190081-9190452	9190081-9190578	0	0	0	0	0	0	0	0	0	0	0	0	0	0	1	0	0	0	0	0
POPTR_0019s12130	scaffold_19	13269544-13269571	13269850-13270481	13269765-13270481	0	0	0	0	0	0	0	0	0	0	0	0	0	0	0	0	1	0	0	0
POPTR_0018s14680	scaffold_18	14803463-14803900	14804588-14804983	14804584-14804983	0	0	0	0	0	1	0	1	0	0	0	0	0	0	0	0	0	1	0	1
POPTR_0005s11200	scaffold_5	8123984-8124425	8125368-8125442	8124916-8125442	1	1	1	1	1	1	1	1	1	0	0	1	0	1	0	1	1	1	1	1
POPTR_0010s26210	scaffold_10	21522299-21522859	21523505-21523634	21522996-21523634	0	0	0	0	0	0	0	0	0	0	0	0	0	0	0	0	0	0	0	1
POPTR_0014s08690	scaffold_14	6445955-6446024	6445570-6445711	6445570-6445750	0	0	0	0	1	0	0	0	0	0	0	1	0	1	0	0	1	0	0	0
POPTR_0008s12230	scaffold_8	7902834-7903005	7903194-7904429	7903256-7904429	0	0	0	0	0	0	0	0	0	0	0	0	0	0	0	0	1	0	0	0
POPTR_0010s07750	scaffold_10	8718706-8718757	8719039-8719095	8719000-8719095	0	0	0	0	0	0	0	0	0	0	0	0	1	1	1	1	1	1	1	0
POPTR_0003s04200	scaffold_3	4918920-4919067	4920027-4920186	4920036-4920186	1	1	1	1	1	1	1	1	1	1	1	1	0	1	0	1	1	1	1	1
POPTR_0004s07710	scaffold_4	6335948-6336059	6335276-6335346	6335276-6335319	0	0	0	0	0	0	0	0	0	0	0	0	1	1	1	0	1	1	1	0
POPTR_0016s15080	scaffold_16	14117626-14118333	14118448-14118683	14118463-14118683	1	1	1	1	1	1	1	1	1	1	1	1	1	1	1	1	1	1	1	1
POPTR_0005s10920	scaffold_5	7860645-7860800	7860889-7861000	7860871-7861000	0	0	0	0	0	0	0	0	0	0	0	0	0	0	0	0	1	0	0	0
POPTR_0004s04040	scaffold_4	2893749-2894423	2892248-2892619	2892248-2892612	0	0	0	0	0	0	0	0	0	0	0	0	0	0	0	0	0	0	1	0
POPTR_0010s25890	scaffold_10	21348137-21348337	21348454-21348556	21348447-21348556	0	0	0	0	0	0	0	0	1	0	1	0	0	0	0	0	0	0	0	0
POPTR_0006s10720	scaffold_6	8057093-8057216	8057309-8057638	8057321-8057638	0	0	0	1	0	0	0	0	0	0	0	0	0	0	0	0	0	0	0	0
POPTR_0005s20830	scaffold_5	19971232-19971318	19971650-19971808	19971659-19971808	1	1	1	1	0	0	1	1	0	1	1	1	0	1	0	1	0	1	1	1
POPTR_0002s16020	scaffold_2	11929056-11929354	11929941-11930375	11929831-11930375	0	0	0	0	0	0	0	0	0	0	0	0	0	1	0	0	0	0	0	0
POPTR_0015s01050	scaffold_15	615228-615443	614872-615137	614872-615141	0	0	0	0	0	0	1	0	0	0	1	0	0	0	0	0	0	0	0	1
POPTR_0018s08330	scaffold_18	9270964-9271029	9271162-9271239	9271151-9271239	0	0	0	1	0	0	0	0	0	0	0	0	0	0	0	0	0	0	0	0
POPTR_0019s13300	scaffold_19	14240603-14241203	14239645-14239774	14239645-14239982	0	1	1	1	1	1	1	0	0	0	0	1	1	1	0	0	0	1	1	0
POPTR_0007s09550	scaffold_7	9013336-9013887	9012852-9013130	9012852-9013118	0	0	0	0	0	0	0	0	0	0	0	0	0	0	0	0	0	0	1	0
POPTR_0004s22390	scaffold_4	21308140-21308745	21307092-21307328	21307092-21307186	0	0	0	0	0	0	0	0	0	0	1	0	0	0	0	0	0	0	0	0
POPTR_0005s10130	scaffold_5	7234488-7234610	7235396-7235512	7235401-7235512	0	0	0	0	0	0	0	0	0	0	0	0	0	1	0	0	0	0	1	0
POPTR_0011s14290	scaffold_11	16747260-16747343	16747448-16747662	16747609-16747662	0	0	0	0	0	0	0	0	1	0	0	1	0	0	0	0	0	1	0	0
POPTR_0002s15370	scaffold_2	11508250-11508466	11508866-11508923	11508850-11508923	0	0	0	0	0	0	0	0	0	0	0	0	0	0	0	0	0	0	0	1
POPTR_0003s08330	scaffold_3	9717167-9717241	9716986-9717078	9716986-9717070	1	1	1	1	1	0	1	1	1	1	1	1	1	1	1	1	1	1	1	1
POPTR_0008s12350	scaffold_8	7971215-7971317	7971479-7972162	7971474-7972162	1	0	1	1	0	0	0	1	0	0	0	1	0	0	0	1	0	1	1	0
POPTR_0006s07260	scaffold_6	5230782-5230829	5229887-5229977	5229887-5230594	0	0	0	0	0	0	0	0	0	0	0	0	0	0	0	0	1	0	0	0
POPTR_0001s03960	scaffold_1	3152609-3152916	3151489-3151737	3151489-3151858	0	0	0	0	0	0	0	0	0	0	0	0	0	0	0	0	1	0	0	0
POPTR_0003s17180	scaffold_3	16619175-16619378	16618471-16618776	16618471-16618750	0	0	1	0	0	0	1	1	0	0	0	0	0	0	0	0	0	0	0	0
POPTR_0001s41280	scaffold_1	40890535-40890575	40890846-40890895	40890836-40890895	0	0	0	0	0	0	0	0	0	0	0	0	0	0	0	0	0	1	0	0
POPTR_0014s09940	scaffold_14	7457773-7457893	7455940-7456722	7455940-7456626	0	0	0	0	0	0	0	0	0	0	0	0	0	0	0	0	0	1	1	0
POPTR_0008s14190	scaffold_8	9374664-9376192	9377937-9378333	9376613-9378333	0	0	0	0	0	0	0	0	0	0	0	0	0	0	0	0	0	0	1	0
POPTR_0004s09400	scaffold_4	7949991-7950200	7949312-7949753	7949312-7949615	0	0	0	0	0	0	0	0	1	0	1	1	0	1	0	0	1	0	0	0
POPTR_0009s07120	scaffold_9	6738867-6738950	6739469-6739537	6739381-6739537	0	0	0	0	0	0	0	0	0	0	0	0	0	0	0	0	0	1	1	0
POPTR_0025s00360	scaffold_25	123254-123369	123996-124073	123980-124073	0	0	0	0	0	0	0	1	0	0	0	0	0	0	0	0	0	0	0	0
POPTR_0005s17670	scaffold_5	15293118-15293428	15294261-15294370	15294236-15294370	0	0	0	1	0	0	0	0	0	0	0	0	0	0	0	0	0	0	0	0
POPTR_0011s02760	scaffold_11	2694008-2694127	2693708-2693914	2693708-2693842	0	0	1	0	0	0	0	0	0	0	0	0	0	0	0	0	0	0	1	0
POPTR_0007s04370	scaffold_7	2705408-2705513	2705248-2705327	2705248-2705304	0	0	0	0	0	0	1	0	0	0	0	0	0	0	0	0	0	0	0	0
POPTR_0014s08780	scaffold_14	6507395-6508066	6506102-6506580	6506102-6507267	0	0	0	0	0	0	0	0	0	0	0	0	0	0	0	0	1	0	0	0
POPTR_0015s00630	scaffold_15	380278-380403	380502-380759	380506-380759	0	0	0	0	0	0	0	0	0	0	0	0	0	0	0	0	0	1	0	0
POPTR_0001s02930	scaffold_1	2325037-2325698	2326769-2326897	2326809-2326897	0	0	0	1	0	0	0	0	0	0	0	0	0	0	0	0	0	0	0	0
POPTR_0017s12250	scaffold_17	12479768-12479933	12477385-12477901	12477385-12479227	0	0	1	1	0	0	0	1	0	0	0	0	1	0	1	0	1	0	1	0
POPTR_0010s11700	scaffold_10	11885609-11885677	11885158-11885286	11885158-11885216	0	0	0	0	0	0	0	0	0	0	0	0	0	0	0	0	0	0	0	1
POPTR_0003s06690	scaffold_3	8219346-8219494	8219040-8219266	8219040-8219196	0	0	0	0	0	0	0	0	0	0	0	0	0	1	0	0	0	0	0	0
POPTR_0004s18840	scaffold_4	18577116-18577688	18576706-18576838	18576706-18576890	0	0	0	0	0	0	0	1	0	1	0	1	0	1	0	0	0	0	0	0
POPTR_0012s02330	scaffold_12	1949214-1949576	1948760-1949050	1948760-1949095	0	0	0	0	0	0	0	0	0	0	0	0	0	0	0	0	0	1	0	0
POPTR_0019s08680	scaffold_19	10216732-10216797	10216061-10216126	10216061-10216607	0	0	1	0	0	0	0	0	0	0	0	1	0	1	1	1	0	0	1	0
POPTR_0002s22490	scaffold_2	19237990-19238449	19237288-19237368	19237288-19237344	0	0	0	0	0	0	0	0	0	0	0	0	0	0	0	0	0	1	0	0
POPTR_0008s12700	scaffold_8	8211467-8211582	8211301-8211376	8211301-8211380	0	0	0	0	0	0	0	0	0	0	0	0	0	0	0	0	1	0	0	0
POPTR_0007s00880	scaffold_7	448552-448638	448213-448423	448213-448291	0	0	0	0	0	0	0	0	0	0	0	0	0	0	0	0	1	0	0	0
POPTR_0015s01480	scaffold_15	912558-912663	912955-913206	912752-913206	0	0	0	0	0	0	0	0	0	0	0	0	0	1	0	0	0	0	0	0
POPTR_0001s01500	scaffold_1	1118251-1118699	1119291-1119498	1119295-1119498	0	0	0	0	0	0	1	1	0	1	0	0	0	0	0	0	0	0	0	0
POPTR_0017s04060	scaffold_17	3052951-3053082	3052526-3052650	3052526-3052769	0	0	0	0	0	0	0	0	0	0	0	0	0	0	0	0	0	0	1	0
POPTR_0010s22180	scaffold_10	19178054-19178542	19177461-19177524	19177461-19177570	0	0	0	0	0	0	0	0	0	0	0	0	0	0	0	0	0	1	0	0
POPTR_0009s12200	scaffold_9	9982868-9983233	9983773-9983999	9983412-9983999	1	0	1	1	1	1	1	1	1	0	0	1	1	1	1	0	0	1	0	0
POPTR_0008s04090	scaffold_8	2279736-2279966	2280246-2280273	2280052-2280273	0	0	0	0	0	0	0	0	0	0	0	0	0	0	0	0	0	0	1	0
POPTR_0004s09860	scaffold_4	8379866-8379966	8380685-8380913	8380140-8380913	0	0	0	0	0	0	1	0	0	0	0	0	0	0	0	0	0	0	0	0
POPTR_0004s24150	scaffold_4	22885140-22885206	22885807-22886187	22885949-22886187	0	0	1	1	1	0	0	0	0	1	0	0	0	0	0	0	0	0	0	1
POPTR_0008s10480	scaffold_8	6571312-6571433	6572029-6572173	6571975-6572173	0	1	1	1	0	0	0	1	1	0	0	1	0	1	1	1	1	0	1	0
POPTR_0018s10110	scaffold_18	11095462-11095887	11097417-11097480	11097424-11097480	0	0	0	1	0	0	0	0	0	0	0	1	0	0	0	1	0	0	0	1
POPTR_0013s01330	scaffold_13	746107-746174	746648-746691	746588-746691	0	0	0	0	0	0	0	0	0	0	0	0	0	0	0	0	0	0	0	1
POPTR_0008s07980	scaffold_8	4925143-4925196	4925890-4926014	4925744-4926014	0	0	0	0	0	0	0	0	0	0	0	1	0	0	0	0	0	0	1	0
POPTR_0009s10080	scaffold_9	8767403-8767468	8768164-8768220	8767674-8768220	0	0	0	1	0	0	1	1	0	0	0	1	0	1	1	0	0	1	0	1
POPTR_0006s10720	scaffold_6	8061127-8061271	8061392-8061546	8061395-8061546	0	0	0	0	0	0	0	0	0	0	0	0	0	0	0	1	0	0	0	0
POPTR_0006s11790	scaffold_6	8964858-8965159	8966040-8966478	8965870-8966478	0	0	0	0	1	0	1	1	0	0	0	0	0	0	1	0	0	0	0	0
POPTR_0008s04680	scaffold_8	2685085-2685427	2684288-2684370	2684288-2684837	0	0	0	0	0	1	0	0	0	0	0	0	0	0	0	0	0	0	1	0
POPTR_0011s05990	scaffold_11	6014293-6014357	6014576-6014639	6014479-6014639	0	0	0	0	0	0	0	0	0	0	1	0	0	0	0	0	0	0	0	0
POPTR_0006s10280	scaffold_6	7685867-7685957	7685524-7685568	7685524-7685788	0	1	1	1	0	1	1	1	1	1	1	0	1	1	0	1	0	0	1	1
POPTR_0008s03560	scaffold_8	1904617-1906384	1906469-1906882	1906567-1906882	0	0	0	1	0	0	0	0	0	0	0	0	0	0	0	0	1	0	0	0
POPTR_0002s20650	scaffold_2	16724591-16724624	16723213-16723314	16723213-16724029	1	1	0	0	0	1	1	0	1	0	0	0	0	1	0	0	0	0	1	0
POPTR_0006s04400	scaffold_6	2999713-2999900	2999497-2999541	2999497-2999536	0	0	0	0	0	0	0	0	0	0	0	0	1	0	0	0	0	0	0	0
POPTR_0009s07830	scaffold_9	7273640-7274089	7272749-7272895	7272749-7273489	0	0	0	0	1	0	1	0	0	0	0	0	0	0	0	0	0	0	0	0
POPTR_0008s04880	scaffold_8	2828846-2829570	2828617-2828754	2828617-2828742	0	0	1	0	0	0	0	1	0	0	0	1	0	1	1	1	0	1	1	1
POPTR_0010s06820	scaffold_10	8089366-8089472	8088772-8088901	8088772-8088971	0	0	0	0	0	0	0	0	0	0	0	0	0	0	0	0	0	0	1	0
POPTR_0015s06560	scaffold_15	7508327-7508422	7508516-7508633	7508586-7508633	0	0	0	0	0	0	0	0	0	0	0	0	0	0	1	0	0	0	0	1
POPTR_0011s09400	scaffold_11	11643441-11643838	11644146-11644550	11644139-11644550	0	0	0	0	0	0	0	0	0	0	1	0	0	1	1	0	0	0	0	0
POPTR_0007s14960	scaffold_7	14631617-14631776	14632857-14632974	14631941-14632974	0	0	0	0	0	0	0	0	0	0	0	0	0	0	0	0	0	0	1	0
POPTR_0014s07660	scaffold_14	5739605-5741244	5741419-5741628	5741617-5741628	0	0	0	0	0	0	0	0	0	0	0	1	0	1	1	1	0	0	1	0
POPTR_0012s05210	scaffold_12	4790185-4790298	4789604-4790063	4789604-4790057	1	0	1	1	1	0	1	1	0	0	0	0	0	1	1	1	1	1	0	1
POPTR_0018s07380	scaffold_18	7635806-7635908	7633783-7633917	7633783-7635281	0	0	0	0	0	0	0	0	0	0	0	0	0	0	0	1	0	0	0	0
POPTR_0001s23520	scaffold_1	22914296-22914389	22913978-22914160	22913978-22914203	1	1	1	1	1	1	1	1	1	1	1	1	1	1	1	1	1	1	1	1
POPTR_0001s37470	scaffold_1	36449502-36449844	36448334-36448667	36448334-36448655	0	0	0	0	0	0	0	0	0	0	0	0	0	0	0	1	0	0	0	0
POPTR_0008s09070	scaffold_8	5619482-5619810	5619025-5619182	5619025-5619228	0	0	1	0	0	0	0	0	0	0	0	0	0	0	0	0	0	0	0	0
POPTR_0009s10090	scaffold_9	8772117-8772581	8772823-8772963	8772661-8772963	0	0	0	0	0	0	0	0	0	0	0	0	1	1	1	0	0	0	0	1
POPTR_0011s00640	scaffold_11	313324-313379	313506-313618	313515-313618	1	1	1	0	1	0	1	1	1	1	1	1	1	1	1	1	1	1	1	0
POPTR_0006s00750	scaffold_6	391842-392050	392892-393030	392847-393030	0	0	0	0	0	0	0	0	0	0	1	0	0	0	0	0	0	0	0	0
POPTR_0018s05050	scaffold_18	4471151-4471242	4471373-4471576	4471370-4471576	1	1	1	0	1	1	1	1	1	1	1	1	1	1	1	1	1	1	1	1
POPTR_0014s10610	scaffold_14	7898036-7898149	7898659-7899419	7898624-7899419	0	0	0	0	0	0	0	0	0	0	1	0	0	0	0	1	0	0	0	0
POPTR_0003s21240	scaffold_3	19484767-19484844	19484053-19484235	19484053-19484666	0	1	1	1	0	1	1	1	0	0	0	1	0	1	0	1	1	1	1	0
POPTR_0011s17120	scaffold_11	18727883-18727968	18727218-18727413	18727218-18727565	0	0	0	0	0	0	0	0	0	0	0	0	0	0	0	0	0	0	0	1
POPTR_0006s03390	scaffold_6	2161294-2161692	2160488-2160523	2160488-2160776	0	0	0	0	0	0	1	0	0	0	0	0	0	0	0	0	0	0	0	0
POPTR_0005s05230	scaffold_5	3464294-3464418	3465137-3465326	3464930-3465326	0	0	0	0	0	0	0	0	0	0	0	0	0	0	0	0	0	0	1	0
POPTR_0008s07070	scaffold_8	4287169-4287234	4286855-4287082	4286855-4287070	0	0	0	0	0	0	0	0	0	0	0	0	0	0	0	0	0	1	0	0
POPTR_0010s02450	scaffold_10	2833395-2834065	2834168-2834335	2834187-2834335	0	0	0	0	0	0	0	0	0	0	0	0	0	0	0	0	1	0	0	0
POPTR_0002s04270	scaffold_2	2681287-2681388	2681462-2681516	2681469-2681516	0	0	0	0	0	0	0	0	0	0	0	0	0	1	0	0	0	0	0	0
POPTR_0002s13460	scaffold_2	9991918-9991980	9992111-9992250	9992169-9992250	1	0	0	0	0	0	0	0	0	0	0	0	0	1	0	0	0	0	0	0
POPTR_0001s24910	scaffold_1	24181320-24181440	24181638-24181667	24181575-24181667	0	1	1	0	1	1	1	1	1	1	1	0	0	1	1	1	0	0	0	0
POPTR_0010s20000	scaffold_10	17747937-17748011	17747717-17747794	17747717-17747789	0	0	0	0	0	0	0	0	0	0	0	0	0	0	0	0	0	1	0	0
POPTR_0001s02200	scaffold_1	1657093-1657352	1656744-1656944	1656744-1656764	0	0	0	0	0	0	0	0	0	0	0	0	0	0	0	0	0	0	0	1
POPTR_0002s17180	scaffold_2	12947069-12947169	12947700-12947774	12947279-12947774	0	0	0	0	0	0	0	0	0	0	0	0	0	0	0	0	0	0	1	0
POPTR_0015s13100	scaffold_15	13198342-13198423	13198125-13198248	13198125-13198244	0	0	0	0	0	0	0	0	1	1	1	1	0	0	0	0	0	1	0	0
POPTR_0014s02470	scaffold_14	2062389-2062538	2062623-2062769	2062628-2062769	0	0	0	0	0	0	0	0	0	0	0	0	0	0	0	0	1	0	0	0
POPTR_0010s21500	scaffold_10	18752425-18752476	18751318-18751497	18751318-18751351	0	0	0	0	0	0	0	0	0	0	0	0	0	0	0	0	0	0	0	1
POPTR_0014s16320	scaffold_14	12413228-12413765	12414989-12415181	12415013-12415181	1	1	1	1	1	1	0	0	0	0	0	1	1	0	0	0	0	0	0	1
POPTR_0006s03870	scaffold_6	2597008-2597072	2597263-2597315	2597172-2597315	0	0	0	0	0	0	0	0	0	0	0	0	0	0	0	0	0	0	1	0
POPTR_0015s03540	scaffold_15	3190894-3191811	3190315-3190472	3190315-3190647	0	0	0	0	0	0	0	0	0	0	0	0	0	0	0	0	0	0	1	0
POPTR_0002s00230	scaffold_2	24725-24854	23522-23681	23522-24580	0	0	0	0	0	0	0	0	0	0	0	0	0	0	0	0	1	0	0	0
POPTR_0019s03470	scaffold_19	3547983-3548632	3546802-3547053	3546802-3547633	0	1	0	1	1	0	0	0	0	0	1	1	1	0	0	0	0	1	0	1
POPTR_0009s02270	scaffold_9	3023006-3023107	3021046-3022899	3021046-3022860	0	0	0	0	0	0	0	0	0	0	0	0	0	0	0	0	0	1	0	0
POPTR_0015s10080	scaffold_15	11126277-11126437	11126534-11126624	11126524-11126624	0	0	1	0	0	0	0	0	0	0	0	0	0	0	0	0	0	0	0	0
POPTR_0004s00900	scaffold_4	426850-427223	426035-426146	426035-426248	1	0	1	0	1	1	1	1	1	1	1	0	1	1	1	1	1	1	1	1
POPTR_0001s26620	scaffold_1	25603632-25604449	25603279-25603429	25603279-25603424	0	0	0	0	0	0	0	0	0	0	0	0	0	0	0	0	0	0	1	0
POPTR_0002s24620	scaffold_2	21944132-21944580	21942950-21943012	21942950-21943139	0	0	0	0	0	0	0	0	0	0	0	0	0	1	0	0	0	0	0	0
POPTR_0019s10150	scaffold_19	11722264-11722625	11722784-11722938	11722775-11722938	0	0	1	1	0	0	0	0	1	1	1	0	0	1	0	0	0	0	0	0
POPTR_0008s00290	scaffold_8	81895-82012	82112-82242	82132-82242	0	0	0	0	0	0	0	0	0	0	0	0	0	1	0	0	0	0	0	1
POPTR_0017s00870	scaffold_17	648087-648169	648738-648879	648301-648879	0	0	0	0	0	0	0	0	0	0	0	0	0	0	0	0	0	0	1	0
POPTR_0014s13810	scaffold_14	10099132-10099238	10099819-10099882	10099334-10099882	0	0	0	0	1	0	0	0	0	0	0	0	0	0	0	0	0	0	0	0
POPTR_0008s03460	scaffold_8	1839180-1839460	1837953-1838038	1837953-1839020	1	0	1	0	0	0	0	0	0	0	0	0	1	0	1	0	1	0	0	0
POPTR_0006s28050	scaffold_6	25895944-25895999	25896111-25896509	25896244-25896509	0	0	0	0	0	0	0	0	0	0	0	0	0	0	0	0	0	0	0	1
POPTR_0002s23310	scaffold_2	20772016-20772068	20772268-20772336	20772264-20772336	0	0	0	0	0	0	0	0	0	0	0	0	0	0	0	0	0	0	1	0
POPTR_0013s07370	scaffold_13	6149597-6150015	6150314-6150547	6150342-6150547	0	0	0	1	1	1	1	0	0	1	0	0	0	0	0	0	0	0	0	0
POPTR_0012s01110	scaffold_12	768529-768799	767239-767492	767239-768116	0	0	0	1	0	0	0	1	0	0	0	0	0	1	0	0	1	1	1	1
POPTR_0010s13220	scaffold_10	13084885-13085033	13084691-13084799	13084691-13084731	0	0	0	0	0	0	1	0	0	0	0	0	0	0	0	1	0	0	1	0
POPTR_0005s25910	scaffold_5	24114917-24114957	24114323-24114589	24114323-24114828	1	0	0	0	0	0	0	1	0	0	0	1	0	1	1	1	1	1	0	1
POPTR_0001s08910	scaffold_1	6809340-6809540	6806875-6807339	6806875-6809263	0	0	1	0	1	1	1	1	0	1	0	0	0	0	0	0	0	0	0	0
POPTR_0001s09500	scaffold_1	7247143-7247301	7246154-7246411	7246154-7247059	0	0	1	0	0	1	1	0	0	0	0	0	0	0	0	0	0	0	0	0
POPTR_0006s22050	scaffold_6	21061187-21061274	21059167-21059385	21059167-21059578	0	0	0	0	0	0	0	0	0	0	0	0	0	0	0	0	0	0	0	1
POPTR_0006s15740	scaffold_6	13341467-13341769	13340238-13340803	13340238-13341378	0	0	0	0	1	0	0	0	0	0	0	0	0	0	0	0	0	0	1	0
POPTR_0008s02180	scaffold_8	1042453-1042634	1042756-1042927	1042752-1042927	0	0	0	0	0	0	0	0	1	0	0	0	0	0	0	0	0	0	0	0
POPTR_0012s14380	scaffold_12	14293221-14293379	14293555-14293915	14293465-14293915	0	0	0	0	0	0	0	0	0	0	0	0	0	0	0	0	0	0	0	1
POPTR_0010s11840	scaffold_10	11977885-11978004	11979142-11980063	11978141-11980063	0	0	0	0	0	0	0	0	0	0	0	0	0	0	0	0	0	0	1	0
POPTR_0006s06980	scaffold_6	5024547-5024982	5025456-5025542	5025453-5025542	0	1	1	1	0	0	0	1	1	0	1	0	0	0	0	0	0	0	0	0
POPTR_0011s07460	scaffold_11	8308028-8308147	8307686-8307924	8307686-8307907	0	0	0	0	0	0	0	0	0	0	0	0	0	0	0	0	0	0	1	0
POPTR_0017s09830	scaffold_17	8501150-8501244	8501820-8502138	8501392-8502138	0	0	0	0	0	0	0	0	0	0	0	0	0	0	0	1	0	1	0	0
POPTR_0010s12460	scaffold_10	12500043-12500176	12499819-12499921	12499819-12499964	0	0	0	0	0	0	0	0	0	0	0	0	0	0	0	1	0	0	0	0
POPTR_0008s04870	scaffold_8	2819184-2819555	2819892-2820048	2819754-2820048	0	0	0	0	0	0	0	0	0	0	0	0	0	0	0	0	0	0	0	1
POPTR_0006s21950	scaffold_6	20915671-20915774	20917076-20917171	20915963-20917171	0	0	0	0	0	0	0	0	0	0	0	0	0	0	0	0	0	0	0	1
POPTR_0001s22740	scaffold_1	21628940-21629102	21629322-21629859	21629400-21629859	0	0	0	0	0	0	0	0	0	0	0	0	0	0	0	0	0	0	0	1
POPTR_0011s02960	scaffold_11	2908000-2908928	2909965-2910377	2909708-2910377	1	1	1	1	1	1	1	1	1	1	1	1	1	1	1	1	1	1	1	1
POPTR_0006s25040	scaffold_6	23490597-23490643	23489125-23489221	23489125-23489238	0	0	0	0	0	0	0	0	0	0	0	0	0	0	0	0	0	0	1	0
POPTR_0001s24040	scaffold_1	23430876-23431390	23431494-23431604	23431554-23431604	0	1	1	1	1	0	0	0	0	0	1	0	0	0	0	0	1	0	1	0
POPTR_0016s08640	scaffold_16	6451880-6453029	6451663-6451784	6451663-6451793	0	0	0	0	0	0	0	0	0	0	0	0	0	0	0	0	0	0	0	1
POPTR_0008s09630	scaffold_8	5947312-5947480	5947558-5947796	5947561-5947796	0	0	0	0	0	0	0	0	0	0	0	0	0	0	0	0	1	0	0	0
POPTR_0007s12170	scaffold_7	12484629-12484689	12485424-12485809	12485587-12485809	0	0	0	0	0	0	0	0	0	0	0	1	0	0	0	0	0	1	0	0
POPTR_0001s34530	scaffold_1	32699107-32699244	32698424-32698515	32698424-32698513	0	0	0	0	0	1	0	1	0	0	0	0	0	0	0	0	0	0	1	0
POPTR_0020s00220	scaffold_20	210244-210268	210048-210133	210048-210156	0	0	0	0	0	0	0	0	0	0	0	0	0	0	0	0	0	0	1	0
POPTR_0014s17910	scaffold_14	14453523-14453633	14453725-14453861	14453732-14453861	0	0	0	0	1	0	0	0	0	0	0	0	0	0	0	0	0	0	0	0
POPTR_0016s06050	scaffold_16	3987297-3987473	3987876-3988055	3987852-3988055	0	0	0	0	0	0	0	1	0	0	0	1	0	1	0	0	0	0	0	1
POPTR_0012s02410	scaffold_12	1986696-1986768	1987883-1987977	1987011-1987977	0	0	0	0	0	0	0	0	0	0	0	0	0	0	0	1	0	0	0	0
POPTR_0018s05190	scaffold_18	4686337-4687141	4685041-4685795	4685041-4686133	0	0	0	0	0	0	0	0	0	0	0	0	0	0	0	0	0	0	1	0
POPTR_0018s09320	scaffold_18	10201588-10201935	10201352-10201498	10201352-10201482	1	1	1	1	1	1	0	1	1	0	1	1	1	0	1	1	1	0	1	1
POPTR_0001s00660	scaffold_1	563465-563730	561586-561700	561586-561704	0	0	1	0	0	0	0	0	0	0	1	0	0	0	0	0	0	0	1	0
POPTR_0017s05750	scaffold_17	4491497-4491580	4491270-4491344	4491270-4491337	0	0	0	0	0	0	0	0	0	0	0	0	0	1	0	0	0	1	0	0
POPTR_0017s12920	scaffold_17	13098755-13099191	13097935-13098495	13097935-13098685	0	0	0	1	1	0	0	1	0	0	0	0	0	0	0	0	0	0	0	0
POPTR_0010s18850	scaffold_10	16973365-16973707	16974116-16974299	16973953-16974299	0	0	0	0	0	0	0	0	0	0	0	0	0	0	1	0	0	0	0	0
POPTR_0003s11280	scaffold_3	12141906-12142062	12142928-12143092	12142181-12143092	0	0	0	0	0	0	0	0	0	0	0	0	1	0	0	0	1	0	0	0
POPTR_0004s08540	scaffold_4	7113847-7113990	7114774-7115022	7114184-7115022	0	0	0	0	0	0	0	0	0	0	0	0	1	0	0	0	0	0	0	0
POPTR_0008s05870	scaffold_8	3449470-3449755	3449883-3450164	3449848-3450164	1	1	1	1	1	1	1	1	1	1	1	1	1	1	1	1	1	1	1	1
POPTR_0002s24960	scaffold_2	22156362-22156452	22155126-22155188	22155126-22155176	0	0	0	0	0	0	0	0	1	0	0	0	0	0	0	0	0	0	0	0
POPTR_0019s07740	scaffold_19	8875104-8875203	8874532-8874676	8874532-8874935	0	0	0	0	0	0	0	1	0	0	1	0	0	0	1	0	0	0	0	1
POPTR_0003s02320	scaffold_3	2392557-2392695	2390681-2390847	2390681-2391771	0	0	0	0	0	0	0	0	0	0	0	1	0	0	0	0	0	0	0	0
POPTR_0004s13540	scaffold_4	13849227-13849299	13849595-13849838	13849406-13849838	0	0	0	0	0	0	0	1	0	0	0	0	0	1	1	0	0	0	0	0
POPTR_0001s33310	scaffold_1	31497275-31497475	31497599-31497761	31497588-31497761	0	0	1	0	1	1	0	1	1	1	1	1	0	1	1	1	0	0	0	0
POPTR_0003s12670	scaffold_3	13182640-13182822	13181843-13182178	13181843-13182286	0	0	0	0	0	0	0	0	0	0	0	0	0	0	0	0	0	0	1	0
POPTR_0006s29490	scaffold_6	26840138-26840202	26840717-26840840	26840654-26840840	0	0	0	0	0	1	0	0	0	0	0	0	0	0	0	0	0	0	0	0
POPTR_0014s04690	scaffold_14	3598562-3598624	3596740-3596806	3596740-3597159	0	0	0	0	0	0	0	0	0	0	0	0	0	0	0	0	0	0	0	1
POPTR_0012s01430	scaffold_12	1033800-1034057	1034611-1034847	1034355-1034847	0	0	0	0	0	0	0	0	0	0	0	0	0	0	0	0	0	0	1	0
POPTR_0002s09750	scaffold_2	6990569-6990659	6990282-6990380	6990282-6990386	0	0	0	0	0	0	0	1	0	0	0	1	0	0	0	0	0	0	1	0
POPTR_0009s05830	scaffold_9	5814201-5814565	5814651-5814767	5814656-5814767	0	0	0	0	0	0	1	1	0	0	0	0	1	0	1	0	0	0	0	0
POPTR_0007s13280	scaffold_7	13401596-13401849	13401299-13401477	13401299-13401434	0	0	0	0	0	0	0	0	0	0	0	0	0	1	0	1	1	0	1	0
POPTR_0010s16870	scaffold_10	15687194-15687340	15686930-15687054	15686930-15687058	0	0	0	0	0	0	1	0	0	0	0	0	0	1	0	0	1	0	1	0
POPTR_0015s07110	scaffold_15	8230674-8231231	8231335-8231612	8231331-8231612	1	1	1	0	1	1	1	1	1	0	0	0	1	1	1	1	0	0	1	1
POPTR_0004s06180	scaffold_4	4904718-4904780	4903995-4904054	4903995-4904493	0	0	0	0	0	0	0	0	0	0	0	0	0	0	0	0	0	1	0	0
POPTR_0008s02910	scaffold_8	1497231-1498585	1498998-1499046	1498750-1499046	0	0	0	0	0	0	0	0	0	0	1	0	0	0	0	1	0	0	0	0
POPTR_0008s11090	scaffold_8	7002607-7002731	7003809-7004200	7003462-7004200	0	0	0	0	0	0	0	0	0	0	0	0	0	0	0	0	0	0	1	0
POPTR_0004s18210	scaffold_4	18184579-18184887	18184307-18184446	18184307-18184453	0	0	0	1	0	0	0	0	0	0	0	0	0	0	0	0	0	0	0	0
POPTR_0009s16180	scaffold_9	12361614-12361740	12361182-12361244	12361182-12361470	1	1	1	1	1	1	1	1	1	1	1	1	1	1	1	1	1	1	1	1
POPTR_0015s11160	scaffold_15	11805009-11805249	11804610-11804924	11804610-11804763	0	0	0	0	0	0	0	0	0	0	0	0	0	0	0	0	0	0	0	1
POPTR_0006s28810	scaffold_6	26402707-26404768	26405815-26405966	26405903-26405966	0	0	0	0	0	0	0	0	0	0	0	0	0	0	0	0	1	0	0	0
POPTR_0002s11500	scaffold_2	8550306-8550771	8551223-8551426	8550874-8551426	0	0	0	1	0	0	0	0	0	0	0	1	0	0	0	1	1	0	0	0
POPTR_0014s03090	scaffold_14	2500399-2500706	2501413-2502352	2501464-2502352	0	0	1	1	1	0	1	0	0	0	0	0	1	1	1	1	1	0	0	0
POPTR_0010s10040	scaffold_10	10633209-10633344	10633673-10633821	10633693-10633821	0	0	0	0	0	0	0	0	0	0	0	0	0	0	0	0	0	0	1	0
POPTR_0013s04500	scaffold_13	3092829-3092934	3093235-3093473	3093145-3093473	0	0	0	0	0	0	0	0	0	0	0	0	0	0	0	0	0	1	0	0
POPTR_0009s02690	scaffold_9	3452331-3452423	3451344-3451544	3451344-3452047	1	0	1	1	1	1	1	1	1	1	1	1	1	0	1	1	0	1	1	1
POPTR_0013s15750	scaffold_13	15643394-15643493	15644293-15644388	15644306-15644388	0	0	0	0	0	0	0	0	0	0	0	0	0	0	0	0	1	0	0	0
POPTR_0001s19070	scaffold_1	16367189-16367647	16366265-16366814	16366265-16366825	0	0	0	0	0	0	0	0	0	0	0	0	0	0	1	0	0	0	1	0
POPTR_0008s16860	scaffold_8	11334729-11334879	11334283-11334516	11334283-11334637	0	0	0	1	0	0	0	0	0	0	0	0	0	0	0	0	0	0	0	0
POPTR_0018s02100	scaffold_18	1871764-1871938	1872563-1872706	1872534-1872706	1	0	0	0	0	0	0	0	0	0	0	0	1	1	1	1	0	1	1	0
POPTR_0008s20800	scaffold_8	14787742-14788004	14788085-14788224	14788149-14788224	0	0	1	1	1	1	1	1	0	0	1	0	1	1	1	1	0	0	1	0
POPTR_0003s04730	scaffold_3	5728656-5728763	5729832-5729900	5729666-5729900	0	0	0	0	0	0	0	0	1	0	0	0	0	0	0	0	0	0	1	0
POPTR_0010s15160	scaffold_10	14509187-14509302	14508444-14508569	14508444-14508553	0	0	0	1	0	0	0	0	0	0	0	0	0	0	0	0	0	0	0	0
POPTR_0003s09330	scaffold_3	10644750-10646788	10647549-10647766	10646896-10647766	0	0	1	0	0	0	0	0	0	0	0	0	0	0	0	0	0	0	0	0
POPTR_0003s07600	scaffold_3	9145181-9145434	9145535-9145644	9145528-9145644	0	0	0	0	0	0	0	0	0	0	0	0	0	0	0	0	0	0	1	0
POPTR_0010s08150	scaffold_10	9097934-9098019	9098443-9098545	9098268-9098545	1	0	0	0	0	0	0	0	0	0	0	0	0	1	0	0	0	0	0	0
POPTR_0017s03490	scaffold_17	2534505-2534554	2535230-2535343	2534814-2535343	0	0	0	0	0	0	0	0	0	0	0	0	1	0	0	0	0	0	0	0
POPTR_0002s16060	scaffold_2	11956530-11956658	11956136-11956194	11956136-11956204	0	0	0	0	0	0	0	0	0	0	0	1	0	0	0	0	0	0	0	0
POPTR_0003s04140	scaffold_3	4802816-4802916	4803098-4803170	4803062-4803170	0	0	0	0	0	0	0	0	1	0	0	0	0	0	0	0	0	0	0	0
POPTR_0025s00570	scaffold_25	272317-272360	270633-270823	270633-271461	0	0	0	0	0	0	0	0	0	0	0	0	0	0	0	1	0	0	0	0
POPTR_0010s09150	scaffold_10	10006824-10006961	10006387-10006508	10006387-10006704	0	0	0	0	0	0	0	0	0	0	0	0	0	0	0	0	0	0	0	1
POPTR_0016s04520	scaffold_16	2656118-2656334	2655566-2655662	2655566-2655632	0	0	0	0	0	0	0	0	0	0	0	0	0	1	0	0	0	0	0	0
POPTR_0001s00390	scaffold_1	297368-297727	296316-296457	296316-296625	0	0	0	0	0	0	0	0	0	0	0	0	0	0	1	1	0	1	0	0
POPTR_0005s25890	scaffold_5	24104091-24104525	24104890-24105173	24104905-24105173	0	0	0	0	0	0	0	0	0	0	0	0	0	0	0	0	1	0	0	0
POPTR_0012s02230	scaffold_12	1862252-1862488	1863308-1863419	1863265-1863419	0	0	0	0	0	0	0	0	0	0	0	0	0	0	1	0	0	0	0	0
POPTR_0025s00350	scaffold_25	116797-116916	115740-116109	115740-116475	1	0	0	0	0	0	0	0	0	0	0	0	0	0	0	0	0	0	1	0
POPTR_0001s17010	scaffold_1	13835217-13835600	13833971-13834222	13833971-13834825	0	0	0	0	0	0	0	0	0	0	0	0	0	0	0	0	0	0	1	0
POPTR_0008s22790	scaffold_8	17572692-17572763	17572432-17572590	17572432-17572574	0	0	0	0	0	0	0	1	0	0	0	0	0	1	0	0	0	0	1	1
POPTR_0008s00660	scaffold_8	302140-302675	301693-301904	301693-302032	1	1	0	1	0	1	0	1	1	0	1	0	1	1	1	1	1	1	1	1
POPTR_0012s01680	scaffold_12	1266435-1266746	1266981-1267329	1267298-1267329	0	0	0	0	0	0	0	0	0	0	0	0	0	1	0	0	0	1	0	0
POPTR_0004s05240	scaffold_4	3992700-3992819	3991163-3991305	3991163-3991250	0	0	1	0	0	0	0	0	0	0	0	0	0	0	0	0	0	0	0	0
POPTR_0002s05670	scaffold_2	3735333-3735423	3737180-3737359	3735739-3737359	0	0	1	0	0	0	0	0	0	0	0	0	1	0	0	0	0	0	0	0
POPTR_0005s08980	scaffold_5	6308466-6308562	6308693-6308866	6308682-6308866	0	0	0	1	0	0	0	0	0	0	0	0	0	0	0	0	0	0	0	0
POPTR_0006s00800	scaffold_6	445241-445348	445773-445950	445609-445950	0	0	0	0	0	0	0	0	0	0	0	0	0	0	0	0	0	0	0	1
POPTR_0002s13380	scaffold_2	9928494-9928552	9928097-9928215	9928097-9928200	0	0	0	0	0	0	0	0	0	0	0	0	0	0	0	0	1	0	0	0
POPTR_0009s06440	scaffold_9	6216402-6216564	6215214-6215571	6215214-6215553	0	0	0	0	0	0	0	0	0	0	0	0	0	0	0	0	0	0	0	1
POPTR_0013s03340	scaffold_13	2048469-2048582	2049485-2049854	2048718-2049854	0	0	0	0	0	0	0	1	0	0	0	0	0	0	0	0	0	0	0	0
POPTR_0008s00530	scaffold_8	222108-223049	221706-221738	221706-221741	0	0	0	1	0	0	1	0	1	0	0	1	0	1	1	1	1	0	0	1
POPTR_0001s20910	scaffold_1	19138907-19139017	19138477-19138738	19138477-19138730	0	0	0	1	0	0	0	0	0	0	0	0	0	0	0	0	0	0	0	0
POPTR_0001s26980	scaffold_1	25958758-25958869	25960357-25960502	25959373-25960502	0	0	0	0	0	0	0	0	0	0	0	0	1	0	0	0	1	0	0	0
POPTR_0009s01230	scaffold_9	1444720-1444813	1443811-1443876	1443811-1444031	0	0	0	0	0	0	0	0	0	0	0	0	0	0	0	0	0	0	0	1
POPTR_0002s01030	scaffold_2	514907-515055	514353-514674	514353-514799	0	0	0	0	0	0	0	0	0	0	0	0	0	0	0	0	0	0	0	1
POPTR_0002s26380	scaffold_2	23365246-23365297	23364245-23364333	23364245-23364598	0	0	0	0	0	0	0	0	0	0	0	0	0	0	0	0	0	1	0	0
POPTR_0003s14100	scaffold_3	14276150-14276268	14275206-14275309	14275206-14275410	0	0	0	0	0	0	0	0	0	0	1	0	1	0	1	0	1	1	1	1
POPTR_0005s23900	scaffold_5	22608005-22608721	22609242-22609367	22608927-22609367	0	0	0	1	1	0	0	1	1	1	1	1	1	1	1	1	0	1	0	1
POPTR_0008s02210	scaffold_8	1056396-1056658	1057182-1057359	1057084-1057359	0	0	0	0	0	0	0	0	0	0	0	0	1	0	0	0	0	0	0	0
POPTR_0005s02850	scaffold_5	1846703-1846772	1846532-1846595	1846532-1846610	0	0	0	0	0	0	0	0	0	0	0	0	0	0	0	0	0	1	0	0
POPTR_0004s16750	scaffold_4	17118009-17118199	17118347-17118430	17118282-17118430	0	1	1	0	0	1	1	1	0	0	0	1	1	0	1	0	1	1	1	1
POPTR_0008s04670	scaffold_8	2676116-2676483	2677716-2678143	2676709-2678143	0	0	0	0	0	0	0	1	0	0	0	0	0	0	0	0	0	0	0	0
POPTR_0010s10480	scaffold_10	10975514-10975912	10976037-10976717	10976055-10976717	0	0	0	0	0	0	0	0	0	0	0	0	1	1	0	0	0	0	0	0
POPTR_0001s20480	scaffold_1	18428936-18429366	18429649-18429755	18429645-18429755	0	0	0	0	0	0	0	0	0	0	0	1	1	0	0	0	1	0	0	0
POPTR_0001s09870	scaffold_1	7622837-7622898	7623808-7623868	7623018-7623868	0	0	0	0	0	0	0	0	0	0	0	0	0	0	0	0	1	0	0	0
POPTR_0008s06350	scaffold_8	3767091-3767327	3767892-3767984	3767808-3767984	1	1	1	0	1	1	1	1	1	1	1	1	1	1	1	1	1	1	1	1
POPTR_0018s08370	scaffold_18	9313074-9313144	9313245-9313698	9313249-9313698	1	0	0	0	0	0	0	0	0	0	0	0	0	0	0	0	0	0	0	0
POPTR_0011s11910	scaffold_11	14686125-14686428	14687388-14687441	14687252-14687441	0	0	0	0	0	0	1	0	0	0	0	0	0	0	0	0	0	0	0	0
POPTR_0014s17280	scaffold_14	13401885-13401986	13402663-13402736	13402079-13402736	0	0	0	0	0	1	0	0	0	0	0	0	0	0	0	0	0	0	0	0
POPTR_0001s30020	scaffold_1	28595966-28596049	28596159-28596202	28596126-28596202	0	0	1	0	0	0	0	1	0	0	0	0	0	0	0	0	0	1	0	0
POPTR_0005s15740	scaffold_5	12340572-12340622	12339474-12339635	12339474-12340181	0	0	0	0	0	0	0	0	0	0	0	0	0	0	0	0	0	0	0	1
POPTR_0004s16710	scaffold_4	17099324-17099463	17100185-17100322	17099563-17100322	0	0	0	0	0	0	0	0	0	0	0	0	0	0	0	0	1	0	0	0
POPTR_0009s09390	scaffold_9	8330256-8330399	8330763-8330834	8330769-8330834	0	0	0	0	0	0	1	1	0	0	0	1	0	1	1	1	0	0	0	1
POPTR_0011s14190	scaffold_11	16692065-16693236	16694567-16694716	16694284-16694716	1	0	1	0	0	0	0	0	1	0	1	1	0	1	1	1	0	1	1	1
POPTR_0005s22820	scaffold_5	21709805-21709891	21707966-21708064	21707966-21708354	1	0	1	1	1	1	1	1	1	0	1	1	1	0	1	1	1	0	1	1
POPTR_0009s02110	scaffold_9	2736134-2736247	2734441-2734668	2734441-2735531	0	0	0	0	0	0	0	0	0	0	0	0	0	0	0	0	1	0	0	0
POPTR_0001s01420	scaffold_1	1073775-1074355	1075299-1075565	1075289-1075565	0	0	0	0	0	0	0	0	0	0	0	1	0	0	0	0	0	0	0	0
POPTR_0002s06210	scaffold_2	4159318-4159826	4160109-4160757	4159906-4160757	0	0	0	0	0	0	0	0	0	0	0	0	0	0	0	0	1	0	0	0
POPTR_0002s08680	scaffold_2	6082246-6082309	6082002-6082086	6082002-6082070	0	0	1	1	0	0	0	0	1	1	0	0	0	0	0	0	0	1	0	0
POPTR_0013s13090	scaffold_13	13670876-13671034	13669404-13669729	13669404-13669877	1	0	0	0	0	1	0	0	0	0	0	0	1	1	0	0	0	0	0	0
POPTR_0007s02620	scaffold_7	1541047-1541103	1540852-1540963	1540852-1540949	0	0	0	0	0	0	1	1	0	0	0	0	1	1	0	0	0	0	0	0
POPTR_0001s11320	scaffold_1	8762968-8763103	8763561-8764204	8763868-8764204	0	0	0	0	0	0	1	0	0	0	0	1	0	0	1	1	0	0	0	0
POPTR_0002s07410	scaffold_2	5070409-5070576	5070666-5070866	5070670-5070866	0	0	0	0	0	1	0	0	0	0	0	0	0	0	0	0	0	0	0	0
POPTR_0006s24700	scaffold_6	23279597-23280435	23280786-23280937	23280546-23280937	0	1	0	0	0	0	0	0	0	0	0	0	0	0	0	0	1	0	0	0
POPTR_0008s06350	scaffold_8	3767091-3767327	3767892-3767984	3767880-3767984	0	0	0	0	0	0	0	0	0	0	0	0	0	0	0	0	0	0	0	1
POPTR_0019s08340	scaffold_19	9849600-9850156	9850859-9851076	9850268-9851076	0	0	0	0	0	0	0	0	1	0	0	0	0	0	0	0	0	0	1	0
POPTR_0006s13550	scaffold_6	10776803-10776924	10774845-10775040	10774845-10775234	1	0	0	0	0	0	0	1	0	0	1	1	0	0	0	1	0	0	0	0
POPTR_0009s09580	scaffold_9	8435331-8435438	8436523-8436805	8436193-8436805	0	0	0	0	0	0	0	0	0	0	0	0	0	0	0	0	1	0	0	0
POPTR_0001s14420	scaffold_1	11311799-11312524	11311472-11311627	11311472-11311594	0	0	0	0	0	0	0	0	0	0	0	0	0	0	0	0	0	0	0	1
POPTR_0017s07060	scaffold_17	5485443-5485566	5485672-5486385	5485654-5486385	0	0	0	0	0	0	0	0	0	0	0	0	0	0	0	0	1	0	0	0
POPTR_0008s07710	scaffold_8	4725157-4725256	4726008-4726158	4725365-4726158	0	0	0	1	0	0	0	0	0	0	0	0	0	0	0	0	0	0	0	0
POPTR_0006s04190	scaffold_6	2845528-2846508	2847420-2847884	2847232-2847884	0	0	0	0	0	0	0	0	0	0	0	0	0	0	0	0	1	0	0	0
POPTR_0011s07160	scaffold_11	7922787-7922930	7922571-7922691	7922571-7922683	1	1	1	1	1	1	1	1	1	1	1	1	1	1	1	1	1	1	1	1
POPTR_0001s05590	scaffold_1	4317236-4317811	4316246-4316304	4316246-4316802	0	0	0	0	0	0	0	1	0	0	0	0	0	0	0	0	0	0	1	0
POPTR_0009s09530	scaffold_9	8391489-8391843	8389754-8390326	8389754-8391407	0	0	0	0	0	0	0	0	0	0	0	0	0	0	0	0	1	0	0	0
POPTR_0015s06930	scaffold_15	7957516-7957761	7958359-7958514	7958093-7958514	0	0	0	0	0	0	0	0	0	0	0	0	1	0	0	0	0	0	0	0
POPTR_0004s13920	scaffold_4	14294055-14294203	14294559-14294756	14294307-14294756	0	0	0	0	0	0	0	0	0	0	0	0	0	0	0	0	0	0	1	0
POPTR_0012s10140	scaffold_12	10964149-10964262	10964384-10964462	10964380-10964462	1	0	0	0	0	0	1	1	0	0	0	1	0	0	0	0	0	1	1	0
POPTR_0014s10800	scaffold_14	8082982-8083097	8083453-8083578	8083200-8083578	1	0	0	0	0	0	0	0	1	0	0	0	0	0	0	1	0	0	0	0
POPTR_0013s05850	scaffold_13	4211454-4211807	4212472-4212505	4212465-4212505	0	0	0	0	0	0	0	0	0	0	0	1	0	0	0	0	0	0	0	0
POPTR_0006s03020	scaffold_6	1903555-1903656	1903807-1903926	1903754-1903926	0	0	0	0	0	0	0	0	0	0	0	0	0	0	0	0	1	0	0	0
POPTR_0001s09930	scaffold_1	7665397-7665886	7666530-7666742	7666147-7666742	0	0	0	0	0	0	0	0	0	0	0	0	0	0	0	0	1	0	0	0
POPTR_0025s00420	scaffold_25	168908-168975	169793-169854	169105-169854	0	0	0	0	0	0	0	0	0	0	0	0	0	1	0	0	0	0	0	0
POPTR_0006s11010	scaffold_6	8357705-8357812	8357074-8357247	8357074-8357272	0	0	0	0	0	0	0	0	1	0	0	0	0	0	0	0	0	0	0	0
POPTR_0005s19960	scaffold_5	18950026-18950275	18951661-18952183	18950917-18952183	0	0	0	0	0	0	0	0	0	0	0	0	1	0	0	1	1	0	0	0
POPTR_0006s00590	scaffold_6	315408-315491	314668-314696	314668-314796	0	0	0	0	0	0	0	0	0	0	0	0	0	1	0	0	0	0	0	0
POPTR_0006s23730	scaffold_6	22441120-22441942	22443615-22443776	22442610-22443776	1	0	0	0	0	0	1	1	1	0	1	0	1	0	0	0	1	0	0	1
POPTR_0014s09590	scaffold_14	7156739-7157282	7157934-7158842	7157692-7158842	0	0	0	0	0	0	0	0	0	0	0	0	0	0	0	0	0	0	1	0
POPTR_0012s07290	scaffold_12	8148929-8149020	8149630-8149701	8149340-8149701	0	0	0	0	0	0	0	0	0	0	0	0	0	0	0	0	0	0	0	1
POPTR_0003s02540	scaffold_3	2645659-2645736	2644949-2644999	2644949-2645024	0	0	0	0	0	0	0	0	0	0	0	0	0	0	0	0	0	0	1	0
POPTR_0008s09070	scaffold_8	5624126-5624424	5622898-5623077	5622898-5623062	0	0	0	0	0	0	0	0	0	0	0	0	0	0	0	0	1	0	0	0
POPTR_0008s16730	scaffold_8	11245702-11245783	11245420-11245511	11245420-11245493	0	0	0	0	0	0	0	0	0	0	0	0	0	0	1	0	0	0	0	0
POPTR_0005s05470	scaffold_5	3623009-3623084	3622109-3622319	3622109-3622619	0	0	0	0	0	0	0	0	0	0	0	0	0	0	1	0	0	0	0	0
POPTR_0010s09170	scaffold_10	10040958-10041024	10040759-10040820	10040759-10040791	0	0	0	0	0	0	0	0	0	0	0	0	0	0	0	0	0	0	1	0
POPTR_0010s15150	scaffold_10	14498049-14498895	14499343-14499502	14499362-14499502	0	0	0	0	0	0	0	0	0	0	0	0	0	0	0	0	1	0	0	0
POPTR_0003s07930	scaffold_3	9430402-9430548	9430895-9431022	9430626-9431022	0	0	0	0	0	1	0	0	1	0	0	0	0	1	0	0	0	1	0	0
POPTR_0005s07410	scaffold_5	5068304-5068932	5070211-5070500	5069342-5070500	0	0	1	0	1	0	1	1	0	0	0	0	0	1	1	1	1	1	1	1
POPTR_0008s00650	scaffold_8	292548-292677	293413-293902	293024-293902	0	0	0	0	0	0	0	0	0	0	0	0	0	0	0	0	0	0	1	0
POPTR_0007s01840	scaffold_7	1062799-1062885	1062553-1062636	1062553-1062652	0	0	0	0	0	0	1	0	0	0	0	0	0	0	0	0	0	0	0	0
POPTR_0013s04030	scaffold_13	2661184-2661436	2658723-2659256	2658723-2660516	0	0	0	0	0	0	0	0	0	0	0	1	0	0	0	0	0	0	0	1
POPTR_0008s20610	scaffold_8	14378238-14379594	14377786-14377992	14377786-14378146	0	0	0	0	0	0	0	0	0	0	0	0	0	0	0	0	0	0	0	1
POPTR_0001s45700	scaffold_1	46263661-46263953	46264396-46264558	46264336-46264558	0	0	0	0	0	0	0	0	0	0	0	0	0	0	0	1	0	0	0	0
POPTR_0010s08850	scaffold_10	9648313-9648434	9648582-9648735	9648520-9648735	0	0	0	0	0	1	0	0	0	0	0	0	0	0	0	0	0	0	0	0
POPTR_0002s03290	scaffold_2	2019900-2020037	2019449-2019583	2019449-2019561	0	0	0	0	0	0	0	0	0	0	0	0	0	0	0	0	0	0	0	1
POPTR_0011s07740	scaffold_11	8547629-8547742	8548154-8548381	8548354-8548381	0	0	0	0	0	0	0	0	0	0	0	0	0	0	0	0	0	0	1	0
POPTR_0001s12440	scaffold_1	9650148-9650669	9648729-9648958	9648729-9649247	0	0	0	0	0	0	0	0	0	0	0	0	0	0	0	0	1	0	0	0
POPTR_0007s13110	scaffold_7	13271259-13271398	13270294-13270392	13270294-13270539	0	0	0	0	0	0	0	0	1	0	0	0	0	0	0	0	0	0	0	0
POPTR_0011s00630	scaffold_11	297523-297598	298271-298401	297916-298401	0	0	0	1	0	1	1	1	0	0	0	0	0	0	0	0	0	0	0	1
POPTR_0010s17620	scaffold_10	16129365-16129477	16128549-16129282	16128549-16129261	0	0	0	0	0	0	0	0	0	0	0	0	0	0	0	0	0	0	1	0
POPTR_0010s22210	scaffold_10	19196754-19196837	19196498-19196590	19196498-19196595	0	0	0	0	0	0	0	1	0	0	1	0	1	1	1	0	0	0	0	1
POPTR_0006s14350	scaffold_6	11680617-11680849	11680941-11681048	11680954-11681048	0	0	0	0	1	0	0	0	0	0	0	0	0	0	0	0	0	0	0	0
POPTR_0004s13450	scaffold_4	13514883-13515021	13514679-13514797	13514679-13514801	0	0	1	0	0	0	0	0	0	1	0	0	0	0	0	0	0	0	0	0
POPTR_0003s04510	scaffold_3	5226646-5226726	5226433-5226495	5226433-5226499	0	0	0	1	0	0	0	0	0	0	0	0	0	0	0	0	0	0	0	0
POPTR_0002s11140	scaffold_2	8179103-8179162	8180157-8180271	8179971-8180271	0	0	0	0	0	0	0	0	0	0	0	0	0	0	0	0	0	0	1	0
POPTR_0016s14640	scaffold_16	13814150-13814245	13813527-13813609	13813527-13813749	0	0	0	0	0	0	0	0	0	0	0	0	0	0	0	0	0	0	1	0
POPTR_0014s14400	scaffold_14	10563373-10563582	10563716-10563862	10563690-10563862	0	0	0	0	0	0	0	0	0	0	0	0	0	1	0	0	0	0	0	0
POPTR_0001s05640	scaffold_1	4358227-4358320	4358594-4358875	4358410-4358875	0	0	0	0	0	0	0	0	0	0	0	0	1	0	0	0	0	0	0	0
POPTR_0019s08310	scaffold_19	9791975-9793815	9795259-9795364	9795255-9795364	0	1	0	0	0	0	0	0	0	0	0	0	0	0	0	0	0	0	0	0
POPTR_0001s01810	scaffold_1	1314169-1314262	1313800-1314040	1313800-1313925	1	1	1	1	1	1	1	1	0	1	1	1	1	1	0	1	0	1	0	1
POPTR_0006s12080	scaffold_6	9231027-9231254	9231336-9231485	9231342-9231485	0	0	0	0	0	0	0	0	0	0	0	0	0	0	0	1	1	0	0	0
POPTR_0001s27960	scaffold_1	26794634-26795383	26793487-26793756	26793487-26794007	0	0	0	0	0	0	0	0	0	0	0	0	0	0	0	0	0	1	0	0
POPTR_0011s07160	scaffold_11	7922571-7922691	7922167-7922255	7922167-7922238	1	0	1	0	0	0	0	0	0	0	0	0	0	0	0	0	0	0	0	0
POPTR_0010s22640	scaffold_10	19475413-19475521	19475870-19475955	19475867-19475955	0	0	0	0	0	0	1	0	0	0	0	0	0	0	0	0	0	0	0	0
POPTR_0005s21370	scaffold_5	20475713-20475828	20475234-20475444	20475234-20475592	0	0	0	0	0	1	0	1	0	0	0	0	1	1	0	1	1	1	1	0
POPTR_0004s07800	scaffold_4	6400971-6402060	6403003-6403175	6402490-6403175	0	0	0	0	0	0	0	0	0	0	0	0	0	0	0	0	1	0	0	0
POPTR_0003s06170	scaffold_3	7587939-7588094	7588164-7588302	7588173-7588302	1	1	1	1	1	0	1	0	0	0	0	1	1	1	1	1	0	1	1	1
POPTR_0002s02340	scaffold_2	1323641-1323910	1321654-1322102	1321654-1323313	0	0	0	0	0	0	0	0	0	0	0	0	0	0	0	0	0	1	0	0
POPTR_0005s05440	scaffold_5	3600310-3600504	3599831-3600196	3599831-3600212	0	0	0	0	0	0	0	0	0	0	0	0	0	0	0	0	0	0	0	1
POPTR_0007s01010	scaffold_7	549320-549812	550548-550637	550441-550637	0	0	0	1	0	0	0	0	1	0	1	0	0	0	1	0	0	1	1	0
POPTR_0003s02900	scaffold_3	3064761-3064852	3065770-3065970	3065773-3065970	1	1	1	1	0	1	1	1	1	1	1	1	1	1	1	1	0	1	1	0
POPTR_0005s19550	scaffold_5	18425648-18425758	18426266-18426399	18425873-18426399	0	0	0	0	0	0	0	0	0	0	0	0	0	0	0	0	0	0	0	1
POPTR_0019s09670	scaffold_19	11278172-11278273	11278766-11278913	11278771-11278913	0	0	0	0	0	0	0	0	0	0	1	0	0	0	0	0	0	1	0	0
POPTR_0003s15170	scaffold_3	15041079-15041128	15042064-15042172	15041479-15042172	0	0	0	0	0	0	0	0	0	0	0	0	0	0	0	0	0	0	0	1
POPTR_0011s01410	scaffold_11	992187-992268	992399-992470	992372-992470	0	0	0	0	0	0	0	0	0	0	0	0	0	1	0	0	1	0	1	0
POPTR_0024s00450	scaffold_24	206308-206367	205306-205392	205306-205478	0	0	0	0	0	0	0	0	1	0	0	0	0	0	0	0	0	1	0	0
POPTR_0009s07830	scaffold_9	7273640-7274089	7272749-7272895	7272749-7272877	0	1	1	1	0	1	0	0	0	0	1	1	1	1	1	1	1	0	1	1
POPTR_0011s04990	scaffold_11	4960217-4960299	4960934-4961003	4960910-4961003	0	0	0	0	0	0	0	0	0	0	0	0	0	0	0	1	0	0	0	0
POPTR_0006s03490	scaffold_6	2258206-2258298	2257936-2258060	2257936-2258056	0	0	0	0	0	0	0	0	0	0	0	0	0	0	0	0	1	0	0	0
POPTR_0001s16030	scaffold_1	12850799-12850895	12851120-12851269	12851058-12851269	0	0	0	0	0	0	0	0	0	0	0	0	0	0	0	0	0	1	1	0
POPTR_0019s03660	scaffold_19	3738734-3740638	3738083-3738339	3738083-3738590	0	0	1	0	0	0	0	0	0	0	0	0	0	0	1	0	0	0	0	0
POPTR_0012s13450	scaffold_12	13607328-13607879	13608429-13608608	13608052-13608608	0	0	0	0	0	0	1	1	0	0	0	0	0	0	0	0	0	0	0	0
POPTR_0013s04800	scaffold_13	3329052-3329255	3327959-3328131	3327959-3328220	0	1	1	1	1	1	0	0	0	0	0	1	1	1	0	0	0	0	0	0
POPTR_0001s19990	scaffold_1	17627817-17627978	17628720-17628962	17628456-17628962	0	0	0	0	0	0	0	0	0	0	0	0	0	0	0	0	1	0	0	0
POPTR_0008s16030	scaffold_8	10691860-10691936	10693004-10693201	10692117-10693201	0	0	0	0	0	0	0	0	0	0	0	0	1	0	0	0	0	0	0	0
POPTR_0003s11610	scaffold_3	12396635-12396816	12395824-12396117	12395824-12396036	0	0	0	0	0	1	0	0	0	0	0	0	0	0	0	0	0	0	0	0
POPTR_0008s06790	scaffold_8	4073966-4074042	4073517-4073657	4073517-4073753	0	0	0	0	0	0	0	0	0	0	0	0	0	0	0	1	0	0	0	0
POPTR_0010s23930	scaffold_10	20372280-20372402	20371535-20371644	20371535-20371616	0	0	0	0	0	0	0	0	0	0	0	0	0	0	0	0	0	0	0	1
POPTR_0018s03710	scaffold_18	3161571-3161627	3161715-3161851	3161710-3161851	0	1	0	0	0	0	0	0	0	0	1	0	0	0	0	1	0	0	0	0
POPTR_0009s16700	scaffold_9	12633733-12633795	12633209-12633337	12633209-12633622	0	0	0	0	0	0	0	0	1	0	0	0	0	0	0	0	0	0	0	0
POPTR_0008s00560	scaffold_8	236958-237046	236595-236673	236595-236774	0	0	0	0	0	0	0	0	0	0	0	0	0	0	0	0	0	1	0	0
POPTR_0007s13600	scaffold_7	13628954-13629079	13627948-13628151	13627948-13628284	0	0	0	0	0	0	0	0	0	0	0	0	0	0	0	0	0	1	0	0
POPTR_0007s02850	scaffold_7	1656315-1656562	1657030-1657083	1657015-1657083	0	0	0	0	0	0	0	0	0	0	0	0	0	0	0	0	0	1	0	0
POPTR_0001s37170	scaffold_1	36059789-36059931	36060600-36060884	36060621-36060884	0	0	0	0	0	0	0	0	0	0	0	0	0	1	0	0	1	0	0	0
POPTR_0008s07260	scaffold_8	4423170-4423208	4423320-4423510	4423370-4423510	0	0	0	1	0	0	0	0	0	0	0	0	0	0	0	0	0	0	0	0
POPTR_0001s34890	scaffold_1	33117321-33117367	33117191-33117238	33117191-33117208	0	0	0	0	0	0	0	0	0	0	0	0	0	0	0	0	1	0	0	0
POPTR_0018s01200	scaffold_18	1113337-1113446	1113759-1113873	1113769-1113873	0	0	0	0	0	0	0	1	0	0	0	0	0	0	0	0	0	0	1	0
POPTR_0010s17060	scaffold_10	15814900-15815298	15813545-15813658	15813545-15814468	0	0	0	0	0	1	0	0	0	0	0	0	0	0	0	0	0	0	0	0
POPTR_0009s01110	scaffold_9	1242973-1243090	1242478-1242884	1242478-1242615	0	0	1	0	0	0	0	0	0	0	0	0	0	0	0	0	0	0	0	0
POPTR_0010s19570	scaffold_10	17461824-17461931	17461368-17461647	17461368-17461666	0	0	0	0	0	0	0	0	0	0	0	0	1	0	0	0	0	0	1	1
POPTR_0003s12590	scaffold_3	13116887-13117401	13118202-13118407	13117655-13118407	0	1	1	0	1	0	1	0	0	0	1	1	0	0	0	1	0	0	0	0
POPTR_0006s20190	scaffold_6	19243282-19243379	19242526-19243041	19242526-19243140	0	0	0	0	0	0	0	0	0	0	0	0	0	1	0	0	0	1	0	0
POPTR_0002s02040	scaffold_2	1093463-1093594	1094906-1095037	1094912-1095037	0	0	0	0	1	1	0	0	0	0	0	0	0	0	0	1	0	0	0	1
POPTR_0005s17870	scaffold_5	15690610-15690782	15691213-15691412	15691163-15691412	0	0	0	0	0	0	0	0	0	0	0	0	0	0	0	0	1	0	0	0
POPTR_0015s08970	scaffold_15	10316767-10316844	10316308-10316563	10316308-10316506	0	0	0	0	0	0	0	0	0	0	0	1	0	0	0	0	0	0	0	0
POPTR_0013s06680	scaffold_13	5394632-5394672	5394418-5394506	5394418-5394462	0	1	0	0	0	0	0	0	0	0	1	0	0	0	0	0	0	0	0	0
POPTR_0006s01360	scaffold_6	789442-789776	791396-791473	791019-791473	0	0	0	0	0	0	0	0	0	0	0	0	0	0	1	0	1	0	0	0
POPTR_0005s27880	scaffold_5	25352217-25352692	25348742-25351472	25348742-25352074	0	0	1	0	0	1	1	0	0	0	0	0	1	1	0	0	0	0	1	0
POPTR_0016s12520	scaffold_16	11960453-11960685	11960786-11961080	11960797-11961080	0	0	0	0	0	0	0	0	0	0	0	0	0	1	0	0	0	0	0	0
POPTR_0009s01640	scaffold_9	2174880-2175026	2174338-2174409	2174338-2174414	0	0	0	0	1	1	0	1	0	0	0	0	0	1	0	1	0	0	0	0
POPTR_0013s03830	scaffold_13	2497331-2497402	2496810-2496875	2496810-2497071	0	0	0	0	0	0	0	0	0	0	0	0	0	0	0	0	0	0	1	0
POPTR_0018s14680	scaffold_18	14805184-14805435	14805738-14805904	14805759-14805904	1	0	1	0	0	1	0	1	1	0	1	1	0	0	0	1	0	0	1	1
POPTR_0010s16510	scaffold_10	15444827-15445334	15446336-15446599	15445844-15446599	0	0	0	0	1	0	1	0	0	0	0	0	0	0	0	0	0	1	0	0
POPTR_0009s05780	scaffold_9	5790203-5791357	5792472-5792603	5791698-5792603	0	0	0	0	0	0	0	0	0	0	0	0	0	0	0	0	1	0	0	0
POPTR_0002s16950	scaffold_2	12688921-12689265	12689937-12690050	12689389-12690050	0	0	1	0	0	0	0	0	1	0	0	1	0	1	0	1	1	1	1	1
POPTR_0012s01680	scaffold_12	1266435-1266746	1266981-1267329	1267215-1267329	0	0	0	0	0	0	0	0	0	0	0	0	0	1	0	0	1	1	0	0
POPTR_0009s12810	scaffold_9	10382301-10382399	10383952-10384186	10382929-10384186	0	0	0	0	0	0	0	0	0	0	1	0	0	0	0	0	0	0	0	0
POPTR_0010s02420	scaffold_10	2789200-2789259	2789371-2789454	2789376-2789454	0	0	0	0	0	0	0	1	0	0	0	0	0	0	0	0	0	0	0	0
POPTR_0004s13440	scaffold_4	13497945-13498011	13498134-13498209	13498103-13498209	0	0	0	0	0	0	0	0	0	0	0	0	0	0	0	0	0	0	0	1
POPTR_0008s10210	scaffold_8	6395589-6395651	6394964-6395077	6394964-6395191	0	0	0	0	0	0	0	0	0	0	0	0	0	1	0	0	0	0	0	0
POPTR_0007s03140	scaffold_7	1813433-1813982	1811880-1812047	1811880-1812565	0	0	0	0	0	0	1	0	0	0	0	0	0	0	0	0	0	0	0	0
POPTR_0014s07430	scaffold_14	5594467-5594683	5594030-5594087	5594030-5594103	1	0	0	0	0	1	0	0	0	0	1	1	0	1	1	1	0	1	0	1
POPTR_0001s40300	scaffold_1	39654796-39654823	39654462-39654637	39654462-39654701	0	0	0	0	0	0	0	0	1	0	1	0	1	0	1	1	0	1	1	1
POPTR_0003s10150	scaffold_3	11256107-11256317	11256491-11256686	11256395-11256686	0	0	0	0	0	0	0	0	0	0	0	0	0	0	1	1	0	0	0	0
POPTR_0014s07720	scaffold_14	5789225-5789611	5788934-5789069	5788934-5789048	0	0	0	1	0	1	0	0	0	0	0	1	0	0	0	0	0	0	0	0
POPTR_0001s23420	scaffold_1	22757490-22757579	22758351-22758519	22758112-22758519	0	0	0	0	0	0	0	0	1	0	0	0	0	0	1	0	1	0	0	0
POPTR_0001s12220	scaffold_1	9457670-9457773	9457866-9457994	9457911-9457994	0	0	0	0	0	0	0	0	0	0	0	0	0	0	0	0	0	0	0	1
POPTR_0013s04430	scaffold_13	3034860-3034944	3034673-3034736	3034673-3034759	0	0	1	0	0	0	0	0	0	0	0	0	0	0	0	0	0	0	0	0
POPTR_0008s11840	scaffold_8	7579780-7581246	7581443-7581521	7581445-7581521	1	0	0	0	0	0	0	0	0	0	1	0	0	0	0	0	0	0	0	0
POPTR_0002s24000	scaffold_2	21481034-21481380	21481656-21482239	21481799-21482239	1	0	0	0	0	0	0	1	0	0	1	1	1	1	0	1	0	1	0	0
POPTR_0006s13320	scaffold_6	10539962-10540260	10537879-10538107	10537879-10538184	0	0	0	0	0	0	0	0	0	0	0	0	1	1	0	0	0	0	0	0
POPTR_0010s23210	scaffold_10	19839934-19840080	19840176-19840239	19840187-19840239	0	0	0	0	0	0	0	0	0	0	0	0	0	1	0	0	0	0	0	0
POPTR_0016s01960	scaffold_16	899787-899852	899929-899997	899932-899997	1	0	1	1	1	0	1	1	1	0	1	1	1	1	0	1	1	0	1	1
POPTR_0009s11090	scaffold_9	9328731-9329189	9329441-9329768	9329455-9329768	0	0	0	1	0	0	0	0	0	0	0	0	0	0	0	0	0	0	0	0
POPTR_0015s09510	scaffold_15	10723898-10724075	10723550-10723812	10723550-10723817	0	0	0	0	0	0	0	0	0	0	0	0	0	0	0	0	0	0	0	1
POPTR_0013s08280	scaffold_13	7346055-7346365	7343825-7344955	7343825-7345838	0	0	0	0	0	0	0	0	0	0	0	0	0	0	0	0	0	1	0	0
POPTR_0008s04200	scaffold_8	2359000-2360294	2357052-2357148	2357052-2358163	0	1	0	1	0	0	0	0	0	0	0	0	0	0	0	0	0	0	0	0
POPTR_0004s18360	scaffold_4	18295177-18295537	18296594-18296970	18296132-18296970	0	0	0	0	0	0	0	0	0	0	0	0	0	0	0	0	0	0	1	0
POPTR_0004s10660	scaffold_4	9178230-9178387	9177220-9177375	9177220-9177532	1	1	1	1	1	1	1	1	1	1	1	1	1	1	1	1	1	1	1	1
POPTR_0001s45920	scaffold_1	46426948-46427367	46424317-46425072	46424317-46425854	0	0	0	0	0	0	0	0	0	0	0	0	0	0	0	0	0	0	0	1
POPTR_0016s02080	scaffold_16	997198-997546	997914-998019	997656-998019	0	0	0	0	0	0	0	0	0	0	0	0	0	0	0	0	0	0	0	1
POPTR_0006s09100	scaffold_6	6714685-6714744	6714981-6715022	6714989-6715022	0	0	0	0	0	0	0	0	0	0	0	0	0	0	0	0	1	0	0	0
POPTR_0015s13720	scaffold_15	13543417-13543601	13543044-13543149	13543044-13543282	0	0	0	0	0	0	0	0	0	0	1	0	0	0	0	0	1	0	0	0
POPTR_0003s07950	scaffold_3	9445649-9445807	9444526-9444655	9444526-9445022	0	0	0	0	0	0	0	0	0	0	0	0	0	0	0	0	1	0	0	0
POPTR_0001s37720	scaffold_1	36738733-36738840	36739225-36739285	36739179-36739285	0	0	0	0	0	0	0	0	0	0	0	0	0	1	0	0	0	1	0	0
POPTR_0001s16500	scaffold_1	13294122-13294215	13293547-13293660	13293547-13293964	0	0	0	0	0	0	0	0	0	0	0	0	0	0	0	0	1	0	0	0
POPTR_0019s10050	scaffold_19	11678462-11678913	11676604-11676655	11676604-11676660	1	1	0	1	1	1	1	1	1	1	1	0	0	0	0	0	1	0	0	0
POPTR_0003s01750	scaffold_3	1625364-1627627	1628618-1628767	1628221-1628767	0	0	0	0	0	0	0	0	0	0	0	0	0	0	0	0	1	0	0	0
POPTR_0006s21950	scaffold_6	20915671-20915774	20916133-20917370	20915963-20917370	0	0	0	0	0	0	0	0	0	0	0	0	0	0	0	0	0	0	0	1
POPTR_0014s15900	scaffold_14	11987691-11987750	11987345-11987425	11987345-11987430	0	0	0	0	0	0	0	0	0	0	0	1	0	0	0	0	0	0	0	0
POPTR_0006s01900	scaffold_6	1142194-1142279	1141437-1141714	1141437-1141922	0	0	1	0	0	0	0	0	0	0	0	0	0	0	0	0	0	0	0	0
POPTR_0009s14830	scaffold_9	11547668-11547752	11546076-11546667	11546076-11547394	0	0	0	0	0	0	0	0	0	0	1	0	0	0	0	0	0	0	0	0
POPTR_0002s25890	scaffold_2	22903135-22903278	22903766-22904129	22903440-22904129	0	0	1	0	0	0	0	0	0	0	0	0	0	0	0	0	0	0	0	0
POPTR_0011s17130	scaffold_11	18740303-18740416	18740114-18740197	18740114-18740212	0	1	1	1	0	0	1	0	1	1	1	1	1	1	0	1	1	1	1	1
POPTR_0008s06000	scaffold_8	3532343-3532691	3530251-3531004	3530251-3530986	0	0	0	0	0	0	1	0	0	0	0	0	0	0	0	0	0	0	0	0
POPTR_0001s41170	scaffold_1	40815807-40815958	40816071-40816187	40816184-40816187	0	0	0	0	0	0	0	0	0	0	0	0	0	0	0	0	0	0	1	0
POPTR_0014s01860	scaffold_14	1710404-1710618	1710729-1710878	1710781-1710878	0	1	0	0	0	0	0	0	0	1	0	0	0	0	0	0	0	0	0	0
POPTR_0006s27440	scaffold_6	25342418-25342592	25343313-25343456	25343284-25343456	0	0	1	0	0	0	0	0	0	0	1	0	0	0	0	0	0	1	0	0
POPTR_0014s01740	scaffold_14	1630255-1630313	1630730-1630879	1630788-1630879	0	0	0	0	0	0	0	0	0	0	1	0	0	0	0	0	0	0	0	0
POPTR_0015s11530	scaffold_15	12101229-12101321	12101436-12101509	12101443-12101509	0	0	1	0	0	0	0	0	0	0	0	0	0	1	0	0	0	0	0	0
POPTR_0001s27480	scaffold_1	26389258-26389769	26390806-26390971	26390684-26390971	0	0	1	1	1	1	0	1	1	0	1	1	1	1	1	1	1	1	0	1
POPTR_0009s02200	scaffold_9	2909011-2909146	2909801-2909876	2909300-2909876	0	0	0	0	0	0	0	0	0	0	0	0	0	1	0	0	0	1	0	0
POPTR_0013s01370	scaffold_13	787030-787338	786629-786948	786629-786939	0	0	0	0	0	0	0	0	0	0	0	0	0	1	0	0	0	0	0	0
POPTR_0017s03490	scaffold_17	2534505-2534554	2535359-2535587	2535025-2535587	0	0	0	0	0	0	0	0	0	0	0	0	0	0	0	0	0	0	1	0
POPTR_0008s09430	scaffold_8	5843031-5843553	5843764-5844042	5843823-5844042	1	1	1	0	1	1	1	1	0	1	1	1	1	0	1	1	1	1	0	1
POPTR_0001s10600	scaffold_1	8251795-8251853	8252294-8252341	8252224-8252341	0	0	0	0	0	0	0	1	0	0	0	0	0	0	1	0	0	1	0	0
POPTR_0014s03860	scaffold_14	3084886-3084966	3085063-3085191	3085077-3085191	0	0	0	0	0	0	0	0	0	0	0	0	0	0	0	0	0	0	0	1
POPTR_0012s02250	scaffold_12	1879765-1880151	1881136-1881659	1880736-1881659	0	0	0	0	0	0	0	0	0	0	0	0	0	0	0	0	0	0	1	0
POPTR_0017s02980	scaffold_17	2148273-2148356	2148453-2148557	2148476-2148557	0	0	0	0	0	0	0	0	0	0	0	0	0	0	0	0	0	1	0	0
POPTR_0002s20060	scaffold_2	15998574-15998702	15997243-15997321	15997243-15997860	0	0	0	1	0	0	0	0	0	0	0	0	0	0	0	0	0	0	0	0
POPTR_0016s12720	scaffold_16	12098001-12098216	12095477-12095630	12095477-12096299	0	0	0	0	0	0	0	0	0	0	0	1	0	0	0	0	0	0	0	0
POPTR_0009s15110	scaffold_9	11726106-11726221	11725870-11725974	11725870-11725939	0	0	0	1	0	0	0	0	1	1	0	0	1	0	1	0	1	0	0	1
POPTR_0009s12810	scaffold_9	10381672-10382030	10382134-10382205	10382153-10382205	0	0	0	0	0	0	0	0	0	0	0	0	1	0	0	0	0	0	0	0
POPTR_0003s07230	scaffold_3	8817686-8817778	8817041-8817080	8817041-8817219	0	0	0	0	0	0	0	0	0	0	0	0	0	0	0	0	0	0	0	1
POPTR_0002s23800	scaffold_2	21294229-21294321	21294031-21294150	21294031-21294145	0	0	0	0	0	0	0	0	0	0	0	0	0	0	0	0	0	0	1	0
POPTR_0001s14130	scaffold_1	11088218-11089314	11087265-11087593	11087265-11087974	0	0	0	0	0	1	1	0	0	0	0	1	1	0	0	0	1	1	1	1
POPTR_0021s00820	scaffold_21	488405-489039	487781-488083	487781-488292	0	1	0	0	0	0	0	0	0	0	1	1	0	0	0	1	0	0	0	0
POPTR_0019s00820	scaffold_19	547605-547768	548024-548137	548020-548137	0	0	0	0	0	0	0	0	0	0	0	0	0	0	0	0	1	0	0	0
POPTR_0014s08690	scaffold_14	6446121-6446514	6445955-6446024	6445955-6445995	1	0	0	0	0	0	0	0	0	0	0	0	0	0	0	0	0	0	0	0
POPTR_0016s14360	scaffold_16	13606105-13606182	13605297-13605403	13605297-13605947	0	0	0	0	0	0	0	0	0	0	0	0	0	0	0	0	0	0	0	1
POPTR_0009s17070	scaffold_9	12848190-12848308	12847823-12848082	12847823-12847996	0	0	0	0	0	0	0	0	0	0	0	0	0	0	0	1	0	0	0	0
POPTR_0006s22990	scaffold_6	21830025-21830471	21829403-21829508	21829403-21829614	0	0	0	0	0	0	0	0	0	0	0	1	0	0	0	0	0	1	0	0
POPTR_0014s12440	scaffold_14	9178212-9178245	9176871-9176966	9176871-9177642	0	0	0	0	0	0	0	0	0	0	0	0	0	0	0	0	0	0	1	0
POPTR_0001s32950	scaffold_1	31218734-31218777	31218291-31218652	31218291-31218642	0	0	0	0	1	0	0	0	1	0	0	0	0	0	0	0	0	1	0	1
POPTR_0010s19570	scaffold_10	17463307-17463931	17462481-17462624	17462481-17463159	1	1	1	1	1	1	1	1	1	1	1	1	1	0	1	1	1	1	1	1
POPTR_0009s05220	scaffold_9	5358947-5359556	5359838-5360087	5359653-5360087	0	0	0	0	0	1	0	0	0	0	0	0	0	1	0	0	0	0	0	0
POPTR_0010s07300	scaffold_10	8414798-8415186	8413117-8413843	8413117-8413840	1	0	0	0	1	0	0	0	0	0	0	0	1	1	1	1	1	0	1	1
POPTR_0001s13060	scaffold_1	10142681-10142722	10141583-10142291	10141583-10142537	0	0	0	0	0	0	0	0	0	0	0	0	0	0	0	0	1	0	1	0
POPTR_0016s02490	scaffold_16	1228385-1228464	1228191-1228284	1228191-1228273	0	0	0	1	0	0	0	0	0	0	0	0	0	0	0	0	0	0	0	0
POPTR_0016s02490	scaffold_16	1227642-1227713	1227221-1227406	1227221-1227552	1	0	1	0	0	0	0	1	0	0	0	1	0	0	0	0	1	0	1	0
POPTR_0019s10050	scaffold_19	11676462-11676515	11676227-11676365	11676227-11676358	0	0	0	0	0	0	1	0	1	0	1	1	0	0	0	0	0	0	0	0
POPTR_0002s22800	scaffold_2	19744948-19745484	19743793-19743861	19743793-19744095	0	0	0	0	0	0	0	0	0	0	0	0	0	0	0	0	1	0	0	0
POPTR_0007s07860	scaffold_7	6294849-6295721	6297033-6297331	6295842-6297331	1	1	1	0	0	0	1	0	1	0	1	0	1	1	1	0	0	0	1	1
POPTR_0002s21280	scaffold_2	17681797-17681906	17681551-17681676	17681551-17681658	0	0	0	0	0	0	0	0	0	0	0	0	0	0	1	0	0	0	0	1
POPTR_0011s07420	scaffold_11	8279745-8279812	8279936-8280083	8279907-8280083	0	0	0	0	0	0	0	0	0	0	0	0	0	0	1	0	0	0	0	0
POPTR_0004s16700	scaffold_4	17096406-17096761	17095414-17095546	17095414-17096314	0	0	0	0	0	1	0	0	0	0	0	1	1	0	1	0	1	1	1	0
POPTR_0007s14960	scaffold_7	14632857-14632974	14633426-14633571	14633328-14633571	0	0	0	0	0	0	0	0	0	0	0	0	0	1	0	0	1	0	1	0
POPTR_0002s06270	scaffold_2	4191473-4191532	4190300-4190365	4190300-4191305	0	0	0	0	0	0	1	1	0	0	0	0	0	0	0	0	0	0	0	0
POPTR_0013s06050	scaffold_13	4477067-4477272	4476597-4476837	4476597-4476976	0	0	0	0	0	0	0	0	0	0	0	0	0	0	0	0	1	0	0	0
POPTR_1567s00200	scaffold_1567	720-902	1331-1456	1250-1456	0	0	0	0	0	0	0	0	0	0	0	0	0	0	0	0	0	1	0	0
POPTR_0008s17560	scaffold_8	11830403-11830674	11830255-11830322	11830255-11830310	0	0	0	0	0	0	0	0	0	1	0	0	0	0	0	1	0	0	0	0
POPTR_0001s32780	scaffold_1	31089005-31090063	31087542-31088345	31087542-31088625	0	0	0	0	0	0	0	0	0	0	0	0	0	0	0	0	0	0	1	0
POPTR_0010s10280	scaffold_10	10828768-10828904	10828226-10828291	10828226-10828640	0	0	0	0	0	0	0	0	0	0	0	0	0	1	0	0	0	0	1	0
POPTR_0015s08450	scaffold_15	9721420-9721657	9721946-9722062	9721824-9722062	0	0	0	0	0	0	0	0	0	0	0	0	0	0	1	0	0	0	0	0
POPTR_0018s13260	scaffold_18	13646650-13646810	13647065-13647300	13647069-13647300	0	0	0	0	0	1	0	0	0	0	0	1	0	0	0	0	0	0	1	0
POPTR_0004s23550	scaffold_4	22230938-22231165	22231865-22232182	22231483-22232182	0	0	0	0	0	0	0	0	0	0	0	0	0	0	0	0	0	0	0	1
POPTR_0012s12120	scaffold_12	12391328-12391461	12392478-12392545	12392445-12392545	0	0	1	0	0	0	0	0	0	0	0	1	0	0	0	0	1	0	0	0
POPTR_0001s46540	scaffold_1	46917002-46917235	46917341-46917453	46917346-46917453	1	0	0	0	0	0	0	0	0	0	1	0	0	0	0	0	0	0	0	0
POPTR_0005s15940	scaffold_5	12595696-12595970	12596765-12596826	12596702-12596826	0	0	0	0	0	0	0	1	0	0	0	0	0	0	0	0	0	0	0	0
POPTR_0005s17020	scaffold_5	14055438-14055509	14056612-14056678	14056406-14056678	0	0	0	0	0	0	0	0	0	0	0	0	0	0	0	0	0	0	0	1
POPTR_0002s11050	scaffold_2	8080426-8080511	8080125-8080324	8080125-8080290	1	1	1	1	1	0	1	1	1	0	1	1	1	1	1	1	1	1	1	1
POPTR_0017s08300	scaffold_17	6761162-6761353	6761884-6762252	6761553-6762252	1	0	0	0	0	0	0	0	0	0	0	0	0	0	0	0	0	0	0	0
POPTR_0003s06580	scaffold_3	8080018-8080532	8081095-8081492	8081186-8081492	0	0	1	0	0	0	0	0	0	0	0	1	0	1	1	1	0	0	0	0
POPTR_0001s23710	scaffold_1	23104416-23104539	23104644-23104804	23104743-23104804	0	0	0	0	0	0	0	0	0	0	0	0	0	0	0	0	1	0	0	0
POPTR_0010s02760	scaffold_10	3243926-3244084	3242904-3243082	3242904-3243369	0	0	0	0	0	0	1	0	0	0	0	0	0	0	0	0	0	0	0	0
POPTR_0013s07140	scaffold_13	5861374-5861592	5861665-5861818	5861686-5861818	0	0	0	0	0	0	0	0	0	0	0	0	0	0	1	0	0	0	0	0
POPTR_0025s00790	scaffold_25	436486-436758	435753-435832	435753-435827	0	0	0	0	0	0	0	0	0	0	0	1	0	0	0	0	0	0	0	0
POPTR_0010s00490	scaffold_10	246112-246183	247706-247768	246400-247768	0	0	0	0	0	0	0	0	0	0	0	0	0	0	1	0	0	0	0	0
POPTR_0011s15960	scaffold_11	17955705-17955772	17956036-17956165	17955906-17956165	0	0	1	1	0	0	1	1	1	0	1	1	1	1	0	1	1	1	1	1
POPTR_0010s02940	scaffold_10	3470073-3470365	3471000-3471317	3470995-3471317	0	0	1	1	1	1	0	0	1	0	0	0	1	0	0	1	0	0	0	1
POPTR_0010s02280	scaffold_10	2625098-2625162	2625829-2625961	2625820-2625961	0	0	0	0	0	0	0	0	0	0	0	0	0	0	0	0	0	0	1	0
POPTR_0015s06290	scaffold_15	6802916-6803010	6801308-6801397	6801308-6802111	0	0	1	0	0	1	0	1	0	0	0	0	0	0	1	1	0	1	0	1
POPTR_0001s24320	scaffold_1	23638720-23638985	23637195-23637372	23637195-23637767	0	0	0	0	0	0	0	0	0	0	0	0	0	0	0	0	1	0	0	0
POPTR_0010s19720	scaffold_10	17562261-17562333	17562894-17563205	17562832-17563205	0	0	0	0	0	0	0	0	0	0	0	0	0	0	1	0	0	0	0	1
POPTR_0004s05030	scaffold_4	3784610-3784870	3783648-3783883	3783648-3783943	0	0	0	0	0	0	0	0	0	0	0	0	1	0	0	0	0	0	0	0
POPTR_0008s12470	scaffold_8	8062587-8062698	8063218-8063336	8062994-8063336	1	0	0	0	0	0	0	0	0	0	0	0	0	0	0	0	1	1	1	0
POPTR_0001s44500	scaffold_1	44893718-44893978	44894801-44894973	44894386-44894973	0	0	0	0	0	0	0	0	0	0	0	0	0	0	0	0	0	0	0	1
POPTR_0013s09720	scaffold_13	9656746-9657296	9657494-9657509	9657417-9657509	0	0	0	0	0	0	0	0	0	0	0	0	0	0	1	0	1	0	0	1
POPTR_0017s11770	scaffold_17	11617487-11617641	11616766-11616850	11616766-11616918	0	0	0	0	0	0	0	0	0	0	0	0	0	0	0	0	1	0	0	0
POPTR_0003s16110	scaffold_3	15729176-15729371	15730022-15730313	15730060-15730313	0	0	0	0	0	0	0	0	0	0	0	1	0	1	0	0	1	0	0	0
POPTR_0003s01730	scaffold_3	1603217-1603386	1602818-1603105	1602818-1603024	0	0	0	0	0	0	0	0	0	0	1	0	0	0	0	1	0	1	0	0
POPTR_0001s13890	scaffold_1	10947025-10947405	10949384-10949623	10949351-10949623	0	1	1	1	1	1	1	1	1	0	1	1	1	1	1	1	0	1	1	1
POPTR_0005s24900	scaffold_5	23320179-23320276	23319724-23319829	23319724-23319789	0	0	1	0	0	0	0	0	0	0	0	1	0	0	0	0	0	0	0	0
POPTR_0010s07560	scaffold_10	8590811-8590981	8590506-8590643	8590506-8590708	0	0	0	0	0	0	0	0	0	0	0	0	0	0	0	0	0	1	0	0
POPTR_0007s01940	scaffold_7	1104075-1104629	1103112-1103327	1103112-1103632	0	0	0	0	0	0	0	0	0	0	0	0	0	0	0	0	1	0	0	0
POPTR_0010s10380	scaffold_10	10908051-10908187	10909293-10909428	10908655-10909428	0	0	1	0	0	1	0	0	1	0	1	0	0	0	0	0	0	0	0	1
POPTR_0019s07800	scaffold_19	9031097-9031169	9030927-9031002	9030927-9030998	1	0	1	1	1	1	1	1	1	1	1	1	1	1	0	1	1	1	1	1
POPTR_0003s09950	scaffold_3	11100902-11101142	11102168-11102512	11101585-11102512	0	0	0	0	0	0	0	0	0	0	0	0	0	0	0	0	1	1	0	0
POPTR_0274s00200	scaffold_274	7943-9030	10141-10232	10157-10232	0	1	0	1	1	1	1	0	1	0	0	1	0	0	1	1	0	1	0	1
POPTR_0011s10720	scaffold_11	13302352-13302843	13300300-13300470	13300300-13300450	0	0	0	0	0	0	1	0	0	0	1	0	0	0	0	0	0	0	0	0
POPTR_0013s00690	scaffold_13	337586-337749	336930-337039	336930-337162	0	0	1	0	0	1	1	0	1	1	1	1	1	0	1	1	1	1	1	1
POPTR_0001s17010	scaffold_1	13835217-13835600	13833971-13834222	13833971-13834357	0	0	0	0	0	0	0	0	0	0	0	0	0	0	1	0	0	0	0	0
POPTR_0003s01980	scaffold_3	1878336-1878414	1876409-1876531	1876409-1877750	0	1	0	0	1	0	0	1	0	1	0	1	1	0	0	0	0	0	0	0
POPTR_0015s08380	scaffold_15	9635127-9635227	9635488-9635664	9635396-9635664	0	0	0	0	0	0	0	0	0	0	0	0	0	0	0	0	0	0	1	0
POPTR_0019s05090	scaffold_19	5334829-5335114	5335637-5335877	5335469-5335877	0	0	0	1	1	1	0	0	0	0	1	1	1	1	1	1	1	1	1	1
POPTR_0001s16510	scaffold_1	13297517-13298289	13296856-13297083	13296856-13297434	0	0	0	0	0	0	0	0	0	0	0	0	0	0	0	0	1	0	1	1
POPTR_0017s00420	scaffold_17	140085-140537	139503-139577	139503-139966	0	0	0	0	0	0	0	0	0	0	0	0	0	0	1	0	0	0	0	0
POPTR_0001s45980	scaffold_1	46482417-46482486	46482914-46483018	46482937-46483018	0	0	0	0	0	0	0	0	0	0	0	0	0	0	0	0	0	0	0	1
POPTR_0018s02610	scaffold_18	2373195-2373359	2371997-2372258	2371997-2372694	0	0	0	0	0	0	0	0	0	0	0	0	0	0	0	0	1	0	0	0
POPTR_0006s25870	scaffold_6	24215424-24215825	24214266-24214451	24214266-24215331	0	0	0	0	0	1	0	0	0	0	0	0	0	1	0	0	0	0	1	0
POPTR_0012s14470	scaffold_12	14342348-14342747	14343540-14343653	14343506-14343653	0	0	1	0	0	1	0	0	0	0	0	1	0	0	0	1	1	1	0	0
POPTR_0010s06580	scaffold_10	7896508-7897725	7894668-7895556	7894668-7895876	0	0	0	0	1	0	0	0	0	0	0	0	0	0	0	0	0	1	0	0
POPTR_0005s12800	scaffold_5	9619138-9619251	9619771-9619963	9619691-9619963	0	0	0	0	0	0	1	0	0	0	0	0	1	0	1	0	0	0	0	0
POPTR_0003s17190	scaffold_3	16629883-16629969	16628921-16628968	16628921-16629387	1	0	1	1	1	1	0	1	1	1	1	1	0	1	0	0	0	0	0	0
POPTR_0010s21420	scaffold_10	18709956-18710370	18709690-18709730	18709690-18709823	0	0	0	0	0	0	0	0	1	0	0	0	0	0	0	0	0	0	0	0
POPTR_0016s05240	scaffold_16	3193652-3193725	3193462-3193511	3193462-3193533	1	1	1	1	1	0	1	1	0	1	0	1	1	1	1	1	1	1	1	1
POPTR_0008s20480	scaffold_8	14248440-14248500	14248174-14248332	14248174-14248327	0	0	0	0	0	0	0	1	0	0	0	0	0	0	1	0	0	0	0	0
POPTR_0010s23850	scaffold_10	20319633-20319677	20319747-20319831	20319750-20319831	0	0	0	1	0	0	0	0	0	0	0	0	0	0	0	0	0	0	0	0
POPTR_0011s10080	scaffold_11	12574047-12574211	12575210-12575311	12574614-12575311	0	0	0	0	0	0	0	0	0	0	0	0	1	0	0	0	0	0	0	0
POPTR_0008s13910	scaffold_8	9178568-9178689	9177868-9178114	9177868-9178345	0	0	0	0	0	0	0	0	0	0	0	1	0	0	0	0	0	0	0	0
POPTR_0014s18730	scaffold_14	16103566-16104060	16104916-16104997	16104196-16104997	0	0	0	0	0	0	0	0	0	0	0	0	0	0	0	0	1	0	0	0
POPTR_0003s03120	scaffold_3	3479037-3479186	3477852-3477995	3477852-3478404	0	0	1	0	0	0	0	0	0	0	0	0	0	0	0	0	0	0	0	0
POPTR_0013s03720	scaffold_13	2372692-2372811	2372920-2373087	2372914-2373087	1	1	1	1	1	1	1	1	1	0	0	1	0	1	1	1	1	1	1	1
POPTR_0005s14990	scaffold_5	11832602-11832717	11830303-11830736	11830303-11831440	0	0	0	0	0	0	0	0	0	0	0	0	0	1	0	1	1	1	0	0
POPTR_0010s22980	scaffold_10	19678412-19678500	19678922-19678974	19678676-19678974	0	0	0	0	0	1	0	0	0	0	0	0	0	0	0	0	0	0	0	0
POPTR_0004s14080	scaffold_4	14569029-14569202	14569414-14569534	14569420-14569534	0	0	0	0	0	0	0	0	0	0	0	0	0	0	0	0	0	0	1	0
POPTR_0005s21170	scaffold_5	20305959-20306083	20306171-20306392	20306199-20306392	0	0	0	0	0	0	0	0	0	0	1	0	0	0	0	0	0	0	0	0
POPTR_0001s14410	scaffold_1	11302603-11302746	11303687-11303857	11303162-11303857	0	0	0	0	0	0	0	0	0	0	0	0	0	0	0	0	0	0	0	1
POPTR_0004s04510	scaffold_4	3263976-3264058	3262670-3262859	3262670-3263295	0	0	0	0	0	0	1	0	0	0	0	0	0	0	0	0	0	0	0	0
POPTR_0007s02660	scaffold_7	1559862-1559992	1560125-1560233	1560152-1560233	1	1	0	1	0	0	0	0	1	0	0	0	0	0	0	0	0	0	0	0
POPTR_0009s16570	scaffold_9	12553022-12553321	12554116-12554871	12553703-12554871	0	0	0	0	0	0	0	0	0	0	0	0	0	0	0	0	0	1	0	0
POPTR_0008s11770	scaffold_8	7535496-7535562	7535820-7535880	7535815-7535880	0	0	0	0	0	0	0	0	0	0	0	0	0	0	0	0	0	0	1	0
POPTR_0003s19330	scaffold_3	18095141-18095380	18094136-18094377	18094136-18094381	0	0	1	0	0	1	0	1	1	1	0	1	1	0	0	0	1	0	1	1
POPTR_0004s24320	scaffold_4	23010292-23010784	23009415-23009620	23009415-23009624	0	0	0	0	0	0	0	0	0	0	0	0	0	0	0	0	0	0	0	1
POPTR_0004s22160	scaffold_4	21100981-21101142	21100626-21100758	21100626-21100829	0	0	0	0	0	0	0	0	0	0	0	0	0	1	0	0	0	0	1	0
POPTR_0010s12610	scaffold_10	12601191-12601278	12600631-12600693	12600631-12600853	0	0	1	0	0	0	0	0	0	0	0	0	0	0	0	0	1	0	0	0
POPTR_0014s01840	scaffold_14	1696244-1696284	1696431-1696691	1696402-1696691	1	0	0	0	0	0	0	0	0	0	1	0	0	0	0	0	0	0	0	0
POPTR_0012s05320	scaffold_12	4930404-4930578	4929981-4930134	4929981-4930174	0	0	0	0	0	0	0	0	0	0	0	0	0	0	0	0	1	0	1	0
POPTR_0010s02250	scaffold_10	2596684-2596729	2597382-2597441	2597378-2597441	1	1	1	0	0	1	0	0	1	0	0	0	0	0	1	1	0	1	1	0
POPTR_0004s22240	scaffold_4	21162461-21162539	21163582-21163729	21163260-21163729	0	0	0	0	0	0	0	0	1	0	0	0	0	0	0	0	0	0	0	0
POPTR_0002s17040	scaffold_2	12813265-12813339	12813714-12813800	12813508-12813800	0	0	0	0	0	0	0	0	0	0	0	0	0	0	0	0	0	0	0	1
POPTR_0003s08220	scaffold_3	9633335-9633433	9633963-9634459	9633968-9634459	0	0	0	0	0	1	0	0	0	1	0	1	0	1	0	1	0	0	0	1
POPTR_0003s01980	scaffold_3	1878336-1878414	1876409-1876531	1876409-1877789	1	1	0	0	0	0	1	1	0	0	0	0	0	0	0	0	0	0	1	0
POPTR_0005s15640	scaffold_5	12238865-12238963	12239220-12239357	12239281-12239357	0	0	0	0	0	0	0	0	0	0	0	0	0	0	0	0	1	0	0	0
POPTR_0014s18740	scaffold_14	16114698-16114865	16115491-16115720	16115024-16115720	0	1	1	0	0	1	1	1	1	1	0	0	1	1	0	0	1	0	0	1
POPTR_0013s01400	scaffold_13	804978-805031	805174-805244	805114-805244	0	0	0	0	0	0	0	0	1	0	0	0	0	0	0	0	0	0	0	0
POPTR_0001s07200	scaffold_1	5447156-5448234	5449768-5449829	5449521-5449829	0	1	0	0	0	0	0	0	0	0	0	0	0	0	0	0	0	0	0	0
POPTR_0015s03670	scaffold_15	3468879-3469078	3469357-3469518	3469290-3469518	0	0	0	0	0	0	0	0	1	0	0	0	0	0	0	0	0	0	0	0
POPTR_0006s06060	scaffold_6	4311064-4311204	4311760-4312296	4311625-4312296	0	0	0	0	0	0	1	0	0	0	0	0	0	0	0	0	0	0	0	0
POPTR_0007s00270	scaffold_7	62015-62126	62355-62527	62309-62527	0	0	0	0	0	0	0	0	0	0	0	0	0	0	0	0	1	0	0	0
POPTR_0010s15210	scaffold_10	14547594-14547664	14546628-14546723	14546628-14547489	0	0	0	0	0	0	0	0	0	0	0	0	0	0	0	0	0	0	1	0
POPTR_0008s10480	scaffold_8	6571312-6571433	6572029-6572173	6571533-6572173	1	0	0	1	0	1	1	1	1	0	1	1	0	0	1	1	1	0	0	0
POPTR_0018s12730	scaffold_18	13242189-13242409	13244146-13244293	13244125-13244293	0	0	0	0	0	0	0	0	0	0	1	1	0	0	0	0	0	0	0	0
POPTR_0010s23850	scaffold_10	20318478-20318554	20318755-20318866	20318709-20318866	0	0	0	0	0	0	0	0	0	0	0	0	0	0	0	0	1	0	0	0
POPTR_0011s15960	scaffold_11	17955705-17955772	17956170-17956280	17955906-17956280	0	0	0	0	0	0	0	0	0	0	1	0	0	0	0	0	0	1	0	0
POPTR_0003s14550	scaffold_3	14604595-14604703	14604794-14605009	14604920-14605009	0	0	0	0	0	0	0	0	0	0	0	0	0	0	1	0	0	0	0	0
POPTR_0002s10100	scaffold_2	7261646-7261798	7261044-7261257	7261044-7261296	0	0	0	0	0	0	0	0	0	0	0	0	0	0	0	0	1	0	1	0
POPTR_0015s14960	scaffold_15	14358700-14358895	14357732-14358039	14357732-14358481	0	0	0	0	0	0	0	0	0	0	0	0	0	0	0	0	1	0	0	0
POPTR_0008s16060	scaffold_8	10726597-10726707	10726295-10726368	10726295-10726501	0	0	0	0	0	0	0	0	0	0	0	0	0	0	0	0	1	0	1	0
POPTR_0003s03220	scaffold_3	3647019-3647065	3645990-3646046	3645990-3646271	0	0	0	0	0	0	0	1	0	0	0	0	0	0	0	0	1	0	0	0
POPTR_0001s09180	scaffold_1	7029650-7030590	7028350-7028619	7028350-7029105	0	0	0	0	0	0	0	0	0	0	0	0	0	0	1	0	1	0	0	0
POPTR_0005s24300	scaffold_5	22902928-22903008	22903219-22903253	22903113-22903253	0	0	0	1	0	0	0	0	1	0	0	0	1	1	1	0	1	1	1	1
POPTR_0005s08100	scaffold_5	5575061-5575298	5575642-5576092	5575557-5576092	0	0	1	0	0	0	0	0	1	0	0	0	1	0	1	0	1	0	1	0
POPTR_0001s34310	scaffold_1	32477647-32478527	32476268-32476637	32476268-32476844	0	0	0	0	0	0	0	1	1	0	1	0	0	0	0	1	0	0	0	0
POPTR_0017s13550	scaffold_17	13670519-13675066	13670189-13670423	13670189-13670419	0	0	0	0	0	0	0	0	0	0	0	0	0	0	0	0	0	0	1	0
POPTR_0005s06800	scaffold_5	4557824-4557915	4558008-4558317	4558029-4558317	0	0	0	0	0	0	0	0	0	0	0	1	0	0	0	0	0	0	0	0
POPTR_0005s26460	scaffold_5	24470457-24470667	24470750-24470873	24470759-24470873	0	0	0	0	0	0	0	0	0	0	0	0	0	0	0	0	0	1	0	0
POPTR_0006s04780	scaffold_6	3315773-3315880	3315995-3316074	3315999-3316074	0	0	0	0	0	0	0	0	0	0	0	0	0	0	0	0	0	0	1	0
POPTR_0001s16840	scaffold_1	13656187-13656786	13657166-13657436	13656978-13657436	1	0	0	0	0	0	0	0	0	0	0	0	0	0	0	0	0	0	0	0
POPTR_0001s01120	scaffold_1	877681-877911	878391-878497	878411-878497	0	0	0	0	0	0	0	0	0	0	0	0	0	0	1	0	1	0	0	0
POPTR_0008s03870	scaffold_8	2106497-2106643	2106050-2106121	2106050-2106330	0	0	0	0	0	0	0	0	0	0	0	0	0	0	0	0	0	1	0	0
POPTR_0018s01900	scaffold_18	1727781-1727971	1726692-1727107	1726692-1726709	0	0	0	0	0	0	0	0	0	0	0	0	0	0	0	0	0	0	1	0
POPTR_0003s08970	scaffold_3	10255494-10255571	10256515-10256703	10256260-10256703	0	0	0	0	0	0	0	0	0	0	0	0	0	0	0	0	0	0	0	1
POPTR_0006s07910	scaffold_6	5781920-5781966	5781231-5781287	5781231-5781618	0	0	1	0	1	0	1	1	1	0	0	1	0	1	0	1	1	0	1	0
POPTR_0002s16950	scaffold_2	12690784-12690821	12691505-12691668	12690991-12691668	0	1	1	0	0	1	0	0	1	0	0	0	1	0	0	1	1	0	1	0
POPTR_0018s04700	scaffold_18	3980730-3980776	3982187-3982283	3982160-3982283	0	0	0	0	0	0	0	0	1	0	0	0	0	0	0	0	0	0	0	0
POPTR_0003s02840	scaffold_3	2955551-2955659	2955302-2955352	2955302-2955344	0	0	0	0	0	0	0	0	0	0	0	0	0	0	0	0	1	0	0	0
POPTR_0008s20110	scaffold_8	13910020-13910223	13909854-13909915	13909854-13909918	1	0	0	1	1	1	0	1	1	1	1	1	1	1	1	1	1	0	1	0
POPTR_0018s04760	scaffold_18	4128698-4129031	4128154-4128363	4128154-4128570	0	0	0	0	0	0	0	0	0	0	0	0	0	0	0	0	0	0	1	0
POPTR_0019s15110	scaffold_19	15706888-15707021	15707421-15708322	15707131-15708322	0	0	0	0	0	0	0	0	0	0	0	0	0	1	0	0	0	0	0	0
POPTR_0010s15800	scaffold_10	14917116-14917250	14916829-14916963	14916829-14916957	0	0	0	0	0	0	0	0	0	0	0	0	0	0	0	0	0	1	0	0
POPTR_0005s25830	scaffold_5	24030520-24030621	24028854-24029081	24028854-24029529	0	0	0	0	0	0	0	1	0	0	0	1	0	0	0	0	0	0	0	1
POPTR_0001s29620	scaffold_1	28270217-28270269	28269815-28269939	28269815-28270025	0	0	0	0	0	0	0	0	0	0	0	0	0	1	0	0	0	0	0	0
POPTR_0011s14290	scaffold_11	16747260-16747343	16747448-16747662	16747561-16747662	0	0	0	0	0	0	0	0	1	0	0	0	0	0	0	0	0	1	0	0
POPTR_0008s10480	scaffold_8	6571312-6571433	6572029-6572173	6571661-6572173	0	0	1	0	0	0	0	0	0	1	1	1	0	1	0	0	1	0	0	0
POPTR_0006s28360	scaffold_6	26062380-26062668	26063364-26063494	26062763-26063494	0	0	0	0	0	0	0	0	0	0	0	0	0	0	0	0	0	0	1	0
POPTR_0009s12390	scaffold_9	10126091-10126234	10126950-10127066	10126937-10127066	0	0	0	0	0	0	0	0	1	0	0	0	0	0	0	0	0	0	0	0
POPTR_0004s10030	scaffold_4	8572391-8572510	8573428-8573562	8573417-8573562	0	1	1	0	0	1	1	0	1	1	1	1	0	0	0	0	0	0	0	0
POPTR_0011s14930	scaffold_11	17161850-17162519	17161522-17161708	17161522-17161769	0	0	0	0	0	0	0	0	0	0	0	0	1	0	0	0	0	0	0	0
POPTR_0001s01540	scaffold_1	1151689-1151892	1152019-1152259	1151999-1152259	0	0	0	0	0	0	0	0	0	0	0	0	0	0	0	0	1	0	0	0
POPTR_0006s12030	scaffold_6	9201367-9201496	9202072-9202454	9201642-9202454	0	0	0	0	0	0	0	0	0	0	0	0	0	0	0	0	0	1	0	0
POPTR_0010s20530	scaffold_10	18082231-18082373	18082451-18082605	18082439-18082605	0	0	0	0	0	0	0	0	0	0	0	0	0	1	0	0	1	1	0	0
POPTR_0018s14030	scaffold_18	14283804-14283890	14283235-14283313	14283235-14283698	1	0	1	0	1	0	0	1	1	0	1	0	1	1	1	0	1	0	0	0
POPTR_0016s03480	scaffold_16	1856850-1856924	1855927-1856285	1855927-1856252	0	0	1	0	0	0	0	0	0	0	0	0	0	0	0	0	0	0	0	0
POPTR_0001s12540	scaffold_1	9726057-9726227	9725482-9725631	9725482-9725679	0	0	1	0	0	0	0	1	0	0	0	0	0	0	0	1	0	0	0	0
POPTR_0004s16970	scaffold_4	17347443-17348033	17346787-17347091	17346787-17347045	0	0	0	0	0	0	0	0	0	0	0	0	0	0	0	1	0	0	1	1
POPTR_0003s06020	scaffold_3	7399326-7399400	7398666-7398761	7398666-7399018	0	0	0	0	0	0	0	0	0	0	0	0	0	0	0	0	0	0	0	1
POPTR_0010s07750	scaffold_10	8719217-8719308	8719547-8719679	8719561-8719679	1	1	1	1	1	1	1	1	1	1	1	1	1	1	1	1	1	1	1	1
POPTR_0013s07870	scaffold_13	6803629-6803655	6804457-6804526	6804021-6804526	0	0	0	0	0	1	1	0	0	0	0	0	0	0	0	0	0	0	0	0
POPTR_0008s06500	scaffold_8	3865474-3865604	3866321-3866418	3865698-3866418	0	1	0	0	1	0	0	0	1	1	0	1	0	0	0	1	0	1	1	0
POPTR_0001s29490	scaffold_1	28156097-28156170	28157384-28157471	28156754-28157471	0	0	0	0	0	0	0	0	0	0	0	0	1	1	0	0	0	1	0	0
POPTR_0005s20270	scaffold_5	19313575-19313947	19314095-19314189	19314097-19314189	0	1	0	0	1	0	0	0	0	1	0	0	0	0	0	0	0	0	0	0
POPTR_0001s10880	scaffold_1	8435071-8435171	8435625-8436608	8435702-8436608	0	0	0	0	0	0	0	0	0	0	0	0	0	0	0	0	0	1	0	0
POPTR_0015s05790	scaffold_15	6137091-6137186	6135446-6135715	6135446-6135745	0	0	0	0	0	0	0	0	0	0	0	1	0	1	0	0	0	0	0	0
POPTR_0006s10370	scaffold_6	7770420-7771048	7772296-7772399	7771153-7772399	0	0	0	0	0	0	0	0	0	0	0	0	0	0	1	0	0	0	0	0
POPTR_0014s11270	scaffold_14	8389862-8389948	8389418-8389787	8389418-8389791	0	0	0	0	0	0	0	0	0	0	0	0	0	0	0	0	0	1	1	0
POPTR_0017s06450	scaffold_17	4942090-4943505	4944066-4944143	4944032-4944143	0	0	0	0	0	0	0	0	0	0	0	0	0	0	1	0	0	0	0	0
POPTR_0008s04030	scaffold_8	2220150-2220467	2217561-2218690	2217561-2218996	0	0	0	0	0	0	0	0	0	0	0	0	0	0	0	0	0	1	0	0
POPTR_0001s18340	scaffold_1	15386547-15386623	15387454-15387524	15387278-15387524	0	0	0	0	0	0	0	0	0	0	0	0	0	1	0	0	0	0	0	0
POPTR_0005s13950	scaffold_5	10964075-10964316	10963410-10963590	10963410-10963976	0	0	0	0	0	0	0	0	0	0	0	0	0	0	0	0	1	0	0	0
POPTR_0011s11910	scaffold_11	14686125-14686428	14687388-14687441	14687203-14687441	1	1	0	0	1	0	1	1	1	0	1	1	1	1	1	1	1	1	0	1
POPTR_0001s09520	scaffold_1	7258069-7259587	7260228-7260319	7259931-7260319	0	0	0	0	0	0	0	0	0	0	0	0	0	0	0	0	0	0	1	0
POPTR_0009s16030	scaffold_9	12276664-12276732	12275947-12276048	12275947-12276023	0	0	0	0	0	0	0	0	0	1	1	0	0	0	0	0	0	0	0	0
POPTR_0001s43350	scaffold_1	43393018-43393189	43394141-43394397	43393319-43394397	0	0	0	0	0	0	0	0	0	0	0	0	0	0	0	0	0	0	1	0
POPTR_0012s11870	scaffold_12	12232654-12232874	12233685-12234008	12233681-12234008	1	0	0	0	0	0	0	0	0	0	0	0	0	0	0	0	0	0	0	0
POPTR_0015s04880	scaffold_15	5090765-5090970	5092671-5092932	5091417-5092932	0	0	0	0	0	0	0	0	0	0	0	0	0	1	0	0	0	0	0	0
POPTR_0001s45020	scaffold_1	45337464-45337571	45337014-45337268	45337014-45337232	0	0	0	1	0	0	0	1	0	0	0	0	0	0	1	0	0	0	0	0
POPTR_0003s12380	scaffold_3	12970201-12970282	12970496-12970723	12970656-12970723	0	0	0	0	0	0	0	0	0	0	0	0	0	0	0	0	0	0	1	0
POPTR_0003s19410	scaffold_3	18140090-18140164	18140445-18140729	18140369-18140729	0	0	0	0	0	0	0	0	0	0	0	0	0	0	0	0	1	0	0	0
POPTR_0009s14130	scaffold_9	11133103-11133272	11134319-11134369	11133883-11134369	0	0	0	0	0	0	0	1	0	0	0	0	0	0	0	0	0	0	0	0
POPTR_0001s38940	scaffold_1	38193817-38193880	38194830-38194940	38194847-38194940	0	0	0	0	1	0	0	0	0	0	0	0	0	0	0	0	0	0	0	0
POPTR_0019s08070	scaffold_19	9444520-9444812	9443249-9443654	9443249-9443691	0	0	0	0	0	0	0	0	0	0	0	0	0	0	0	0	0	0	1	0
POPTR_0005s10480	scaffold_5	7533310-7533795	7532137-7532553	7532137-7533225	0	0	0	0	0	0	0	0	0	0	0	0	0	0	0	0	0	1	0	0
POPTR_0010s17240	scaffold_10	15909251-15909324	15910411-15910726	15909487-15910726	0	0	0	0	0	0	0	0	0	0	0	0	0	0	0	0	0	0	1	0
POPTR_0012s05820	scaffold_12	5641092-5641142	5640908-5640975	5640908-5640979	0	1	0	0	0	0	0	0	0	0	1	0	0	0	0	0	0	0	0	0
POPTR_0006s23550	scaffold_6	22264958-22265028	22265132-22265582	22265136-22265582	0	0	0	0	0	0	0	0	0	0	0	0	0	0	0	0	0	1	0	0
POPTR_0007s02660	scaffold_7	1556811-1556858	1557336-1557389	1557189-1557389	0	0	0	0	0	0	0	0	0	0	0	0	0	0	0	0	1	0	0	0
POPTR_0002s25690	scaffold_2	22762199-22762258	22761004-22761144	22761004-22761085	0	0	0	0	0	0	0	0	0	0	0	0	0	0	0	0	0	1	0	0
POPTR_0015s09780	scaffold_15	10904690-10904774	10903934-10904184	10903934-10904334	1	1	1	1	0	1	1	1	0	0	1	1	1	1	1	1	1	1	1	1
POPTR_0005s18100	scaffold_5	16177371-16178062	16176939-16177277	16176939-16177250	0	0	0	0	0	0	0	0	0	0	0	0	0	0	0	0	0	0	1	0
POPTR_0005s07560	scaffold_5	5154778-5154918	5153564-5153888	5153564-5153835	0	0	0	0	1	0	0	0	0	0	1	1	0	1	1	1	0	0	0	1
POPTR_0009s11890	scaffold_9	9789230-9789294	9788041-9788133	9788041-9789078	0	0	0	0	0	0	0	0	0	0	0	0	0	0	0	0	0	1	1	0
POPTR_0002s11360	scaffold_2	8398629-8398696	8398902-8399215	8398769-8399215	0	0	0	0	0	0	0	0	0	0	0	0	0	1	0	0	0	0	0	0
POPTR_0009s02610	scaffold_9	3387554-3387781	3386046-3386153	3386046-3386698	1	0	0	0	0	0	0	0	0	0	0	0	0	0	0	0	0	0	0	0
POPTR_0008s22260	scaffold_8	16661364-16661766	16661910-16662140	16661893-16662140	0	0	0	0	1	0	0	0	0	0	0	0	0	0	0	0	0	0	0	0
POPTR_0004s23450	scaffold_4	22170772-22171225	22171937-22172010	22171652-22172010	0	0	1	0	1	0	0	1	0	0	0	0	0	0	0	0	0	0	0	0
POPTR_0001s24670	scaffold_1	23922089-23922156	23922297-23922330	23922293-23922330	0	0	0	0	0	0	0	0	0	0	0	0	0	0	1	0	0	0	1	0
POPTR_0005s18960	scaffold_5	17455747-17455941	17454752-17454881	17454752-17455616	0	0	0	0	0	0	0	0	0	0	0	0	1	0	0	0	1	0	0	0
POPTR_0005s20150	scaffold_5	19213239-19213343	19212975-19213090	19212975-19213076	0	1	0	0	0	1	0	0	0	0	0	0	0	0	0	0	0	0	0	0
POPTR_0001s02500	scaffold_1	1952944-1953335	1954449-1954531	1954444-1954531	0	0	1	0	0	0	0	0	1	0	1	0	0	0	0	0	0	0	0	0
POPTR_0009s01280	scaffold_9	1499051-1499118	1499250-1499329	1499278-1499329	0	0	0	0	0	0	0	0	0	0	0	0	0	0	0	1	1	0	0	0
POPTR_0007s02130	scaffold_7	1247838-1247885	1248223-1248312	1248100-1248312	0	0	0	0	0	0	0	0	0	0	0	0	0	0	0	0	1	1	0	0
POPTR_0006s12470	scaffold_6	9610623-9610685	9609870-9609909	9609870-9610549	0	0	0	0	0	0	0	0	0	0	0	0	0	0	0	0	0	0	0	1
POPTR_0004s04050	scaffold_4	2905734-2906352	2904866-2905462	2904866-2905455	0	0	0	0	0	0	1	0	0	0	0	0	0	0	0	0	0	0	0	0
POPTR_0001s05760	scaffold_1	4512504-4512598	4512224-4512403	4512224-4512409	1	1	1	1	1	1	1	1	1	1	1	1	1	1	1	1	1	1	1	1
POPTR_0006s13900	scaffold_6	11088975-11089071	11087958-11088000	11087958-11088233	1	0	0	1	1	1	0	0	0	0	1	1	0	0	0	0	0	0	0	0
POPTR_0008s03910	scaffold_8	2149652-2149718	2149242-2149439	2149242-2149476	0	0	0	0	0	0	0	0	0	0	0	0	0	1	0	0	0	0	0	0
POPTR_0001s20400	scaffold_1	18349763-18349861	18349996-18350103	18349964-18350103	0	0	0	0	0	0	0	0	0	0	0	0	0	0	0	0	0	0	1	0
POPTR_0005s23670	scaffold_5	22391441-22391534	22391636-22391751	22391665-22391751	0	0	0	0	0	0	0	0	0	0	0	0	0	0	0	0	1	0	0	0
POPTR_0007s01330	scaffold_7	720460-720723	721557-721661	721601-721661	0	0	0	0	0	0	0	0	0	0	0	0	0	0	0	1	0	0	0	0
POPTR_0011s16790	scaffold_11	18555090-18555150	18555543-18555603	18555313-18555603	0	0	1	1	1	1	1	1	1	0	0	0	1	1	1	1	1	0	1	0
POPTR_0008s15660	scaffold_8	10432704-10433099	10431851-10431946	10431851-10432069	0	0	0	0	0	0	1	0	0	0	0	0	0	0	0	0	0	0	0	0
POPTR_0001s32480	scaffold_1	30802273-30802599	30804145-30804251	30804238-30804251	0	0	0	1	0	0	0	0	0	1	0	0	1	0	0	0	0	0	0	1
POPTR_0249s00200	scaffold_249	15688-15868	14740-15119	14740-15091	0	0	0	0	0	0	1	0	0	0	0	0	0	0	0	0	0	0	0	0
POPTR_0007s04200	scaffold_7	2534007-2534212	2533539-2533664	2533539-2533806	0	0	0	0	0	0	0	0	0	0	0	0	0	0	1	0	0	0	0	0
POPTR_0013s04760	scaffold_13	3273180-3273211	3272890-3273047	3272890-3273111	0	0	0	0	0	0	1	0	0	0	0	0	0	0	0	0	0	0	0	0
POPTR_0001s46080	scaffold_1	46558603-46558892	46558989-46559096	46558958-46559096	0	1	1	1	1	1	1	1	0	0	0	0	0	0	0	1	0	0	0	0
POPTR_0004s02870	scaffold_4	1915417-1915467	1915721-1915780	1915715-1915780	0	0	0	0	0	0	1	1	0	0	0	0	0	0	1	0	0	1	1	1
POPTR_0021s00750	scaffold_21	413006-413149	414567-415287	413327-415287	0	0	0	0	0	1	0	0	0	0	0	0	0	0	0	0	0	0	0	0
POPTR_0002s24320	scaffold_2	21724580-21724645	21723710-21723976	21723710-21723939	0	0	0	0	0	0	0	0	0	0	0	0	0	0	0	0	0	0	0	1
POPTR_0016s03290	scaffold_16	1689744-1690046	1691021-1691375	1690612-1691375	0	0	0	0	0	0	0	0	0	0	0	0	0	0	1	0	0	0	0	0
POPTR_0003s16170	scaffold_3	15781964-15782008	15781492-15781554	15781492-15781548	0	0	0	0	0	0	0	0	0	0	0	0	0	1	0	0	0	0	0	0
[truncated: 4,211 more rows]

## Sheet: Exon Skip
gene id	chr or scaffold	constitutive exon	skipped exon	constitutive exon	PT02	PT03	PT04	PT05	PT06	PT07	PT08	PT09	PT10	PT11	PT12	PT13	PT14	PT15	PT16	PT17	PT18	PT19	PT20	PT21
[truncated: 2,219 more rows]

[truncated: 1 more sheets: Intron Retention]
