# Supplementary material for: The developing xylem transcriptome and genome-wide analysis of alternative splicing in Populus trichocarpa (black cottonwood) populations
Source: BMC Genomics. 2013 May 29;14:359. doi: 10.1186/1471-2164-14-359 (PMC3680236; doi:10.1186/1471-2164-14-359)
Supplement: Additional file 6 — Cell wall formation and TF related AS genes and events. [file 1471-2164-14-359-S6.xls]

## Sheet: Cell_wall1
Gene	Gene id	AS type	Chromosome	constitutive exon	3' exon	alternative 3' exon	PT02	PT03	PT04	PT05	PT06	PT07	PT08	PT09	PT10	PT11	PT12	PT13	PT14	PT15	PT16	PT17	PT18	PT19	PT20	PT21	Total
Cell Wall Metabolism/2. Polysaccharide synthesis/2.1. Cellulose and Galactomannan synthesis/2.1.1. Cellulose and beta-mannan synthase family (CSL, GT2)	POPTR_0006s19580.1	A3SS	scaffold_6	18627382-18627577	18627084-18627283	18627084-18627295	0	0	0	0	0	0	0	0	0	0	0	0	0	0	0	0	1	0	0	0	1
Phenylpropanoid genes/CCR	POPTR_0003s17980.1	A3SS	scaffold_3	17211428-17211681	17211801-17211955	17211837-17211955	0	0	0	1	0	0	0	0	0	0	0	0	0	0	0	0	0	0	0	0	1
Cell Wall Metabolism/2. Polysaccharide synthesis/2.2. Hemicellulose synthesis/2.2.2. Xyloglucan galactosyltransferases (XGT, GT47)	POPTR_0001s12940.1	A3SS	scaffold_1	10035551-10035939	10034280-10034521	10034280-10034517	0	0	0	0	0	0	0	0	0	0	0	0	0	0	0	0	1	0	0	0	1
COBRA	POPTR_0015s07110.1	A3SS	scaffold_15	8232030-8232486	8231791-8231938	8231791-8231906	0	0	0	0	0	0	0	0	0	0	0	0	0	0	0	0	0	0	1	0	1
Cell Wall Metabolism/2. Polysaccharide synthesis/2.1. Cellulose and Galactomannan synthesis/2.1.1. Cellulose and beta-mannan synthase family (CSL, GT2)	POPTR_0008s02650.1	A3SS	scaffold_8	1341244-1341438	1340608-1341138	1340608-1341013	1	1	1	1	1	1	0	1	1	0	0	1	1	1	1	1	1	1	1	1	17
Cell Wall Metabolism/2. Polysaccharide synthesis/2.1. Cellulose and Galactomannan synthesis/2.1.1. Cellulose and beta-mannan synthase family (CSL, GT2)	POPTR_0007s07120.1	A3SS	scaffold_7	5454450-5454685	5454257-5454353	5454257-5454346	0	0	0	0	0	0	0	0	0	0	0	0	0	0	0	0	0	0	1	0	1
Cell Wall Metabolism/6. Other Glycosyl transferases (GT)/6.2. Glycosyl Transferase Family 4 (GT4)	POPTR_0018s07380.1	A3SS	scaffold_18	7633783-7633917	7635806-7635908	7634204-7635908	0	0	0	0	0	0	0	0	1	0	1	0	0	0	0	0	0	0	0	0	2
Cell Wall Metabolism/3. Reassembly/3.3. Glycoside hydrolases/3.3.4. Polygalacturonases (GH28)	POPTR_0018s07480.1	A3SS	scaffold_18	7795425-7795578	7793410-7794253	7793410-7794232	0	0	0	1	0	0	0	0	0	0	0	0	0	0	0	1	1	0	0	0	3
Cell Wall Metabolism/2. Polysaccharide synthesis/2.1. Cellulose and Galactomannan synthesis/2.1.1. Cellulose and beta-mannan synthase family (CSL, GT2)	POPTR_0006s19580.1	A3SS	scaffold_6	18624053-18624406	18623102-18623855	18623102-18623781	0	0	0	0	0	0	0	0	0	0	0	0	0	0	0	0	0	0	0	1	1
Phenylpropanoid genes/4CL	POPTR_0001s07400.1	A3SS	scaffold_1	5571356-5572422	5570237-5570435	5570237-5571135	0	0	0	0	0	0	0	0	0	0	0	0	0	0	0	0	1	0	0	0	1
Cell Wall Metabolism/5. Glycoprotein glycosyltransferases/5.2. Glycosyl transferases 21A and 31B (GT31)	POPTR_0003s13580.1	A3SS	scaffold_3	13929586-13929635	13929751-13929944	13929761-13929944	0	0	0	0	0	0	0	0	0	0	0	0	0	0	0	0	0	0	1	0	1
Cell Wall Metabolism/5. Glycoprotein glycosyltransferases/5.2. Glycosyl transferases 21A and 31B (GT31)	POPTR_0006s01290.1	A3SS	scaffold_6	736823-736951	736523-736696	736523-736680	0	0	0	0	0	0	0	0	0	0	0	0	0	0	0	0	1	0	0	0	1
Cell Wall Metabolism/2. Polysaccharide synthesis/2.2. Hemicellulose synthesis/2.2.2. Xyloglucan galactosyltransferases (XGT, GT47)	POPTR_0003s16040.1	A3SS	scaffold_3	15663151-15663539	15662002-15662243	15662002-15662239	0	0	0	0	0	0	0	0	0	0	0	0	0	0	0	0	1	0	0	0	1
Cell Wall Metabolism/2. Polysaccharide synthesis/2.1. Cellulose and Galactomannan synthesis/2.1.1. Cellulose and beta-mannan synthase family (CSL, GT2)	POPTR_0008s02650.1	A3SS	scaffold_8	1343036-1343134	1342684-1342936	1342684-1342957	0	0	0	0	0	0	0	0	0	0	0	0	0	0	0	1	0	0	1	0	2
Cell Wall Metabolism/2. Polysaccharide synthesis/2.4. Other glycosyl transferases/2.4.1. Glycosyl transferases (pectin bios.) (GT8)	POPTR_0007s04030.1	A3SS	scaffold_7	2410803-2411000	2409747-2410357	2409747-2410375	1	1	1	1	1	1	1	1	1	1	1	1	0	0	1	1	1	1	1	1	18
Phenylpropanoid genes/CCOMT	POPTR_0002s18450.1	A3SS	scaffold_2	14368413-14368480	14368184-14368253	14368184-14368266	0	0	0	0	0	0	0	0	0	0	0	0	0	1	0	0	1	0	0	1	3
Phenylpropanoid genes/C4H	POPTR_0019s15110.1	A3SS	scaffold_19	15707421-15708322	15706888-15707021	15706888-15707285	0	0	0	0	0	0	0	0	0	0	0	0	0	1	0	0	0	0	0	0	1
Cell Wall Metabolism/2. Polysaccharide synthesis/2.1. Cellulose and Galactomannan synthesis/2.1.1. Cellulose and beta-mannan synthase family (CSL, GT2)	POPTR_0005s08970.1	A3SS	scaffold_5	6290171-6290521	6288751-6289723	6288751-6289718	0	0	0	0	0	0	0	0	0	0	0	0	0	0	1	0	0	0	0	0	1
Cell Wall Metabolism/6. Other Glycosyl transferases (GT)/6.4. Glycosyl Transferase Family 14 (GT14)	POPTR_0004s13530.1	A3SS	scaffold_4	13815931-13816046	13817910-13819032	13817550-13819032	0	0	0	0	1	0	0	1	0	0	0	0	0	0	0	0	0	0	0	0	2
Cell Wall Metabolism/3. Reassembly/3.5. Esterase/3.5.2. Pectin acetylesterases (PAE)	POPTR_0004s24220.1	A3SS	scaffold_4	22927626-22927705	22927460-22927546	22927460-22927517	0	0	0	0	0	0	0	0	0	0	0	0	0	0	0	0	0	0	1	0	1
Cell Wall Metabolism/6. Other Glycosyl transferases (GT)/6.5. Glycosyl Transferase Family 43 (GT43)	POPTR_0006s13320.1	A3SS	scaffold_6	10536480-10537262	10537879-10538107	10537508-10538107	0	0	0	0	0	0	0	0	0	0	0	0	0	0	0	0	0	0	1	0	1
Cell Wall Metabolism/6. Other Glycosyl transferases (GT)/6.5. Glycosyl Transferase Family 43 (GT43)	POPTR_0002s10790.1	A3SS	scaffold_2	7836894-7837143	7837259-7837471	7837248-7837471	0	1	0	0	0	0	0	0	0	0	0	0	0	0	0	0	0	0	1	0	2
Cell Wall Metabolism/6. Other Glycosyl transferases (GT)/6.2. Glycosyl Transferase Family 4 (GT4)	POPTR_0006s13900.1	A3SS	scaffold_6	11087958-11088000	11088975-11089071	11088136-11089071	0	0	0	1	0	0	0	0	1	0	1	1	0	1	0	1	1	1	0	0	8
Cell Wall Metabolism/6. Other Glycosyl transferases (GT)/6.5. Glycosyl Transferase Family 43 (GT43)	POPTR_0006s13320.1	A3SS	scaffold_6	10537879-10538107	10539962-10540260	10539990-10540260	1	0	1	0	1	1	1	1	1	1	1	1	0	0	1	1	1	1	0	1	15
Phenylpropanoid genes/CCOMT	POPTR_0001s31220.1	A3SS	scaffold_1	29550490-29550621	29549732-29550357	29549732-29550309	0	0	0	0	0	0	0	0	0	1	0	0	0	0	0	0	0	0	0	0	1
Laccase	POPTR_0006s08740.1	A3SS	scaffold_6	6437094-6437338	6437443-6437571	6437446-6437571	0	0	0	0	0	0	0	0	0	0	0	0	0	1	1	0	0	0	0	0	2
Cell Wall Metabolism/6. Other Glycosyl transferases (GT)/6.5. Glycosyl Transferase Family 43 (GT43)	POPTR_0016s08770.1	A3SS	scaffold_16	6567209-6568011	6566367-6566595	6566367-6566622	1	1	1	1	1	1	1	1	1	1	1	1	1	1	1	1	1	1	1	1	20
Phenylpropanoid genes/F5H	POPTR_0005s11950.1	A3SS	scaffold_5	8723564-8724643	8721269-8722307	8721269-8722874	0	0	0	0	1	0	1	0	0	0	0	0	1	0	0	0	0	1	1	0	5
Cell Wall Metabolism/3. Reassembly/3.5. Esterase/3.5.2. Pectin acetylesterases (PAE)	POPTR_0006s08510.1	A3SS	scaffold_6	6196973-6197050	6197147-6197252	6197169-6197252	0	0	0	0	0	0	0	0	0	0	0	0	0	0	0	0	0	0	0	1	1
shikimate pathway genes/EPSPS	POPTR_0005s20150.1	A3SS	scaffold_5	19214231-19214380	19214781-19215216	19214476-19215216	0	0	0	0	0	0	1	0	0	0	0	0	0	0	0	0	0	0	0	0	1
Cell Wall Metabolism/3. Reassembly/3.5. Esterase/3.5.2. Pectin acetylesterases (PAE)	POPTR_0010s00700.1	A3SS	scaffold_10	398912-398972	398173-398226	398173-398253	0	0	0	0	1	1	1	0	1	0	1	1	0	1	0	1	0	0	0	0	8
Cell Wall Metabolism/2. Polysaccharide synthesis/2.1. Cellulose and Galactomannan synthesis/2.1.1. Cellulose and beta-mannan synthase family (CSL, GT2)	POPTR_0004s05830.1	A3SS	scaffold_4	4570288-4570472	4570033-4570084	4570033-4570055	0	0	0	0	0	0	0	0	0	0	0	0	0	0	0	0	0	0	1	0	1
Cell Wall Metabolism/2. Polysaccharide synthesis/2.1. Cellulose and Galactomannan synthesis/2.1.1. Cellulose and beta-mannan synthase family (CSL, GT2)	POPTR_0004s05830.1	A3SS	scaffold_4	4568281-4568418	4567591-4567716	4567591-4567832	0	0	0	0	0	0	0	0	0	0	0	0	0	0	0	0	0	0	1	1	2
Cell Wall Metabolism/5. Glycoprotein glycosyltransferases/5.2. Glycosyl transferases 21A and 31B (GT31)	POPTR_0003s13580.1	A3SS	scaffold_3	13932398-13932510	13932969-13933038	13932984-13933038	0	0	0	0	0	0	0	0	0	0	0	0	0	1	0	0	0	0	1	0	2
COBRA	POPTR_0004s11620.1	A3SS	scaffold_4	10401635-10401782	10401260-10401537	10401260-10401525	0	0	0	0	0	0	0	0	0	0	0	0	0	0	0	0	1	0	0	0	1
Cell Wall Metabolism/6. Other Glycosyl transferases (GT)/6.2. Glycosyl Transferase Family 4 (GT4)	POPTR_0006s13900.1	A3SS	scaffold_6	11091487-11091711	11091824-11092387	11091826-11092387	0	0	0	0	1	0	0	0	0	0	0	0	0	0	0	1	0	0	0	0	2
Cell Wall Metabolism/2. Polysaccharide synthesis/2.1. Cellulose and Galactomannan synthesis/2.1.1. Cellulose and beta-mannan synthase family (CSL, GT2)	POPTR_0016s05520.1	A3SS	scaffold_16	3451687-3451815	3452485-3452665	3452167-3452665	0	0	0	0	0	0	0	0	0	0	0	0	0	0	0	0	0	0	0	1	1
Cell Wall Metabolism/6. Other Glycosyl transferases (GT)/6.6. Glycosyl Transferase Family 61 (GT61)	POPTR_0001s37150.1	A3SS	scaffold_1	35983401-35984066	35982982-35983131	35982982-35983278	0	0	0	0	0	0	0	0	0	0	0	0	0	0	0	0	0	0	1	0	1
Cell Wall Metabolism/2. Polysaccharide synthesis/2.4. Other glycosyl transferases/2.4.1. Glycosyl transferases (pectin bios.) (GT8)	POPTR_0011s13600.1	A3SS	scaffold_11	16309161-16309751	16308774-16309076	16308774-16309099	0	0	0	0	0	0	0	0	0	0	0	0	0	0	0	0	0	0	0	1	1
shikimate pathway genes/EPSPS	POPTR_0006s07260.1	A3SS	scaffold_6	5232131-5232206	5232301-5232432	5232291-5232432	0	0	0	0	0	0	1	0	0	0	0	0	0	0	0	0	0	0	1	0	2
Phenylpropanoid genes/HCT	POPTR_0001s03440.1	A3SS	scaffold_1	2783784-2783875	2782699-2783154	2782699-2783285	0	0	0	0	0	0	0	0	1	0	0	0	0	0	0	0	1	0	1	0	3
Cell Wall Metabolism/2. Polysaccharide synthesis/2.4. Other glycosyl transferases/2.4.1. Glycosyl transferases (pectin bios.) (GT8)	POPTR_0007s04030.1	A3SS	scaffold_7	2409747-2410357	2408402-2409657	2408402-2409642	1	1	1	1	1	1	1	1	1	1	1	1	1	1	1	1	1	1	1	1	20
Phenylpropanoid genes/CCOMT	POPTR_0008s13600.1	A3SS	scaffold_8	8960307-8960451	8959925-8960056	8959925-8960049	0	0	0	0	0	0	0	0	0	0	0	0	0	0	0	0	0	0	1	0	1
Cell Wall Metabolism/2. Polysaccharide synthesis/2.1. Cellulose and Galactomannan synthesis/2.1.1. Cellulose and beta-mannan synthase family (CSL, GT2)	POPTR_0002s25970.1	A3SS	scaffold_2	22959715-22959927	22960053-22960562	22960055-22960562	0	0	0	0	0	0	0	0	0	0	0	1	0	0	0	0	0	0	0	0	1
shikimate pathway genes/EPSPS	POPTR_0001s10600.1	A3SS	scaffold_1	8253041-8253131	8252294-8252341	8252294-8252568	0	0	0	0	0	0	0	0	0	0	0	0	0	0	0	0	0	0	1	0	1
Cell Wall Metabolism/3. Reassembly/3.3. Glycoside hydrolases/3.3.2. Glycoside hydrolases 9 (GH9)	POPTR_0001s10560.1	A3SS	scaffold_1	8216628-8216976	8217065-8217127	8217077-8217127	0	0	0	0	0	1	0	0	0	0	0	1	0	0	0	0	0	0	0	0	2
Cell Wall Metabolism/3. Reassembly/3.5. Esterase/3.5.1. Pectin methyl esterases (PME)	POPTR_0011s13830.1	A3SS	scaffold_11	16462500-16463470	16463753-16464647	16463762-16464647	0	0	0	1	0	0	0	0	0	0	0	1	0	0	0	0	0	0	0	0	2
Cell Wall Metabolism/3. Reassembly/3.5. Esterase/3.5.2. Pectin acetylesterases (PAE)	POPTR_0012s13090.1	A3SS	scaffold_12	13383862-13383941	13384534-13384620	13384287-13384620	0	0	0	0	0	0	0	0	0	0	0	0	0	0	0	1	0	0	0	0	1
Cell Wall Metabolism/2. Polysaccharide synthesis/2.4. Other glycosyl transferases/2.4.1. Glycosyl transferases (pectin bios.) (GT8)	POPTR_0007s04030.1	A3SS	scaffold_7	2410803-2411000	2409747-2410357	2409747-2410714	1	0	0	0	0	0	0	0	0	0	0	1	0	0	0	0	0	0	1	0	3
Laccase	POPTR_0008s06430.1	A3SS	scaffold_8	3818947-3819867	3820246-3820751	3820327-3820751	1	0	0	0	1	0	0	0	1	1	0	1	1	1	0	0	0	0	0	0	7
Cell Wall Metabolism/2. Polysaccharide synthesis/2.2. Hemicellulose synthesis/2.2.2. Xyloglucan galactosyltransferases (XGT, GT47)	POPTR_0001s12940.1	A3SS	scaffold_1	10035551-10035939	10034280-10034521	10034280-10034896	0	0	0	0	0	0	0	0	0	0	0	0	0	1	0	1	0	1	1	1	5
Cell Wall Metabolism/3. Reassembly/3.4. Lyases/3.4.1. Pectate and pectin lyases (PL1)	POPTR_0003s17450.1	A3SS	scaffold_3	16783994-16784071	16782035-16782677	16782035-16783139	0	0	0	1	0	0	0	0	0	0	0	0	0	0	0	0	0	0	0	0	1
Cell Wall Metabolism/2. Polysaccharide synthesis/2.1. Cellulose and Galactomannan synthesis/2.1.1. Cellulose and beta-mannan synthase family (CSL, GT2)	POPTR_0008s02650.1	A3SS	scaffold_8	1341857-1341970	1341545-1341744	1341545-1341761	0	0	0	0	0	0	0	0	0	0	0	0	0	0	0	0	0	1	0	0	1
Cell Wall Metabolism/6. Other Glycosyl transferases (GT)/6.2. Glycosyl Transferase Family 4 (GT4)	POPTR_0006s13900.1	A3SS	scaffold_6	11091024-11091140	11091239-11091405	11091332-11091405	0	0	0	1	0	0	0	0	1	0	0	0	0	1	0	0	0	0	0	1	4
Cell Wall Metabolism/6. Other Glycosyl transferases (GT)/6.5. Glycosyl Transferase Family 43 (GT43)	POPTR_0016s08770.1	A3SS	scaffold_16	6567209-6568011	6566367-6566595	6566367-6566510	1	1	1	1	1	1	1	1	1	1	1	1	1	1	1	1	1	1	1	1	20
Cell Wall Metabolism/3. Reassembly/3.4. Lyases/3.4.2. Rhamnogalacturonan I lyases (PL4)	POPTR_0014s01060.1	A3SS	scaffold_14	991681-991797	991452-991581	991452-991612	0	0	0	0	0	0	0	0	0	0	0	0	0	0	0	0	0	0	0	1	1
Cell Wall Metabolism/6. Other Glycosyl transferases (GT)/6.2. Glycosyl Transferase Family 4 (GT4)	POPTR_0018s07380.1	A3SS	scaffold_18	7635806-7635908	7636022-7636148	7636016-7636148	0	0	0	0	0	0	0	0	1	0	0	0	0	0	0	0	0	0	0	0	1
Cell Wall Metabolism/3. Reassembly/3.3. Glycoside hydrolases/3.3.4. Polygalacturonases (GH28)	POPTR_0010s16180.1	A3SS	scaffold_10	15181986-15182067	15182581-15183359	15182590-15183359	0	0	0	0	0	0	0	0	0	0	0	1	0	0	0	0	0	0	0	0	1
Laccase	POPTR_0005s26900.1	A3SS	scaffold_5	24748660-24748930	24747202-24747304	24747202-24747281	0	0	0	0	0	0	0	0	0	0	0	0	0	0	0	0	1	0	0	0	1
Cell Wall Metabolism/5. Glycoprotein glycosyltransferases/5.2. Glycosyl transferases 21A and 31B (GT31)	POPTR_0018s02020.1	A3SS	scaffold_18	1813871-1813943	1814275-1814398	1814279-1814398	1	0	1	0	0	0	0	0	0	0	1	1	1	1	0	0	1	1	0	0	8
Cell Wall Metabolism/2. Polysaccharide synthesis/2.4. Other glycosyl transferases/2.4.1. Glycosyl transferases (pectin bios.) (GT8)	POPTR_0014s02980.1	A3SS	scaffold_14	2449133-2449757	2447231-2448345	2447231-2448361	0	0	1	0	0	0	0	0	0	0	0	0	0	0	0	0	1	0	0	0	2
Cell Wall Metabolism/3. Reassembly/3.5. Esterase/3.5.2. Pectin acetylesterases (PAE)	POPTR_0003s03720.1	A3SS	scaffold_3	4402518-4402600	4402231-4402360	4402231-4402316	0	0	0	0	0	1	0	0	0	0	0	0	0	0	0	0	0	0	0	0	1
Phenylpropanoid genes/CCOMT	POPTR_0008s13600.1	A3SS	scaffold_8	8961559-8961782	8960730-8960815	8960730-8961404	0	0	0	0	0	0	0	0	0	0	0	0	0	0	0	0	0	0	1	0	1
Cell Wall Metabolism/5. Glycoprotein glycosyltransferases/5.2. Glycosyl transferases 21A and 31B (GT31)	POPTR_0006s01290.1	A3SS	scaffold_6	736823-736951	736523-736696	736523-736729	0	0	0	0	0	0	0	0	0	0	0	0	0	0	0	0	1	0	0	0	1
Cell Wall Metabolism/3. Reassembly/3.5. Esterase/3.5.2. Pectin acetylesterases (PAE)	POPTR_0010s00700.1	A3SS	scaffold_10	398015-398092	397585-397690	397585-397896	0	0	1	0	1	0	0	0	1	1	0	1	0	0	0	0	0	0	0	0	5
Cell Wall Metabolism/2. Polysaccharide synthesis/2.1. Cellulose and Galactomannan synthesis/2.1.1. Cellulose and beta-mannan synthase family (CSL, GT2)	POPTR_0002s25970.1	A3SS	scaffold_2	22959271-22959408	22959501-22959626	22959511-22959626	0	0	0	0	0	0	0	0	0	0	0	0	1	0	0	0	0	0	1	0	2
Phenylpropanoid genes/CCR	POPTR_0003s17980.1	A3SS	scaffold_3	17212761-17213113	17213727-17214154	17213735-17214154	0	0	0	0	0	0	0	0	0	0	0	0	0	0	0	0	1	0	0	0	1
Cell Wall Metabolism/2. Polysaccharide synthesis/2.4. Other glycosyl transferases/2.4.1. Glycosyl transferases (pectin bios.) (GT8)	POPTR_0005s06280.1	A3SS	scaffold_5	4132082-4132279	4130950-4131578	4130950-4131560	0	0	0	0	0	0	0	0	0	0	0	0	0	0	0	0	0	0	1	0	1
Cell Wall Metabolism/3. Reassembly/3.4. Lyases/3.4.2. Rhamnogalacturonan I lyases (PL4)	POPTR_0014s01060.1	A3SS	scaffold_14	992622-992763	992273-992432	992273-992456	0	0	0	0	0	0	1	1	0	0	0	0	0	0	0	0	0	0	0	1	3
Cell Wall Metabolism/3. Reassembly/3.3. Glycoside hydrolases/3.3.2. Glycoside hydrolases 9 (GH9)	POPTR_0005s25890.1	A3SS	scaffold_5	24103558-24103696	24103270-24103436	24103270-24103448	0	0	0	0	0	0	0	0	0	0	1	1	0	0	0	0	0	0	1	1	4
Cell Wall Metabolism/3. Reassembly/3.5. Esterase/3.5.2. Pectin acetylesterases (PAE)	POPTR_0010s00700.1	A3SS	scaffold_10	399060-399184	398912-398972	398912-398986	1	1	1	1	1	1	1	0	1	1	1	1	0	1	0	1	0	1	1	0	15
Cell Wall Metabolism/2. Polysaccharide synthesis/2.1. Cellulose and Galactomannan synthesis/2.1.1. Cellulose and beta-mannan synthase family (CSL, GT2)	POPTR_0009s06560.1	A3SS	scaffold_9	6313107-6313275	6313640-6313856	6313683-6313856	0	0	0	0	1	0	0	0	0	0	1	0	1	1	1	1	0	1	0	1	8
Cell Wall Metabolism/6. Other Glycosyl transferases (GT)/6.6. Glycosyl Transferase Family 61 (GT61)	POPTR_0012s04840.1	A3SS	scaffold_12	4244452-4244574	4244747-4244815	4244753-4244815	0	0	1	0	0	0	0	0	0	0	0	0	0	0	0	0	0	0	0	0	1
Cell Wall Metabolism/3. Reassembly/3.3. Glycoside hydrolases/3.3.4. Polygalacturonases (GH28)	POPTR_0001s46730.1	A3SS	scaffold_1	47129627-47129743	47129871-47130534	47129957-47130534	0	0	0	0	0	0	0	0	0	0	0	0	1	0	1	0	1	0	0	0	3
Cell Wall Metabolism/6. Other Glycosyl transferases (GT)/6.5. Glycosyl Transferase Family 43 (GT43)	POPTR_0006s25690.1	A3SS	scaffold_6	24064596-24064845	24064043-24064213	24064043-24064471	0	0	0	0	0	0	0	0	0	0	0	0	1	0	0	0	0	0	0	0	1
Cell Wall Metabolism/5. Glycoprotein glycosyltransferases/5.2. Glycosyl transferases 21A and 31B (GT31)	POPTR_0006s24530.1	A3SS	scaffold_6	23117903-23118002	23118113-23118226	23118190-23118226	0	0	0	0	0	0	0	0	1	0	0	0	0	0	0	0	0	1	1	0	3
Cell Wall Metabolism/2. Polysaccharide synthesis/2.4. Other glycosyl transferases/2.4.1. Glycosyl transferases (pectin bios.) (GT8)	POPTR_0005s06280.1	A3SS	scaffold_5	4132082-4132279	4130950-4131578	4130950-4131696	0	0	1	0	1	1	0	1	1	0	0	0	0	0	1	0	0	1	0	1	8
Cell Wall Metabolism/3. Reassembly/3.3. Glycoside hydrolases/3.3.2. Glycoside hydrolases 9 (GH9)	POPTR_0005s25890.1	A3SS	scaffold_5	24103270-24103436	24102492-24103147	24102492-24103163	1	0	0	0	0	1	0	0	0	0	0	0	0	1	1	0	0	0	0	1	5
Cell Wall Metabolism/6. Other Glycosyl transferases (GT)/6.2. Glycosyl Transferase Family 4 (GT4)	POPTR_0006s13900.1	A3SS	scaffold_6	11091824-11092387	11092480-11092618	11092524-11092618	0	0	1	0	0	1	1	1	1	1	0	0	1	1	0	1	0	0	1	1	11
Cell Wall Metabolism/2. Polysaccharide synthesis/2.4. Other glycosyl transferases/2.4.1. Glycosyl transferases (pectin bios.) (GT8)	POPTR_0006s00320.1	A3SS	scaffold_6	93689-93770	93443-93576	93443-93589	0	0	0	0	0	1	0	0	0	0	0	0	0	0	0	0	0	0	0	1	2
Cell Wall Metabolism/2. Polysaccharide synthesis/2.4. Other glycosyl transferases/2.4.1. Glycosyl transferases (pectin bios.) (GT8)	POPTR_0005s06280.1	A3SS	scaffold_5	4132082-4132279	4130950-4131578	4130950-4131215	0	0	0	0	0	0	0	0	0	0	0	0	0	0	0	0	1	0	1	0	2
Cell Wall Metabolism/3. Reassembly/3.4. Lyases/3.4.1. Pectate and pectin lyases (PL1)	POPTR_0001s14240.1	A3SS	scaffold_1	11182154-11182374	11181243-11181296	11181243-11181516	1	0	0	0	0	0	1	0	0	1	1	0	0	0	0	0	0	0	0	0	4
Cell Wall Metabolism/3. Reassembly/3.4. Lyases/3.4.2. Rhamnogalacturonan I lyases (PL4)	POPTR_0014s01060.1	A3SS	scaffold_14	991681-991797	991452-991581	991452-991609	0	0	0	0	0	0	1	0	0	0	0	0	0	0	0	0	0	0	0	0	1
Cell Wall Metabolism/6. Other Glycosyl transferases (GT)/6.3. Glycosyl Transferase Family 5 (GT5)	POPTR_0017s12040.1	A3SS	scaffold_17	12173929-12174006	12173716-12173826	12173716-12173843	0	0	0	0	0	0	0	0	1	0	0	0	0	0	0	0	0	0	0	0	1
Cell Wall Metabolism/3. Reassembly/3.3. Glycoside hydrolases/3.3.7. Glycoside Hydrolase Family 51 (GH51)	POPTR_0016s13490.1	A3SS	scaffold_16	12679976-12680043	12681650-12682135	12680778-12682135	0	0	0	0	0	0	0	0	0	0	0	0	0	1	0	0	0	0	0	0	1
Cell Wall Metabolism/3. Reassembly/3.4. Lyases/3.4.1. Pectate and pectin lyases (PL1)	POPTR_0010s23570.1	A3SS	scaffold_10	20109893-20110412	20108369-20109266	20108369-20109661	0	0	0	1	0	0	0	0	0	0	0	0	0	1	0	0	0	0	0	0	2
Cell Wall Metabolism/4. Structural proteins/4.5. Arabinogalactan proteins (AGP)	POPTR_0016s06680.1	A3SS	scaffold_16	4498503-4498637	4498735-4499267	4498740-4499267	0	0	0	0	0	0	0	0	0	0	0	0	0	0	1	0	0	0	0	0	1
Cell Wall Metabolism/5. Glycoprotein glycosyltransferases/5.2. Glycosyl transferases 21A and 31B (GT31)	POPTR_0006s24530.1	A3SS	scaffold_6	23119163-23119305	23119709-23120281	23119882-23120281	0	0	0	0	0	0	0	0	0	0	0	0	0	0	0	0	1	0	0	0	1
Phenylpropanoid genes/CCOMT	POPTR_0008s13600.1	A3SS	scaffold_8	8960307-8960451	8959925-8960056	8959925-8960069	0	0	0	0	0	0	0	0	0	0	0	0	0	0	1	0	0	0	1	1	3
Laccase	POPTR_0001s18500.1	A3SS	scaffold_1	15557207-15557451	15557855-15557983	15557858-15557983	0	0	0	0	0	0	0	0	0	0	0	0	0	0	0	0	0	0	1	0	1
Cell Wall Metabolism/2. Polysaccharide synthesis/2.4. Other glycosyl transferases/2.4.1. Glycosyl transferases (pectin bios.) (GT8)	POPTR_0006s00320.1	A3SS	scaffold_6	93689-93770	93443-93576	93443-93597	1	0	1	0	0	1	1	1	0	0	0	1	0	1	1	0	1	1	1	1	12
Cell Wall Metabolism/3. Reassembly/3.5. Esterase/3.5.2. Pectin acetylesterases (PAE)	POPTR_0003s03720.1	A3SS	scaffold_3	4400522-4400670	4399983-4400411	4399983-4400427	0	0	0	0	0	0	0	0	0	0	0	0	0	0	0	0	1	0	0	0	1
Cell Wall Metabolism/2. Polysaccharide synthesis/2.4. Other glycosyl transferases/2.4.1. Glycosyl transferases (pectin bios.) (GT8)	POPTR_0005s24040.1	A3SS	scaffold_5	22695260-22695617	22694114-22694635	22694114-22695158	0	0	0	0	1	0	0	0	0	0	0	0	0	0	0	0	0	0	0	0	1
Phenylpropanoid genes/CCOMT	POPTR_0008s13600.1	A3SS	scaffold_8	8959925-8960056	8959353-8959843	8959353-8959834	0	0	0	1	0	0	1	0	0	0	0	0	1	1	0	0	0	1	0	0	5
Cell Wall Metabolism/3. Reassembly/3.5. Esterase/3.5.2. Pectin acetylesterases (PAE)	POPTR_0004s24220.1	A3SS	scaffold_4	22924731-22924930	22924174-22924645	22924174-22924624	1	1	1	1	1	0	1	0	1	0	1	0	1	1	0	0	1	1	1	0	13
Laccase	POPTR_0001s18500.1	A3SS	scaffold_1	15556908-15557059	15557207-15557451	15557314-15557451	0	0	0	0	0	0	0	0	0	0	0	0	0	0	0	0	1	0	1	1	3
Cell Wall Metabolism/3. Reassembly/3.5. Esterase/3.5.2. Pectin acetylesterases (PAE)	POPTR_0012s13090.1	A3SS	scaffold_12	13385463-13385572	13385682-13385823	13385675-13385823	0	0	1	0	0	0	0	1	0	0	0	0	0	0	0	1	0	0	0	0	3
Cell Wall Metabolism/2. Polysaccharide synthesis/2.1. Cellulose and Galactomannan synthesis/2.1.1. Cellulose and beta-mannan synthase family (CSL, GT2)	POPTR_0004s05830.1	A3SS	scaffold_4	4570033-4570084	4569791-4569935	4569791-4569900	0	0	0	0	0	0	0	0	0	0	0	0	0	0	0	0	1	0	0	0	1
Cell Wall Metabolism/2. Polysaccharide synthesis/2.1. Cellulose and Galactomannan synthesis/2.1.1. Cellulose and beta-mannan synthase family (CSL, GT2)	POPTR_0005s21620.1	A3SS	scaffold_5	20727588-20728405	20729017-20729212	20729001-20729212	0	0	0	1	0	1	0	0	0	0	0	1	1	0	0	0	1	1	0	0	6
Laccase	POPTR_0001s00250.1	A3SS	scaffold_1	115591-115729	114698-115064	114698-114857	0	0	0	0	0	0	0	0	0	0	0	1	0	0	0	0	0	0	0	0	1
Laccase	POPTR_0001s22680.1	A3SS	scaffold_1	21568043-21568135	21567687-21567899	21567687-21567895	0	0	0	0	0	1	0	0	0	0	0	0	0	0	0	0	0	0	0	0	1
Cell Wall Metabolism/3. Reassembly/3.5. Esterase/3.5.2. Pectin acetylesterases (PAE)	POPTR_0013s00280.1	A3SS	scaffold_13	66507-66584	66743-66848	66749-66848	0	0	0	0	1	0	0	0	0	0	0	0	0	0	0	0	0	0	0	0	1
Cell Wall Metabolism/2. Polysaccharide synthesis/2.1. Cellulose and Galactomannan synthesis/2.1.1. Cellulose and beta-mannan synthase family (CSL, GT2)	POPTR_0007s07120.1	A3SS	scaffold_7	5454257-5454353	5453977-5454166	5453977-5454163	1	1	1	1	0	0	1	1	1	1	1	1	1	1	1	1	1	1	0	1	17
Cell Wall Metabolism/2. Polysaccharide synthesis/2.4. Other glycosyl transferases/2.4.1. Glycosyl transferases (pectin bios.) (GT8)	POPTR_0005s06280.1	A3SS	scaffold_5	4132082-4132279	4130950-4131578	4130950-4131671	0	0	0	0	0	1	0	0	0	0	0	0	0	1	1	0	1	0	1	1	6
Cell Wall Metabolism/3. Reassembly/3.3. Glycoside hydrolases/3.3.2. Glycoside hydrolases 9 (GH9)	POPTR_0003s13940.1	A3SS	scaffold_3	14175088-14175436	14175538-14175600	14175550-14175600	0	0	0	0	0	1	0	0	0	0	0	1	0	0	0	0	0	0	0	0	2
Cell Wall Metabolism/3. Reassembly/3.5. Esterase/3.5.2. Pectin acetylesterases (PAE)	POPTR_0004s24220.1	A3SS	scaffold_4	22927626-22927705	22927460-22927546	22927460-22927526	1	1	1	1	1	1	1	1	1	1	1	1	1	1	1	1	1	1	1	1	20
Laccase	POPTR_0016s11950.1	A3SS	scaffold_16	11125989-11126117	11126224-11127150	11126191-11127150	0	0	0	0	0	0	0	0	0	0	0	0	0	0	0	0	0	0	1	0	1
Cell Wall Metabolism/2. Polysaccharide synthesis/2.1. Cellulose and Galactomannan synthesis/2.1.1. Cellulose and beta-mannan synthase family (CSL, GT2)	POPTR_0011s07040.1	A3SS	scaffold_11	7797931-7798284	7798560-7799438	7798621-7799438	1	1	1	0	1	0	0	1	1	1	1	1	1	1	1	1	0	1	1	1	16
Cell Wall Metabolism/3. Reassembly/3.3. Glycoside hydrolases/3.3.4. Polygalacturonases (GH28)	POPTR_0008s23190.1	A3SS	scaffold_8	18497426-18497600	18497699-18497769	18497725-18497769	0	0	0	0	0	0	0	0	0	0	1	0	0	0	0	1	0	0	0	0	2
Cell Wall Metabolism/2. Polysaccharide synthesis/2.1. Cellulose and Galactomannan synthesis/2.1.1. Cellulose and beta-mannan synthase family (CSL, GT2)	POPTR_0006s05110.1	A3SS	scaffold_6	3549281-3549626	3549054-3549191	3549054-3549202	0	0	0	0	0	0	0	0	0	0	0	0	1	0	0	0	1	0	0	0	2
Cell Wall Metabolism/3. Reassembly/3.5. Esterase/3.5.2. Pectin acetylesterases (PAE)	POPTR_0012s13090.1	A3SS	scaffold_12	13381536-13381618	13382593-13382722	13382065-13382722	0	0	1	0	0	0	0	0	0	0	0	0	0	0	0	0	0	0	0	0	1
Cell Wall Metabolism/3. Reassembly/3.3. Glycoside hydrolases/3.3.4. Polygalacturonases (GH28)	POPTR_0018s07480.1	A3SS	scaffold_18	7796335-7796583	7795425-7795578	7795425-7795798	0	0	0	0	0	0	0	0	0	0	0	0	0	1	0	0	1	0	1	1	4
Cell Wall Metabolism/3. Reassembly/3.5. Esterase/3.5.2. Pectin acetylesterases (PAE)	POPTR_0006s08510.1	A3SS	scaffold_6	6194879-6194961	6195042-6195194	6195067-6195194	0	0	1	0	0	0	0	0	0	1	0	0	0	0	0	0	0	0	0	0	2
Phenylpropanoid genes/4CL	POPTR_0001s07400.1	A3SS	scaffold_1	5571356-5572422	5570237-5570435	5570237-5570927	0	0	0	0	0	0	0	0	0	0	0	0	0	0	0	0	1	0	0	0	1
Cell Wall Metabolism/2. Polysaccharide synthesis/2.1. Cellulose and Galactomannan synthesis/2.1.1. Cellulose and beta-mannan synthase family (CSL, GT2)	POPTR_0005s21620.1	A3SS	scaffold_5	20731187-20731453	20731557-20731902	20731715-20731902	0	0	0	0	0	0	0	0	0	0	0	0	0	0	0	0	1	0	0	0	1
Phenylpropanoid genes/COMT	POPTR_0012s00670.1	A3SS	scaffold_12	372544-373112	371010-371320	371010-372406	1	1	1	0	1	1	1	1	1	0	1	1	1	0	0	0	1	0	1	0	13
Cell Wall Metabolism/2. Polysaccharide synthesis/2.2. Hemicellulose synthesis/2.2.3. Xyloglucan fucosyltransferase (XFT)	POPTR_0008s08950.1	A3SS	scaffold_8	5556045-5556303	5554145-5555577	5554145-5555571	0	0	0	0	0	0	0	0	0	0	0	0	0	1	1	0	0	0	0	0	2
Cell Wall Metabolism/2. Polysaccharide synthesis/2.4. Other glycosyl transferases/2.4.1. Glycosyl transferases (pectin bios.) (GT8)	POPTR_0005s24040.1	A3SS	scaffold_5	22694114-22694635	22692907-22693386	22692907-22693928	0	0	0	0	0	0	0	0	0	0	0	0	1	0	0	0	0	0	0	0	1
Cell Wall Metabolism/6. Other Glycosyl transferases (GT)/6.4. Glycosyl Transferase Family 14 (GT14)	POPTR_0008s00710.1	A3SS	scaffold_8	326792-326867	326980-327095	326949-327095	0	0	1	0	0	0	0	0	0	0	0	1	0	0	0	1	0	0	0	0	3
Cell Wall Metabolism/3. Reassembly/3.4. Lyases/3.4.1. Pectate and pectin lyases (PL1)	POPTR_0001s14240.1	A3SS	scaffold_1	11181243-11181296	11180585-11180662	11180585-11180972	0	0	0	0	0	0	0	1	1	1	1	0	0	0	0	0	0	1	0	0	5
Cell Wall Metabolism/6. Other Glycosyl transferases (GT)/6.2. Glycosyl Transferase Family 4 (GT4)	POPTR_0018s07380.1	A3SS	scaffold_18	7638656-7639219	7639305-7639443	7639349-7639443	0	0	0	1	0	0	0	0	0	0	0	0	0	0	0	0	0	1	0	0	2
Cell Wall Metabolism/2. Polysaccharide synthesis/2.4. Other glycosyl transferases/2.4.1. Glycosyl transferases (pectin bios.) (GT8)	POPTR_0005s06280.1	A3SS	scaffold_5	4130950-4131578	4129612-4130847	4129612-4130865	0	0	1	1	0	1	1	1	1	0	1	1	1	0	1	1	1	1	1	1	15
Cell Wall Metabolism/3. Reassembly/3.5. Esterase/3.5.2. Pectin acetylesterases (PAE)	POPTR_0004s24220.1	A3SS	scaffold_4	22924731-22924930	22924174-22924645	22924174-22924628	0	0	1	1	1	0	1	1	1	0	1	0	1	0	0	1	0	0	0	1	10
Cell Wall Metabolism/2. Polysaccharide synthesis/2.1. Cellulose and Galactomannan synthesis/2.1.1. Cellulose and beta-mannan synthase family (CSL, GT2)	POPTR_0006s26810.1	A3SS	scaffold_6	24903567-24903692	24903983-24904195	24904057-24904195	0	0	0	0	0	0	0	0	0	0	1	0	0	0	0	0	0	1	0	0	2
Cell Wall Metabolism/2. Polysaccharide synthesis/2.1. Cellulose and Galactomannan synthesis/2.1.1. Cellulose and beta-mannan synthase family (CSL, GT2)	POPTR_0002s25970.1	A3SS	scaffold_2	22957195-22957295	22957389-22957590	22957514-22957590	0	0	0	0	0	0	0	0	0	0	0	0	1	0	0	1	1	1	1	0	5
Cell Wall Metabolism/6. Other Glycosyl transferases (GT)/6.5. Glycosyl Transferase Family 43 (GT43)	POPTR_0006s13320.1	A3SS	scaffold_6	10536480-10537262	10537879-10538107	10537582-10538107	1	1	1	1	1	1	1	1	1	0	1	0	1	1	1	1	1	1	0	1	17
Cell Wall Metabolism/6. Other Glycosyl transferases (GT)/6.2. Glycosyl Transferase Family 4 (GT4)	POPTR_0018s07380.1	A3SS	scaffold_18	7633783-7633917	7635806-7635908	7635809-7635908	1	0	1	1	0	1	1	1	1	0	1	1	1	1	1	1	1	1	1	0	16
Cell Wall Metabolism/2. Polysaccharide synthesis/2.4. Other glycosyl transferases/2.4.1. Glycosyl transferases (pectin bios.) (GT8)	POPTR_0005s06280.1	A3SS	scaffold_5	4133192-4133317	4132082-4132279	4132082-4132921	1	1	1	1	1	1	1	1	0	1	1	0	0	0	0	0	0	0	0	0	10
Cell Wall Metabolism/3. Reassembly/3.3. Glycoside hydrolases/3.3.4. Polygalacturonases (GH28)	POPTR_0006s14170.1	A3SS	scaffold_6	11501368-11501521	11499652-11500570	11499652-11500549	0	0	0	1	0	0	0	0	0	0	0	0	0	1	0	0	0	0	0	1	3
Cell Wall Metabolism/3. Reassembly/3.5. Esterase/3.5.2. Pectin acetylesterases (PAE)	POPTR_0010s00700.1	A3SS	scaffold_10	398173-398226	398015-398092	398015-398077	0	0	1	0	0	1	0	0	1	0	0	1	0	1	1	0	0	0	0	0	6
Cell Wall Metabolism/3. Reassembly/3.2. Hemicellulose reassembly/3.2.1 Xyloglucan endotransglycosylases/hydrolases (XTH, GH16)	POPTR_0014s11030.1	A3SS	scaffold_14	8225122-8225222	8225377-8225585	8225340-8225585	0	0	0	0	0	0	1	0	0	1	0	0	0	1	0	1	0	1	0	1	6
Cell Wall Metabolism/5. Glycoprotein glycosyltransferases/5.2. Glycosyl transferases 21A and 31B (GT31)	POPTR_0011s15460.1	A3SS	scaffold_11	17546076-17546179	17548022-17548124	17548039-17548124	0	0	0	0	0	0	0	0	0	0	0	0	0	0	0	0	0	1	0	0	1
Cell Wall Metabolism/3. Reassembly/3.4. Lyases/3.4.1. Pectate and pectin lyases (PL1)	POPTR_0008s03260.1	A3SS	scaffold_8	1723273-1724165	1724724-1724795	1724278-1724795	0	1	0	1	0	0	0	0	0	0	0	0	0	0	0	0	0	0	0	0	2
Phenylpropanoid genes/CAD	POPTR_0001s31470.1	A3SS	scaffold_1	29761393-29761906	29762414-29762567	29762418-29762567	0	0	0	0	0	0	0	0	0	0	0	0	0	0	0	0	0	0	0	1	1
Cell Wall Metabolism/6. Other Glycosyl transferases (GT)/6.5. Glycosyl Transferase Family 43 (GT43)	POPTR_0002s10790.1	A3SS	scaffold_2	7837259-7837471	7837817-7838197	7837801-7838197	1	1	1	1	1	1	1	1	1	1	1	1	1	1	1	1	1	1	1	1	20
Cell Wall Metabolism/3. Reassembly/3.4. Lyases/3.4.2. Rhamnogalacturonan I lyases (PL4)	POPTR_0014s01060.1	A3SS	scaffold_14	991681-991797	991452-991581	991452-991615	0	0	0	0	0	0	1	1	0	0	0	0	0	0	0	0	0	0	0	1	3
Cell Wall Metabolism/3. Reassembly/3.5. Esterase/3.5.1. Pectin methyl esterases (PME)	POPTR_0005s06270.1	A3SS	scaffold_5	4123832-4124937	4126160-4126845	4125021-4126845	0	0	1	0	0	0	0	0	0	1	1	0	1	0	1	0	0	0	1	1	7
Cell Wall Metabolism/3. Reassembly/3.3. Glycoside hydrolases/3.3.4. Polygalacturonases (GH28)	POPTR_0018s07480.1	A3SS	scaffold_18	7795425-7795578	7793410-7794253	7793410-7794597	0	0	1	0	0	0	0	0	0	0	0	0	1	1	1	1	1	1	1	1	9
Cell Wall Metabolism/3. Reassembly/3.5. Esterase/3.5.2. Pectin acetylesterases (PAE)	POPTR_0012s13090.1	A3SS	scaffold_12	13383862-13383941	13384534-13384620	13384384-13384620	0	0	0	0	0	0	0	0	0	0	0	0	0	0	0	0	0	0	1	0	1
Cell Wall Metabolism/2. Polysaccharide synthesis/2.4. Other glycosyl transferases/2.4.1. Glycosyl transferases (pectin bios.) (GT8)	POPTR_0002s15270.1	A3SS	scaffold_2	11416509-11416552	11416305-11416368	11416305-11416338	0	0	0	0	0	0	0	0	0	0	0	0	0	0	1	0	0	0	0	0	1
Cell Wall Metabolism/6. Other Glycosyl transferases (GT)/6.4. Glycosyl Transferase Family 14 (GT14)	POPTR_0008s00710.1	A3SS	scaffold_8	326792-326867	326980-327095	326952-327095	0	0	0	0	0	0	0	0	0	0	0	0	0	0	0	0	0	1	0	0	1
Cell Wall Metabolism/2. Polysaccharide synthesis/2.1. Cellulose and Galactomannan synthesis/2.1.1. Cellulose and beta-mannan synthase family (CSL, GT2)	POPTR_0001s27320.1	A3SS	scaffold_1	26224735-26224834	26225173-26225353	26225176-26225353	0	0	0	0	0	0	0	0	1	0	0	1	1	1	1	1	1	0	1	1	9
Cell Wall Metabolism/6. Other Glycosyl transferases (GT)/6.5. Glycosyl Transferase Family 43 (GT43)	POPTR_0006s13320.1	A3SS	scaffold_6	10536480-10537262	10537879-10538107	10537640-10538107	1	1	1	1	1	1	1	1	1	1	1	1	1	1	1	1	1	1	1	1	20
Cell Wall Metabolism/3. Reassembly/3.5. Esterase/3.5.2. Pectin acetylesterases (PAE)	POPTR_0012s13090.1	A3SS	scaffold_12	13385682-13385823	13386089-13386193	13385889-13386193	0	0	1	0	0	0	0	1	1	0	0	0	0	1	0	1	0	1	0	1	7
Cell Wall Metabolism/5. Glycoprotein glycosyltransferases/5.2. Glycosyl transferases 21A and 31B (GT31)	POPTR_0008s08660.1	A3SS	scaffold_8	5362312-5363068	5363542-5363768	5363637-5363768	0	0	0	0	0	0	0	0	0	0	0	0	0	0	0	0	0	0	0	1	1
Cell Wall Metabolism/3. Reassembly/3.3. Glycoside hydrolases/3.3.8. Glycoside Hydrolase Family 19 (GH19)	POPTR_0010s15150.1	A3SS	scaffold_10	14499664-14500133	14499343-14499502	14499343-14499528	0	0	0	0	0	0	0	0	0	0	1	0	0	0	0	0	0	0	0	0	1
Cell Wall Metabolism/2. Polysaccharide synthesis/2.4. Other glycosyl transferases/2.4.1. Glycosyl transferases (pectin bios.) (GT8)	POPTR_0005s06280.1	A3SS	scaffold_5	4133192-4133317	4132082-4132279	4132082-4132274	0	0	0	0	0	0	1	0	0	0	0	0	0	0	0	0	0	0	0	0	1
Cell Wall Metabolism/2. Polysaccharide synthesis/2.1. Cellulose and Galactomannan synthesis/2.1.1. Cellulose and beta-mannan synthase family (CSL, GT2)	POPTR_0008s02650.1	A3SS	scaffold_8	1341857-1341970	1341545-1341744	1341545-1341765	0	0	0	0	0	0	0	1	0	0	0	0	1	0	0	1	0	0	0	0	3
Cell Wall Metabolism/2. Polysaccharide synthesis/2.4. Other glycosyl transferases/2.4.1. Glycosyl transferases (pectin bios.) (GT8)	POPTR_0005s06280.1	A3SS	scaffold_5	4130950-4131578	4129612-4130847	4129612-4130862	0	0	1	1	0	1	1	1	1	0	1	1	1	0	1	1	1	1	1	1	15
Cell Wall Metabolism/2. Polysaccharide synthesis/2.4. Other glycosyl transferases/2.4.1. Glycosyl transferases (pectin bios.) (GT8)	POPTR_0005s06280.1	A3SS	scaffold_5	4133192-4133317	4132082-4132279	4132082-4132935	1	1	1	0	1	1	1	1	0	1	1	0	0	0	0	0	0	0	0	0	9
Cell Wall Metabolism/3. Reassembly/3.5. Esterase/3.5.1. Pectin methyl esterases (PME)	POPTR_0002s14130.1	A3SS	scaffold_2	10482871-10482971	10483860-10484004	10483190-10484004	0	0	0	0	0	0	0	0	0	0	1	0	0	0	0	0	0	0	0	0	1
Cell Wall Metabolism/2. Polysaccharide synthesis/2.1. Cellulose and Galactomannan synthesis/2.1.1. Cellulose and beta-mannan synthase family (CSL, GT2)	POPTR_0006s05110.1	A3SS	scaffold_6	3547337-3547539	3546777-3547127	3546777-3547123	0	0	0	0	0	0	0	0	0	0	0	0	0	0	0	0	0	0	1	0	1
Cell Wall Metabolism/2. Polysaccharide synthesis/2.4. Other glycosyl transferases/2.4.1. Glycosyl transferases (pectin bios.) (GT8)	POPTR_0007s04030.1	A3SS	scaffold_7	2409747-2410357	2408402-2409657	2408402-2409660	1	1	1	1	1	1	1	1	1	1	1	1	1	1	1	1	1	1	1	1	20
Laccase	POPTR_0011s12100.1	A3SS	scaffold_11	14886451-14887422	14885999-14886313	14885999-14886364	0	0	0	0	0	0	0	0	0	0	0	0	1	0	0	0	0	0	0	0	1
Laccase	POPTR_0008s06430.1	A3SS	scaffold_8	3818947-3819867	3820246-3820751	3820172-3820751	0	0	0	0	0	0	0	1	0	0	0	0	0	0	0	0	0	0	1	1	3
Cell Wall Metabolism/3. Reassembly/3.5. Esterase/3.5.2. Pectin acetylesterases (PAE)	POPTR_0012s13090.1	A3SS	scaffold_12	13384534-13384620	13384758-13384882	13384728-13384882	0	0	0	0	0	0	0	0	0	0	0	0	0	1	0	0	0	0	0	0	1
Cell Wall Metabolism/3. Reassembly/3.3. Glycoside hydrolases/3.3.8. Glycoside Hydrolase Family 19 (GH19)	POPTR_0010s15150.1	A3SS	scaffold_10	14499664-14500133	14499343-14499502	14499343-14499490	0	0	0	0	0	0	0	0	0	0	0	0	0	0	0	0	0	1	0	0	1
Cell Wall Metabolism/2. Polysaccharide synthesis/2.4. Other glycosyl transferases/2.4.1. Glycosyl transferases (pectin bios.) (GT8)	POPTR_0005s24040.1	A3SS	scaffold_5	22696239-22696312	22695778-22696016	22695778-22696010	1	1	1	1	1	1	1	1	1	1	1	1	1	1	1	1	1	1	0	1	19
Cell Wall Metabolism/2. Polysaccharide synthesis/2.1. Cellulose and Galactomannan synthesis/2.1.1. Cellulose and beta-mannan synthase family (CSL, GT2)	POPTR_0005s02770.1	A3SS	scaffold_5	1778381-1778518	1778602-1778727	1778612-1778727	0	0	0	0	0	0	0	0	0	0	0	0	0	1	0	0	0	0	0	0	1
Cell Wall Metabolism/3. Reassembly/3.5. Esterase/3.5.2. Pectin acetylesterases (PAE)	POPTR_0006s08510.1	A3SS	scaffold_6	6197147-6197252	6197976-6198121	6197813-6198121	0	0	0	0	0	0	1	0	0	0	0	0	0	0	0	0	0	0	0	0	1
Laccase	POPTR_0001s18500.1	A3SS	scaffold_1	15557207-15557451	15557855-15557983	15557777-15557983	0	0	0	0	0	0	0	0	0	0	0	0	0	0	0	0	0	0	1	0	1
Cell Wall Metabolism/6. Other Glycosyl transferases (GT)/6.2. Glycosyl Transferase Family 4 (GT4)	POPTR_0006s13900.1	A3SS	scaffold_6	11087958-11088000	11088975-11089071	11088978-11089071	0	0	0	0	0	0	0	1	0	0	0	1	0	0	1	1	0	1	0	0	5
Cell Wall Metabolism/3. Reassembly/3.3. Glycoside hydrolases/3.3.4. Polygalacturonases (GH28)	POPTR_0010s00770.1	A3SS	scaffold_10	482528-482702	482799-482869	482825-482869	0	1	0	0	0	0	0	0	0	0	0	0	0	1	0	0	0	1	0	0	3
Cell Wall Metabolism/2. Polysaccharide synthesis/2.4. Other glycosyl transferases/2.4.1. Glycosyl transferases (pectin bios.) (GT8)	POPTR_0002s15270.1	A3SS	scaffold_2	11416175-11416221	11415685-11416028	11415685-11416019	0	0	0	0	0	0	0	1	0	0	0	0	0	0	0	1	0	0	0	0	2
Cell Wall Metabolism/4. Structural proteins/4.5. Arabinogalactan proteins (AGP)	POPTR_0008s01310.1	A3SS	scaffold_8	636033-636153	634592-635211	634592-635154	0	1	0	0	0	1	0	1	0	1	0	0	0	1	1	0	1	0	1	1	9
Phenylpropanoid genes/4CL	POPTR_0004s10170.1	A3SS	scaffold_4	8736520-8737530	8737703-8737892	8737740-8737892	0	0	0	0	0	0	0	0	0	0	0	0	0	0	0	0	0	0	1	0	1
Cell Wall Metabolism/2. Polysaccharide synthesis/2.1. Cellulose and Galactomannan synthesis/2.1.1. Cellulose and beta-mannan synthase family (CSL, GT2)	POPTR_0007s07120.1	A3SS	scaffold_7	5451289-5451501	5450931-5451201	5450931-5451133	0	0	0	0	0	0	0	0	0	0	0	0	0	1	0	0	0	1	0	0	2
Cell Wall Metabolism/2. Polysaccharide synthesis/2.2. Hemicellulose synthesis/2.2.2. Xyloglucan galactosyltransferases (XGT, GT47)	POPTR_0009s01200.1	A3SS	scaffold_9	1380411-1380775	1380924-1381174	1380927-1381174	0	0	1	0	0	0	0	0	1	1	0	1	1	0	0	1	0	1	0	1	8
Cell Wall Metabolism/6. Other Glycosyl transferases (GT)/6.2. Glycosyl Transferase Family 4 (GT4)	POPTR_0006s13900.1	A5SS	scaffold_6	11088975-11089071	11087958-11088000	11087958-11088790	0	0	0	0	0	0	0	0	0	0	0	1	0	0	0	1	1	1	1	1	6
Cell Wall Metabolism/4. Structural proteins/4.5. Arabinogalactan proteins (AGP)	POPTR_0002s22020.1	A5SS	scaffold_2	18674585-18675411	18676004-18676087	18675659-18676087	0	0	0	0	0	0	0	1	0	0	0	0	0	0	0	0	0	0	0	0	1
Cell Wall Metabolism/6. Other Glycosyl transferases (GT)/6.3. Glycosyl Transferase Family 5 (GT5)	POPTR_0017s12040.1	A5SS	scaffold_17	12174365-12174429	12174552-12174996	12174907-12174996	0	0	0	0	0	0	0	0	0	0	0	0	0	0	0	0	1	0	0	0	1
Cell Wall Metabolism/3. Reassembly/3.5. Esterase/3.5.2. Pectin acetylesterases (PAE)	POPTR_0010s00700.1	A5SS	scaffold_10	397585-397690	398015-398092	397854-398092	0	0	0	0	0	0	0	0	0	0	0	0	0	0	0	0	1	0	0	0	1
Cell Wall Metabolism/3. Reassembly/3.5. Esterase/3.5.2. Pectin acetylesterases (PAE)	POPTR_0014s10650.1	A5SS	scaffold_14	7927898-7928003	7927279-7927356	7927279-7927669	0	0	0	0	0	0	0	0	0	0	0	0	0	0	0	0	0	0	0	1	1
Cell Wall Metabolism/3. Reassembly/3.5. Esterase/3.5.2. Pectin acetylesterases (PAE)	POPTR_0012s13090.1	A5SS	scaffold_12	13386089-13386193	13385682-13385823	13385682-13385964	0	0	0	0	0	1	0	0	0	0	0	0	0	0	0	0	0	0	0	0	1
Cell Wall Metabolism/3. Reassembly/3.3. Glycoside hydrolases/3.3.4. Polygalacturonases (GH28)	POPTR_0018s07480.1	A5SS	scaffold_18	7795425-7795578	7796335-7796583	7795711-7796583	0	0	0	0	0	0	0	0	0	0	0	0	0	0	0	0	0	0	1	0	1
Cell Wall Metabolism/3. Reassembly/3.5. Esterase/3.5.2. Pectin acetylesterases (PAE)	POPTR_0006s08510.1	A5SS	scaffold_6	6196252-6196312	6195759-6195883	6195759-6195867	1	1	1	1	1	0	1	1	1	1	1	1	1	0	1	1	1	1	1	1	18
shikimate pathway genes/EPSPS	POPTR_0006s07260.1	A5SS	scaffold_6	5230782-5230829	5229887-5229977	5229887-5230594	0	0	0	0	0	0	0	0	0	0	0	0	0	0	0	0	1	0	0	0	1
Cell Wall Metabolism/6. Other Glycosyl transferases (GT)/6.2. Glycosyl Transferase Family 4 (GT4)	POPTR_0018s07380.1	A5SS	scaffold_18	7635806-7635908	7633783-7633917	7633783-7635281	0	0	0	0	0	0	0	0	0	0	0	0	0	0	0	1	0	0	0	0	1
COBRA	POPTR_0015s07110.1	A5SS	scaffold_15	8230674-8231231	8231335-8231612	8231331-8231612	1	1	1	0	1	1	1	1	1	0	0	0	1	1	1	1	0	0	1	1	14
Cell Wall Metabolism/3. Reassembly/3.3. Glycoside hydrolases/3.3.2. Glycoside hydrolases 9 (GH9)	POPTR_0005s25890.1	A5SS	scaffold_5	24104091-24104525	24104890-24105173	24104905-24105173	0	0	0	0	0	0	0	0	0	0	0	0	0	0	0	0	1	0	0	0	1
Cell Wall Metabolism/3. Reassembly/3.3. Glycoside hydrolases/3.3.8. Glycoside Hydrolase Family 19 (GH19)	POPTR_0010s15150.1	A5SS	scaffold_10	14498049-14498895	14499343-14499502	14499362-14499502	0	0	0	0	0	0	0	0	0	0	0	0	0	0	0	0	1	0	0	0	1
Cell Wall Metabolism/6. Other Glycosyl transferases (GT)/6.5. Glycosyl Transferase Family 43 (GT43)	POPTR_0006s13320.1	A5SS	scaffold_6	10539962-10540260	10537879-10538107	10537879-10538184	0	0	0	0	0	0	0	0	0	0	0	0	1	1	0	0	0	0	0	0	2
Laccase	POPTR_0001s41170.1	A5SS	scaffold_1	40815807-40815958	40816071-40816187	40816184-40816187	0	0	0	0	0	0	0	0	0	0	0	0	0	0	0	0	0	0	1	0	1
shikimate pathway genes/EPSPS	POPTR_0001s10600.1	A5SS	scaffold_1	8251795-8251853	8252294-8252341	8252224-8252341	0	0	0	0	0	0	0	1	0	0	0	0	0	0	1	0	0	1	0	0	3
Phenylpropanoid genes/C4H	POPTR_0019s15110.1	A5SS	scaffold_19	15706888-15707021	15707421-15708322	15707131-15708322	0	0	0	0	0	0	0	0	0	0	0	0	0	1	0	0	0	0	0	0	1
shikimate pathway genes/EPSPS	POPTR_0005s20150.1	A5SS	scaffold_5	19213239-19213343	19212975-19213090	19212975-19213076	0	1	0	0	0	1	0	0	0	0	0	0	0	0	0	0	0	0	0	0	2
Cell Wall Metabolism/6. Other Glycosyl transferases (GT)/6.2. Glycosyl Transferase Family 4 (GT4)	POPTR_0006s13900.1	A5SS	scaffold_6	11088975-11089071	11087958-11088000	11087958-11088233	1	0	0	1	1	1	0	0	0	0	1	1	0	0	0	0	0	0	0	0	6
Phenylpropanoid genes/COMT	POPTR_0012s00670.1	A5SS	scaffold_12	371010-371320	372544-373112	372276-373112	0	0	0	0	0	0	0	0	0	0	0	0	0	0	0	0	0	0	1	0	1
shikimate pathway genes/EPSPS	POPTR_0008s11140.1	A5SS	scaffold_8	7047552-7049780	7046937-7047239	7046937-7047328	0	0	0	1	0	0	0	0	0	0	0	0	0	0	0	1	1	0	0	1	4
Cell Wall Metabolism/2. Polysaccharide synthesis/2.2. Hemicellulose synthesis/2.2.2. Xyloglucan galactosyltransferases (XGT, GT47)	POPTR_0001s12940.1	A5SS	scaffold_1	10033106-10033815	10034280-10034521	10033961-10034521	0	0	0	0	0	0	0	0	0	0	0	0	0	0	0	0	0	0	1	0	1
Cell Wall Metabolism/3. Reassembly/3.5. Esterase/3.5.2. Pectin acetylesterases (PAE)	POPTR_0015s12990.1	A5SS	scaffold_15	13124548-13124664	13124133-13124281	13124133-13124276	0	0	0	0	0	0	0	0	0	0	0	0	0	1	0	0	0	0	0	0	1
Phenylpropanoid genes/CCOMT	POPTR_0009s10270.1	A5SS	scaffold_9	8859431-8859510	8859613-8860030	8859601-8860030	1	1	1	1	1	1	1	1	0	0	0	0	0	0	0	1	0	0	0	1	10
Cell Wall Metabolism/2. Polysaccharide synthesis/2.4. Other glycosyl transferases/2.4.1. Glycosyl transferases (pectin bios.) (GT8)	POPTR_0005s24040.1	A5SS	scaffold_5	22692907-22693386	22694114-22694635	22693692-22694635	0	0	0	0	0	0	0	0	0	0	0	0	0	0	0	0	0	0	0	1	1
Cell Wall Metabolism/2. Polysaccharide synthesis/2.2. Hemicellulose synthesis/2.2.2. Xyloglucan galactosyltransferases (XGT, GT47)	POPTR_0013s06370.1	A5SS	scaffold_13	4925992-4926682	4924533-4925210	4924533-4925684	0	0	1	0	0	0	0	0	0	0	0	0	0	0	0	0	0	0	0	0	1
Cell Wall Metabolism/6. Other Glycosyl transferases (GT)/6.2. Glycosyl Transferase Family 4 (GT4)	POPTR_0018s07380.1	A5SS	scaffold_18	7635806-7635908	7633783-7633917	7633783-7635446	0	0	0	0	0	0	0	0	0	0	1	0	0	0	0	1	0	0	1	0	3
Cell Wall Metabolism/5. Glycoprotein glycosyltransferases/5.2. Glycosyl transferases 21A and 31B (GT31)	POPTR_0003s13580.1	A5SS	scaffold_3	13930495-13930558	13929751-13929944	13929751-13929805	0	0	1	0	0	0	1	0	0	0	0	0	0	0	0	1	1	1	0	0	5
Phenylpropanoid genes/F5H	POPTR_0005s11950.1	A5SS	scaffold_5	8721269-8722307	8723564-8724643	8722799-8724643	0	0	0	0	0	0	0	0	0	0	0	0	0	0	0	0	0	0	1	0	1
Cell Wall Metabolism/2. Polysaccharide synthesis/2.2. Hemicellulose synthesis/2.2.2. Xyloglucan galactosyltransferases (XGT, GT47)	POPTR_0001s12940.1	A5SS	scaffold_1	10035551-10035939	10036840-10037090	10036042-10037090	0	0	0	0	0	0	0	0	0	0	0	0	0	0	0	0	0	0	0	1	1
Cell Wall Metabolism/2. Polysaccharide synthesis/2.4. Other glycosyl transferases/2.4.1. Glycosyl transferases (pectin bios.) (GT8)	POPTR_0005s06280.1	A5SS	scaffold_5	4133192-4133317	4133469-4133535	4133424-4133535	0	0	1	0	1	0	0	1	1	1	0	0	0	1	1	1	1	1	1	1	12
Cell Wall Metabolism/6. Other Glycosyl transferases (GT)/6.2. Glycosyl Transferase Family 4 (GT4)	POPTR_0006s13900.1	A5SS	scaffold_6	11090127-11090462	11089686-11089878	11089686-11089857	0	0	1	0	1	0	0	0	1	0	0	0	0	1	0	1	0	0	0	0	5
Phenylpropanoid genes/C4H	POPTR_0019s15110.1	A5SS	scaffold_19	15704551-15705986	15706888-15707021	15706173-15707021	0	0	0	0	0	0	0	0	0	0	0	0	1	0	0	0	0	0	0	0	1
Cell Wall Metabolism/6. Other Glycosyl transferases (GT)/6.2. Glycosyl Transferase Family 4 (GT4)	POPTR_0006s13900.1	A5SS	scaffold_6	11091239-11091405	11091024-11091140	11091024-11091129	0	0	0	0	0	0	0	0	0	0	0	0	0	0	0	0	1	0	0	0	1
Cell Wall Metabolism/6. Other Glycosyl transferases (GT)/6.2. Glycosyl Transferase Family 4 (GT4)	POPTR_0006s13900.1	A5SS	scaffold_6	11090127-11090462	11089686-11089878	11089686-11089915	0	0	0	0	0	0	0	0	0	0	0	0	0	0	0	0	0	0	0	1	1
Cell Wall Metabolism/3. Reassembly/3.4. Lyases/3.4.1. Pectate and pectin lyases (PL1)	POPTR_0003s17450.1	A5SS	scaffold_3	16782035-16782677	16783994-16784071	16782883-16784071	0	0	0	0	0	0	0	0	0	1	0	1	0	0	0	1	0	0	0	0	3
Cell Wall Metabolism/6. Other Glycosyl transferases (GT)/6.5. Glycosyl Transferase Family 43 (GT43)	POPTR_0016s08770.1	A5SS	scaffold_16	6565723-6566050	6566367-6566595	6566320-6566595	0	0	0	0	0	0	0	0	0	0	0	0	0	1	0	0	0	0	0	0	1
Phenylpropanoid genes/CCOMT	POPTR_0009s10270.1	A5SS	scaffold_9	8858229-8858772	8858934-8859065	8858865-8859065	1	0	1	1	1	0	0	1	1	0	1	0	0	1	1	0	0	0	0	1	10
Cell Wall Metabolism/3. Reassembly/3.3. Glycoside hydrolases/3.3.4. Polygalacturonases (GH28)	POPTR_0018s07480.1	A5SS	scaffold_18	7795425-7795578	7796335-7796583	7795715-7796583	0	0	0	0	0	0	1	1	1	0	0	0	1	1	0	0	1	0	0	0	6
Cell Wall Metabolism/3. Reassembly/3.5. Esterase/3.5.2. Pectin acetylesterases (PAE)	POPTR_0012s13090.1	A5SS	scaffold_12	13381536-13381618	13381095-13381389	13381095-13381400	0	0	0	0	0	0	0	0	0	0	0	0	0	1	0	0	0	0	0	0	1
Cell Wall Metabolism/3. Reassembly/3.5. Esterase/3.5.2. Pectin acetylesterases (PAE)	POPTR_0012s13090.1	A5SS	scaffold_12	13385682-13385823	13385463-13385572	13385463-13385568	0	0	0	0	0	0	0	0	1	0	0	0	0	0	0	0	0	0	0	0	1
Cell Wall Metabolism/2. Polysaccharide synthesis/2.1. Cellulose and Galactomannan synthesis/2.1.1. Cellulose and beta-mannan synthase family (CSL, GT2)	POPTR_0011s07040.1	A5SS	scaffold_11	7793294-7793370	7792849-7793072	7792849-7793126	0	0	0	0	0	0	0	0	0	0	0	0	0	0	0	0	1	0	0	0	1
Phenylpropanoid genes/F5H	POPTR_0005s11950.1	A5SS	scaffold_5	8721269-8722307	8723564-8724643	8723297-8724643	0	0	0	0	0	0	0	0	0	0	0	0	0	0	0	0	0	0	1	0	1
Cell Wall Metabolism/2. Polysaccharide synthesis/2.1. Cellulose and Galactomannan synthesis/2.1.1. Cellulose and beta-mannan synthase family (CSL, GT2)	POPTR_0016s05520.1	A5SS	scaffold_16	3452485-3452665	3451687-3451815	3451687-3452232	0	0	0	0	0	0	0	0	0	0	0	0	0	0	0	0	0	0	0	1	1
Cell Wall Metabolism/3. Reassembly/3.3. Glycoside hydrolases/3.3.8. Glycoside Hydrolase Family 19 (GH19)	POPTR_0014s14370.1	A5SS	scaffold_14	10523820-10524228	10524316-10524416	10524312-10524416	0	1	0	1	1	1	1	1	1	1	1	1	1	1	1	1	1	1	1	1	18
Cell Wall Metabolism/2. Polysaccharide synthesis/2.4. Other glycosyl transferases/2.4.1. Glycosyl transferases (pectin bios.) (GT8)	POPTR_0014s02980.1	A5SS	scaffold_14	2449133-2449757	2449866-2450074	2449871-2450074	1	1	1	1	1	1	1	1	1	1	1	1	1	1	1	1	1	1	1	1	20
Cell Wall Metabolism/6. Other Glycosyl transferases (GT)/6.2. Glycosyl Transferase Family 4 (GT4)	POPTR_0006s13900.1	A5SS	scaffold_6	11092728-11093143	11092480-11092618	11092480-11092643	0	0	0	0	0	0	0	0	0	0	0	0	0	0	0	0	0	1	0	0	1
Cell Wall Metabolism/3. Reassembly/3.5. Esterase/3.5.2. Pectin acetylesterases (PAE)	POPTR_0012s13090.1	A5SS	scaffold_12	13386089-13386193	13385682-13385823	13385682-13385970	0	0	1	1	1	0	1	1	1	0	1	0	0	1	0	1	1	0	1	0	11
Cell Wall Metabolism/3. Reassembly/3.3. Glycoside hydrolases/3.3.5. Glycoside Hydrolase Family 10 (GH10)	POPTR_0002s11380.1	A5SS	scaffold_2	8409180-8409236	8409010-8409079	8409010-8409036	1	0	1	1	0	1	1	1	1	0	0	1	1	1	1	1	1	1	1	1	16
Cell Wall Metabolism/5. Glycoprotein glycosyltransferases/5.2. Glycosyl transferases 21A and 31B (GT31)	POPTR_0003s13580.1	A5SS	scaffold_3	13931605-13931692	13931184-13931307	13931184-13931279	0	0	0	0	0	1	0	0	0	1	1	0	1	1	1	1	0	0	0	1	8
Cell Wall Metabolism/3. Reassembly/3.3. Glycoside hydrolases/3.3.8. Glycoside Hydrolase Family 19 (GH19)	POPTR_0010s15150.1	A5SS	scaffold_10	14498049-14498895	14499343-14499502	14499012-14499502	0	0	1	0	0	0	0	0	0	0	0	0	0	0	0	0	1	0	1	0	3
Cell Wall Metabolism/3. Reassembly/3.5. Esterase/3.5.1. Pectin methyl esterases (PME)	POPTR_0005s06270.1	A5SS	scaffold_5	4126160-4126845	4123832-4124937	4123832-4125137	0	0	0	0	0	0	0	0	0	0	0	0	0	0	0	0	0	0	1	0	1
Cell Wall Metabolism/2. Polysaccharide synthesis/2.1. Cellulose and Galactomannan synthesis/2.1.1. Cellulose and beta-mannan synthase family (CSL, GT2)	POPTR_0018s11290.1	A5SS	scaffold_18	12096915-12097114	12097212-12097404	12097197-12097404	0	0	1	1	0	0	0	0	0	0	1	1	0	0	1	1	0	1	0	0	7
Phenylpropanoid genes/CCOMT	POPTR_0008s13600.1	A5SS	scaffold_8	8959925-8960056	8960307-8960451	8960164-8960451	1	1	1	0	1	1	1	1	0	1	1	1	1	1	1	1	0	1	1	1	17
Cell Wall Metabolism/2. Polysaccharide synthesis/2.1. Cellulose and Galactomannan synthesis/2.1.1. Cellulose and beta-mannan synthase family (CSL, GT2)	POPTR_0001s27320.1	A5SS	scaffold_1	26225173-26225353	26224735-26224834	26224735-26224822	0	0	0	0	0	0	0	0	0	1	0	0	0	1	0	1	1	1	0	1	6
Cell Wall Metabolism/3. Reassembly/3.5. Esterase/3.5.1. Pectin methyl esterases (PME)	POPTR_0005s06270.1	A5SS	scaffold_5	4126160-4126845	4123832-4124937	4123832-4125400	0	0	0	0	0	0	0	0	0	0	0	0	0	0	0	0	0	0	0	1	1
Cell Wall Metabolism/2. Polysaccharide synthesis/2.4. Other glycosyl transferases/2.4.1. Glycosyl transferases (pectin bios.) (GT8)	POPTR_0005s06280.1	A5SS	scaffold_5	4132082-4132279	4133192-4133317	4132682-4133317	0	0	0	0	0	0	0	0	0	0	0	0	0	0	0	0	0	1	0	0	1
Cell Wall Metabolism/3. Reassembly/3.3. Glycoside hydrolases/3.3.4. Polygalacturonases (GH28)	POPTR_0018s07480.1	A5SS	scaffold_18	7793410-7794253	7795425-7795578	7794559-7795578	0	0	1	0	0	0	0	0	0	0	1	0	1	1	1	1	1	0	1	0	8
Cell Wall Metabolism/5. Glycoprotein glycosyltransferases/5.2. Glycosyl transferases 21A and 31B (GT31)	POPTR_0003s13580.1	A5SS	scaffold_3	13930495-13930558	13929751-13929944	13929751-13929801	0	0	0	0	0	0	0	0	0	0	0	0	0	0	0	0	0	0	1	0	1
Cell Wall Metabolism/2. Polysaccharide synthesis/2.1. Cellulose and Galactomannan synthesis/2.1.1. Cellulose and beta-mannan synthase family (CSL, GT2)	POPTR_0002s25970.1	A5SS	scaffold_2	22960053-22960562	22959715-22959927	22959715-22959877	0	0	0	0	0	0	0	0	0	0	0	0	0	0	0	0	1	0	0	0	1
Cell Wall Metabolism/3. Reassembly/3.5. Esterase/3.5.2. Pectin acetylesterases (PAE)	POPTR_0012s13090.1	A5SS	scaffold_12	13386089-13386193	13385682-13385823	13385682-13385997	0	0	0	0	0	0	0	1	0	0	0	0	0	1	0	1	0	0	0	0	3
Cell Wall Metabolism/2. Polysaccharide synthesis/2.4. Other glycosyl transferases/2.4.1. Glycosyl transferases (pectin bios.) (GT8)	POPTR_0005s24040.1	A5SS	scaffold_5	22696239-22696312	22696400-22696583	22696427-22696583	0	0	0	1	0	0	0	0	0	0	0	0	0	0	0	0	0	1	1	1	4
Cell Wall Metabolism/6. Other Glycosyl transferases (GT)/6.2. Glycosyl Transferase Family 4 (GT4)	POPTR_0006s13900.1	A5SS	scaffold_6	11092480-11092618	11091824-11092387	11091824-11092321	0	0	0	0	0	0	0	1	0	0	0	1	0	0	0	1	1	0	1	0	5
Cell Wall Metabolism/3. Reassembly/3.3. Glycoside hydrolases/3.3.2. Glycoside hydrolases 9 (GH9)	POPTR_0019s09740.1	A5SS	scaffold_19	11337647-11337758	11337901-11338050	11337932-11338050	0	0	0	0	0	0	0	0	0	0	1	0	0	0	0	0	0	0	0	0	1
Cell Wall Metabolism/2. Polysaccharide synthesis/2.2. Hemicellulose synthesis/2.2.2. Xyloglucan galactosyltransferases (XGT, GT47)	POPTR_0007s03030.1	A5SS	scaffold_7	1757814-1758046	1757368-1757651	1757368-1757707	0	0	0	0	0	0	0	0	0	0	0	0	1	0	0	0	1	0	1	0	3
Laccase	POPTR_0008s06430.1	A5SS	scaffold_8	3818247-3818491	3817967-3818118	3817967-3818176	0	0	0	0	0	0	0	0	0	0	0	1	0	0	0	0	0	0	0	0	1
Cell Wall Metabolism/2. Polysaccharide synthesis/2.4. Other glycosyl transferases/2.4.1. Glycosyl transferases (pectin bios.) (GT8)	POPTR_0007s04030.1	A5SS	scaffold_7	2412047-2412170	2412308-2412388	2412258-2412388	0	0	0	0	0	0	0	1	1	0	1	1	1	1	1	1	1	1	1	1	12
Cell Wall Metabolism/6. Other Glycosyl transferases (GT)/6.2. Glycosyl Transferase Family 4 (GT4)	POPTR_0006s13900.1	A5SS	scaffold_6	11088975-11089071	11087958-11088000	11087958-11088004	1	1	1	1	1	1	1	1	1	1	1	1	1	1	1	1	1	1	1	1	20
Cell Wall Metabolism/2. Polysaccharide synthesis/2.4. Other glycosyl transferases/2.4.1. Glycosyl transferases (pectin bios.) (GT8)	POPTR_0005s06280.1	A5SS	scaffold_5	4132082-4132279	4133192-4133317	4132789-4133317	0	0	0	0	0	0	0	0	0	0	0	0	0	0	0	0	0	0	0	1	1
Cell Wall Metabolism/3. Reassembly/3.5. Esterase/3.5.2. Pectin acetylesterases (PAE)	POPTR_0010s00700.1	A5SS	scaffold_10	397585-397690	398015-398092	397820-398092	0	0	1	0	1	1	0	0	0	0	1	1	0	0	0	0	0	0	0	0	5
Cell Wall Metabolism/5. Glycoprotein glycosyltransferases/5.2. Glycosyl transferases 21A and 31B (GT31)	POPTR_0006s01290.1	A5SS	scaffold_6	738724-738956	739484-740323	739091-740323	0	0	0	0	0	0	0	0	0	0	0	0	0	0	0	0	0	0	1	0	1
Cell Wall Metabolism/6. Other Glycosyl transferases (GT)/6.4. Glycosyl Transferase Family 14 (GT14)	POPTR_0008s00710.1	A5SS	scaffold_8	326792-326867	325936-326703	325936-326690	1	1	1	1	1	1	1	1	1	1	1	1	1	1	1	1	1	1	1	1	20
Cell Wall Metabolism/2. Polysaccharide synthesis/2.2. Hemicellulose synthesis/2.2.2. Xyloglucan galactosyltransferases (XGT, GT47)	POPTR_0025s00760.1	A5SS	scaffold_25	417043-417397	415949-416100	415949-416920	0	0	0	0	0	0	0	0	0	0	0	0	1	0	0	0	0	0	0	0	1
Cell Wall Metabolism/3. Reassembly/3.5. Esterase/3.5.1. Pectin methyl esterases (PME)	POPTR_0014s12180.1	A5SS	scaffold_14	9012666-9013547	9011551-9012541	9011551-9012565	0	0	0	0	0	0	0	0	0	0	0	0	0	0	0	0	0	1	0	0	1
Cell Wall Metabolism/2. Polysaccharide synthesis/2.1. Cellulose and Galactomannan synthesis/2.1.1. Cellulose and beta-mannan synthase family (CSL, GT2)	POPTR_0011s07040.1	A5SS	scaffold_11	7793294-7793370	7792849-7793072	7792849-7793116	0	0	0	0	0	0	0	0	0	0	0	0	0	0	0	1	0	1	0	0	2
Cell Wall Metabolism/2. Polysaccharide synthesis/2.1. Cellulose and Galactomannan synthesis/2.1.1. Cellulose and beta-mannan synthase family (CSL, GT2)	POPTR_0004s05830.1	A5SS	scaffold_4	4566506-4566758	4567290-4567502	4567386-4567502	0	0	0	1	0	0	0	0	1	0	1	0	0	0	0	1	1	1	0	0	6
Cell Wall Metabolism/2. Polysaccharide synthesis/2.1. Cellulose and Galactomannan synthesis/2.1.1. Cellulose and beta-mannan synthase family (CSL, GT2)	POPTR_0006s05110.1	A5SS	scaffold_6	3545937-3546521	3546777-3547127	3546922-3547127	1	0	1	1	0	1	1	1	1	0	1	1	0	1	0	1	0	1	0	1	13
Cell Wall Metabolism/2. Polysaccharide synthesis/2.1. Cellulose and Galactomannan synthesis/2.1.1. Cellulose and beta-mannan synthase family (CSL, GT2)	POPTR_0006s11810.1	A5SS	scaffold_6	8987177-8987313	8987446-8987556	8987408-8987556	0	0	0	0	0	0	0	0	0	0	0	0	0	0	0	0	0	0	0	1	1
Cell Wall Metabolism/2. Polysaccharide synthesis/2.2. Hemicellulose synthesis/2.2.2. Xyloglucan galactosyltransferases (XGT, GT47)	POPTR_0001s12940.1	A5SS	scaffold_1	10035551-10035939	10036840-10037090	10036837-10037090	0	0	0	0	0	0	0	0	0	0	1	0	0	0	0	0	0	0	0	0	1
Phenylpropanoid genes/CCOMT	POPTR_0009s10270.1	A5SS	scaffold_9	8859174-8859318	8859431-8859510	8859451-8859510	0	0	0	0	0	0	0	0	0	0	0	0	0	0	0	0	1	0	0	0	1
Laccase	POPTR_0006s08740.1	A5SS	scaffold_6	6438053-6439015	6437443-6437571	6437443-6437703	0	0	0	0	0	0	0	0	0	0	0	0	1	0	1	1	0	0	1	1	5
Cell Wall Metabolism/4. Structural proteins/4.5. Arabinogalactan proteins (AGP)	POPTR_0002s22020.1	A5SS	scaffold_2	18674585-18675411	18676004-18676087	18676009-18676087	0	0	0	0	0	0	0	0	0	0	0	0	0	0	0	0	1	0	1	0	2
Cell Wall Metabolism/3. Reassembly/3.3. Glycoside hydrolases/3.3.4. Polygalacturonases (GH28)	POPTR_0010s00770.1	A5SS	scaffold_10	481832-482149	480366-480575	480366-480579	1	0	1	1	0	0	0	0	0	0	0	1	0	1	0	0	0	0	0	0	5
Phenylpropanoid genes/PAL	POPTR_0010s23100.1	A5SS	scaffold_10	19775255-19777194	19773419-19774031	19773419-19774772	0	0	0	0	0	0	0	0	0	0	0	0	0	0	1	0	0	0	0	0	1
Cell Wall Metabolism/3. Reassembly/3.2. Hemicellulose reassembly/3.2.1 Xyloglucan endotransglycosylases/hydrolases (XTH, GH16)	POPTR_0002s23730.1	A5SS	scaffold_2	21255246-21255880	21254969-21255162	21254969-21255166	0	0	0	0	0	0	0	0	0	0	0	0	0	0	0	0	0	0	1	0	1
COBRA	POPTR_0010s00340.1	A5SS	scaffold_10	118176-119908	120691-121402	120064-121402	0	0	0	0	0	0	0	0	1	0	0	0	0	0	0	0	0	0	0	0	1
Cell Wall Metabolism/3. Reassembly/3.5. Esterase/3.5.2. Pectin acetylesterases (PAE)	POPTR_0012s13090.1	A5SS	scaffold_12	13384534-13384620	13383862-13383941	13383862-13383906	0	0	0	0	0	0	0	0	0	0	0	0	0	0	0	1	0	0	1	0	2
Cell Wall Metabolism/6. Other Glycosyl transferases (GT)/6.5. Glycosyl Transferase Family 43 (GT43)	POPTR_0006s13320.1	A5SS	scaffold_6	10537879-10538107	10536480-10537262	10536480-10537638	1	0	1	1	1	0	1	1	1	0	1	1	0	1	0	1	0	0	0	1	12
Cell Wall Metabolism/2. Polysaccharide synthesis/2.1. Cellulose and Galactomannan synthesis/2.1.1. Cellulose and beta-mannan synthase family (CSL, GT2)	POPTR_0002s25970.1	A5SS	scaffold_2	22960857-22961207	22960053-22960562	22960053-22960729	0	0	0	0	0	0	0	0	0	0	1	0	0	0	0	0	0	0	0	0	1
Cell Wall Metabolism/3. Reassembly/3.4. Lyases/3.4.2. Rhamnogalacturonan I lyases (PL4)	POPTR_0014s01060.1	A5SS	scaffold_14	995385-995506	996190-996253	996181-996253	0	0	0	0	0	0	0	0	0	0	0	0	0	0	1	0	0	0	0	1	2
Laccase	POPTR_0005s26900.1	A5SS	scaffold_5	24748660-24748930	24749997-24750106	24749024-24750106	0	0	0	0	0	0	0	0	0	0	0	0	0	0	0	0	0	0	0	1	1
Cell Wall Metabolism/6. Other Glycosyl transferases (GT)/6.2. Glycosyl Transferase Family 4 (GT4)	POPTR_0002s20340.1	A5SS	scaffold_2	16365577-16365801	16364899-16365065	16364899-16365040	0	0	0	0	0	1	0	0	0	0	0	0	0	0	0	0	0	0	0	0	1
Phenylpropanoid genes/CCOMT	POPTR_0008s13600.1	A5SS	scaffold_8	8959925-8960056	8960307-8960451	8960370-8960451	1	1	1	0	1	1	1	1	0	1	1	1	1	1	1	1	1	1	1	1	18
Phenylpropanoid genes/HCT	POPTR_0001s03440.1	A5SS	scaffold_1	2782699-2783154	2783784-2783875	2783688-2783875	0	0	0	0	0	0	0	1	1	0	0	0	1	0	0	0	1	1	1	1	7
Cell Wall Metabolism/3. Reassembly/3.3. Glycoside hydrolases/3.3.8. Glycoside Hydrolase Family 19 (GH19)	POPTR_0010s15150.1	A5SS	scaffold_10	14499343-14499502	14499664-14500133	14499660-14500133	1	1	1	1	0	1	0	0	0	0	0	1	0	0	0	0	0	1	1	1	9
Cell Wall Metabolism/3. Reassembly/3.4. Lyases/3.4.1. Pectate and pectin lyases (PL1)	POPTR_0003s17450.1	A5SS	scaffold_3	16780493-16781397	16781507-16781645	16781493-16781645	0	0	0	1	0	0	0	0	0	0	1	1	0	1	0	1	1	1	0	0	7
Cell Wall Metabolism/2. Polysaccharide synthesis/2.1. Cellulose and Galactomannan synthesis/2.1.1. Cellulose and beta-mannan synthase family (CSL, GT2)	POPTR_0009s15190.1	A5SS	scaffold_9	11780721-11780834	11780941-11781077	11780919-11781077	0	0	0	0	0	0	0	0	0	0	0	0	0	0	0	0	1	0	0	0	1
Cell Wall Metabolism/2. Polysaccharide synthesis/2.1. Cellulose and Galactomannan synthesis/2.1.1. Cellulose and beta-mannan synthase family (CSL, GT2)	POPTR_0005s02770.1	A5SS	scaffold_5	1776950-1777112	1776731-1776842	1776731-1776872	0	0	0	0	0	1	0	0	0	0	0	0	0	0	0	1	0	0	0	0	2
Cell Wall Metabolism/3. Reassembly/3.5. Esterase/3.5.2. Pectin acetylesterases (PAE)	POPTR_0003s03720.1	A5SS	scaffold_3	4399983-4400411	4400522-4400670	4400525-4400670	0	0	0	0	0	1	0	0	0	0	0	0	0	0	0	0	0	0	0	0	1
Cell Wall Metabolism/3. Reassembly/3.5. Esterase/3.5.2. Pectin acetylesterases (PAE)	POPTR_0013s00280.1	A5SS	scaffold_13	66507-66584	66346-66399	66346-66367	0	0	0	0	0	0	0	0	0	0	0	0	0	0	0	0	0	1	0	0	1
Phenylpropanoid genes/C3H	POPTR_0006s03180.1	A5SS	scaffold_6	2002929-2003326	2004326-2004844	2003953-2004844	0	0	0	0	0	0	0	0	0	0	0	0	0	0	0	0	0	0	1	0	1
Phenylpropanoid genes/4CL	POPTR_0001s07400.1	A5SS	scaffold_1	5570237-5570435	5571356-5572422	5570705-5572422	0	0	0	0	0	0	0	0	0	0	0	0	0	0	0	1	1	0	0	0	2
Cell Wall Metabolism/3. Reassembly/3.3. Glycoside hydrolases/3.3.4. Polygalacturonases (GH28)	POPTR_0011s16230.1	A5SS	scaffold_11	18142855-18142875	18142593-18142763	18142593-18142729	0	0	0	0	0	0	0	0	0	0	0	0	0	0	0	0	1	0	0	0	1
Cell Wall Metabolism/2. Polysaccharide synthesis/2.1. Cellulose and Galactomannan synthesis/2.1.1. Cellulose and beta-mannan synthase family (CSL, GT2)	POPTR_0010s24030.1	A5SS	scaffold_10	20428775-20428873	20428374-20428694	20428374-20428634	0	0	0	0	0	0	0	0	0	0	0	0	0	0	0	1	0	0	0	0	1
COBRA	POPTR_0010s00340.1	A5SS	scaffold_10	118176-119908	120691-121402	120099-121402	0	0	0	0	0	0	0	0	0	0	0	0	0	1	0	0	0	0	0	0	1
Cell Wall Metabolism/3. Reassembly/3.3. Glycoside hydrolases/3.3.8. Glycoside Hydrolase Family 19 (GH19)	POPTR_0010s15150.1	A5SS	scaffold_10	14499343-14499502	14499664-14500133	14499683-14500133	0	0	0	0	0	0	0	0	0	0	0	0	0	0	0	0	0	0	1	0	1
Cell Wall Metabolism/6. Other Glycosyl transferases (GT)/6.5. Glycosyl Transferase Family 43 (GT43)	POPTR_0006s13320.1	A5SS	scaffold_6	10537879-10538107	10536480-10537262	10536480-10537669	0	1	0	0	0	0	0	0	0	0	1	0	0	0	0	0	0	0	0	0	2
Cell Wall Metabolism/2. Polysaccharide synthesis/2.2. Hemicellulose synthesis/2.2.2. Xyloglucan galactosyltransferases (XGT, GT47)	POPTR_0001s12940.1	A5SS	scaffold_1	10034280-10034521	10035551-10035939	10034750-10035939	0	0	0	0	0	0	0	0	0	0	0	1	0	0	0	1	1	0	1	0	4
Cell Wall Metabolism/5. Glycoprotein glycosyltransferases/5.2. Glycosyl transferases 21A and 31B (GT31)	POPTR_0003s13580.1	A5SS	scaffold_3	13930495-13930558	13929751-13929944	13929751-13929809	1	0	1	0	0	0	0	0	0	0	1	0	0	0	0	0	0	0	0	1	4
Cell Wall Metabolism/6. Other Glycosyl transferases (GT)/6.6. Glycosyl Transferase Family 61 (GT61)	POPTR_0001s37150.1	A5SS	scaffold_1	35980465-35981913	35982982-35983131	35982041-35983131	0	0	0	0	0	0	0	0	0	0	0	0	0	0	1	0	1	1	0	0	3
Cell Wall Metabolism/6. Other Glycosyl transferases (GT)/6.4. Glycosyl Transferase Family 14 (GT14)	POPTR_0006s27890.1	A5SS	scaffold_6	25719245-25719320	25720242-25720878	25720091-25720878	0	0	1	0	1	0	0	1	0	0	1	0	0	1	1	0	0	1	1	0	8
Cell Wall Metabolism/3. Reassembly/3.5. Esterase/3.5.2. Pectin acetylesterases (PAE)	POPTR_0012s13090.1	ES	scaffold_12	13384975-13385035	13385103-13385159	13385265-13385342	0	0	0	0	0	0	0	0	0	0	0	0	0	0	1	0	0	0	0	0	1
Laccase	POPTR_0008s06430.1	ES	scaffold_8	3818247-3818491	3818634-3818762	3818947-3819867	0	0	0	0	0	0	0	0	0	0	0	0	0	1	0	0	0	0	0	0	1
Cell Wall Metabolism/3. Reassembly/3.5. Esterase/3.5.2. Pectin acetylesterases (PAE)	POPTR_0012s13090.1	ES	scaffold_12	13381536-13381618	13382593-13382722	13383862-13383941	0	0	0	0	0	0	0	0	0	0	0	1	0	0	0	0	0	1	0	0	2
Cell Wall Metabolism/3. Reassembly/3.3. Glycoside hydrolases/3.3.2. Glycoside hydrolases 9 (GH9)	POPTR_0005s25890.1	ES	scaffold_5	24104091-24104525	24104890-24105173	24105487-24105945	0	0	1	1	1	0	0	0	0	0	0	0	0	0	0	0	0	0	0	0	3
Cell Wall Metabolism/2. Polysaccharide synthesis/2.4. Other glycosyl transferases/2.4.1. Glycosyl transferases (pectin bios.) (GT8)	POPTR_0005s24040.1	ES	scaffold_5	22696239-22696312	22696400-22696583	22696701-22696742	0	0	0	0	0	0	0	0	0	0	0	0	1	0	0	0	0	0	0	0	1
Cell Wall Metabolism/3. Reassembly/3.4. Lyases/3.4.2. Rhamnogalacturonan I lyases (PL4)	POPTR_0014s01060.1	ES	scaffold_14	991452-991688	991771-991797	992273-992432	0	0	0	0	0	0	1	0	0	0	0	0	0	0	0	0	0	0	0	0	1
Phenylpropanoid genes/CCOMT	POPTR_0008s13600.1	ES	scaffold_8	8960307-8960451	8960730-8960815	8961559-8961782	0	1	0	0	1	0	0	0	0	0	1	0	1	0	0	0	1	1	1	0	7
Cell Wall Metabolism/2. Polysaccharide synthesis/2.2. Hemicellulose synthesis/2.2.2. Xyloglucan galactosyltransferases (XGT, GT47)	POPTR_0001s12940.1	ES	scaffold_1	10033106-10033815	10034280-10034521	10035551-10035939	0	0	0	0	0	0	0	0	1	0	0	1	0	0	1	0	0	0	0	0	3
Cell Wall Metabolism/2. Polysaccharide synthesis/2.1. Cellulose and Galactomannan synthesis/2.1.1. Cellulose and beta-mannan synthase family (CSL, GT2)	POPTR_0006s05110.1	ES	scaffold_6	3547337-3547539	3547915-3548176	3548331-3548543	0	0	0	0	0	0	0	0	0	0	0	0	1	0	0	0	0	0	0	0	1
Cell Wall Metabolism/3. Reassembly/3.3. Glycoside hydrolases/3.3.4. Polygalacturonases (GH28)	POPTR_0001s46730.1	ES	scaffold_1	47127664-47127927	47128132-47128260	47128413-47128583	0	0	0	0	0	0	0	0	0	0	0	0	1	0	0	0	0	0	0	0	1
Cell Wall Metabolism/6. Other Glycosyl transferases (GT)/6.6. Glycosyl Transferase Family 61 (GT61)	POPTR_0001s37150.1	ES	scaffold_1	35980465-35981913	35982982-35983131	35983401-35984066	0	0	0	0	0	0	0	0	0	0	0	0	0	0	0	0	0	0	0	1	1
shikimate pathway genes/ADT	POPTR_0004s01340.1	ES	scaffold_4	727619-727714	727807-727887	728797-728997	0	0	0	0	0	0	0	1	0	0	1	0	1	0	0	0	0	0	0	0	3
Cell Wall Metabolism/2. Polysaccharide synthesis/2.2. Hemicellulose synthesis/2.2.2. Xyloglucan galactosyltransferases (XGT, GT47)	POPTR_0003s16040.1	ES	scaffold_3	15661072-15661585	15662002-15662243	15663151-15663539	0	0	0	0	0	0	0	0	0	0	0	1	0	0	0	0	0	0	0	0	1
Cell Wall Metabolism/3. Reassembly/3.3. Glycoside hydrolases/3.3.4. Polygalacturonases (GH28)	POPTR_0018s07480.1	ES	scaffold_18	7793410-7794253	7795425-7795578	7796335-7796583	0	0	0	0	0	0	0	0	0	0	0	0	0	0	0	0	0	0	0	1	1
Cell Wall Metabolism/3. Reassembly/3.3. Glycoside hydrolases/3.3.4. Polygalacturonases (GH28)	POPTR_0011s16230.1	ES	scaffold_11	18141903-18142126	18142326-18142454	18142593-18142763	0	0	0	0	0	0	0	0	0	0	0	0	1	0	0	0	0	0	0	0	1
Cell Wall Metabolism/6. Other Glycosyl transferases (GT)/6.4. Glycosyl Transferase Family 14 (GT14)	POPTR_0004s13530.1	ES	scaffold_4	13815098-13815677	13815774-13815849	13815931-13816046	0	0	0	0	0	0	0	0	0	0	0	0	0	1	1	0	0	1	1	1	5
Phenylpropanoid genes/C4H	POPTR_0019s15110.1	ES	scaffold_19	15704551-15705986	15706888-15707021	15707421-15708322	0	0	0	0	0	0	0	0	0	0	0	0	1	0	0	0	1	0	0	1	3
Cell Wall Metabolism/3. Reassembly/3.3. Glycoside hydrolases/3.3.4. Polygalacturonases (GH28)	POPTR_0001s46730.1	ES	scaffold_1	47128782-47128989	47129128-47129209	47129382-47129490	0	0	0	0	0	0	0	0	0	0	0	0	0	0	0	0	0	1	0	0	1
Phenylpropanoid genes/CCR	POPTR_0003s17980.1	ES	scaffold_3	17211801-17211955	17212276-17212461	17212761-17213113	0	0	0	0	0	0	0	0	0	0	0	0	1	0	0	0	0	0	0	1	2
Cell Wall Metabolism/3. Reassembly/3.4. Lyases/3.4.2. Rhamnogalacturonan I lyases (PL4)	POPTR_0014s01060.1	ES	scaffold_14	993899-994034	994120-994239	994984-995103	0	0	0	0	0	0	0	0	0	0	0	0	0	0	0	0	0	0	0	1	1
Cell Wall Metabolism/3. Reassembly/3.5. Esterase/3.5.1. Pectin methyl esterases (PME)	POPTR_0002s14130.1	ES	scaffold_2	10482871-10482971	10483860-10484004	10484149-10484238	0	0	0	0	0	0	0	0	0	0	1	0	0	0	0	0	0	0	0	0	1
Cell Wall Metabolism/3. Reassembly/3.5. Esterase/3.5.2. Pectin acetylesterases (PAE)	POPTR_0012s13090.1	ES	scaffold_12	13384758-13384882	13384975-13385035	13385103-13385159	0	0	0	1	0	0	0	0	0	0	0	0	0	0	0	0	0	0	0	0	1
Phenylpropanoid genes/CCOMT	POPTR_0008s13600.1	ES	scaffold_8	8959353-8959843	8959925-8960056	8960307-8960451	0	0	0	0	0	0	0	0	1	0	0	0	0	0	0	0	0	0	0	1	2
Phenylpropanoid genes/CCOMT	POPTR_0018s06630.1	ES	scaffold_18	6669221-6669365	6669523-6669654	6669927-6670437	0	0	1	0	0	0	0	0	0	0	1	0	0	0	0	0	0	1	0	0	3
Cell Wall Metabolism/5. Glycoprotein glycosyltransferases/5.2. Glycosyl transferases 21A and 31B (GT31)	POPTR_0018s02020.1	ES	scaffold_18	1813652-1813712	1813871-1813943	1814275-1814398	1	1	0	1	0	0	0	1	1	0	0	1	0	0	1	0	0	1	1	0	9
Cell Wall Metabolism/2. Polysaccharide synthesis/2.4. Other glycosyl transferases/2.4.1. Glycosyl transferases (pectin bios.) (GT8)	POPTR_0001s44250.1	ES	scaffold_1	44688424-44688579	44688673-44688728	44690283-44690651	0	0	0	0	0	0	0	0	0	0	0	0	0	0	0	0	0	1	0	0	1
Cell Wall Metabolism/2. Polysaccharide synthesis/2.1. Cellulose and Galactomannan synthesis/2.1.1. Cellulose and beta-mannan synthase family (CSL, GT2)	POPTR_0008s02650.1	ES	scaffold_8	1341244-1341438	1341545-1341744	1341857-1341970	0	0	0	1	0	0	0	0	0	0	0	0	0	0	0	0	0	0	0	0	1
Cell Wall Metabolism/6. Other Glycosyl transferases (GT)/6.2. Glycosyl Transferase Family 4 (GT4)	POPTR_0002s20340.1	IR	scaffold_2	16362310-16362503			0	0	0	0	0	1	0	0	0	0	0	0	0	0	0	0	0	0	0	0	1
Cell Wall Metabolism/5. Glycoprotein glycosyltransferases/5.2. Glycosyl transferases 21A and 31B (GT31)	POPTR_0011s15460.1	IR	scaffold_11	17548125-17548205			0	0	0	0	0	0	1	1	0	1	0	0	0	1	0	1	0	0	0	0	5
Cell Wall Metabolism/3. Reassembly/3.3. Glycoside hydrolases/3.3.5. Glycoside Hydrolase Family 10 (GH10)	POPTR_0002s11380.1	IR	scaffold_2	8410554-8410760			0	0	0	0	0	0	0	0	0	0	0	0	0	0	0	0	0	0	1	0	1
Cell Wall Metabolism/2. Polysaccharide synthesis/2.1. Cellulose and Galactomannan synthesis/2.1.1. Cellulose and beta-mannan synthase family (CSL, GT2)	POPTR_0001s27320.1	IR	scaffold_1	26224835-26225172			1	0	0	0	0	1	0	0	0	0	0	0	0	1	0	0	0	0	0	0	3
Cell Wall Metabolism/5. Glycoprotein glycosyltransferases/5.2. Glycosyl transferases 21A and 31B (GT31)	POPTR_0018s02020.1	IR	scaffold_18	1815205-1815359			0	0	0	0	0	0	0	0	0	0	0	0	0	0	0	0	0	0	0	1	1
Cell Wall Metabolism/3. Reassembly/3.5. Esterase/3.5.2. Pectin acetylesterases (PAE)	POPTR_0004s24220.1	IR	scaffold_4	22927021-22927102			1	1	1	1	1	1	1	1	1	1	1	1	1	1	1	1	1	1	1	0	19
Cell Wall Metabolism/6. Other Glycosyl transferases (GT)/6.5. Glycosyl Transferase Family 43 (GT43)	POPTR_0006s25690.1	IR	scaffold_6	24064214-24064595			0	0	0	0	0	0	0	0	0	0	0	0	1	0	0	0	1	0	1	0	3
Cell Wall Metabolism/3. Reassembly/3.5. Esterase/3.5.2. Pectin acetylesterases (PAE)	POPTR_0005s00330.1	IR	scaffold_5	85710-85819			0	0	0	0	0	0	0	0	0	0	0	0	1	1	0	1	0	0	1	1	5
Cell Wall Metabolism/3. Reassembly/3.3. Glycoside hydrolases/3.3.4. Polygalacturonases (GH28)	POPTR_0007s04170.1	IR	scaffold_7	2512929-2513674			0	0	0	0	0	1	0	1	0	0	0	0	0	0	0	0	0	0	0	0	2
Cell Wall Metabolism/3. Reassembly/3.5. Esterase/3.5.2. Pectin acetylesterases (PAE)	POPTR_0010s00700.1	IR	scaffold_10	397691-398014			0	0	0	0	0	0	0	0	0	0	0	0	0	0	0	0	1	0	0	0	1
Cell Wall Metabolism/2. Polysaccharide synthesis/2.4. Other glycosyl transferases/2.4.1. Glycosyl transferases (pectin bios.) (GT8)	POPTR_0005s06280.1	IR	scaffold_5	4132280-4133191			0	1	1	0	1	1	1	1	0	0	0	0	1	0	0	0	0	0	0	1	8
Cell Wall Metabolism/5. Glycoprotein glycosyltransferases/5.2. Glycosyl transferases 21A and 31B (GT31)	POPTR_0010s17560.1	IR	scaffold_10	16102098-16102171			0	0	1	0	0	0	0	0	0	0	0	0	0	0	0	0	0	0	0	0	1
Cell Wall Metabolism/3. Reassembly/3.4. Lyases/3.4.2. Rhamnogalacturonan I lyases (PL4)	POPTR_0014s01060.1	IR	scaffold_14	993774-993898			0	0	0	1	0	0	0	0	0	0	0	1	0	1	0	0	0	0	0	0	3
Cell Wall Metabolism/3. Reassembly/3.5. Esterase/3.5.2. Pectin acetylesterases (PAE)	POPTR_0015s12990.1	IR	scaffold_15	13122062-13122711			1	1	0	0	0	0	0	1	0	0	0	0	0	0	1	0	0	0	0	0	4
Cell Wall Metabolism/2. Polysaccharide synthesis/2.1. Cellulose and Galactomannan synthesis/2.1.1. Cellulose and beta-mannan synthase family (CSL, GT2)	POPTR_0006s05110.1	IR	scaffold_6	3550574-3550657			0	0	0	0	0	0	1	1	1	0	0	0	0	1	0	1	1	1	1	1	9
Cell Wall Metabolism/2. Polysaccharide synthesis/2.4. Other glycosyl transferases/2.4.1. Glycosyl transferases (pectin bios.) (GT8)	POPTR_0006s00320.1	IR	scaffold_6	94079-94166			0	0	0	0	0	1	1	1	0	0	0	0	0	0	0	0	0	0	0	0	3
Cell Wall Metabolism/3. Reassembly/3.5. Esterase/3.5.2. Pectin acetylesterases (PAE)	POPTR_0004s24220.1	IR	scaffold_4	22928509-22928636			0	0	1	0	0	0	0	0	0	0	0	0	0	1	0	1	1	0	1	0	5
Cell Wall Metabolism/2. Polysaccharide synthesis/2.1. Cellulose and Galactomannan synthesis/2.1.1. Cellulose and beta-mannan synthase family (CSL, GT2)	POPTR_0002s11490.1	IR	scaffold_2	8531531-8531638			0	0	1	0	0	0	1	0	0	0	0	0	0	0	0	0	0	0	0	0	2
Laccase	POPTR_0019s14530.1	IR	scaffold_19	15300842-15300927			0	0	0	0	0	0	0	0	0	0	0	0	0	0	0	1	0	0	0	0	1
Cell Wall Metabolism/2. Polysaccharide synthesis/2.1. Cellulose and Galactomannan synthesis/2.1.1. Cellulose and beta-mannan synthase family (CSL, GT2)	POPTR_0016s05520.1	IR	scaffold_16	3455074-3455142			0	0	0	0	0	0	0	1	0	0	0	0	0	0	0	0	0	0	0	0	1
Cell Wall Metabolism/6. Other Glycosyl transferases (GT)/6.4. Glycosyl Transferase Family 14 (GT14)	POPTR_0011s12030.1	IR	scaffold_11	14812243-14812953			0	0	0	0	0	0	0	0	0	0	0	0	0	0	0	0	1	0	0	0	1
Phenylpropanoid genes/COMT	POPTR_0014s10210.1	IR	scaffold_14	7658952-7659297			0	0	0	0	0	0	1	0	0	0	0	0	0	0	0	0	0	0	0	0	1
Cell Wall Metabolism/5. Glycoprotein glycosyltransferases/5.2. Glycosyl transferases 21A and 31B (GT31)	POPTR_0015s07890.1	IR	scaffold_15	9163722-9163822			0	0	1	0	0	0	0	0	0	0	0	0	0	0	0	0	0	0	0	0	1
Cell Wall Metabolism/3. Reassembly/3.4. Lyases/3.4.1. Pectate and pectin lyases (PL1)	POPTR_0001s14240.1	IR	scaffold_1	11180663-11181242			0	0	0	0	0	0	0	0	0	0	0	0	0	0	0	0	1	0	0	0	1
Cell Wall Metabolism/3. Reassembly/3.5. Esterase/3.5.2. Pectin acetylesterases (PAE)	POPTR_0012s13090.1	IR	scaffold_12	13385824-13386088			0	1	1	0	1	0	0	1	0	0	0	0	1	1	0	1	1	1	1	0	10
Cell Wall Metabolism/2. Polysaccharide synthesis/2.1. Cellulose and Galactomannan synthesis/2.1.1. Cellulose and beta-mannan synthase family (CSL, GT2)	POPTR_0006s05110.1	IR	scaffold_6	3550870-3550958			0	0	0	0	0	0	0	0	0	0	0	0	0	0	0	0	0	0	1	0	1
Cell Wall Metabolism/5. Glycoprotein glycosyltransferases/5.2. Glycosyl transferases 21A and 31B (GT31)	POPTR_0018s02020.1	IR	scaffold_18	1814593-1815153			0	1	0	1	0	0	0	0	0	0	1	0	0	1	1	1	0	0	1	0	7
Cell Wall Metabolism/6. Other Glycosyl transferases (GT)/6.5. Glycosyl Transferase Family 43 (GT43)	POPTR_0002s10790.1	IR	scaffold_2	7837472-7837816			0	0	1	0	1	1	1	1	0	0	0	0	0	0	0	1	0	0	0	0	6
Cell Wall Metabolism/3. Reassembly/3.2. Hemicellulose reassembly/3.2.1 Xyloglucan endotransglycosylases/hydrolases (XTH, GH16)	POPTR_0018s10300.1	IR	scaffold_18	11241196-11241296			0	0	0	0	0	0	0	1	0	0	0	0	0	0	0	1	0	0	0	1	3
Cell Wall Metabolism/5. Glycoprotein glycosyltransferases/5.2. Glycosyl transferases 21A and 31B (GT31)	POPTR_0006s24530.1	IR	scaffold_6	23115404-23117509			0	1	1	1	0	1	1	1	0	0	0	0	1	1	0	1	1	1	0	0	11
Phenylpropanoid genes/CCOMT	POPTR_0008s13600.1	IR	scaffold_8	8960816-8961558			0	1	0	0	1	0	0	0	0	0	0	0	0	0	0	0	0	0	0	0	2
Cell Wall Metabolism/3. Reassembly/3.2. Hemicellulose reassembly/3.2.1 Xyloglucan endotransglycosylases/hydrolases (XTH, GH16)	POPTR_0003s15800.1	IR	scaffold_3	15497135-15497258			0	0	0	0	0	0	0	0	1	0	1	1	1	1	1	1	0	1	0	1	9
Laccase	POPTR_0001s00250.1	IR	scaffold_1	116383-116643			0	0	0	0	0	0	0	0	0	0	0	0	0	0	0	0	0	0	1	0	1
Cell Wall Metabolism/3. Reassembly/3.5. Esterase/3.5.2. Pectin acetylesterases (PAE)	POPTR_0004s24220.1	IR	scaffold_4	22924646-22924730			0	0	0	0	0	0	0	0	0	0	0	0	0	0	0	0	0	0	0	1	1
Phenylpropanoid genes/CCOMT	POPTR_0002s18450.1	IR	scaffold_2	14367915-14367989			1	0	0	0	1	1	0	1	0	0	0	0	0	0	1	1	0	1	0	0	7
Cell Wall Metabolism/5. Glycoprotein glycosyltransferases/5.2. Glycosyl transferases 21A and 31B (GT31)	POPTR_0003s13580.1	IR	scaffold_3	13930559-13930676			0	1	0	0	0	0	1	0	0	0	0	0	0	0	0	0	1	0	1	0	4
Cell Wall Metabolism/6. Other Glycosyl transferases (GT)/6.3. Glycosyl Transferase Family 5 (GT5)	POPTR_0017s12040.1	IR	scaffold_17	12173827-12173928			0	0	0	0	0	0	0	0	0	1	0	0	0	0	0	0	0	0	0	0	1
Cell Wall Metabolism/3. Reassembly/3.3. Glycoside hydrolases/3.3.2. Glycoside hydrolases 9 (GH9)	POPTR_0009s12690.1	IR	scaffold_9	10313359-10313441			0	0	0	0	0	0	0	0	1	0	0	0	0	0	0	0	0	0	0	0	1
Cell Wall Metabolism/5. Glycoprotein glycosyltransferases/5.2. Glycosyl transferases 21A and 31B (GT31)	POPTR_0006s24530.1	IR	scaffold_6	23117830-23117902			1	1	1	1	1	1	1	1	1	1	1	0	0	0	1	1	1	1	1	0	16
Cell Wall Metabolism/2. Polysaccharide synthesis/2.1. Cellulose and Galactomannan synthesis/2.1.1. Cellulose and beta-mannan synthase family (CSL, GT2)	POPTR_0006s26810.1	IR	scaffold_6	24904553-24904918			0	0	0	0	0	0	0	1	0	0	0	0	0	0	0	0	0	0	0	0	1
Cell Wall Metabolism/3. Reassembly/3.5. Esterase/3.5.2. Pectin acetylesterases (PAE)	POPTR_0013s00280.1	IR	scaffold_13	66400-66506			0	0	1	0	0	0	0	1	0	0	0	0	0	0	0	0	0	0	0	0	2
Cell Wall Metabolism/2. Polysaccharide synthesis/2.4. Other glycosyl transferases/2.4.1. Glycosyl transferases (pectin bios.) (GT8)	POPTR_0005s06280.1	IR	scaffold_5	4130848-4130949			0	0	0	0	0	0	0	0	0	0	0	0	0	0	0	0	0	0	1	0	1
Cell Wall Metabolism/3. Reassembly/3.5. Esterase/3.5.2. Pectin acetylesterases (PAE)	POPTR_0004s24220.1	IR	scaffold_4	22924931-22925559			1	1	1	1	1	1	1	1	0	0	0	0	1	1	1	1	1	0	0	0	13
Cell Wall Metabolism/3. Reassembly/3.2. Hemicellulose reassembly/3.2.1 Xyloglucan endotransglycosylases/hydrolases (XTH, GH16)	POPTR_0018s10330.1	IR	scaffold_18	11260556-11260640			1	1	1	1	1	1	1	1	1	1	1	1	1	0	0	1	0	0	0	1	15
Cell Wall Metabolism/2. Polysaccharide synthesis/2.4. Other glycosyl transferases/2.4.1. Glycosyl transferases (pectin bios.) (GT8)	POPTR_0006s00320.1	IR	scaffold_6	90887-91113			1	1	1	1	1	1	1	1	1	1	1	1	1	1	1	1	1	1	1	1	20
Cell Wall Metabolism/3. Reassembly/3.5. Esterase/3.5.2. Pectin acetylesterases (PAE)	POPTR_0015s12990.1	IR	scaffold_15	13123834-13123941			0	0	1	0	0	0	1	0	0	0	0	0	1	0	0	0	0	0	0	0	3
Cell Wall Metabolism/2. Polysaccharide synthesis/2.2. Hemicellulose synthesis/2.2.3. Xyloglucan fucosyltransferase (XFT)	POPTR_0003s19050.1	IR	scaffold_3	17897112-17897223			0	0	0	0	0	0	0	0	0	0	0	0	1	0	0	0	0	0	0	0	1
Cell Wall Metabolism/6. Other Glycosyl transferases (GT)/6.3. Glycosyl Transferase Family 5 (GT5)	POPTR_0017s12040.1	IR	scaffold_17	12173322-12173715			0	0	1	1	1	0	1	1	0	0	1	0	0	1	0	0	0	1	0	0	8
Cell Wall Metabolism/3. Reassembly/3.5. Esterase/3.5.1. Pectin methyl esterases (PME)	POPTR_0005s06270.1	IR	scaffold_5	4124938-4126159			0	1	0	0	0	1	0	1	1	0	0	1	1	1	1	1	1	1	1	1	13
Cell Wall Metabolism/2. Polysaccharide synthesis/2.4. Other glycosyl transferases/2.4.1. Glycosyl transferases (pectin bios.) (GT8)	POPTR_0005s24040.1	IR	scaffold_5	22696313-22696399			0	0	0	0	0	0	0	0	0	1	0	0	0	0	0	0	0	0	0	0	1
Cell Wall Metabolism/3. Reassembly/3.2. Hemicellulose reassembly/3.2.1 Xyloglucan endotransglycosylases/hydrolases (XTH, GH16)	POPTR_0002s06130.1	IR	scaffold_2	4101187-4101279			0	0	1	0	0	0	1	0	0	0	1	1	0	0	0	0	0	0	0	0	4
Cell Wall Metabolism/3. Reassembly/3.3. Glycoside hydrolases/3.3.4. Polygalacturonases (GH28)	POPTR_0011s16230.1	IR	scaffold_11	18143403-18143552			0	0	0	0	0	1	0	0	0	0	0	0	0	0	0	0	0	0	0	0	1
Cell Wall Metabolism/3. Reassembly/3.5. Esterase/3.5.2. Pectin acetylesterases (PAE)	POPTR_0006s08510.1	IR	scaffold_6	6194772-6194878			0	1	1	0	0	1	0	0	0	0	0	0	1	1	0	1	0	0	0	0	6
Cell Wall Metabolism/3. Reassembly/3.2. Hemicellulose reassembly/3.2.1 Xyloglucan endotransglycosylases/hydrolases (XTH, GH16)	POPTR_0002s06130.1	IR	scaffold_2	4101474-4101556			0	0	1	0	0	0	1	0	0	0	0	0	0	0	0	0	0	0	0	0	2
Cell Wall Metabolism/2. Polysaccharide synthesis/2.2. Hemicellulose synthesis/2.2.2. Xyloglucan galactosyltransferases (XGT, GT47)	POPTR_0009s01200.1	IR	scaffold_9	1381175-1381296			0	0	0	0	0	0	0	0	0	0	0	0	1	0	0	0	0	0	0	0	1
Cell Wall Metabolism/3. Reassembly/3.2. Hemicellulose reassembly/3.2.1 Xyloglucan endotransglycosylases/hydrolases (XTH, GH16)	POPTR_0013s00710.1	IR	scaffold_13	347546-347635			0	0	0	0	0	0	1	0	0	0	0	0	0	0	0	0	0	0	0	0	1
shikimate pathway genes/ADT	POPTR_0004s01340.1	IR	scaffold_4	726064-726357			0	0	0	0	0	0	0	0	0	0	0	0	0	0	0	0	0	0	1	0	1
Cell Wall Metabolism/5. Glycoprotein glycosyltransferases/5.2. Glycosyl transferases 21A and 31B (GT31)	POPTR_0008s08660.1	IR	scaffold_8	5365462-5365593			0	0	0	0	0	1	1	0	0	0	0	0	0	0	0	0	0	0	0	0	2
Cell Wall Metabolism/2. Polysaccharide synthesis/2.4. Other glycosyl transferases/2.4.1. Glycosyl transferases (pectin bios.) (GT8)	POPTR_0016s00360.1	IR	scaffold_16	80093-80192			0	0	0	0	0	0	0	0	0	0	0	0	0	0	0	0	0	0	1	0	1
Cell Wall Metabolism/5. Glycoprotein glycosyltransferases/5.2. Glycosyl transferases 21A and 31B (GT31)	POPTR_0018s02020.1	IR	scaffold_18	1815994-1816359			0	0	0	0	0	0	0	0	0	0	1	0	0	0	0	0	0	0	0	0	1
Cell Wall Metabolism/2. Polysaccharide synthesis/2.1. Cellulose and Galactomannan synthesis/2.1.1. Cellulose and beta-mannan synthase family (CSL, GT2)	POPTR_0005s08970.1	IR	scaffold_5	6294399-6294495			0	0	0	0	0	0	0	0	0	0	0	0	0	0	0	0	0	0	1	0	1
Phenylpropanoid genes/CCOMT	POPTR_0002s18450.1	IR	scaffold_2	14369311-14369372			0	0	0	0	0	0	0	0	0	0	1	0	0	0	0	0	1	0	1	0	3
shikimate pathway genes/EPSPS	POPTR_0006s07260.1	IR	scaffold_6	5229978-5230781			0	0	0	0	0	0	0	0	0	0	0	0	0	0	0	0	0	0	1	0	1
Cell Wall Metabolism/3. Reassembly/3.5. Esterase/3.5.2. Pectin acetylesterases (PAE)	POPTR_0015s12990.1	IR	scaffold_15	13120326-13120476			0	0	0	0	1	0	0	1	0	0	1	0	0	0	0	0	0	1	0	1	5
Cell Wall Metabolism/2. Polysaccharide synthesis/2.1. Cellulose and Galactomannan synthesis/2.1.1. Cellulose and beta-mannan synthase family (CSL, GT2)	POPTR_0006s28560.1	IR	scaffold_6	26234965-26235189			0	0	0	0	0	0	0	0	0	0	0	0	0	0	1	0	0	0	0	0	1
Cell Wall Metabolism/2. Polysaccharide synthesis/2.4. Other glycosyl transferases/2.4.1. Glycosyl transferases (pectin bios.) (GT8)	POPTR_0006s00320.1	IR	scaffold_6	93919-94043			0	0	1	0	0	1	1	1	0	0	1	0	0	0	1	0	0	0	0	0	6
shikimate pathway genes/EPSPS	POPTR_0005s20150.1	IR	scaffold_5	19214381-19214780			0	0	0	0	0	0	1	0	1	0	0	0	0	0	0	1	0	0	1	0	4
Cell Wall Metabolism/2. Polysaccharide synthesis/2.4. Other glycosyl transferases/2.4.1. Glycosyl transferases (pectin bios.) (GT8)	POPTR_0002s15270.1	IR	scaffold_2	11416369-11416508			0	0	0	0	0	0	0	0	0	0	0	0	0	0	0	0	0	0	1	0	1
Cell Wall Metabolism/5. Glycoprotein glycosyltransferases/5.2. Glycosyl transferases 21A and 31B (GT31)	POPTR_0018s02020.1	IR	scaffold_18	1812416-1812514			0	0	0	0	0	0	0	0	0	0	0	0	0	0	0	0	0	1	0	0	1
Cell Wall Metabolism/3. Reassembly/3.4. Lyases/3.4.2. Rhamnogalacturonan I lyases (PL4)	POPTR_0014s01060.1	IR	scaffold_14	991582-991680			1	0	0	1	0	1	0	0	0	0	0	0	0	1	0	1	0	1	0	1	7
Cell Wall Metabolism/2. Polysaccharide synthesis/2.2. Hemicellulose synthesis/2.2.4. Xyloglucan xylosyltransferases and galactomannan galactosyltransferases (XXT, GT34)	POPTR_0007s14840.1	IR	scaffold_7	14554040-14555265			0	0	0	0	0	0	0	0	0	0	0	0	0	1	0	1	0	1	0	0	3
Cell Wall Metabolism/6. Other Glycosyl transferases (GT)/6.5. Glycosyl Transferase Family 43 (GT43)	POPTR_0002s10790.1	IR	scaffold_2	7837472-7837800			0	0	1	0	1	1	1	1	0	0	0	0	0	0	0	1	0	0	0	0	6
Cell Wall Metabolism/3. Reassembly/3.4. Lyases/3.4.2. Rhamnogalacturonan I lyases (PL4)	POPTR_0014s01060.1	IR	scaffold_14	991689-991770			0	0	0	0	0	0	1	1	0	0	0	0	0	1	1	0	0	0	0	1	5
Cell Wall Metabolism/5. Glycoprotein glycosyltransferases/5.2. Glycosyl transferases 21A and 31B (GT31)	POPTR_0018s02020.1	IR	scaffold_18	1814399-1814504			1	0	0	0	0	0	0	0	0	0	1	0	0	0	0	0	0	0	0	0	2
Cell Wall Metabolism/5. Glycoprotein glycosyltransferases/5.2. Glycosyl transferases 21A and 31B (GT31)	POPTR_0003s13580.1	IR	scaffold_3	13932312-13932397			0	0	0	0	0	0	0	0	0	0	0	0	0	0	0	0	1	0	0	0	1
Cell Wall Metabolism/3. Reassembly/3.5. Esterase/3.5.1. Pectin methyl esterases (PME)	POPTR_0012s02170.1	IR	scaffold_12	1814848-1815910			0	0	1	0	0	0	0	0	0	0	0	0	0	0	0	0	0	0	0	0	1
Cell Wall Metabolism/3. Reassembly/3.3. Glycoside hydrolases/3.3.4. Polygalacturonases (GH28)	POPTR_0010s16180.1	IR	scaffold_10	15182068-15182580			0	0	0	0	0	0	0	0	0	0	0	0	0	1	1	1	0	1	1	0	5
Cell Wall Metabolism/3. Reassembly/3.2. Hemicellulose reassembly/3.2.1 Xyloglucan endotransglycosylases/hydrolases (XTH, GH16)	POPTR_0010s11280.1	IR	scaffold_10	11585767-11585881			0	1	0	0	0	1	0	0	0	0	0	0	0	0	0	0	0	0	1	0	3
Cell Wall Metabolism/5. Glycoprotein glycosyltransferases/5.2. Glycosyl transferases 21A and 31B (GT31)	POPTR_0011s15460.1	IR	scaffold_11	17549831-17549908			0	0	0	0	0	0	1	0	0	0	0	0	1	0	0	1	1	0	1	0	5
Laccase	POPTR_0001s25580.1	IR	scaffold_1	24641685-24641860			0	0	0	1	0	0	0	0	0	0	0	0	0	0	0	0	0	0	0	0	1
Cell Wall Metabolism/2. Polysaccharide synthesis/2.1. Cellulose and Galactomannan synthesis/2.1.1. Cellulose and beta-mannan synthase family (CSL, GT2)	POPTR_0001s27320.1	IR	scaffold_1	26224835-26225175			0	0	0	0	0	0	0	0	0	0	1	0	0	1	0	0	0	0	0	0	2
Cell Wall Metabolism/2. Polysaccharide synthesis/2.4. Other glycosyl transferases/2.4.1. Glycosyl transferases (pectin bios.) (GT8)	POPTR_0005s24040.1	IR	scaffold_5	22697051-22697272			0	0	0	0	1	0	0	0	0	0	0	0	0	0	0	0	0	0	0	0	1
Laccase	POPTR_0007s13050.1	IR	scaffold_7	13236902-13237003			0	0	0	0	0	0	0	0	0	0	0	0	0	0	0	0	1	0	0	0	1
Cell Wall Metabolism/2. Polysaccharide synthesis/2.1. Cellulose and Galactomannan synthesis/2.1.1. Cellulose and beta-mannan synthase family (CSL, GT2)	POPTR_0005s08970.1	IR	scaffold_5	6295020-6295833			0	0	0	0	0	0	0	1	0	0	0	0	0	0	0	0	0	0	0	0	1
Cell Wall Metabolism/3. Reassembly/3.5. Esterase/3.5.2. Pectin acetylesterases (PAE)	POPTR_0010s00700.1	IR	scaffold_10	396950-397321			0	0	0	0	0	0	0	0	0	0	0	0	1	0	0	0	0	0	0	0	1
Cell Wall Metabolism/3. Reassembly/3.2. Hemicellulose reassembly/3.2.1 Xyloglucan endotransglycosylases/hydrolases (XTH, GH16)	POPTR_0013s00710.1	IR	scaffold_13	347830-347937			0	1	0	0	0	0	1	0	0	0	0	0	0	0	0	0	0	0	0	0	2
Cell Wall Metabolism/3. Reassembly/3.5. Esterase/3.5.2. Pectin acetylesterases (PAE)	POPTR_0015s12990.1	IR	scaffold_15	13123377-13123468			0	1	1	1	0	1	1	1	0	1	1	1	1	1	0	0	0	1	0	0	12
Cell Wall Metabolism/3. Reassembly/3.2. Hemicellulose reassembly/3.2.1 Xyloglucan endotransglycosylases/hydrolases (XTH, GH16)	POPTR_0014s11030.1	IR	scaffold_14	8225586-8225685			0	0	0	0	0	0	0	0	0	0	0	0	1	1	1	1	1	0	0	1	6
Cell Wall Metabolism/2. Polysaccharide synthesis/2.1. Cellulose and Galactomannan synthesis/2.1.1. Cellulose and beta-mannan synthase family (CSL, GT2)	POPTR_0006s26810.1	IR	scaffold_6	24903156-24903335			0	0	0	0	0	0	0	0	0	0	0	0	1	0	0	0	0	0	0	0	1
Laccase	POPTR_0019s14530.1	IR	scaffold_19	15300481-15300596			0	0	0	0	0	0	0	0	0	0	0	0	0	0	0	1	0	0	0	0	1
Cell Wall Metabolism/3. Reassembly/3.3. Glycoside hydrolases/3.3.4. Polygalacturonases (GH28)	POPTR_0008s23190.1	IR	scaffold_8	18497601-18497698			0	0	0	0	0	0	0	0	0	0	0	0	0	1	0	0	0	0	0	0	1
Cell Wall Metabolism/2. Polysaccharide synthesis/2.4. Other glycosyl transferases/2.4.1. Glycosyl transferases (pectin bios.) (GT8)	POPTR_0005s06280.1	IR	scaffold_5	4133318-4133468			0	0	0	0	0	1	0	0	0	0	0	0	0	0	0	0	0	0	0	0	1
Cell Wall Metabolism/2. Polysaccharide synthesis/2.1. Cellulose and Galactomannan synthesis/2.1.1. Cellulose and beta-mannan synthase family (CSL, GT2)	POPTR_0005s19060.1	IR	scaffold_5	17651408-17651504			0	0	1	0	0	0	1	0	0	0	0	0	0	0	0	0	0	0	0	0	2
Cell Wall Metabolism/3. Reassembly/3.5. Esterase/3.5.2. Pectin acetylesterases (PAE)	POPTR_0015s12990.1	IR	scaffold_15	13123530-13123610			0	0	1	0	0	1	0	0	0	0	0	0	0	0	0	1	0	0	1	1	5
Cell Wall Metabolism/3. Reassembly/3.5. Esterase/3.5.2. Pectin acetylesterases (PAE)	POPTR_0010s00700.1	IR	scaffold_10	399185-399272			1	1	1	1	1	1	1	1	1	1	1	1	1	1	1	1	1	1	1	0	19
Cell Wall Metabolism/3. Reassembly/3.5. Esterase/3.5.2. Pectin acetylesterases (PAE)	POPTR_0012s13090.1	IR	scaffold_12	13384621-13384757			0	1	1	0	1	0	1	1	0	0	0	0	0	0	0	0	0	0	1	1	7
Cell Wall Metabolism/2. Polysaccharide synthesis/2.4. Other glycosyl transferases/2.4.1. Glycosyl transferases (pectin bios.) (GT8)	POPTR_0007s04030.1	IR	scaffold_7	2412171-2412307			1	0	0	1	1	1	0	1	0	0	0	0	0	0	0	0	0	0	0	0	5
Cell Wall Metabolism/2. Polysaccharide synthesis/2.2. Hemicellulose synthesis/2.2.2. Xyloglucan galactosyltransferases (XGT, GT47)	POPTR_0007s03030.1	IR	scaffold_7	1758047-1758155			0	0	0	0	0	0	0	0	0	0	0	0	1	0	1	0	1	0	0	0	3
Cell Wall Metabolism/2. Polysaccharide synthesis/2.4. Other glycosyl transferases/2.4.1. Glycosyl transferases (pectin bios.) (GT8)	POPTR_0005s06280.1	IR	scaffold_5	4131579-4132081			0	1	1	1	1	1	1	1	0	0	0	0	1	1	0	1	1	1	1	0	13
Cell Wall Metabolism/5. Glycoprotein glycosyltransferases/5.2. Glycosyl transferases 21A and 31B (GT31)	POPTR_0006s24530.1	IR	scaffold_6	23117663-23117746			0	0	1	0	0	1	0	0	0	0	0	0	0	0	0	0	0	0	0	0	2
shikimate pathway genes/TSA	POPTR_0002s04640.1	IR	scaffold_2	2901444-2901589			0	1	1	0	0	0	0	0	0	0	0	0	0	0	0	0	1	1	0	0	4
Cell Wall Metabolism/3. Reassembly/3.3. Glycoside hydrolases/3.3.2. Glycoside hydrolases 9 (GH9)	POPTR_0347s00220.1	IR	scaffold_347	14368-14471			0	0	0	0	0	0	0	0	0	0	0	0	0	0	0	1	0	0	0	0	1
Cell Wall Metabolism/2. Polysaccharide synthesis/2.1. Cellulose and Galactomannan synthesis/2.1.1. Cellulose and beta-mannan synthase family (CSL, GT2)	POPTR_0005s21620.1	IR	scaffold_5	20731903-20732174			0	0	0	0	0	0	0	0	0	0	0	0	0	0	0	0	1	0	0	0	1
shikimate pathway genes/EPSPS	POPTR_0005s20150.1	IR	scaffold_5	19213091-19213238			0	0	0	0	0	0	0	0	0	0	0	0	0	0	0	0	0	0	1	0	1
Cell Wall Metabolism/5. Glycoprotein glycosyltransferases/5.2. Glycosyl transferases 21A and 31B (GT31)	POPTR_0003s13580.1	IR	scaffold_3	13933039-13933121			1	1	1	1	1	1	1	1	1	1	1	1	1	1	1	1	1	1	1	1	20
Cell Wall Metabolism/3. Reassembly/3.5. Esterase/3.5.2. Pectin acetylesterases (PAE)	POPTR_0004s24220.1	IR	scaffold_4	22928509-22929265			0	1	0	0	0	0	0	1	0	0	0	0	0	1	1	0	1	1	0	0	6
Cell Wall Metabolism/2. Polysaccharide synthesis/2.1. Cellulose and Galactomannan synthesis/2.1.1. Cellulose and beta-mannan synthase family (CSL, GT2)	POPTR_0004s05830.1	IR	scaffold_4	4569936-4570032			0	0	0	0	0	1	0	0	0	0	0	0	1	0	0	0	0	0	1	0	3
Cell Wall Metabolism/6. Other Glycosyl transferases (GT)/6.2. Glycosyl Transferase Family 4 (GT4)	POPTR_0002s20340.1	IR	scaffold_2	16366804-16367126			0	0	0	0	0	0	0	0	0	0	0	0	0	0	0	1	0	0	1	0	2
Phenylpropanoid genes/CCR	POPTR_0008s11910.1	IR	scaffold_8	7658477-7658949			0	0	0	0	0	0	0	0	0	0	0	0	1	0	0	0	0	0	0	0	1
Cell Wall Metabolism/2. Polysaccharide synthesis/2.4. Other glycosyl transferases/2.4.1. Glycosyl transferases (pectin bios.) (GT8)	POPTR_0005s24040.1	IR	scaffold_5	22696017-22696238			0	0	0	0	1	0	0	1	0	1	0	0	1	1	0	0	0	1	1	0	7
Laccase	POPTR_0019s14530.1	IR	scaffold_19	15301057-15301168			0	0	0	0	0	0	0	0	0	0	0	0	0	1	0	1	0	0	0	0	2
Cell Wall Metabolism/3. Reassembly/3.5. Esterase/3.5.2. Pectin acetylesterases (PAE)	POPTR_0004s24210.1	IR	scaffold_4	22914281-22914562			0	0	0	0	0	1	0	0	0	0	0	0	0	0	0	0	0	0	0	0	1
Cell Wall Metabolism/3. Reassembly/3.5. Esterase/3.5.2. Pectin acetylesterases (PAE)	POPTR_0004s24210.1	IR	scaffold_4	22916295-22916425			0	0	0	0	0	0	0	0	0	0	0	1	0	0	0	0	0	0	0	0	1
Cell Wall Metabolism/5. Glycoprotein glycosyltransferases/5.2. Glycosyl transferases 21A and 31B (GT31)	POPTR_0010s17560.1	IR	scaffold_10	16101452-16101917			0	0	0	0	0	1	0	0	0	0	0	0	0	0	0	0	1	0	0	0	2
Cell Wall Metabolism/3. Reassembly/3.5. Esterase/3.5.2. Pectin acetylesterases (PAE)	POPTR_0012s13090.1	IR	scaffold_12	13385036-13385102			1	1	1	1	1	1	1	1	1	1	1	1	1	1	1	1	1	1	1	1	20
Cell Wall Metabolism/3. Reassembly/3.2. Hemicellulose reassembly/3.2.1 Xyloglucan endotransglycosylases/hydrolases (XTH, GH16)	POPTR_0014s11030.1	IR	scaffold_14	8225223-8225376			0	0	0	0	0	0	0	0	0	0	0	0	1	1	0	1	1	0	1	1	6
Cell Wall Metabolism/2. Polysaccharide synthesis/2.4. Other glycosyl transferases/2.4.1. Glycosyl transferases (pectin bios.) (GT8)	POPTR_0004s12340.1	IR	scaffold_4	11447253-11448514			0	0	1	0	0	0	0	0	0	0	0	0	0	0	0	0	0	1	0	0	2
Cell Wall Metabolism/3. Reassembly/3.2. Hemicellulose reassembly/3.2.1 Xyloglucan endotransglycosylases/hydrolases (XTH, GH16)	POPTR_0018s10300.1	IR	scaffold_18	11240903-11241001			0	0	0	0	0	0	0	1	0	0	0	0	0	0	0	0	0	0	0	0	1
	TOTAL 149 GENES

## Sheet: TF
Gene	Gene id	AS type	Chromosome	constitutive exon	3' exon	alternative 3' exon	PT02	PT03	PT04	PT05	PT06	PT07	PT08	PT09	PT10	PT11	PT12	PT13	PT14	PT15	PT16	PT17	PT18	PT19	PT20	PT21	Total
transcription factors/C3H	POPTR_0006s05240.1	A3SS	scaffold_6	3706849-3707032	3708049-3710312	3708046-3710312	0	0	1	0	0	0	0	0	0	0	0	0	0	0	0	0	0	0	0	0	1
transcription factors/ARF	POPTR_0015s11660.1	A3SS	scaffold_15	12215266-12215912	12215061-12215179	12215061-12215196	0	0	0	0	0	0	0	0	0	0	0	0	0	0	0	0	0	0	1	0	1
transcription factors/ARF	POPTR_0018s07420.1	A3SS	scaffold_18	7724124-7724262	7723235-7723658	7723235-7723669	0	0	0	0	0	0	0	0	0	0	0	0	0	1	1	0	0	1	0	1	4
transcription factors/NAC	POPTR_0007s01350.1	A3SS	scaffold_7	755661-755850	756420-757282	756390-757282	0	0	0	0	0	0	0	0	0	0	0	0	0	0	0	1	0	0	0	0	1
transcription factors/Alfin-like	POPTR_0003s04070.1	A3SS	scaffold_3	4722355-4722583	4720786-4720915	4720786-4722050	0	0	0	0	0	0	0	0	0	0	0	0	0	0	0	0	0	1	0	0	1
transcription factors/MYB	POPTR_0001s07830.1	A3SS	scaffold_1	5925575-5925860	5926540-5927505	5926550-5927505	0	0	0	0	0	0	0	0	0	0	0	0	0	0	0	0	1	0	0	0	1
transcription factors/TUB	POPTR_0008s19970.1	A3SS	scaffold_8	13793035-13793524	13792061-13792558	13792061-13792942	0	0	0	0	0	0	0	0	0	0	0	0	1	0	0	0	0	0	0	0	1
transcription factors/bHLH	POPTR_0014s14650.1	A3SS	scaffold_14	10716476-10716703	10716796-10716874	10716781-10716874	0	0	0	0	0	0	0	0	0	0	0	0	0	0	0	0	0	1	0	0	1
transcription factors/bZIP	POPTR_0006s03720.1	A3SS	scaffold_6	2490550-2490601	2491640-2491911	2490917-2491911	0	0	0	0	0	0	0	0	0	0	0	0	0	0	0	0	1	0	0	0	1
transcription factors/LIM	POPTR_0009s09040.1	A3SS	scaffold_9	8123746-8123842	8123601-8123644	8123601-8123620	0	0	0	0	0	0	0	0	0	0	0	0	0	0	0	0	0	0	0	1	1
transcription factors/WRKY	POPTR_0001s37260.1	A3SS	scaffold_1	36222499-36222710	36224084-36224242	36223388-36224242	0	0	0	1	0	1	0	0	0	0	0	0	0	0	0	0	0	0	0	0	2
transcription factors/bZIP	POPTR_0005s16400.1	A3SS	scaffold_5	13122647-13122999	13120964-13121135	13120964-13121987	0	0	0	0	0	0	0	0	0	0	0	0	0	0	1	0	0	0	0	1	2
transcription factors/ARR-B	POPTR_0010s00320.1	A3SS	scaffold_10	116143-116284	116397-116471	116394-116471	1	0	0	0	0	0	0	0	1	0	1	0	1	0	0	1	0	1	1	0	6
transcription factors/C2C2-GATA	POPTR_0005s19550.1	A3SS	scaffold_5	18423795-18423863	18423406-18423486	18423406-18423534	0	0	0	0	0	0	0	0	0	0	1	0	0	0	0	1	1	1	0	1	5
transcription factors/LIM	POPTR_0009s09040.1	A3SS	scaffold_9	8124305-8124657	8123746-8123842	8123746-8124039	0	0	1	0	0	0	0	0	0	0	0	0	0	0	0	0	0	0	1	0	2
transcription factors/HB	POPTR_0001s08550.1	A3SS	scaffold_1	6517113-6517244	6517483-6517905	6517487-6517905	0	0	0	0	0	0	0	0	0	0	0	0	0	0	0	0	0	0	0	1	1
transcription factors/bHLH	POPTR_0009s06910.1	A3SS	scaffold_9	6579813-6579986	6580100-6580165	6580077-6580165	0	0	0	0	0	0	0	0	0	0	0	0	0	0	0	0	1	0	0	0	1
transcription factors/ARF	POPTR_0004s04970.1	A3SS	scaffold_4	3726600-3727345	3725545-3725919	3725545-3726522	0	0	0	0	0	0	0	0	0	0	0	0	0	0	0	0	0	1	0	0	1
transcription factors/bZIP	POPTR_0005s27930.1	A3SS	scaffold_5	25377159-25377714	25376690-25376913	25376690-25376909	0	0	0	0	0	0	1	0	0	0	0	0	0	0	0	0	0	0	0	0	1
transcription factors/HB	POPTR_0018s02210.1	A3SS	scaffold_18	1954952-1955088	1954391-1954868	1954391-1954865	1	1	1	0	1	1	1	1	1	0	1	0	1	1	1	1	1	0	1	1	15
transcription factors/NAC	POPTR_0001s45250.1	A3SS	scaffold_1	45757263-45757531	45755783-45756932	45755783-45757068	0	0	0	0	0	0	0	1	1	0	0	0	1	0	1	0	1	0	0	0	5
transcription factors/HB	POPTR_0002s00980.1	A3SS	scaffold_2	482182-482583	481518-482018	481518-482114	0	0	0	0	0	0	0	0	0	0	0	0	0	0	0	0	1	0	0	0	1
transcription factors/ARR-B	POPTR_0008s13490.1	A3SS	scaffold_8	8871262-8871833	8873052-8873204	8873069-8873204	0	0	0	0	0	0	0	0	0	0	0	0	0	0	0	0	0	0	0	1	1
transcription factors/bHLH	POPTR_0005s19020.1	A3SS	scaffold_5	17607199-17608791	17608903-17609136	17609023-17609136	0	0	0	0	0	0	0	0	0	0	1	0	0	0	0	0	0	0	0	0	1
transcription factors/AP2-EREBP	POPTR_0008s23260.1	A3SS	scaffold_8	18626894-18627099	18625906-18626706	18625906-18626697	1	0	0	0	0	0	0	0	0	0	0	0	0	0	0	0	0	0	0	1	1
transcription factors/TUB	POPTR_0008s19970.1	A3SS	scaffold_8	13793035-13793524	13792061-13792558	13792061-13792544	1	1	1	0	1	1	0	1	1	1	1	1	1	1	1	1	1	1	1	0	16
transcription factors/ABI3VP1	POPTR_0009s11170.1	A3SS	scaffold_9	9373834-9374167	9376014-9376629	9374611-9376629	0	0	0	0	0	0	0	0	0	0	0	0	0	1	0	0	0	0	0	0	1
transcription factors/ARF	POPTR_0004s04970.1	A3SS	scaffold_4	3726600-3727345	3725545-3725919	3725545-3726267	0	1	1	0	1	1	0	1	1	0	1	1	1	1	0	0	0	1	1	1	13
transcription factors/ARF	POPTR_0003s00890.1	A3SS	scaffold_3	728615-728765	729568-729603	728898-729603	0	1	0	1	1	0	0	0	1	0	1	1	0	1	0	1	1	1	1	1	12
transcription factors/HB	POPTR_0001s08540.1	A3SS	scaffold_1	6513483-6513779	6513932-6514078	6513879-6514078	0	0	0	0	0	0	0	0	0	0	0	0	1	0	0	0	0	0	0	0	1
transcription factors/WRKY	POPTR_0006s07170.1	A3SS	scaffold_6	5150818-5150943	5149911-5150708	5149911-5150706	0	0	0	0	0	0	0	0	0	0	0	0	1	0	0	0	0	0	0	0	1
transcription factors/C2C2-GATA	POPTR_0017s06970.1	A3SS	scaffold_17	5426494-5426580	5426266-5426399	5426266-5426392	0	0	0	0	0	0	0	0	0	0	1	0	0	0	0	0	0	0	0	0	1
transcription factors/C3H	POPTR_0015s03350.1	A3SS	scaffold_15	2862985-2863054	2863253-2863333	2863272-2863333	0	0	0	0	0	0	0	0	0	0	0	0	0	0	0	0	0	0	1	0	1
transcription factors/C3H	POPTR_0001s38010.1	A3SS	scaffold_1	37064160-37065161	37066018-37066408	37065682-37066408	0	0	0	0	0	0	0	0	0	0	0	0	0	1	0	0	0	0	0	0	1
transcription factors/C2H2	POPTR_0009s15160.1	A3SS	scaffold_9	11769064-11769280	11769361-11769542	11769379-11769542	0	0	1	0	0	0	0	0	0	0	0	0	0	0	0	0	0	1	0	0	2
transcription factors/CPP	POPTR_0010s09350.1	A3SS	scaffold_10	10210404-10211070	10209170-10209606	10209170-10210251	0	0	0	0	0	0	0	0	0	0	1	0	0	0	0	0	0	0	0	0	1
transcription factors/LIM	POPTR_0014s01590.1	A3SS	scaffold_14	1496459-1496745	1495771-1495867	1495771-1495883	0	0	0	1	0	0	0	0	0	0	0	0	0	0	0	0	0	0	0	0	1
transcription factors/AP2-EREBP	POPTR_0005s08940.1	A3SS	scaffold_5	6265595-6266005	6264494-6265345	6264494-6265339	0	0	0	0	0	0	0	0	0	1	0	0	0	0	0	0	0	0	0	0	1
transcription factors/G2-like	POPTR_0016s00320.1	A3SS	scaffold_16	52623-52692	51523-52271	51523-52366	0	0	0	0	0	0	0	0	0	0	0	0	0	0	0	0	0	0	1	0	1
transcription factors/LIM	POPTR_0009s09040.1	A3SS	scaffold_9	8123746-8123842	8123601-8123644	8123601-8123633	0	1	1	1	0	0	0	1	1	0	0	1	0	1	1	1	1	1	1	1	13
transcription factors/CPP	POPTR_0010s09350.1	A3SS	scaffold_10	10211945-10212233	10211163-10211323	10211163-10211294	0	0	0	0	0	0	0	0	0	0	0	0	0	1	0	0	0	0	0	0	1
transcription factors/TUB	POPTR_0008s19970.1	A3SS	scaffold_8	13793035-13793524	13792061-13792558	13792061-13792522	1	1	1	0	1	1	0	1	1	1	1	1	1	1	1	1	1	1	1	1	17
transcription factors/bHLH	POPTR_0002s11540.1	A3SS	scaffold_2	8597243-8597314	8597013-8597153	8597013-8597125	1	0	0	0	0	0	0	0	0	0	0	0	0	0	0	0	0	0	0	0	0
transcription factors/C2C2-YABBY	POPTR_0001s22180.1	A3SS	scaffold_1	20817432-20817728	20818080-20818200	20818074-20818200	0	0	0	0	0	0	0	0	0	0	0	0	0	0	1	0	0	0	0	1	2
transcription factors/C2C2-GATA	POPTR_0017s06970.1	A3SS	scaffold_17	5424566-5424631	5423988-5424068	5423988-5424081	0	0	0	0	0	0	0	0	0	0	0	0	0	0	0	0	0	0	1	0	1
transcription factors/AP2-EREBP	POPTR_0006s04820.1	A3SS	scaffold_6	3353913-3353974	3353078-3353703	3353078-3353697	1	1	1	1	1	1	1	1	1	1	1	1	1	1	1	1	1	1	1	1	19
transcription factors/C3H	POPTR_0014s07380.1	A3SS	scaffold_14	5559609-5559710	5560022-5560171	5559794-5560171	0	0	0	0	0	0	0	0	0	0	0	0	1	0	0	1	1	0	1	1	5
transcription factors/NAC	POPTR_0006s15740.1	A3SS	scaffold_6	13341467-13341769	13342501-13342605	13341898-13342605	0	0	0	0	0	0	0	0	0	0	0	0	0	0	1	0	0	0	0	1	2
transcription factors/bHLH	POPTR_0014s14650.1	A3SS	scaffold_14	10716476-10716703	10716796-10716874	10716777-10716874	0	0	0	0	0	0	0	0	0	0	0	0	0	0	1	0	0	0	0	0	1
transcription factors/NAC	POPTR_0010s23650.1	A3SS	scaffold_10	20175603-20175720	20175894-20176590	20175900-20176590	1	1	1	1	1	1	1	1	1	1	1	1	1	1	1	1	1	1	1	1	19
transcription factors/C2H2	POPTR_0001s16080.1	A3SS	scaffold_1	12885318-12885418	12885898-12886021	12885901-12886021	1	0	0	0	0	0	0	0	0	0	0	1	0	1	0	1	0	0	0	0	3
transcription factors/LIM	POPTR_0010s20100.1	A3SS	scaffold_10	17836144-17836233	17837278-17837763	17836545-17837763	0	0	0	0	0	0	0	0	0	1	0	0	0	0	1	0	0	0	0	0	2
transcription factors/C3H	POPTR_0008s11530.1	A3SS	scaffold_8	7327313-7327387	7328943-7329003	7327915-7329003	0	0	0	0	0	0	0	0	0	0	0	0	0	0	0	0	1	0	0	0	1
transcription factors/Alfin-like	POPTR_0016s12420.1	A3SS	scaffold_16	11784370-11784402	11784902-11785124	11784702-11785124	0	0	0	0	0	0	0	0	0	0	0	0	0	0	0	0	0	0	1	0	1
transcription factors/WRKY	POPTR_0014s11490.1	A3SS	scaffold_14	8528898-8529362	8528598-8528735	8528598-8528731	0	0	0	0	0	0	1	0	0	0	0	0	0	0	0	0	0	0	0	0	1
transcription factors/TUB	POPTR_0008s19970.1	A3SS	scaffold_8	13793035-13793524	13792061-13792558	13792061-13792425	0	0	0	0	1	1	0	1	0	1	0	1	0	1	0	0	0	0	1	0	7
transcription factors/bHLH	POPTR_0008s16170.1	A3SS	scaffold_8	10806237-10806288	10806621-10807028	10806679-10807028	0	0	0	0	0	0	0	0	0	0	0	0	1	0	0	0	0	0	0	0	1
transcription factors/TUB	POPTR_0007s13040.2	A3SS	scaffold_7	13222295-13222593	13221417-13221814	13221417-13222038	0	0	0	0	0	0	0	0	0	0	0	0	0	0	0	0	1	0	0	0	1
transcription factors/HB	POPTR_0013s01000.1	A3SS	scaffold_13	542612-542756	544686-544939	544689-544939	1	1	1	1	1	0	0	1	1	0	1	0	1	1	1	1	1	1	1	1	15
transcription factors/G2-like	POPTR_0001s02910.1	A3SS	scaffold_1	2301849-2301989	2301198-2301470	2301198-2301467	0	0	0	0	0	0	1	1	0	0	0	0	0	0	0	0	0	0	0	0	2
transcription factors/bZIP	POPTR_0001s06700.1	A3SS	scaffold_1	5145461-5145537	5145614-5145874	5145620-5145874	0	0	0	0	0	0	0	0	1	0	0	0	0	0	0	0	0	0	0	0	1
transcription factors/G2-like	POPTR_0019s04820.1	A3SS	scaffold_19	5042300-5042376	5042829-5042886	5042832-5042886	0	0	0	0	0	0	0	0	0	0	0	0	0	0	1	0	0	0	0	0	1
transcription factors/bHLH	POPTR_0005s23930.1	A3SS	scaffold_5	22630288-22630353	22631268-22631345	22631043-22631345	0	0	0	0	0	0	0	0	0	0	0	0	0	0	0	0	0	0	0	1	1
transcription factors/CCAAT	POPTR_0006s21640.1	A3SS	scaffold_6	20673941-20674258	20676110-20676222	20676128-20676222	0	0	0	0	0	0	0	0	0	0	0	0	0	0	0	0	1	1	0	0	2
transcription factors/AP2-EREBP	POPTR_0006s13460.1	A3SS	scaffold_6	10683208-10683344	10682932-10683048	10682932-10683066	0	0	0	0	0	0	0	0	0	0	0	0	0	0	0	0	1	0	0	0	1
transcription factors/C3H	POPTR_0011s09710.1	A3SS	scaffold_11	12096430-12097747	12098412-12098802	12098421-12098802	0	1	1	0	1	0	1	0	1	0	1	1	1	1	1	1	1	1	1	1	15
transcription factors/bZIP	POPTR_0005s12750.1	A3SS	scaffold_5	9506997-9507234	9506559-9506636	9506559-9506695	0	0	0	0	0	0	0	0	0	0	0	0	0	0	0	0	0	1	0	0	1
transcription factors/WRKY	POPTR_0001s47670.1	A3SS	scaffold_1	47817040-47817228	47816037-47816866	47816037-47816815	0	0	0	0	0	0	0	0	0	0	0	0	0	1	0	0	0	0	0	0	1
transcription factors/C3H	POPTR_0006s15670.1	A3SS	scaffold_6	13140874-13140967	13140343-13140500	13140343-13140488	0	0	0	1	0	0	0	0	0	0	0	0	0	0	1	0	0	0	0	0	2
transcription factors/AP2-EREBP	POPTR_0007s10780.1	A3SS	scaffold_7	10864096-10864265	10863755-10863967	10863755-10863964	0	0	1	1	0	0	0	1	0	0	0	1	0	1	1	0	0	0	0	0	6
transcription factors/NAC	POPTR_0011s05740.1	A3SS	scaffold_11	5725932-5726084	5726205-5726397	5726239-5726397	0	0	0	0	0	0	0	0	0	0	0	0	0	0	0	0	1	0	1	1	3
transcription factors/bZIP	POPTR_0009s02360.1	A3SS	scaffold_9	3107066-3107137	3105335-3105650	3105335-3105829	0	0	1	0	0	0	1	0	0	0	1	0	0	0	0	1	0	0	1	1	6
transcription factors/C2H2	POPTR_0003s07180.1	A3SS	scaffold_3	8781998-8782397	8781425-8781525	8781425-8781561	0	0	0	0	0	0	0	0	0	0	0	0	0	0	0	0	0	0	0	1	1
transcription factors/HB	POPTR_0018s08110.1	A3SS	scaffold_18	8921142-8921291	8922053-8922424	8922050-8922424	0	0	0	0	1	1	0	0	0	0	1	1	1	0	0	0	0	0	0	0	5
transcription factors/WRKY	POPTR_0001s47670.1	A3SS	scaffold_1	47817040-47817228	47816037-47816866	47816037-47816890	1	1	1	1	1	1	1	1	1	1	1	1	1	1	1	1	1	1	1	1	19
transcription factors/AP2-EREBP	POPTR_0007s10780.1	A3SS	scaffold_7	10864357-10864448	10864096-10864265	10864096-10864256	1	1	1	1	1	1	1	1	0	1	1	1	1	1	1	1	1	1	1	1	18
transcription factors/bZIP	POPTR_0005s23900.1	A3SS	scaffold_5	22609242-22609367	22608005-22608721	22608005-22609037	1	0	0	1	1	1	0	1	0	0	0	1	1	1	1	1	0	1	1	1	12
transcription factors/NAC	POPTR_0006s15740.1	A3SS	scaffold_6	13339451-13339576	13339765-13339942	13339754-13339942	0	0	0	0	0	0	0	0	0	0	0	0	0	0	0	0	1	0	0	1	2
transcription factors/bHLH	POPTR_0010s08360.1	A3SS	scaffold_10	9303027-9303216	9303579-9303665	9303306-9303665	0	0	1	0	1	0	1	0	0	0	0	0	0	0	0	0	0	0	0	0	3
transcription factors/C3H	POPTR_0009s05150.1	A3SS	scaffold_9	5310246-5310499	5310997-5313151	5311048-5313151	0	0	0	1	0	1	1	0	1	0	1	0	0	0	1	0	0	0	0	0	6
transcription factors/ARF	POPTR_0006s14070.1	A3SS	scaffold_6	11364649-11364787	11365240-11367125	11365229-11367125	0	0	0	0	0	0	0	0	0	0	0	1	0	1	0	1	0	0	0	0	3
transcription factors/LIM	POPTR_0001s30020.1	A3SS	scaffold_1	28596865-28597120	28596333-28596429	28596333-28596432	0	0	0	0	1	1	1	1	1	1	1	1	0	1	0	0	0	0	1	0	10
transcription factors/HB	POPTR_0018s02210.1	A3SS	scaffold_18	1954952-1955088	1954391-1954868	1954391-1954857	1	1	0	0	1	1	1	0	1	0	1	0	1	1	1	1	0	0	0	1	11
transcription factors/MYB	POPTR_0001s26590.1	A3SS	scaffold_1	25579477-25579754	25578059-25578387	25578059-25578358	0	0	0	0	0	0	0	0	0	0	0	0	0	0	0	0	1	0	0	0	1
transcription factors/HB	POPTR_0005s17390.1	A3SS	scaffold_5	14731476-14731809	14730942-14731315	14730942-14731312	0	0	0	0	0	0	0	0	0	0	1	0	0	1	1	1	0	0	0	1	5
transcription factors/TUB	POPTR_0008s19970.1	A3SS	scaffold_8	13793035-13793524	13792061-13792558	13792061-13792527	1	1	1	0	1	1	0	1	1	1	1	1	1	1	1	1	1	1	1	1	17
transcription factors/bHLH	POPTR_0005s19020.1	A3SS	scaffold_5	17610294-17610375	17610455-17610859	17610473-17610859	0	0	1	0	0	0	0	0	0	0	0	0	1	0	0	0	0	0	0	0	2
transcription factors/ARF	POPTR_0014s09560.1	A3SS	scaffold_14	7130242-7130441	7130843-7130949	7130840-7130949	0	0	1	0	0	0	0	0	0	0	0	0	0	0	0	0	0	0	0	0	1
transcription factors/HB	POPTR_0009s01990.1	A3SS	scaffold_9	2560468-2560656	2561072-2561152	2561082-2561152	0	0	0	0	0	0	0	0	0	0	0	0	0	0	0	0	0	0	0	1	1
transcription factors/C3H	POPTR_0005s15100.1	A3SS	scaffold_5	11912284-11912980	11910591-11911348	11910591-11911339	1	1	1	1	1	0	1	1	1	1	1	1	1	1	1	1	1	1	1	1	18
transcription factors/C3H	POPTR_0010s18390.1	A3SS	scaffold_10	16635288-16635725	16636902-16637149	16637030-16637149	0	0	0	0	0	0	0	0	0	0	0	0	0	0	1	0	0	0	0	0	1
transcription factors/CCAAT	POPTR_0010s22360.1	A3SS	scaffold_10	19316299-19316419	19316718-19316949	19316728-19316949	1	1	1	1	0	1	0	1	1	1	1	1	1	1	1	1	1	0	1	1	16
transcription factors/HB	POPTR_0005s17390.1	A3SS	scaffold_5	14731476-14731809	14730942-14731315	14730942-14731268	0	0	0	0	0	0	0	0	0	0	0	0	0	0	0	0	0	0	0	1	1
transcription factors/ARF	POPTR_0003s00890.1	A3SS	scaffold_3	731516-731600	732221-732311	732018-732311	0	0	1	0	1	1	1	0	0	1	1	1	0	1	0	1	0	1	1	1	12
transcription factors/AP2-EREBP	POPTR_0010s13540.1	A3SS	scaffold_10	13362283-13362629	13360941-13362165	13360941-13361891	0	0	0	0	0	0	0	0	0	0	0	0	0	0	0	0	0	0	0	1	1
transcription factors/ARF	POPTR_0004s04970.1	A3SS	scaffold_4	3726600-3727345	3725545-3725919	3725545-3726247	1	0	1	0	0	0	0	0	0	0	0	0	0	0	0	0	1	0	0	0	2
transcription factors/ABI3VP1	POPTR_0007s11170.1	A3SS	scaffold_7	11431240-11431271	11430977-11431139	11430977-11431133	1	0	1	1	1	0	1	1	1	0	1	1	1	1	1	1	0	1	1	0	14
transcription factors/ABI3VP1	POPTR_0005s18090.1	A3SS	scaffold_5	16140853-16140884	16140590-16140746	16140590-16140752	1	1	1	1	1	0	1	1	1	1	1	1	1	1	1	1	1	1	1	1	18
transcription factors/G2-like	POPTR_0019s04820.1	A3SS	scaffold_19	5042998-5043082	5043176-5043245	5043191-5043245	0	0	0	0	0	0	0	0	0	0	0	0	0	0	1	0	0	0	0	1	2
transcription factors/NAC	POPTR_0011s05740.1	A3SS	scaffold_11	5725932-5726084	5726205-5726397	5726242-5726397	0	0	0	0	0	0	0	0	0	0	0	0	0	0	0	0	0	1	0	0	1
transcription factors/AP2-EREBP	POPTR_0006s04820.1	A3SS	scaffold_6	3353913-3353974	3353078-3353703	3353078-3353843	0	0	0	0	0	0	0	0	0	0	0	0	0	0	0	0	0	0	1	0	1
transcription factors/bHLH	POPTR_0005s19020.1	A3SS	scaffold_5	17610294-17610375	17610455-17610859	17610458-17610859	1	1	1	1	1	1	1	1	1	1	1	1	1	1	1	1	1	1	1	0	18
transcription factors/C3H	POPTR_0009s01860.1	A3SS	scaffold_9	2344934-2345107	2345178-2345312	2345197-2345312	0	0	0	0	0	0	0	1	0	0	0	0	0	0	0	0	0	0	0	0	1
transcription factors/ARF	POPTR_0004s04970.1	A3SS	scaffold_4	3729966-3730130	3728647-3728766	3728647-3729698	0	0	0	0	0	0	0	0	0	0	0	0	0	0	0	0	0	1	0	0	1
transcription factors/HB	POPTR_0005s07290.1	A3SS	scaffold_5	4937718-4938406	4938693-4939072	4938696-4939072	0	0	0	0	0	0	0	0	0	0	1	1	0	0	1	0	0	0	0	1	4
transcription factors/ARF	POPTR_0011s09450.1	A3SS	scaffold_11	11713701-11713799	11713882-11713938	11713886-11713938	0	0	0	0	0	0	0	0	0	0	0	0	0	0	0	0	0	1	0	0	1
transcription factors/NAC	POPTR_0006s15740.1	A3SS	scaffold_6	13342501-13342605	13343704-13343885	13343015-13343885	0	0	0	0	0	0	0	0	0	0	0	0	0	0	0	0	0	0	1	0	1
transcription factors/LIM	POPTR_0008s06400.1	A3SS	scaffold_8	3800403-3800702	3799865-3800076	3799865-3800068	0	0	0	1	0	0	0	0	0	0	1	0	0	0	0	0	0	0	0	0	2
transcription factors/LIM	POPTR_0015s08360.1	A3SS	scaffold_15	9606956-9607275	9608959-9609055	9608400-9609055	0	0	0	0	0	0	0	0	0	0	0	1	0	0	0	0	0	0	0	0	1
transcription factors/TUB	POPTR_0005s25010.1	A3SS	scaffold_5	23378157-23378244	23377804-23377936	23377804-23377927	0	0	0	0	0	0	0	0	0	1	0	0	0	1	1	0	0	0	0	0	3
transcription factors/NAC	POPTR_0004s04900.1	A3SS	scaffold_4	3664994-3665186	3666341-3667379	3665810-3667379	0	0	1	0	0	0	0	0	0	0	0	0	0	0	0	0	0	0	0	0	1
transcription factors/CPP	POPTR_0006s14400.1	A3SS	scaffold_6	11765026-11765161	11765363-11765644	11765399-11765644	0	0	0	0	0	0	0	0	0	0	0	0	0	0	0	0	0	1	0	0	1
transcription factors/HB	POPTR_0005s13780.1	A3SS	scaffold_5	10773736-10774064	10774281-10775763	10774284-10775763	1	0	0	0	0	0	1	0	1	0	0	0	1	1	1	0	1	0	0	0	6
transcription factors/bHLH	POPTR_0009s12000.1	A3SS	scaffold_9	9887573-9887644	9887755-9887970	9887758-9887970	0	1	0	0	0	1	1	0	0	0	1	0	0	1	0	0	0	0	1	0	6
transcription factors/WRKY	POPTR_0011s09030.1	A3SS	scaffold_11	11096763-11097294	11097404-11097539	11097430-11097539	0	0	0	0	0	0	0	0	0	0	0	0	0	0	0	0	0	0	1	0	1
transcription factors/ARF	POPTR_0004s04970.1	A3SS	scaffold_4	3731646-3732147	3731248-3731304	3731248-3731363	0	1	0	0	1	0	0	1	1	0	1	0	1	1	0	0	0	1	0	0	8
transcription factors/MADS	POPTR_0002s10580.1	A3SS	scaffold_2	7672908-7672949	7673190-7673231	7673199-7673231	0	0	0	0	0	0	0	0	0	0	0	0	0	1	0	0	0	1	0	0	2
transcription factors/CCAAT	POPTR_0013s02580.1	A3SS	scaffold_13	1529058-1529103	1526871-1527591	1526871-1527621	0	0	0	0	0	0	0	0	0	0	0	0	0	0	1	0	0	0	0	0	1
transcription factors/TUB	POPTR_0008s19970.1	A3SS	scaffold_8	13793720-13793899	13793035-13793524	13793035-13793527	0	0	0	0	0	0	0	0	0	0	0	0	0	0	0	1	0	0	0	0	1
transcription factors/ABI3VP1	POPTR_0006s10880.1	A3SS	scaffold_6	8257885-8257961	8257384-8257812	8257384-8257701	0	0	0	0	0	0	0	0	0	0	0	0	0	0	0	1	0	0	0	0	1
transcription factors/bHLH	POPTR_0010s08360.1	A3SS	scaffold_10	9303027-9303216	9303579-9303665	9303588-9303665	0	0	1	0	0	0	0	0	0	0	0	0	0	0	0	0	0	0	0	0	1
transcription factors/WRKY	POPTR_0011s17230.1	A3SS	scaffold_11	18821438-18821623	18820353-18821182	18820353-18821131	0	0	0	0	0	0	0	1	0	0	0	0	0	1	0	0	0	0	0	0	2
transcription factors/MADS	POPTR_0002s10580.1	A3SS	scaffold_2	7673190-7673231	7673316-7673473	7673313-7673473	1	1	1	0	1	0	1	1	1	0	1	1	0	1	1	0	1	0	0	0	11
transcription factors/C2C2-GATA	POPTR_0005s19550.1	A3SS	scaffold_5	18423406-18423486	18422406-18422877	18422406-18422992	0	0	0	0	0	0	0	0	0	0	0	0	0	0	0	0	0	0	1	0	1
transcription factors/HB	POPTR_0002s10080.1	A3SS	scaffold_2	7246421-7246865	7245856-7246229	7245856-7246246	0	0	1	0	0	0	0	0	0	0	0	0	0	0	0	0	0	0	0	0	1
transcription factors/HB	POPTR_0005s01720.1	A3SS	scaffold_5	1149181-1149325	1151259-1151512	1151262-1151512	1	1	1	1	1	1	1	1	1	1	1	1	0	1	1	1	0	1	0	1	16
transcription factors/TUB	POPTR_0007s13040.2	A3SS	scaffold_7	13222368-13222555	13221417-13221814	13221417-13222014	0	0	1	0	0	0	0	0	0	0	0	0	0	0	0	0	0	0	0	0	1
transcription factors/NAC	POPTR_0011s15230.1	A3SS	scaffold_11	17341734-17342045	17342126-17342497	17342216-17342497	1	0	0	0	0	0	0	0	0	0	0	0	0	0	0	0	0	0	0	0	0
transcription factors/TUB	POPTR_0010s03210.1	A3SS	scaffold_10	3966292-3966664	3965111-3965198	3965111-3966179	0	0	0	0	0	0	0	0	0	0	0	0	1	1	1	1	1	1	1	0	7
transcription factors/LIM	POPTR_0001s30020.1	A3SS	scaffold_1	28596865-28597120	28596333-28596429	28596333-28596404	0	0	0	0	0	0	0	0	1	0	1	1	0	0	0	0	0	0	0	0	3
transcription factors/AP2-EREBP	POPTR_0006s04820.1	A3SS	scaffold_6	3353913-3353974	3353078-3353703	3353078-3353833	1	1	1	1	1	1	1	1	1	0	1	1	1	1	1	1	1	1	1	1	18
transcription factors/AP2-EREBP	POPTR_0006s04820.1	A3SS	scaffold_6	3353078-3353703	3352165-3352538	3352165-3352758	0	0	0	0	0	1	1	1	0	0	0	0	1	1	0	0	0	1	0	0	6
transcription factors/C2H2	POPTR_0003s07180.1	A3SS	scaffold_3	8781425-8781525	8780829-8780952	8780829-8780949	0	0	1	0	0	0	0	0	0	1	0	0	0	0	0	1	0	1	0	1	5
transcription factors/TUB	POPTR_0007s13040.2	A3SS	scaffold_7	13222295-13222593	13221417-13221814	13221417-13222014	0	0	0	0	0	0	0	0	0	0	0	0	0	0	0	1	0	0	0	0	1
transcription factors/bHLH	POPTR_0008s16170.1	A3SS	scaffold_8	10806237-10806288	10806621-10807028	10806534-10807028	0	0	0	0	0	0	0	0	0	0	0	0	1	0	0	0	0	0	0	0	1
transcription factors/ABI3VP1	POPTR_0006s10880.1	A3SS	scaffold_6	8257885-8257961	8257384-8257812	8257384-8257809	0	0	0	0	0	0	0	0	0	0	0	0	0	0	0	1	0	0	0	0	1
transcription factors/C2H2	POPTR_0005s13810.1	A3SS	scaffold_5	10807777-10807864	10807349-10807456	10807349-10807452	0	0	0	0	0	0	0	0	0	0	0	0	0	0	0	0	0	0	1	0	1
transcription factors/GRF	POPTR_0006s11630.1	A3SS	scaffold_6	8830949-8831149	8830617-8830820	8830617-8830832	0	0	1	0	0	0	0	0	0	0	0	0	1	0	0	0	0	0	0	0	2
transcription factors/bHLH	POPTR_0005s05500.1	A3SS	scaffold_5	3643364-3643429	3643982-3644047	3643986-3644047	0	0	0	0	0	0	0	0	0	0	0	0	0	0	0	0	1	0	0	0	1
transcription factors/MYB-related	POPTR_0006s12820.1	A3SS	scaffold_6	9984439-9984488	9984680-9984770	9984677-9984770	0	0	0	0	0	0	0	0	0	0	0	0	0	0	1	0	0	0	0	0	1
transcription factors/GRAS	POPTR_0003s20100.1	A3SS	scaffold_3	18695006-18695225	18692797-18694252	18692797-18694220	0	0	0	0	1	0	0	0	0	0	0	0	0	0	0	0	0	0	0	0	1
transcription factors/CCAAT	POPTR_0011s10080.1	A3SS	scaffold_11	12575210-12575311	12574047-12574211	12574047-12574762	0	0	0	0	0	0	0	0	0	0	0	0	0	0	0	0	1	0	0	0	1
transcription factors/C3H	POPTR_0001s38010.1	A3SS	scaffold_1	37064160-37065161	37066018-37066408	37066027-37066408	1	1	1	1	1	1	1	1	1	1	1	1	1	1	1	1	1	1	1	1	19
transcription factors/bHLH	POPTR_0010s08360.1	A3SS	scaffold_10	9303027-9303216	9303588-9303665	9303306-9303665	0	0	1	0	0	0	0	0	0	0	0	0	0	0	0	0	0	0	0	0	1
transcription factors/LIM	POPTR_0009s09040.1	A3SS	scaffold_9	8123416-8123499	8122775-8123322	8122775-8123293	0	0	0	1	0	0	0	0	0	0	0	0	0	0	0	0	0	0	0	0	1
transcription factors/TUB	POPTR_0007s13040.2	A3SS	scaffold_7	13221236-13221323	13220702-13220831	13220702-13220744	0	0	0	0	0	0	0	0	0	0	0	0	0	0	0	0	0	1	0	1	2
transcription factors/C2C2-GATA	POPTR_0005s19550.1	A3SS	scaffold_5	18426266-18426399	18425648-18425758	18425648-18425948	0	0	0	0	0	0	0	0	0	0	0	0	0	0	0	0	1	0	0	0	1
transcription factors/ABI3VP1	POPTR_0004s15400.1	A3SS	scaffold_4	16038531-16038733	16040503-16041118	16039190-16041118	1	0	1	1	1	0	0	1	0	0	1	0	1	1	0	1	1	0	1	1	11
transcription factors/G2-like	POPTR_0009s10980.1	A5SS	scaffold_9	9265987-9266515	9266681-9266757	9266628-9266757	0	0	0	0	0	0	0	1	0	0	0	0	0	0	0	0	0	0	0	0	1
transcription factors/LIM	POPTR_0008s06400.1	A5SS	scaffold_8	3799865-3800076	3800403-3800702	3800675-3800702	0	0	0	0	0	0	0	0	0	0	0	0	0	0	0	0	1	1	0	0	2
transcription factors/C2H2	POPTR_0005s13810.1	A5SS	scaffold_5	10808979-10809116	10809197-10809300	10809252-10809300	0	0	0	0	0	0	0	0	0	0	0	0	0	0	0	0	1	0	0	0	1
transcription factors/AP2-EREBP	POPTR_0006s04820.1	A5SS	scaffold_6	3353078-3353703	3353913-3353974	3353777-3353974	1	1	0	0	0	0	0	0	0	0	1	1	0	0	0	0	1	1	1	0	6
transcription factors/MYB	POPTR_0009s03240.1	A5SS	scaffold_9	3926907-3927036	3927131-3927318	3927103-3927318	0	0	0	0	0	0	0	0	0	0	0	0	0	0	0	0	0	0	1	0	1
transcription factors/HB	POPTR_0002s00980.1	A5SS	scaffold_2	482182-482583	482922-483379	482791-483379	0	0	0	0	0	1	0	0	0	0	0	0	0	0	0	0	0	0	0	0	1
transcription factors/NAC	POPTR_0004s04900.1	A5SS	scaffold_4	3666341-3667379	3664994-3665186	3664994-3665958	1	0	1	0	0	0	0	1	0	0	0	0	0	0	0	1	0	1	0	0	4
transcription factors/ARF	POPTR_0015s11660.1	A5SS	scaffold_15	12211365-12211555	12211664-12212580	12211672-12212580	0	0	0	0	0	0	0	0	0	0	0	0	0	0	0	0	0	0	0	1	1
transcription factors/TUB	POPTR_0007s13040.2	A5SS	scaffold_7	13221417-13221814	13222295-13222593	13221911-13222593	0	0	0	0	0	0	1	1	1	0	1	0	0	1	0	1	1	1	0	1	9
transcription factors/ARF	POPTR_0003s00890.1	A5SS	scaffold_3	729568-729603	728615-728765	728615-728964	1	1	1	1	1	1	1	1	1	1	1	1	1	1	1	1	1	1	1	1	19
transcription factors/AP2-EREBP	POPTR_0003s06930.1	A5SS	scaffold_3	8489770-8490093	8490181-8491084	8490205-8491084	0	1	0	1	0	1	0	0	0	1	1	0	0	0	0	0	1	1	0	1	8
transcription factors/ARF	POPTR_0006s14070.1	A5SS	scaffold_6	11368038-11368510	11367686-11367765	11367686-11367875	0	0	1	0	1	0	1	0	0	0	1	0	0	0	0	0	0	0	0	1	5
transcription factors/HB	POPTR_0009s02250.1	A5SS	scaffold_9	2969783-2970878	2971303-2971371	2971022-2971371	0	0	0	0	0	0	0	0	0	0	0	0	1	1	0	0	1	1	0	0	4
transcription factors/HB	POPTR_0002s11410.1	A5SS	scaffold_2	8448299-8448896	8449029-8449108	8449008-8449108	0	0	1	0	0	0	0	0	1	0	1	1	0	0	0	0	1	0	1	0	6
transcription factors/ARF	POPTR_0004s04970.1	A5SS	scaffold_4	3725545-3725919	3726600-3727345	3726115-3727345	1	1	1	1	1	1	1	1	1	1	1	1	0	1	1	1	1	1	1	1	18
transcription factors/LIM	POPTR_0010s20100.1	A5SS	scaffold_10	17837278-17837763	17836144-17836233	17836144-17837101	0	0	0	0	0	0	0	0	0	0	0	0	0	0	0	0	0	0	1	0	1
transcription factors/HB	POPTR_0005s27410.1	A5SS	scaffold_5	25097808-25098212	25096962-25097337	25096962-25097707	0	0	0	0	0	0	0	0	0	0	0	0	0	0	0	0	0	0	1	0	1
transcription factors/C2C2-GATA	POPTR_0017s06970.1	A5SS	scaffold_17	5426266-5426399	5426494-5426580	5426485-5426580	0	0	0	0	1	1	0	0	0	0	0	0	1	0	0	0	0	0	1	0	4
transcription factors/HB	POPTR_0001s22430.1	A5SS	scaffold_1	21113803-21114888	21115277-21115495	21114975-21115495	0	0	0	0	0	0	0	0	0	0	1	0	1	0	1	0	1	0	1	1	6
transcription factors/C3H	POPTR_0008s07980.1	A5SS	scaffold_8	4925143-4925196	4925890-4926014	4925744-4926014	0	0	0	0	0	0	0	0	0	0	0	1	0	0	0	0	0	0	1	0	2
transcription factors/bHLH	POPTR_0012s05210.1	A5SS	scaffold_12	4790185-4790298	4789604-4790063	4789604-4790057	1	0	1	1	1	0	1	1	0	0	0	0	0	1	1	1	1	1	0	1	11
transcription factors/NAC	POPTR_0006s15740.1	A5SS	scaffold_6	13341467-13341769	13340238-13340803	13340238-13341378	0	0	0	0	1	0	0	0	0	0	0	0	0	0	0	0	0	0	1	0	2
transcription factors/HB	POPTR_0006s21950.1	A5SS	scaffold_6	20915671-20915774	20917076-20917171	20915963-20917171	0	0	0	0	0	0	0	0	0	0	0	0	0	0	0	0	0	0	0	1	1
transcription factors/HB	POPTR_0007s12170.1	A5SS	scaffold_7	12484629-12484689	12485424-12485809	12485587-12485809	0	0	0	0	0	0	0	0	0	0	0	1	0	0	0	0	0	1	0	0	2
transcription factors/bZIP	POPTR_0005s23900.1	A5SS	scaffold_5	22608005-22608721	22609242-22609367	22608927-22609367	0	0	0	1	1	0	0	1	1	1	1	1	1	1	1	1	0	1	0	1	13
transcription factors/LIM	POPTR_0001s30020.1	A5SS	scaffold_1	28595966-28596049	28596159-28596202	28596126-28596202	0	0	1	0	0	0	0	1	0	0	0	0	0	0	0	0	0	1	0	0	3
transcription factors/WRKY	POPTR_0006s13550.1	A5SS	scaffold_6	10776803-10776924	10774845-10775040	10774845-10775234	1	0	0	0	0	0	0	1	0	0	1	1	0	0	0	1	0	0	0	0	4
transcription factors/C2C2-GATA	POPTR_0005s19550.1	A5SS	scaffold_5	18425648-18425758	18426266-18426399	18425873-18426399	0	0	0	0	0	0	0	0	0	0	0	0	0	0	0	0	0	0	0	1	1
transcription factors/HB	POPTR_0006s21950.1	A5SS	scaffold_6	20915671-20915774	20916133-20917370	20915963-20917370	0	0	0	0	0	0	0	0	0	0	0	0	0	0	0	0	0	0	0	1	1
transcription factors/CCAAT	POPTR_0011s10080.1	A5SS	scaffold_11	12574047-12574211	12575210-12575311	12574614-12575311	0	0	0	0	0	0	0	0	0	0	0	0	1	0	0	0	0	0	0	0	1
transcription factors/bHLH	POPTR_0006s05600.1	A5SS	scaffold_6	3943399-3943606	3944354-3944425	3943701-3944425	0	0	0	1	0	0	0	0	0	0	0	0	0	0	0	0	0	0	0	0	1
transcription factors/LIM	POPTR_0014s01590.1	A5SS	scaffold_14	1495433-1495522	1495627-1495670	1495632-1495670	1	0	1	1	0	0	1	1	1	1	1	1	1	1	1	1	1	1	1	1	16
transcription factors/HB	POPTR_0012s08910.1	A5SS	scaffold_12	9966242-9966367	9967062-9967618	9966458-9967618	0	0	1	0	0	0	0	0	0	0	0	0	0	0	0	0	0	1	1	1	4
transcription factors/HB	POPTR_0009s02250.1	A5SS	scaffold_9	2969783-2970878	2971303-2971371	2971182-2971371	0	0	0	0	0	0	1	0	0	1	1	1	1	1	0	1	1	1	0	1	10
transcription factors/AP2-EREBP	POPTR_0003s06930.1	A5SS	scaffold_3	8489770-8490093	8490181-8491084	8490177-8491084	1	1	1	1	1	1	1	1	1	1	1	1	1	1	1	1	1	1	1	1	19
transcription factors/MYB-related	POPTR_0014s16430.1	A5SS	scaffold_14	12507649-12507859	12507021-12507243	12507021-12507532	0	0	0	0	0	0	0	0	0	0	0	0	0	0	0	0	1	0	1	0	2
transcription factors/HB	POPTR_0010s05340.1	A5SS	scaffold_10	6808727-6809164	6808174-6808412	6808174-6808378	0	0	1	0	1	0	0	0	0	0	0	0	0	1	0	0	1	0	0	0	4
transcription factors/HB	POPTR_0001s22430.1	A5SS	scaffold_1	21113803-21114888	21115277-21115495	21114995-21115495	0	0	0	0	0	0	0	0	1	0	0	0	1	1	1	0	0	0	0	1	5
transcription factors/ARF	POPTR_0003s00890.1	A5SS	scaffold_3	732221-732311	731516-731600	731516-732064	1	0	1	0	1	0	1	1	1	1	1	1	1	1	0	1	1	1	1	1	15
transcription factors/NAC	POPTR_0001s45250.1	A5SS	scaffold_1	45755783-45756932	45757263-45757531	45757010-45757531	1	0	1	1	0	0	1	0	1	0	1	0	0	1	1	0	1	0	1	1	10
transcription factors/HB	POPTR_0016s07040.1	A5SS	scaffold_16	4831397-4831504	4832116-4832459	4831653-4832459	0	0	0	0	0	0	0	0	0	0	0	0	0	0	1	0	0	0	0	0	1
transcription factors/TUB	POPTR_0010s03210.1	A5SS	scaffold_10	3965111-3965198	3966292-3966664	3966129-3966664	0	0	0	0	0	0	0	0	0	0	0	0	0	0	0	0	0	0	1	0	1
transcription factors/HB	POPTR_0011s10070.1	A5SS	scaffold_11	12545934-12546093	12547648-12547853	12547111-12547853	0	0	0	0	0	0	0	0	0	0	0	0	0	0	0	0	0	0	1	0	1
transcription factors/HB	POPTR_0006s21950.1	A5SS	scaffold_6	20915671-20915774	20916808-20917370	20917076-20917370	0	0	0	0	0	0	0	0	0	0	0	0	0	0	1	0	0	0	0	0	1
transcription factors/TUB	POPTR_0007s13040.2	A5SS	scaffold_7	13221417-13221814	13222368-13222555	13221911-13222555	0	0	0	0	0	0	1	1	1	0	1	0	0	1	0	1	1	1	0	1	9
transcription factors/bHLH	POPTR_0018s09060.1	A5SS	scaffold_18	9939027-9939092	9939314-9939388	9939191-9939388	0	0	0	0	0	0	0	0	0	0	0	0	0	0	0	0	0	0	0	1	1
transcription factors/C2H2	POPTR_0001s16080.1	A5SS	scaffold_1	12889069-12889594	12888298-12888351	12888298-12888942	0	1	1	1	0	0	0	1	0	0	1	0	0	0	0	1	1	1	0	0	8
transcription factors/WRKY	POPTR_0011s09030.1	A5SS	scaffold_11	11096101-11096259	11094570-11094767	11094570-11095683	1	0	0	0	0	0	1	0	0	0	1	1	0	1	0	0	0	0	0	1	5
transcription factors/LIM	POPTR_0010s20100.1	A5SS	scaffold_10	17835804-17835903	17835162-17835362	17835162-17835573	0	0	0	0	0	0	0	0	0	0	0	0	0	0	0	0	0	1	0	0	1
transcription factors/NAC	POPTR_0006s22580.1	A5SS	scaffold_6	21554479-21555125	21555518-21555819	21555495-21555819	0	0	0	0	0	1	0	0	0	0	0	0	0	0	0	0	0	0	0	0	1
transcription factors/ULT	POPTR_0019s13550.1	A5SS	scaffold_19	14445544-14445868	14447411-14447970	14446176-14447970	0	1	0	1	1	0	0	1	1	0	1	0	0	1	1	1	0	1	1	0	11
transcription factors/ABI3VP1	POPTR_0004s15400.1	A5SS	scaffold_4	16040503-16041118	16038531-16038733	16038531-16040395	0	0	0	0	0	0	0	0	0	0	0	0	0	0	0	0	1	0	0	0	1
transcription factors/HB	POPTR_0005s13780.1	A5SS	scaffold_5	10778311-10778371	10777271-10777656	10777271-10778134	0	0	0	0	0	0	0	0	0	0	0	0	0	0	0	0	1	0	0	1	2
transcription factors/HB	POPTR_0006s21950.1	A5SS	scaffold_6	20915671-20915774	20915926-20917370	20917076-20917370	0	0	0	0	0	0	0	0	0	0	0	0	0	0	1	0	0	0	0	1	2
transcription factors/ULT	POPTR_0019s13550.1	A5SS	scaffold_19	14445544-14445868	14447411-14447970	14446251-14447970	0	0	0	0	0	0	0	0	0	0	0	0	0	1	0	0	0	0	1	0	2
transcription factors/HB	POPTR_0007s12170.1	A5SS	scaffold_7	12482199-12483038	12484629-12484689	12483181-12484689	0	0	0	0	0	0	0	0	0	0	0	0	0	0	0	0	0	0	1	0	1
transcription factors/LIM	POPTR_0010s20100.1	A5SS	scaffold_10	17837278-17837763	17836144-17836233	17836144-17836651	0	0	0	0	0	0	0	0	0	1	0	0	0	0	0	1	0	0	0	0	2
transcription factors/WRKY	POPTR_0001s47670.1	A5SS	scaffold_1	47818277-47818792	47819718-47820153	47819459-47820153	1	0	0	0	0	0	0	0	1	0	0	0	0	0	1	0	0	0	0	0	2
transcription factors/LIM	POPTR_0001s30020.1	A5SS	scaffold_1	28596159-28596202	28596333-28596429	28596322-28596429	0	0	0	0	0	0	0	0	0	0	0	0	0	0	0	0	0	0	0	1	1
transcription factors/HB	POPTR_0007s12170.1	A5SS	scaffold_7	12482199-12483038	12484629-12484689	12484059-12484689	0	0	0	0	0	0	0	0	0	0	0	0	0	1	0	0	0	0	0	0	1
transcription factors/AP2-EREBP	POPTR_0006s13460.1	A5SS	scaffold_6	10682932-10683048	10683208-10683344	10683280-10683344	1	0	1	0	0	0	1	0	0	0	1	0	1	0	0	0	0	1	0	1	6
transcription factors/G2-like	POPTR_0002s25960.1	A5SS	scaffold_2	22950906-22950982	22950609-22950819	22950609-22950810	0	0	0	0	0	0	0	0	0	0	1	0	1	0	0	0	0	0	0	0	2
transcription factors/TUB	POPTR_0007s13040.2	A5SS	scaffold_7	13221417-13221814	13222295-13222593	13222368-13222593	1	1	1	1	1	1	1	1	1	1	1	1	1	1	1	1	1	1	1	1	19
transcription factors/ARF	POPTR_0004s04970.1	A5SS	scaffold_4	3728647-3728766	3729966-3730130	3729643-3730130	0	0	0	0	0	0	0	0	0	0	0	0	0	0	0	0	1	0	0	0	1
transcription factors/HB	POPTR_0006s21950.1	A5SS	scaffold_6	20915671-20915774	20917072-20917171	20916133-20917171	0	0	0	0	0	0	0	0	0	0	0	0	0	0	0	1	0	0	0	0	1
transcription factors/ARF	POPTR_0001s13110.1	A5SS	scaffold_1	10198585-10199157	10198135-10198402	10198135-10198342	0	0	1	0	0	0	0	0	0	0	0	0	0	0	0	0	0	0	0	0	1
transcription factors/CCAAT	POPTR_0003s19130.1	A5SS	scaffold_3	17931523-17931642	17930110-17930203	17930110-17930451	0	0	0	0	0	0	0	0	0	0	0	0	0	0	0	0	1	0	0	0	1
transcription factors/CCAAT	POPTR_0010s22360.1	A5SS	scaffold_10	19316728-19316949	19316346-19316419	19316346-19316538	0	0	0	0	0	0	0	0	0	0	1	1	0	0	0	0	0	0	0	0	2
transcription factors/HB	POPTR_0006s21950.1	A5SS	scaffold_6	20915671-20915774	20917076-20917171	20916133-20917171	0	0	0	0	0	0	0	0	0	0	0	0	0	0	1	0	0	0	0	1	2
transcription factors/G2-like	POPTR_0009s10980.1	A5SS	scaffold_9	9267583-9267833	9268088-9268391	9268084-9268391	0	0	0	0	0	0	0	0	0	0	0	0	0	0	0	0	0	0	0	1	1
transcription factors/bZIP	POPTR_0008s01130.1	A5SS	scaffold_8	546301-547311	548236-548294	548053-548294	0	0	0	0	0	0	0	0	0	0	0	0	0	0	0	0	0	1	1	0	2
transcription factors/ARF	POPTR_0018s07420.1	A5SS	scaffold_18	7725945-7726100	7726192-7726248	7726201-7726248	0	0	0	0	0	0	0	0	0	0	0	0	0	1	0	0	0	0	0	0	1
transcription factors/HB	POPTR_0006s21950.1	A5SS	scaffold_6	20915671-20915774	20915926-20917370	20915963-20917370	0	0	0	0	0	0	0	0	0	0	0	0	0	0	0	0	0	0	0	1	1
transcription factors/HB	POPTR_0006s21950.1	A5SS	scaffold_6	20915671-20915774	20915926-20917370	20917072-20917370	0	0	0	0	0	0	0	0	0	0	0	0	0	0	0	1	0	0	0	0	1
transcription factors/ABI3VP1	POPTR_0005s18090.1	A5SS	scaffold_5	16141792-16141872	16142067-16142218	16142133-16142218	0	0	1	0	0	0	0	0	0	0	0	0	0	0	0	0	0	0	0	0	1
transcription factors/HB	POPTR_0010s05340.1	A5SS	scaffold_10	6808727-6809164	6808174-6808412	6808174-6808613	0	0	0	0	0	0	0	0	0	0	0	0	0	0	0	0	1	0	0	0	1
transcription factors/HB	POPTR_0001s38120.1	A5SS	scaffold_1	37195354-37195513	37193624-37193829	37193624-37195085	0	0	0	0	0	0	0	0	0	0	1	0	0	0	0	0	0	0	0	0	1
transcription factors/HB	POPTR_0006s21950.1	A5SS	scaffold_6	20915671-20915774	20915926-20917370	20916133-20917370	0	0	0	0	0	0	0	0	0	0	0	1	0	1	1	1	0	1	0	1	6
transcription factors/HB	POPTR_0016s07040.1	A5SS	scaffold_16	4831397-4831504	4832116-4832459	4831957-4832459	0	0	0	0	0	0	0	0	0	0	0	0	0	0	1	0	0	0	0	1	2
transcription factors/HB	POPTR_0007s12170.1	A5SS	scaffold_7	12484629-12484689	12485424-12485809	12484776-12485809	0	0	0	0	0	0	0	0	0	0	0	0	0	0	1	0	0	1	1	0	3
transcription factors/C2C2-GATA	POPTR_0005s19550.1	A5SS	scaffold_5	18423406-18423486	18423795-18423863	18423764-18423863	0	0	0	0	0	0	0	0	0	0	0	0	0	0	0	0	1	0	0	0	1
transcription factors/CCAAT	POPTR_0006s21640.1	A5SS	scaffold_6	20676110-20676222	20673941-20674258	20673941-20675847	0	0	0	0	0	0	0	0	0	0	0	0	1	0	0	0	0	0	0	0	1
transcription factors/HB	POPTR_0005s13780.1	A5SS	scaffold_5	10777271-10777656	10774281-10775763	10774281-10775767	0	0	0	0	0	0	0	0	0	0	0	0	0	1	0	0	1	1	1	0	4
transcription factors/ULT	POPTR_0019s13550.1	A5SS	scaffold_19	14445544-14445868	14447411-14447970	14446444-14447970	0	0	0	0	0	0	0	0	0	0	0	0	0	1	0	0	0	0	0	0	1
transcription factors/LIM	POPTR_0010s20100.1	A5SS	scaffold_10	17835804-17835903	17835162-17835362	17835162-17835351	0	0	0	0	0	0	0	0	1	0	0	0	0	0	0	0	0	0	0	0	1
transcription factors/C3H	POPTR_0015s03350.1	A5SS	scaffold_15	2861049-2861094	2859469-2859538	2859469-2859922	0	0	0	0	0	0	0	0	0	0	0	0	0	0	0	0	1	0	0	0	1
transcription factors/WRKY	POPTR_0001s37260.1	A5SS	scaffold_1	36225455-36225587	36224800-36225343	36224800-36225340	0	0	0	0	0	0	0	0	0	0	0	0	0	1	0	0	0	0	0	0	1
transcription factors/bHLH	POPTR_0006s05600.1	A5SS	scaffold_6	3943399-3943606	3944354-3944425	3943912-3944425	0	0	0	0	0	0	0	0	0	0	0	0	0	0	0	0	0	0	1	0	1
transcription factors/LIM	POPTR_0009s09040.1	A5SS	scaffold_9	8123416-8123499	8123601-8123644	8123577-8123644	0	0	1	0	0	0	0	1	0	0	0	0	0	1	0	0	0	0	0	1	4
transcription factors/C2C2-GATA	POPTR_0008s03880.1	A5SS	scaffold_8	2124651-2125896	2123680-2123972	2123680-2124382	0	0	0	0	0	0	0	0	0	0	0	0	1	0	0	0	0	0	0	0	1
transcription factors/LIM	POPTR_0014s07670.1	A5SS	scaffold_14	5747146-5747235	5747432-5747457	5747396-5747457	0	0	0	0	0	0	0	0	0	0	0	0	0	0	0	0	1	0	0	0	1
transcription factors/ULT	POPTR_0019s13550.1	A5SS	scaffold_19	14445544-14445868	14447411-14447970	14446654-14447970	0	0	0	0	0	0	0	1	0	0	0	0	0	0	0	0	0	0	1	0	2
transcription factors/bHLH	POPTR_0011s05320.1	A5SS	scaffold_11	5232478-5233020	5231977-5232324	5231977-5232339	0	0	0	0	0	1	0	0	0	0	0	0	0	0	0	0	0	0	0	0	1
transcription factors/G2-like	POPTR_0001s02910.1	A5SS	scaffold_1	2304745-2304956	2305789-2305933	2305693-2305933	1	0	1	0	0	0	1	0	0	0	0	1	0	1	1	1	0	0	1	0	7
transcription factors/C3H	POPTR_0009s04950.1	A5SS	scaffold_9	5169975-5170162	5170272-5170381	5170276-5170381	0	0	0	0	0	0	0	0	0	0	0	0	0	1	0	0	0	0	0	0	1
transcription factors/WRKY	POPTR_0001s47670.1	A5SS	scaffold_1	47815017-47815655	47815787-47815945	47815826-47815945	0	0	0	0	0	0	0	0	0	0	0	0	0	0	0	0	1	0	0	0	1
transcription factors/C2C2-Dof	POPTR_0003s14450.1	A5SS	scaffold_3	14533999-14535309	14533502-14533568	14533502-14533887	0	0	0	0	0	0	0	1	0	0	0	0	0	0	0	0	0	1	1	0	3
transcription factors/C3H	POPTR_0014s07380.1	A5SS	scaffold_14	5560022-5560171	5559609-5559710	5559609-5559867	0	0	0	0	0	0	0	0	1	0	1	0	1	1	1	1	0	0	1	1	8
transcription factors/HB	POPTR_0006s21950.1	A5SS	scaffold_6	20915671-20915774	20916808-20917370	20916133-20917370	0	0	0	0	0	0	0	0	0	0	0	0	0	0	1	0	0	0	0	0	1
transcription factors/WRKY	POPTR_0001s47670.1	A5SS	scaffold_1	47815017-47815655	47815787-47815945	47815769-47815945	0	0	0	0	0	1	0	1	0	0	0	0	0	1	0	0	0	1	1	0	5
transcription factors/NAC	POPTR_0011s15640.1	A5SS	scaffold_11	17730104-17731190	17729451-17729719	17729451-17729900	0	0	0	0	0	0	0	0	0	0	0	0	0	0	0	0	1	0	0	0	1
transcription factors/bZIP	POPTR_0006s03720.1	A5SS	scaffold_6	2488722-2488825	2486867-2487471	2486867-2486910	0	0	0	0	0	0	0	0	0	0	0	0	0	0	0	0	1	0	0	0	1
transcription factors/WRKY	POPTR_0001s37260.1	A5SS	scaffold_1	36224084-36224242	36222499-36222710	36222499-36223619	0	0	0	0	0	0	0	0	0	0	1	0	0	0	1	0	0	0	0	1	3
transcription factors/C3H	POPTR_0009s06580.1	A5SS	scaffold_9	6333608-6335805	6332617-6332928	6332617-6332706	0	0	1	0	0	0	0	0	0	0	1	1	1	0	0	0	0	1	0	0	5
transcription factors/C2H2	POPTR_0003s07180.1	A5SS	scaffold_3	8777752-8778247	8778975-8779028	8778996-8779028	0	0	0	0	0	0	0	0	0	0	0	0	0	0	0	1	0	0	0	0	1
transcription factors/NAC	POPTR_0006s15740.1	A5SS	scaffold_6	13343704-13343885	13342501-13342605	13342501-13342609	0	0	0	0	0	0	0	0	0	0	0	0	0	1	0	0	0	0	1	0	2
transcription factors/HB	POPTR_0007s12170.1	A5SS	scaffold_7	12482199-12483038	12484629-12484689	12484481-12484689	0	0	0	0	0	0	0	0	0	0	0	0	0	0	0	0	1	0	1	0	2
transcription factors/bZIP	POPTR_0005s12750.1	A5SS	scaffold_5	9506559-9506636	9506997-9507234	9507035-9507234	0	0	0	0	0	0	0	0	0	0	0	0	0	1	0	0	0	0	0	0	1
transcription factors/NAC	POPTR_0006s15740.1	A5SS	scaffold_6	13340238-13340803	13339765-13339942	13339765-13340146	0	0	0	0	0	0	0	0	0	0	0	0	0	0	0	0	0	0	1	0	1
transcription factors/NAC	POPTR_0011s05740.1	A5SS	scaffold_11	5727216-5728245	5726205-5726397	5726205-5726986	0	0	0	0	0	0	0	0	1	0	0	0	0	0	0	0	0	0	0	0	1
transcription factors/CCAAT	POPTR_0010s22360.1	A5SS	scaffold_10	19316718-19316949	19316299-19316419	19316299-19316538	0	0	0	0	0	0	0	0	0	0	0	1	0	0	1	1	0	1	0	0	4
transcription factors/C3H	POPTR_0009s06580.1	A5SS	scaffold_9	6333608-6335805	6332617-6332928	6332617-6333328	0	0	0	0	0	0	0	0	0	0	0	0	1	0	0	0	0	0	0	0	1
transcription factors/HB	POPTR_0009s02250.1	A5SS	scaffold_9	2969783-2970878	2971303-2971371	2971026-2971371	0	0	0	0	0	0	1	0	0	0	1	1	1	1	1	1	1	1	0	1	10
transcription factors/NAC	POPTR_0006s15740.1	A5SS	scaffold_6	13340238-13340803	13339765-13339942	13339765-13340002	0	0	0	0	0	0	0	0	0	0	0	0	0	1	0	0	0	0	0	0	1
transcription factors/WRKY	POPTR_0001s47670.1	A5SS	scaffold_1	47818277-47818792	47819718-47820153	47819190-47820153	1	0	0	0	0	0	0	0	1	0	0	0	0	0	0	0	0	0	0	0	1
transcription factors/HB	POPTR_0018s02210.1	A5SS	scaffold_18	1956356-1956476	1958390-1959438	1957346-1959438	0	0	0	0	0	0	0	0	0	0	0	0	0	0	0	1	1	0	0	0	2
transcription factors/bZIP	POPTR_0009s02360.1	A5SS	scaffold_9	3105335-3105650	3107066-3107137	3105809-3107137	0	1	1	1	0	0	1	0	1	1	1	0	0	1	0	0	0	0	1	1	10
transcription factors/HB	POPTR_0010s10340.1	A5SS	scaffold_10	10889105-10889737	10890261-10890688	10890306-10890688	0	0	0	0	0	0	0	0	0	0	0	0	1	0	1	0	0	0	1	1	4
transcription factors/HB	POPTR_0013s01000.1	A5SS	scaffold_13	544686-544939	542612-542756	542612-543482	0	0	0	0	0	0	0	0	0	0	0	0	0	0	0	0	0	1	0	0	1
transcription factors/NAC	POPTR_0010s23650.1	A5SS	scaffold_10	20173223-20173500	20172476-20172932	20172476-20173133	0	0	0	0	0	0	0	0	0	0	0	0	0	0	0	0	0	1	0	0	1
transcription factors/bHLH	POPTR_0002s04620.1	A5SS	scaffold_2	2885157-2885276	2886584-2887232	2886147-2887232	0	0	0	0	0	0	0	0	0	0	0	0	0	0	0	0	0	0	0	1	1
transcription factors/HB	POPTR_0006s21950.1	A5SS	scaffold_6	20915671-20915774	20916808-20917370	20915926-20917370	0	0	0	0	0	0	0	0	0	0	0	0	0	0	1	0	0	0	0	0	1
transcription factors/ULT	POPTR_0019s13550.1	A5SS	scaffold_19	14445544-14445868	14447411-14447970	14445958-14447970	0	0	0	0	0	0	0	0	0	0	1	0	0	0	0	0	0	0	0	0	1
transcription factors/C3H	POPTR_0009s01860.1	A5SS	scaffold_9	2345618-2345713	2345178-2345312	2345178-2345307	0	0	0	0	0	0	0	0	0	0	0	1	0	0	0	0	0	0	0	0	1
transcription factors/HB	POPTR_0009s01990.1	A5SS	scaffold_9	2562426-2562531	2561882-2562240	2561882-2562213	1	0	0	0	1	0	0	0	0	0	0	0	0	0	0	0	1	1	0	1	4
transcription factors/C2C2-Dof	POPTR_0001s11130.1	A5SS	scaffold_1	8637237-8637642	8636805-8636828	8636805-8636978	0	0	0	0	0	0	0	0	0	0	0	1	0	0	0	0	0	0	0	0	1
transcription factors/AP2-EREBP	POPTR_0006s04820.1	A5SS	scaffold_6	3352165-3352538	3353078-3353703	3352609-3353703	0	0	0	0	0	0	0	0	0	0	0	0	0	0	0	0	0	1	0	0	1
transcription factors/ABI3VP1	POPTR_0004s15400.1	A5SS	scaffold_4	16040503-16041118	16038531-16038733	16038531-16039225	1	0	1	0	0	0	0	0	0	0	0	0	0	0	0	0	0	0	0	0	1
transcription factors/HB	POPTR_0007s14590.1	A5SS	scaffold_7	14345949-14346028	14346135-14346764	14346131-14346764	0	0	0	0	0	0	0	0	0	0	0	0	0	0	0	0	1	0	0	0	1
transcription factors/BSD	POPTR_0014s01450.1	A5SS	scaffold_14	1393919-1394106	1394989-1395456	1394650-1395456	1	0	0	0	1	0	0	0	0	0	0	0	0	0	0	0	0	0	0	0	1
transcription factors/WRKY	POPTR_0001s47670.1	A5SS	scaffold_1	47816037-47816866	47817040-47817228	47816939-47817228	0	0	1	1	0	0	0	1	0	0	0	1	0	1	1	1	0	0	0	0	7
transcription factors/ARF	POPTR_0006s14070.1	A5SS	scaffold_6	11362887-11363042	11362719-11362775	11362719-11362766	0	0	0	0	0	0	0	0	0	0	0	0	0	0	0	0	0	1	0	0	1
transcription factors/LIM	POPTR_0009s09040.1	A5SS	scaffold_9	8123746-8123842	8124305-8124657	8123933-8124657	0	0	1	0	0	0	0	0	0	0	0	0	1	1	1	0	0	0	0	0	4
transcription factors/LIM	POPTR_0010s20100.1	A5SS	scaffold_10	17835993-17836027	17835804-17835903	17835804-17835876	1	0	0	0	0	0	0	0	0	0	0	0	0	1	0	0	0	1	0	0	2
transcription factors/bHLH	POPTR_0018s09060.1	A5SS	scaffold_18	9939707-9940022	9940308-9940780	9940303-9940780	0	0	0	0	0	0	0	0	0	0	0	0	0	0	0	0	0	0	1	0	1
transcription factors/Alfin-like	POPTR_0606s00210.1	A5SS	scaffold_606	5909-6137	4599-4631	4599-5129	0	0	0	0	0	0	0	0	0	0	0	0	0	0	0	0	0	0	1	0	1
transcription factors/LIM	POPTR_0001s30020.1	ES	scaffold_1	28595966-28596049	28596159-28596202	28596333-28596429	1	0	0	0	0	0	0	0	0	0	0	0	0	0	0	0	0	1	0	0	1
transcription factors/WRKY	POPTR_0011s09030.1	ES	scaffold_11	11094570-11094767	11096101-11096259	11096763-11097294	0	0	0	0	0	0	0	0	0	0	0	0	0	1	0	0	0	1	0	0	2
transcription factors/LIM	POPTR_0001s30020.1	ES	scaffold_1	28595966-28596049	28596333-28596429	28596865-28597120	1	0	0	0	0	0	0	0	0	0	0	0	0	0	0	0	0	0	0	0	0
transcription factors/TUB	POPTR_0005s21460.1	ES	scaffold_5	20585756-20585874	20586229-20586327	20587128-20587526	0	0	0	1	0	0	0	0	0	0	1	1	0	1	0	0	0	0	0	0	4
transcription factors/C3H	POPTR_0008s11530.1	ES	scaffold_8	7323633-7323723	7323856-7323940	7324152-7324221	0	0	1	0	0	1	1	1	0	0	0	0	1	1	0	1	1	1	1	1	11
transcription factors/bZIP	POPTR_0006s03720.1	ES	scaffold_6	2489604-2489798	2489992-2490069	2490160-2490219	0	0	0	0	0	0	0	1	0	0	0	0	0	0	0	0	0	0	0	0	1
transcription factors/ARF	POPTR_0011s09450.1	ES	scaffold_11	11715476-11715640	11715717-11715839	11716238-11716313	0	0	0	0	0	0	0	0	0	0	0	0	0	1	0	0	0	0	0	0	1
transcription factors/C2C2-GATA	POPTR_0017s06970.1	ES	scaffold_17	5424566-5424631	5424845-5424910	5425120-5425179	0	0	0	0	0	0	0	0	0	0	0	0	0	0	1	0	0	0	0	0	1
transcription factors/C3H	POPTR_0008s07980.1	ES	scaffold_8	4927031-4927090	4928462-4928709	4930085-4930532	0	0	0	0	0	0	0	0	0	0	0	0	1	0	0	0	0	1	0	1	3
transcription factors/TUB	POPTR_0002s03600.1	ES	scaffold_2	2239478-2240208	2240317-2240404	2240640-2240772	0	0	0	0	0	0	0	0	0	0	0	0	0	0	0	0	0	0	0	1	1
transcription factors/C2C2-GATA	POPTR_0008s03880.1	ES	scaffold_8	2122332-2122481	2123680-2123972	2124651-2125896	0	0	0	0	0	0	0	0	0	0	0	0	0	0	0	1	0	1	1	1	4
transcription factors/C3H	POPTR_0006s20620.1	ES	scaffold_6	19651250-19651322	19652681-19652741	19653737-19653852	0	0	0	1	0	0	1	0	0	0	0	1	1	1	1	0	0	0	0	0	6
transcription factors/bZIP	POPTR_0005s12750.1	ES	scaffold_5	9508528-9508668	9509446-9509500	9510963-9511217	0	0	0	0	0	0	0	0	0	0	0	0	1	0	1	1	1	1	0	0	5
transcription factors/bHLH	POPTR_0014s14650.1	ES	scaffold_14	10715615-10715827	10715932-10715997	10716153-10716221	0	0	0	0	0	0	0	0	0	0	0	0	0	0	0	1	0	0	0	0	1
transcription factors/MYB	POPTR_0015s04260.1	ES	scaffold_15	4311462-4313226	4313396-4313434	4313526-4313732	0	0	0	0	0	0	0	0	0	0	0	0	0	0	1	0	0	0	0	0	1
transcription factors/BSD	POPTR_0014s01450.1	ES	scaffold_14	1392132-1392779	1393919-1394106	1394989-1395456	0	0	0	0	0	0	0	0	0	0	0	0	0	1	0	0	0	0	0	0	1
transcription factors/HB	POPTR_0018s08110.1	ES	scaffold_18	8920636-8920735	8921142-8921291	8922053-8922424	0	0	0	0	0	0	0	0	0	1	0	0	0	0	0	0	0	1	0	0	2
transcription factors/HB	POPTR_0014s02540.1	ES	scaffold_14	2120574-2120792	2121020-2121301	2121419-2121962	1	1	1	1	1	1	1	1	1	1	1	1	1	1	0	1	0	0	1	0	15
transcription factors/ARF	POPTR_0011s09450.1	ES	scaffold_11	11716759-11717909	11718105-11718295	11718637-11719150	0	0	0	0	0	0	0	0	0	0	0	0	0	0	1	0	1	0	0	0	2
transcription factors/AP2-EREBP	POPTR_0006s13460.1	ES	scaffold_6	10683455-10683558	10683671-10683715	10683946-10684091	1	1	1	1	1	1	1	1	1	1	1	1	1	1	1	1	0	1	1	1	18
transcription factors/C3H	POPTR_0010s18390.1	ES	scaffold_10	16635288-16635725	16636902-16637149	16638549-16638608	0	0	0	0	1	1	1	0	0	0	0	0	1	1	1	1	0	1	1	1	10
transcription factors/HB	POPTR_0007s12170.1	ES	scaffold_7	12482199-12483038	12484629-12484689	12485424-12485809	0	0	0	0	0	0	1	0	0	0	0	0	1	1	1	1	1	1	0	0	7
transcription factors/bZIP	POPTR_0001s06700.1	ES	scaffold_1	5143232-5143384	5144479-5144564	5145461-5145537	0	0	0	0	0	0	0	0	0	0	0	0	0	1	1	0	1	0	0	1	4
transcription factors/LIM	POPTR_0010s20100.1	ES	scaffold_10	17834674-17834821	17835162-17835362	17835804-17835903	0	1	0	1	1	0	0	0	1	0	1	1	0	0	0	0	0	1	1	0	8
transcription factors/bZIP	POPTR_0004s14790.1	ES	scaffold_4	15425018-15425092	15425657-15425686	15425763-15425834	0	0	0	0	0	1	0	0	0	0	0	0	0	0	0	0	0	0	0	0	1
transcription factors/ARF	POPTR_0018s07420.1	ES	scaffold_18	7724124-7724262	7724732-7724927	7725039-7725203	0	0	0	0	0	0	0	0	0	0	0	0	0	0	0	0	0	1	0	0	1
transcription factors/MADS	POPTR_0002s10580.1	ES	scaffold_2	7672729-7672828	7672908-7672949	7673190-7673231	0	0	0	0	0	0	0	0	0	0	0	0	0	0	0	0	0	1	0	0	1
transcription factors/C2C2-CO-like	POPTR_0008s12410.1	ES	scaffold_8	8014523-8015047	8015964-8016317	8017128-8017358	0	0	0	0	0	0	0	0	0	0	0	0	0	0	0	0	1	0	0	0	1
transcription factors/C2C2-GATA	POPTR_0008s03880.1	ES	scaffold_8	2122332-2122481	2123215-2123290	2123680-2123972	0	0	0	0	1	0	0	0	0	0	0	1	1	0	0	1	1	1	1	1	8
transcription factors/bHLH	POPTR_0011s13580.1	ES	scaffold_11	16299546-16299950	16300905-16300967	16301705-16301782	0	0	0	0	0	0	0	1	0	0	0	1	0	0	0	0	0	0	0	0	2
transcription factors/bHLH	POPTR_0010s08360.1	ES	scaffold_10	9303027-9303216	9303579-9303665	9304325-9304402	0	0	0	0	0	0	0	0	0	0	0	0	0	0	0	0	0	0	1	0	1
transcription factors/CCAAT	POPTR_0006s21640.1	ES	scaffold_6	20676325-20676393	20676679-20676819	20677321-20678198	0	0	0	0	1	0	0	0	0	0	0	0	1	1	1	1	1	1	1	1	9
transcription factors/AP2-EREBP	POPTR_0007s10780.1	ES	scaffold_7	10864357-10864448	10864592-10864636	10864734-10864879	0	0	0	0	0	1	0	0	0	0	0	0	0	0	0	0	0	0	0	0	1
transcription factors/ARF	POPTR_0001s13110.1	ES	scaffold_1	10197099-10197691	10197806-10197996	10198135-10198402	0	1	0	0	0	0	1	0	0	0	0	0	0	0	0	0	0	0	1	0	3
transcription factors/Alfin-like	POPTR_0006s10180.1	ES	scaffold_6	7546436-7546662	7546778-7546810	7547289-7547511	0	0	0	1	0	0	0	0	0	0	0	0	0	0	0	0	0	0	0	0	1
transcription factors/C3H	POPTR_0016s04590.1	ES	scaffold_16	2696986-2697706	2698742-2698802	2700129-2700364	0	0	0	0	0	0	0	0	0	0	0	1	0	0	0	0	0	0	0	0	1
transcription factors/NAC	POPTR_0012s00760.1	IR	scaffold_12	427439-427932			0	0	1	0	0	0	0	0	0	0	0	0	0	0	0	0	0	0	0	0	1
transcription factors/C3H	POPTR_0002s02670.1	IR	scaffold_2	1578692-1578770			0	0	0	0	0	0	0	0	0	0	0	0	0	0	0	0	0	1	0	0	1
transcription factors/WRKY	POPTR_0001s10490.1	IR	scaffold_1	8134291-8134550			0	0	0	0	0	0	1	0	0	0	0	0	0	0	0	0	0	0	0	0	1
transcription factors/HB	POPTR_0001s18930.1	IR	scaffold_1	16122170-16122277			0	0	0	0	0	0	0	0	0	0	0	0	0	0	0	0	1	0	1	0	2
transcription factors/MYB	POPTR_0004s08480.1	IR	scaffold_4	7045438-7046128			0	0	1	0	0	0	0	1	0	1	0	0	0	0	0	0	0	0	1	0	4
transcription factors/ULT	POPTR_0013s14170.1	IR	scaffold_13	14468577-14470127			0	0	0	0	0	0	0	1	0	0	0	0	0	0	0	0	0	0	0	0	1
transcription factors/bZIP	POPTR_0006s03720.1	IR	scaffold_6	2490070-2490159			0	0	0	0	0	0	0	1	0	0	0	0	0	0	0	0	0	0	0	0	1
transcription factors/MYB	POPTR_0017s02850.1	IR	scaffold_17	2061661-2062284			0	0	1	0	0	0	1	1	0	0	0	0	0	0	0	0	1	0	0	0	4
transcription factors/HB	POPTR_0003s07760.1	IR	scaffold_3	9283768-9283887			0	0	0	0	0	0	0	0	0	0	0	0	1	0	0	0	0	0	0	0	1
transcription factors/bZIP	POPTR_0016s03590.1	IR	scaffold_16	1933417-1933506			0	0	0	1	0	0	1	0	0	0	0	0	0	1	0	0	0	1	1	0	5
transcription factors/NAC	POPTR_0001s22630.1	IR	scaffold_1	21526776-21526905			1	0	0	0	0	0	0	1	0	0	0	0	0	0	0	0	0	0	0	0	1
transcription factors/AP2-EREBP	POPTR_0003s06930.1	IR	scaffold_3	8489648-8489991			1	1	1	1	1	1	1	1	1	1	1	1	1	1	1	1	1	1	1	1	19
transcription factors/ARF	POPTR_0003s00890.1	IR	scaffold_3	728766-729567			0	0	0	0	0	1	1	0	0	0	0	0	0	0	0	0	0	0	0	0	2
transcription factors/ARF	POPTR_0018s07420.1	IR	scaffold_18	7725204-7725284			0	0	0	0	0	0	1	0	0	0	0	0	0	0	0	0	0	0	0	0	1
transcription factors/WRKY	POPTR_0003s13840.1	IR	scaffold_3	14096004-14096282			0	0	1	0	0	1	1	0	0	0	0	0	0	0	0	0	0	0	0	0	3
transcription factors/C2C2-CO-like	POPTR_0001s33080.1	IR	scaffold_1	31318029-31318663			0	0	0	0	0	1	0	1	0	0	0	0	0	0	0	0	0	0	0	0	2
transcription factors/HB	POPTR_0004s22090.1	IR	scaffold_4	21028132-21028226			0	0	0	1	0	0	0	0	0	0	0	0	0	0	0	0	0	0	0	0	1
transcription factors/bHLH	POPTR_0002s24990.1	IR	scaffold_2	22186323-22186421			0	0	0	0	0	0	0	0	0	0	0	0	0	0	0	0	0	0	1	0	1
transcription factors/NAC	POPTR_0015s00640.1	IR	scaffold_15	382076-382153			0	0	1	0	0	0	1	0	0	0	0	0	0	1	0	1	0	0	0	0	4
transcription factors/AP2-EREBP	POPTR_0007s10780.1	IR	scaffold_7	10865360-10865501			0	0	1	0	0	1	1	0	0	0	1	1	1	1	0	1	1	1	1	1	12
transcription factors/WRKY	POPTR_0011s09030.1	IR	scaffold_11	11097295-11097403			0	0	0	0	0	0	0	0	0	0	0	0	0	0	0	0	1	0	1	1	3
transcription factors/ARF	POPTR_0001s13110.1	IR	scaffold_1	10197003-10197098			0	0	1	0	1	1	0	0	1	1	0	1	0	0	1	1	1	1	0	1	11
transcription factors/WRKY	POPTR_0006s13550.1	IR	scaffold_6	10775041-10776802			0	0	0	0	0	0	0	0	0	0	0	0	0	1	0	0	0	0	0	0	1
transcription factors/WRKY	POPTR_0002s19630.1	IR	scaffold_2	15574910-15575205			1	0	1	0	1	0	1	1	0	0	1	0	1	1	0	1	1	1	1	0	11
transcription factors/NAC	POPTR_0011s15230.1	IR	scaffold_11	17343472-17343557			0	0	1	0	0	0	1	0	0	0	0	0	0	0	0	0	0	0	0	0	2
transcription factors/ABI3VP1	POPTR_0016s14350.1	IR	scaffold_16	13593046-13593737			0	0	0	0	0	1	0	0	0	0	0	0	0	0	0	0	0	0	0	0	1
transcription factors/NAC	POPTR_0007s01350.1	IR	scaffold_7	755851-756419			0	0	0	0	0	0	0	0	0	0	0	0	1	1	0	1	0	1	0	0	4
transcription factors/TUB	POPTR_0011s11070.2	IR	scaffold_11	13745054-13745195			0	1	1	1	1	0	0	1	1	1	1	1	1	0	1	1	0	1	0	0	13
transcription factors/MADS	POPTR_0002s10580.1	IR	scaffold_2	7672950-7673189			0	0	1	1	1	1	1	1	0	0	0	0	0	0	0	0	0	0	0	0	6
transcription factors/GRAS	POPTR_0004s08890.1	IR	scaffold_4	7478661-7478829			0	0	0	0	0	0	0	0	1	0	0	0	0	0	1	0	0	1	0	0	3
transcription factors/TUB	POPTR_0005s25010.1	IR	scaffold_5	23377937-23378156			0	0	1	0	0	1	0	0	0	0	0	0	0	0	0	0	0	0	0	0	2
transcription factors/ARF	POPTR_0006s14070.1	IR	scaffold_6	11363043-11363140			0	0	0	0	0	0	1	0	0	0	0	0	0	1	0	0	0	1	0	0	3
transcription factors/G2-like	POPTR_0002s25960.1	IR	scaffold_2	22950509-22950608			0	0	0	0	0	0	0	0	0	0	0	0	0	0	0	1	1	0	0	0	2
transcription factors/HB	POPTR_0016s05890.1	IR	scaffold_16	3843524-3843628			0	0	0	0	0	0	0	1	0	0	0	0	0	0	0	0	0	0	1	0	2
transcription factors/AP2-EREBP	POPTR_0006s13460.1	IR	scaffold_6	10683559-10683670			0	1	1	0	1	1	1	1	0	1	1	1	1	1	0	1	1	1	0	0	14
transcription factors/ARF	POPTR_0003s16210.1	IR	scaffold_3	15809686-15809781			1	0	0	0	0	0	0	0	0	0	0	1	0	1	0	1	0	1	0	0	4
transcription factors/bHLH	POPTR_0018s09060.1	IR	scaffold_18	9937987-9938243			0	1	1	1	1	1	1	0	0	0	0	1	1	1	0	0	1	0	1	0	11
transcription factors/LIM	POPTR_0009s09040.1	IR	scaffold_9	8123323-8123415			0	0	0	1	0	0	0	0	0	0	0	0	0	0	0	0	0	0	0	0	1
transcription factors/NAC	POPTR_0006s22580.1	IR	scaffold_6	21555820-21556049			0	0	0	0	0	1	0	0	0	0	0	0	0	0	0	0	0	0	0	0	1
transcription factors/ARF	POPTR_0003s16210.1	IR	scaffold_3	15807187-15807261			0	0	0	0	0	0	0	0	0	1	0	0	0	0	0	0	0	0	0	0	1
transcription factors/ARF	POPTR_0001s13110.1	IR	scaffold_1	10197692-10197805			1	0	1	1	1	0	1	1	1	1	0	1	1	1	0	1	1	0	1	0	13
transcription factors/HB	POPTR_0012s07270.1	IR	scaffold_12	8104976-8105520			0	0	0	0	0	0	0	1	0	0	0	0	0	0	0	0	0	0	0	0	1
transcription factors/ARF	POPTR_0011s09450.1	IR	scaffold_11	11712543-11712623			1	1	1	1	0	1	1	1	1	1	1	1	1	1	1	1	1	1	1	1	18
transcription factors/ARF	POPTR_0003s16210.1	IR	scaffold_3	15810685-15810833			0	0	0	1	0	0	0	0	0	0	1	1	0	0	0	0	0	0	0	0	3
transcription factors/HB	POPTR_0013s01000.1	IR	scaffold_13	542349-542611			0	0	0	0	0	0	0	0	0	0	0	0	0	0	0	0	0	0	1	0	1
transcription factors/WRKY	POPTR_0003s13840.1	IR	scaffold_3	14096412-14096517			0	0	1	0	0	0	1	0	0	0	0	0	0	0	0	0	0	0	0	0	2
transcription factors/HB	POPTR_0006s21950.1	IR	scaffold_6	20915775-20917075			0	0	0	0	0	0	0	0	0	0	0	0	0	0	1	0	0	0	0	1	2
transcription factors/bZIP	POPTR_0005s12750.1	IR	scaffold_5	9508297-9508378			1	0	1	0	0	0	0	0	0	0	0	0	0	0	0	1	0	0	1	1	4
transcription factors/bHLH	POPTR_0002s04620.1	IR	scaffold_2	2882759-2884188			0	0	0	0	0	0	0	0	0	0	0	0	1	0	0	0	0	0	0	0	1
transcription factors/bHLH	POPTR_0001s27680.1	IR	scaffold_1	26540998-26541094			0	0	0	0	0	0	0	0	0	1	0	0	0	0	0	0	0	0	0	0	1
transcription factors/bZIP	POPTR_0005s12750.1	IR	scaffold_5	9508669-9509445			0	0	0	0	0	0	0	0	0	0	0	0	0	0	0	0	0	1	0	0	1
transcription factors/C3H	POPTR_0006s15670.1	IR	scaffold_6	13143194-13143315			0	0	0	1	0	0	0	0	0	0	0	0	0	0	0	1	0	0	0	0	2
transcription factors/C2C2-CO-like	POPTR_0001s13310.1	IR	scaffold_1	10404361-10404431			0	0	0	1	0	1	0	0	0	0	0	0	0	0	0	0	0	0	0	0	2
transcription factors/HB	POPTR_0018s02210.1	IR	scaffold_18	1955674-1955745			0	0	1	0	0	0	0	0	0	0	0	0	0	0	0	0	0	0	0	0	1
transcription factors/bHLH	POPTR_0009s06910.1	IR	scaffold_9	6580328-6580427			0	0	0	0	0	1	0	1	0	1	1	0	0	0	0	0	0	0	0	0	4
transcription factors/G2-like	POPTR_0002s25960.1	IR	scaffold_2	22949769-22949847			1	0	0	0	0	0	0	0	0	0	0	0	0	1	1	0	0	0	0	0	2
transcription factors/bHLH	POPTR_0010s08360.1	IR	scaffold_10	9303217-9303587			0	0	1	0	0	0	0	0	0	0	0	0	0	0	0	0	0	0	0	0	1
transcription factors/NAC	POPTR_0015s14770.1	IR	scaffold_15	14248893-14248991			0	0	0	0	0	0	0	0	0	0	1	0	0	0	0	0	0	0	0	0	1
transcription factors/HB	POPTR_0006s21950.1	IR	scaffold_6	20915775-20916132			0	0	0	0	0	0	0	0	0	0	0	1	0	1	1	1	1	1	0	1	7
transcription factors/bHLH	POPTR_0008s16170.1	IR	scaffold_8	10806289-10806620			0	0	0	0	0	0	0	0	0	0	0	0	1	0	1	0	0	0	0	0	2
transcription factors/NAC	POPTR_0014s07220.1	IR	scaffold_14	5460136-5460248			0	0	0	0	0	0	0	0	0	1	0	0	0	0	0	0	0	0	0	0	1
transcription factors/C2C2-GATA	POPTR_0017s06970.1	IR	scaffold_17	5424069-5424565			0	0	0	0	0	1	1	0	0	0	0	0	0	0	0	0	1	0	0	0	3
transcription factors/BBR-BPC	POPTR_0008s13960.1	IR	scaffold_8	9205928-9206715			1	0	1	0	0	0	1	1	0	0	0	0	0	0	0	0	0	0	0	0	3
transcription factors/TUB	POPTR_0001s03290.1	IR	scaffold_1	2686622-2686741			0	0	1	0	0	0	0	0	0	0	0	0	0	0	0	0	0	0	0	0	1
transcription factors/HB	POPTR_0001s22430.1	IR	scaffold_1	21114889-21115276			0	0	0	0	0	0	1	0	0	0	0	0	1	0	0	0	0	0	0	0	2
transcription factors/C3H	POPTR_0007s13760.2	IR	scaffold_7	13811633-13811878			0	0	0	0	0	0	0	0	0	0	0	0	0	1	0	1	0	0	0	0	2
transcription factors/ARF	POPTR_0003s16210.1	IR	scaffold_3	15810381-15810493			0	1	1	0	0	0	0	0	1	0	1	1	1	1	0	1	0	1	1	0	10
transcription factors/G2-like	POPTR_0001s02910.1	IR	scaffold_1	2301076-2301197			1	1	1	0	0	1	1	1	1	0	1	0	1	1	0	1	0	1	1	1	13
transcription factors/AP2-EREBP	POPTR_0003s06930.1	IR	scaffold_3	8490094-8490176			1	1	1	1	1	1	1	1	1	1	1	1	1	1	1	1	1	1	1	1	19
transcription factors/C2H2	POPTR_0010s04580.1	IR	scaffold_10	5697586-5697866			0	0	0	0	0	0	0	0	0	0	0	0	1	1	1	0	0	1	0	0	4
transcription factors/Alfin-like	POPTR_0010s19540.1	IR	scaffold_10	17429557-17429784			0	1	1	1	1	1	1	1	1	1	1	1	1	1	1	1	1	1	1	1	19
transcription factors/NAC	POPTR_0011s15230.1	IR	scaffold_11	17342498-17342684			0	0	1	0	0	0	1	0	0	0	0	0	0	0	0	0	0	0	0	0	2
transcription factors/MYB	POPTR_0003s07720.1	IR	scaffold_3	9235713-9235946			0	1	1	0	0	1	1	0	0	0	0	0	0	1	0	1	0	0	0	0	6
transcription factors/G2-like	POPTR_0001s02910.1	IR	scaffold_1	2304957-2305788			1	0	1	0	0	0	0	0	0	0	0	0	0	0	0	0	0	0	1	0	2
transcription factors/bHLH	POPTR_0005s05500.1	IR	scaffold_5	3644048-3644460			0	0	0	0	0	0	0	0	0	0	0	1	1	0	0	0	1	0	1	1	5
transcription factors/C2C2-GATA	POPTR_0005s19550.1	IR	scaffold_5	18423487-18423794			0	0	0	0	0	0	0	0	0	0	0	0	0	1	0	0	0	0	0	0	1
transcription factors/C3H	POPTR_0005s11800.1	IR	scaffold_5	8587546-8587626			0	0	0	0	0	0	0	0	0	0	0	1	0	0	0	0	0	0	0	0	1
transcription factors/HB	POPTR_0016s07040.1	IR	scaffold_16	4831505-4832115			0	0	0	0	0	0	0	0	0	0	0	0	0	0	0	0	0	0	0	1	1
transcription factors/HB	POPTR_0006s21950.1	IR	scaffold_6	20915775-20915925			0	1	0	1	1	0	0	0	0	0	0	1	1	1	1	1	1	1	0	1	11
transcription factors/NAC	POPTR_0010s23650.1	IR	scaffold_10	20173501-20173611			0	0	0	0	0	0	0	0	0	0	0	0	0	0	0	0	0	0	1	0	1
transcription factors/ULT	POPTR_0019s13550.1	IR	scaffold_19	14445869-14447410			1	1	1	0	1	1	1	1	0	0	0	0	0	1	0	0	0	0	0	0	7
transcription factors/bZIP	POPTR_0005s27930.1	IR	scaffold_5	25376165-25376689			0	1	1	0	1	1	1	1	0	0	0	0	0	0	0	1	0	0	0	0	7
transcription factors/bHLH	POPTR_0014s14650.1	IR	scaffold_14	10716704-10716795			0	0	0	0	0	0	0	0	0	0	0	0	1	1	0	0	0	0	0	0	2
transcription factors/C2C2-GATA	POPTR_0010s23010.1	IR	scaffold_10	19708175-19708788			1	0	1	0	0	0	1	1	0	0	0	0	1	1	0	1	0	0	1	1	8
transcription factors/WRKY	POPTR_0014s11490.1	IR	scaffold_14	8528291-8528597			0	0	1	0	0	0	1	1	0	0	0	0	1	1	0	0	1	1	0	1	8
transcription factors/HB	POPTR_0001s22430.1	IR	scaffold_1	21112416-21112650			0	0	1	0	0	0	0	0	0	0	0	0	0	0	0	0	0	0	0	0	1
transcription factors/TUB	POPTR_0008s19970.1	IR	scaffold_8	13792559-13793034			1	1	0	0	0	1	0	1	0	0	0	0	1	1	0	1	1	0	0	0	7
transcription factors/C3H	POPTR_0009s01860.1	IR	scaffold_9	2345108-2345177			0	1	0	0	0	1	0	1	0	0	0	0	1	0	0	0	0	1	0	0	5
transcription factors/C2C2-Dof	POPTR_0008s05520.1	IR	scaffold_8	3198500-3198683			0	0	0	0	0	0	0	0	1	0	0	0	0	0	1	0	0	0	0	0	2
transcription factors/bHLH	POPTR_0001s27680.1	IR	scaffold_1	26540835-26540928			0	0	0	0	0	0	0	0	0	0	0	0	1	0	0	0	0	0	1	1	3
transcription factors/CCAAT	POPTR_0010s22360.1	IR	scaffold_10	19316420-19316727			0	0	0	0	0	0	0	0	0	0	0	0	0	1	1	1	1	1	1	1	7
transcription factors/bHLH	POPTR_0010s08360.1	IR	scaffold_10	9303666-9304324			0	0	0	0	0	1	0	1	0	0	0	0	0	0	0	0	0	0	0	0	2
transcription factors/bHLH	POPTR_0009s06910.1	IR	scaffold_9	6577985-6578138			0	0	0	0	0	0	0	0	0	0	0	1	0	0	0	0	0	0	0	0	1
transcription factors/TUB	POPTR_0005s12340.1	IR	scaffold_5	9112803-9112897			1	0	0	0	0	0	0	0	0	1	0	0	1	0	0	0	0	1	0	0	3
transcription factors/bZIP	POPTR_0005s27930.1	IR	scaffold_5	25376914-25377158			0	1	1	0	1	0	1	0	0	0	0	0	0	0	0	0	0	0	0	0	4
transcription factors/CCAAT	POPTR_0006s21640.1	IR	scaffold_6	20674259-20676109			0	0	0	0	1	0	0	0	0	0	0	0	1	1	1	1	1	1	1	1	9
transcription factors/MYB	POPTR_0001s24220.1	IR	scaffold_1	23570434-23570706			0	0	0	0	0	0	0	0	0	0	0	0	1	0	0	0	0	0	0	0	1
transcription factors/C2C2-Dof	POPTR_0003s14450.1	IR	scaffold_3	14533569-14533998			0	0	0	0	0	1	0	0	0	0	0	0	0	0	0	0	0	0	0	0	1
transcription factors/LIM	POPTR_0014s07670.1	IR	scaffold_14	5747458-5747579			0	0	0	0	1	0	0	0	0	0	0	0	0	0	0	1	0	0	0	0	2
transcription factors/NAC	POPTR_0009s02430.1	IR	scaffold_9	3175897-3176008			0	0	1	0	0	0	1	0	0	0	0	0	0	1	0	0	0	0	0	1	4
transcription factors/C3H	POPTR_0009s05150.1	IR	scaffold_9	5310500-5310996			0	0	1	0	0	0	0	0	0	0	0	0	0	0	0	0	0	0	0	0	1
transcription factors/NAC	POPTR_0011s15230.1	IR	scaffold_11	17343311-17343396			0	0	1	0	0	0	1	0	0	0	0	0	0	0	0	0	0	0	0	0	2
transcription factors/bZIP	POPTR_0005s08370.1	IR	scaffold_5	5786672-5786979			0	0	0	0	0	0	0	0	0	0	0	0	1	0	0	0	0	0	0	0	1
transcription factors/ABI3VP1	POPTR_0005s18090.1	IR	scaffold_5	16140885-16141791			0	0	0	0	0	0	0	1	0	0	0	0	1	1	0	1	0	1	1	0	6
transcription factors/HB	POPTR_0002s11410.1	IR	scaffold_2	8449109-8449234			1	1	1	1	1	1	1	1	0	0	0	1	0	0	0	0	0	0	0	0	8
transcription factors/WRKY	POPTR_0001s47670.1	IR	scaffold_1	47818793-47819717			0	0	0	0	0	0	0	0	0	0	0	0	0	0	1	0	0	0	0	0	1
transcription factors/ARF	POPTR_0006s14070.1	IR	scaffold_6	11367766-11368037			0	0	1	0	1	0	1	0	0	1	1	1	0	0	1	0	1	0	0	1	9
transcription factors/HB	POPTR_0009s01990.1	IR	scaffold_9	2562241-2562425			0	0	0	0	1	0	0	0	0	0	0	0	0	0	0	0	0	0	0	0	1
transcription factors/NAC	POPTR_0006s15740.1	IR	scaffold_6	13339577-13339764			0	0	1	0	1	0	0	1	0	0	1	0	1	1	0	1	1	1	1	0	10
transcription factors/NAC	POPTR_0012s00760.1	IR	scaffold_12	426035-426120			0	1	1	0	0	0	1	0	0	0	0	0	0	0	0	0	0	0	0	0	3
transcription factors/HB	POPTR_0007s14590.1	IR	scaffold_7	14345743-14345948			0	1	0	0	0	0	0	1	0	0	0	0	1	1	0	1	1	1	1	0	8
transcription factors/MYB	POPTR_0009s03240.1	IR	scaffold_9	3927037-3927130			0	0	0	0	0	0	0	0	0	0	0	0	0	0	0	0	1	1	1	0	3
transcription factors/HB	POPTR_0006s21950.1	IR	scaffold_6	20915775-20916807			0	0	0	0	0	0	0	0	0	0	0	0	1	0	1	0	0	0	0	1	3
transcription factors/C2H2	POPTR_0006s11770.1	IR	scaffold_6	8956540-8956618			0	1	1	0	1	1	1	1	0	1	0	0	0	0	0	0	0	0	0	0	7
transcription factors/HB	POPTR_0003s07760.1	IR	scaffold_3	9284397-9284520			0	0	0	0	0	0	0	0	1	0	1	0	1	0	1	0	0	0	1	0	5
transcription factors/HB	POPTR_0002s00980.1	IR	scaffold_2	482584-482921			0	0	1	1	1	1	1	1	0	0	0	0	0	0	0	0	0	0	0	0	6
transcription factors/C2C2-CO-like	POPTR_0018s03110.1	IR	scaffold_18	2760988-2761075			0	0	0	0	0	1	1	0	0	0	0	0	0	0	1	1	0	0	1	0	5
transcription factors/HB	POPTR_0005s07290.1	IR	scaffold_5	4938407-4938692			0	0	0	0	0	1	0	0	0	0	1	0	0	0	0	0	0	0	0	0	2
transcription factors/HB	POPTR_0004s22090.1	IR	scaffold_4	21028311-21028435			0	0	0	0	0	1	0	0	0	0	0	0	0	0	0	0	0	0	0	0	1
transcription factors/C3H	POPTR_0005s25760.1	IR	scaffold_5	23962225-23962302			1	0	1	0	0	1	1	1	0	0	0	1	1	1	0	1	0	1	0	0	9
transcription factors/HB	POPTR_0006s21950.1	IR	scaffold_6	20915775-20917071			0	0	0	0	0	0	0	0	0	0	0	0	0	0	1	1	0	0	0	1	3
transcription factors/ARF	POPTR_0018s07420.1	IR	scaffold_18	7726769-7727752			0	0	0	0	0	0	0	0	0	0	0	0	0	1	1	0	0	1	0	0	3
transcription factors/AP2-EREBP	POPTR_0007s10780.1	IR	scaffold_7	10864637-10864733			1	1	1	1	1	1	1	1	1	1	1	1	1	1	0	1	1	1	1	1	18
transcription factors/HB	POPTR_0018s02210.1	IR	scaffold_18	1954869-1954951			0	1	1	0	0	1	0	0	0	0	0	0	1	1	0	0	0	0	1	0	6
transcription factors/HB	POPTR_0011s09980.1	IR	scaffold_11	12418684-12418819			0	0	0	0	0	0	0	0	0	0	0	0	0	0	1	0	0	0	0	0	1
transcription factors/bHLH	POPTR_0014s14650.1	IR	scaffold_14	10716222-10716305			0	0	1	0	0	0	0	0	0	0	0	0	0	0	0	0	0	0	0	0	1
transcription factors/FHA	POPTR_0007s10980.1	IR	scaffold_7	11220596-11220784			0	0	0	0	0	1	0	0	1	0	0	0	1	1	0	1	0	1	0	0	6
transcription factors/NAC	POPTR_0006s22580.1	IR	scaffold_6	21555126-21555517			0	1	0	0	0	1	0	1	0	0	0	0	0	0	0	0	0	0	0	0	3
transcription factors/AP2-EREBP	POPTR_0003s06930.1	IR	scaffold_3	8490094-8490180			1	1	1	1	1	1	1	1	1	1	1	1	1	1	1	1	1	1	1	1	19
transcription factors/MYB	POPTR_0003s07720.1	IR	scaffold_3	9236156-9237222			0	0	1	0	0	0	0	0	0	0	0	0	0	0	0	0	0	0	0	0	1
transcription factors/MYB-related	POPTR_0014s16430.1	IR	scaffold_14	12507244-12507648			0	0	0	0	0	0	0	0	0	0	0	0	0	0	0	1	0	0	0	0	1
transcription factors/bZIP	POPTR_0009s10400.1	IR	scaffold_9	8931717-8932343			0	1	1	0	1	1	1	1	1	1	0	1	1	1	0	1	1	1	1	1	16
transcription factors/AP2-EREBP	POPTR_0006s13460.1	IR	scaffold_6	10684396-10684501			1	1	1	1	0	1	1	1	1	1	1	1	1	1	1	1	1	1	1	1	18
transcription factors/ARF	POPTR_0001s13110.1	IR	scaffold_1	10198403-10198584			0	0	0	0	0	1	0	0	0	0	0	0	0	0	0	0	0	0	0	0	1
transcription factors/WRKY	POPTR_0011s09030.1	IR	scaffold_11	11094768-11096100			0	0	1	0	0	0	1	0	0	0	1	1	0	0	0	1	1	1	0	0	7
transcription factors/NAC	POPTR_0001s45250.1	IR	scaffold_1	45756933-45757262			1	0	1	0	0	1	1	1	0	0	0	0	0	1	0	0	1	0	0	0	6
transcription factors/AP2-EREBP	POPTR_0006s04820.1	IR	scaffold_6	3353704-3353912			0	0	0	0	0	0	0	0	0	0	0	0	0	0	0	0	1	0	1	0	2
transcription factors/C3H	POPTR_0007s13760.2	IR	scaffold_7	13807009-13807161			0	0	0	0	0	0	0	0	0	0	0	0	0	0	0	0	1	0	0	0	1
transcription factors/bHLH	POPTR_0012s05210.1	IR	scaffold_12	4790528-4790634			0	0	0	0	0	1	0	0	0	0	0	0	0	1	0	1	0	1	0	0	4
transcription factors/WRKY	POPTR_0006s13550.1	IR	scaffold_6	10777256-10777335			0	1	1	0	1	1	1	0	0	0	0	1	1	1	0	0	0	1	0	0	9
transcription factors/G2-like	POPTR_0002s25960.1	IR	scaffold_2	22953433-22954336			1	1	1	1	1	1	1	1	0	1	1	0	1	1	0	1	1	1	0	0	14
transcription factors/C3H	POPTR_0007s13760.2	IR	scaffold_7	13806280-13806937			0	0	0	0	0	0	0	0	0	0	0	0	1	0	0	1	1	1	0	1	5
transcription factors/MYB-related	POPTR_0015s08020.1	IR	scaffold_15	9302656-9302926			0	1	1	0	0	0	0	0	0	0	0	0	1	0	0	0	0	0	0	0	3
transcription factors/G2-like	POPTR_0001s02910.1	IR	scaffold_1	2301468-2301848			0	0	0	0	0	0	0	1	0	0	0	0	1	1	0	1	1	1	1	0	7
transcription factors/G2-like	POPTR_0001s02910.1	IR	scaffold_1	2303667-2303933			0	0	0	0	0	0	0	0	0	0	0	0	0	0	0	0	0	0	1	0	1
transcription factors/C2C2-GATA	POPTR_0010s23010.1	IR	scaffold_10	19708175-19708254			0	0	0	0	0	1	0	0	0	0	0	0	1	0	0	0	0	0	1	0	3
transcription factors/ABI3VP1	POPTR_0016s14350.1	IR	scaffold_16	13592826-13592931			1	0	0	0	0	0	0	0	0	0	1	0	0	0	0	0	0	0	0	0	1
transcription factors/C3H	POPTR_0009s04950.1	IR	scaffold_9	5170382-5170624			0	0	0	0	0	0	1	0	0	0	0	0	0	0	0	0	0	0	0	0	1
transcription factors/LIM	POPTR_0009s09040.1	IR	scaffold_9	8123645-8123745			0	0	0	0	0	0	0	1	0	0	0	0	0	0	0	0	1	0	1	1	4
transcription factors/CCAAT	POPTR_0003s19130.1	IR	scaffold_3	17931809-17931972			0	1	0	0	0	0	1	1	0	1	1	0	1	1	0	0	1	1	0	0	9
transcription factors/MYB-related	POPTR_0017s06470.1	IR	scaffold_17	4958460-4958545			0	0	0	0	0	0	0	1	0	0	1	1	0	1	0	1	0	1	0	1	7
transcription factors/C2H2	POPTR_0005s13810.1	IR	scaffold_5	10810764-10811077			0	0	0	0	0	0	0	1	0	0	0	0	1	0	0	0	0	0	1	0	3
transcription factors/ARF	POPTR_0004s04970.1	IR	scaffold_4	3731305-3731645			0	0	0	0	1	0	0	1	0	0	0	0	0	0	0	0	0	0	0	0	2
transcription factors/C3H	POPTR_0005s25760.1	IR	scaffold_5	23962014-23962099			0	0	0	0	0	0	0	0	0	0	0	0	1	1	0	0	0	0	0	0	2
transcription factors/AP2-EREBP	POPTR_0007s14690.1	IR	scaffold_7	14460708-14460803			0	0	0	0	0	0	0	0	0	0	0	0	0	0	0	1	0	0	0	0	1
transcription factors/C3H	POPTR_0010s18390.1	IR	scaffold_10	16639250-16639355			0	0	0	0	0	0	0	0	0	0	0	0	0	0	0	0	0	0	1	0	1
transcription factors/NAC	POPTR_0009s02430.1	IR	scaffold_9	3176299-3176410			0	1	0	0	1	1	1	1	0	0	0	0	0	0	1	0	0	0	0	1	7
transcription factors/bHLH	POPTR_0015s14050.1	IR	scaffold_15	13797660-13797917			0	0	0	0	0	1	0	0	0	0	0	0	0	0	0	0	0	0	0	0	1
transcription factors/NAC	POPTR_0010s23630.1	IR	scaffold_10	20164821-20165030			0	0	0	0	0	0	1	0	0	0	0	0	0	0	0	0	0	0	0	0	1
transcription factors/HB	POPTR_0009s02250.1	IR	scaffold_9	2970879-2971302			0	0	0	0	0	0	0	0	0	0	0	0	0	1	1	1	1	1	0	1	6
transcription factors/bHLH	POPTR_0009s06910.1	IR	scaffold_9	6577552-6577879			1	1	1	0	0	1	0	0	0	0	0	0	0	0	0	0	0	0	0	0	3
transcription factors/CCAAT	POPTR_0006s21640.1	IR	scaffold_6	20675834-20676109			0	0	0	0	0	0	0	0	0	1	0	0	0	0	0	0	1	0	1	1	4
transcription factors/MYB	POPTR_0015s04260.1	IR	scaffold_15	4313435-4313525			0	0	0	0	0	0	0	0	0	0	0	1	0	0	1	0	0	0	0	0	2
transcription factors/C2H2	POPTR_0001s16080.1	IR	scaffold_1	12888352-12889068			1	1	1	1	1	1	1	1	1	1	1	1	1	1	1	1	1	1	1	1	19
transcription factors/MYB-related	POPTR_0015s08020.1	IR	scaffold_15	9301825-9302446			1	1	1	1	1	1	1	1	0	1	0	0	1	1	0	1	0	1	1	0	13
transcription factors/NAC	POPTR_0016s07690.1	IR	scaffold_16	5535856-5536522			0	0	0	0	0	1	0	0	0	0	0	0	0	0	0	0	0	0	0	0	1
transcription factors/bHLH	POPTR_0001s27680.1	IR	scaffold_1	26540659-26540768			0	0	0	0	0	0	0	0	0	0	0	0	1	0	0	1	0	1	1	0	4
transcription factors/HB	POPTR_0015s07640.1	IR	scaffold_15	8941796-8941901			0	0	0	0	0	0	0	0	0	0	0	0	0	1	0	0	0	1	0	0	2
transcription factors/MYB	POPTR_0002s09720.1	IR	scaffold_2	6956391-6956512			0	0	0	0	0	0	0	0	1	0	0	0	0	0	1	1	0	1	0	0	4
transcription factors/WRKY	POPTR_0016s14490.1	IR	scaffold_16	13683824-13683975			0	0	1	0	0	0	1	0	0	0	0	0	0	0	0	0	0	0	0	0	2
transcription factors/WRKY	POPTR_0002s04440.1	IR	scaffold_2	2786001-2786554			0	0	0	0	0	0	0	0	0	0	0	0	0	0	0	0	0	1	0	0	1
transcription factors/WRKY	POPTR_0016s14490.1	IR	scaffold_16	13684081-13684879			0	1	0	0	0	0	1	0	0	0	0	0	0	0	0	0	0	0	0	0	2
transcription factors/MYB	POPTR_0003s13190.1	IR	scaffold_3	13583184-13583285			1	1	1	1	1	1	1	1	1	1	1	1	1	1	1	1	1	1	1	1	19
transcription factors/bHLH	POPTR_0010s08360.1	IR	scaffold_10	9303217-9303578			0	1	1	0	0	1	1	1	0	0	0	0	0	0	0	0	0	0	0	0	5
transcription factors/ARR-B	POPTR_0008s13490.1	IR	scaffold_8	8873681-8874144			0	0	0	0	0	0	0	0	0	0	0	0	0	0	0	0	0	1	0	0	1
transcription factors/HB	POPTR_0002s11410.1	IR	scaffold_2	8448897-8449028			1	1	1	1	1	1	1	1	0	0	0	0	0	1	0	0	1	1	1	0	11
transcription factors/WRKY	POPTR_0001s47670.1	IR	scaffold_1	47815018-47815116			0	1	1	0	1	1	1	1	1	1	1	1	1	1	1	1	1	1	1	0	17
transcription factors/CCAAT	POPTR_0006s21640.1	IR	scaffold_6	20673406-20673940			0	0	0	0	0	0	0	0	0	0	0	0	1	0	1	0	0	0	1	0	3
transcription factors/G2-like	POPTR_0001s02910.1	IR	scaffold_1	2300329-2300847			0	0	0	0	0	0	0	0	0	0	0	0	0	1	0	1	1	1	0	0	4
transcription factors/MYB	POPTR_0002s09720.1	IR	scaffold_2	6956181-6956260			0	0	1	0	0	0	0	0	0	0	0	0	0	0	0	0	0	0	0	0	1
transcription factors/WRKY	POPTR_0006s13550.1	IR	scaffold_6	10776925-10777023			0	0	0	0	0	0	0	0	0	0	1	1	0	1	0	0	0	1	0	0	4
transcription factors/G2-like	POPTR_0009s10980.1	IR	scaffold_9	9266516-9266680			0	0	0	0	0	1	1	1	0	0	0	0	0	0	0	0	0	1	0	0	4
transcription factors/GRF	POPTR_0006s11630.1	IR	scaffold_6	8830821-8830948			0	0	1	0	0	0	0	0	0	0	0	0	1	0	1	0	0	0	0	0	3
transcription factors/C3H	POPTR_0008s11530.1	IR	scaffold_8	7329420-7329754			0	0	1	1	1	0	1	0	0	0	1	0	1	0	0	0	1	0	1	0	8
transcription factors/MYB	POPTR_0015s09430.1	IR	scaffold_15	10649065-10649169			0	0	0	0	0	0	0	0	0	0	0	0	0	0	0	0	1	1	1	0	3
transcription factors/C3H	POPTR_0004s16880.1	IR	scaffold_4	17252764-17252837			0	0	0	0	0	0	0	0	0	0	0	0	0	0	0	1	0	0	0	0	1
transcription factors/MYB	POPTR_0009s03240.1	IR	scaffold_9	3926620-3926906			0	0	0	0	0	0	0	0	1	0	0	1	1	1	0	1	1	1	1	1	9
transcription factors/C3H	POPTR_0001s36820.1	IR	scaffold_1	35571954-35572045			0	0	0	0	0	0	0	0	0	0	0	0	0	0	0	0	0	0	0	1	1
transcription factors/C2C2-GATA	POPTR_0005s19550.1	IR	scaffold_5	18426400-18426471			0	0	1	0	0	0	0	0	0	0	0	0	0	0	0	1	0	0	0	0	2
transcription factors/MYB	POPTR_0004s18020.1	IR	scaffold_4	18035127-18035217			0	0	1	0	0	0	0	0	0	0	0	0	1	1	0	0	1	0	0	0	4
transcription factors/bZIP	POPTR_0005s08370.1	IR	scaffold_5	5786028-5786443			0	0	0	0	0	0	0	0	0	0	0	0	1	0	0	0	0	0	1	0	2
transcription factors/HB	POPTR_0012s08910.1	IR	scaffold_12	9965920-9966241			1	1	1	1	1	1	1	1	1	1	1	1	1	1	1	1	1	1	1	1	19
transcription factors/HB	POPTR_0002s03230.1	IR	scaffold_2	1986092-1986181			0	0	0	0	0	0	0	0	0	0	0	0	0	1	0	1	0	0	0	0	2
transcription factors/MYB	POPTR_0001s24220.1	IR	scaffold_1	23570837-23570931			0	0	0	0	0	0	0	0	0	0	0	0	0	0	1	0	0	0	0	0	1
transcription factors/bZIP	POPTR_0009s10400.1	IR	scaffold_9	8932524-8933456			0	1	0	0	1	1	1	1	0	0	0	0	0	1	0	0	0	0	0	0	6
transcription factors/HB	POPTR_0006s20440.1	IR	scaffold_6	19462629-19462707			1	0	1	0	0	0	1	1	0	0	0	0	1	1	1	0	1	0	0	1	8
transcription factors/ABI3VP1	POPTR_0016s14350.1	IR	scaffold_16	13595380-13595473			1	0	1	1	1	1	1	1	1	0	0	1	1	1	0	1	0	1	1	1	14
transcription factors/HSF	POPTR_0006s24330.1	IR	scaffold_6	22963239-22963586			0	0	0	0	0	1	0	0	0	0	0	0	1	0	0	0	0	0	0	0	2
transcription factors/AP2-EREBP	POPTR_0007s10780.1	IR	scaffold_7	10865189-10865328			0	0	1	0	1	0	1	0	0	0	1	0	0	0	0	0	0	0	1	0	5
transcription factors/HB	POPTR_0006s21950.1	IR	scaffold_6	20915520-20915670			0	0	0	0	0	1	0	1	1	0	0	0	0	0	0	0	0	0	0	0	3
transcription factors/NAC	POPTR_0002s17950.1	IR	scaffold_2	13796538-13796717			0	1	0	0	1	0	0	0	0	0	0	0	0	0	0	0	0	0	1	0	3
transcription factors/LOB	POPTR_0005s15670.1	IR	scaffold_5	12284877-12285266			0	0	0	0	0	0	0	1	0	0	0	0	1	1	0	1	1	0	0	0	5
transcription factors/C3H	POPTR_0014s07380.1	IR	scaffold_14	5560682-5561272			0	0	0	0	0	0	0	0	0	0	0	0	0	0	0	0	0	1	0	0	1
transcription factors/HB	POPTR_0016s07040.1	IR	scaffold_16	4831505-4831877			0	0	0	0	0	0	0	0	0	0	0	0	0	0	1	0	0	0	0	0	1
transcription factors/AP2-EREBP	POPTR_0007s14690.1	IR	scaffold_7	14460540-14460656			0	0	0	0	0	0	0	0	0	1	0	1	0	0	0	0	0	0	0	0	2
transcription factors/bHLH	POPTR_0005s19020.1	IR	scaffold_5	17609137-17609216			0	0	0	0	1	0	0	0	0	0	0	0	0	0	0	0	0	0	0	1	2
transcription factors/bZIP	POPTR_0005s16400.1	IR	scaffold_5	13119417-13119978			0	0	0	0	0	0	0	1	0	0	0	0	0	0	0	0	0	0	0	0	1
transcription factors/MYB	POPTR_0019s11090.1	IR	scaffold_19	12483308-12483446			0	0	1	0	0	0	0	0	0	0	0	0	0	0	0	0	0	0	0	0	1
transcription factors/NAC	POPTR_0012s00760.1	IR	scaffold_12	426547-426685			0	0	0	0	0	0	1	0	0	0	0	0	0	0	0	0	0	0	0	0	1
transcription factors/C3H	POPTR_0014s07380.1	IR	scaffold_14	5561371-5561463			1	0	0	0	1	1	0	0	0	0	1	0	0	0	0	0	0	0	0	1	4
transcription factors/WRKY	POPTR_0002s19630.1	IR	scaffold_2	15575611-15575715			0	0	1	0	0	0	1	0	0	0	0	0	0	1	1	0	0	0	1	0	5
transcription factors/TUB	POPTR_0005s12340.1	IR	scaffold_5	9111816-9112404			1	0	0	0	0	0	0	0	0	0	1	0	0	0	0	0	0	0	0	0	1
transcription factors/ARF	POPTR_0003s16210.1	IR	scaffold_3	15811039-15811335			1	1	0	0	0	1	1	1	0	0	1	1	0	0	0	0	0	0	0	0	6
transcription factors/CCAAT	POPTR_0010s22360.1	IR	scaffold_10	19316420-19316717			0	0	0	0	0	0	0	0	0	0	0	0	0	0	1	0	1	0	1	0	3
transcription factors/ARF	POPTR_0018s07420.1	IR	scaffold_18	7726249-7726475			1	0	0	0	0	0	0	0	0	0	0	1	0	1	1	0	0	1	1	0	5
transcription factors/bHLH	POPTR_0010s08760.1	IR	scaffold_10	9609273-9609680			0	0	0	0	0	1	0	0	0	0	0	0	0	0	0	0	0	0	0	0	1
transcription factors/ARF	POPTR_0004s04970.1	IR	scaffold_4	3725920-3726599			0	0	1	0	1	0	0	1	0	0	0	0	0	0	0	0	0	0	0	0	3
transcription factors/NAC	POPTR_0011s15230.1	IR	scaffold_11	17342046-17342215			0	0	0	0	0	0	0	0	0	0	0	0	0	0	0	0	0	1	0	0	1
transcription factors/GRF	POPTR_0014s06750.1	IR	scaffold_14	5104811-5105440			0	0	0	0	0	0	0	0	0	0	0	1	0	0	0	0	0	0	0	0	1
transcription factors/LIM	POPTR_0001s30020.1	IR	scaffold_1	28596203-28596332			0	0	0	0	0	0	1	0	0	0	0	0	0	0	0	0	0	0	0	0	1
transcription factors/AP2-EREBP	POPTR_0006s13460.1	IR	scaffold_6	10683716-10683945			0	0	1	0	1	1	1	1	0	0	0	0	1	1	0	1	0	1	0	1	10
transcription factors/ABI3VP1	POPTR_0007s11170.1	IR	scaffold_7	11430879-11430976			0	0	0	0	0	0	0	0	0	0	1	0	0	0	0	0	0	0	0	0	1
transcription factors/C3H	POPTR_0014s07380.1	IR	scaffold_14	5557671-5558247			1	1	1	1	0	0	0	1	0	0	1	0	0	0	1	0	1	0	0	0	7
transcription factors/TUB	POPTR_0007s13040.2	IR	scaffold_7	13220832-13221235			0	1	0	0	0	1	1	0	0	0	0	0	1	0	0	0	0	0	1	0	5
transcription factors/bHLH	POPTR_0005s05500.1	IR	scaffold_5	3644539-3644640			0	0	0	0	0	0	0	0	0	0	0	0	0	0	0	0	0	0	0	1	1
transcription factors/HB	POPTR_0005s13780.1	IR	scaffold_5	10775764-10777270			1	0	1	0	1	0	1	1	0	0	0	0	0	0	0	0	0	0	0	0	4
transcription factors/ARF	POPTR_0006s14070.1	IR	scaffold_6	11367876-11368037			0	0	1	0	1	0	1	0	1	0	1	0	0	1	1	0	0	0	0	1	8
transcription factors/bHLH	POPTR_0018s09060.1	IR	scaffold_18	9939093-9939313			0	0	0	0	0	0	0	0	0	0	0	0	1	0	0	0	0	0	1	0	2
transcription factors/NAC	POPTR_0001s22630.1	IR	scaffold_1	21527196-21527320			0	0	0	0	0	0	0	0	0	0	0	0	0	0	0	1	0	0	0	0	1
transcription factors/WRKY	POPTR_0002s16590.1	IR	scaffold_2	12422461-12422629			1	1	0	0	0	0	1	0	0	0	1	0	0	0	0	0	0	0	0	0	3
transcription factors/HB	POPTR_0004s22090.1	IR	scaffold_4	21028589-21028659			0	0	0	0	0	0	0	0	0	0	0	0	0	1	0	0	0	0	0	0	1
transcription factors/G2-like	POPTR_0001s02910.1	IR	scaffold_1	2301471-2301848			0	0	0	0	0	0	0	1	0	0	0	0	0	0	0	0	0	0	0	0	1
transcription factors/HB	POPTR_0009s12360.1	IR	scaffold_9	10089050-10089165			0	0	0	0	0	1	0	0	0	0	0	0	0	0	0	0	0	0	0	0	1
transcription factors/C2C2-CO-like	POPTR_0001s33080.1	IR	scaffold_1	31317350-31317821			0	0	0	0	0	1	0	0	0	0	0	0	0	0	0	0	0	0	0	0	1
transcription factors/AP2-EREBP	POPTR_0006s04820.1	IR	scaffold_6	3354320-3354418			0	0	0	0	0	1	0	0	0	0	0	0	0	0	0	0	0	0	0	0	1
transcription factors/bHLH	POPTR_0011s05320.1	IR	scaffold_11	5231837-5231976			0	0	0	1	0	1	1	0	0	1	0	0	0	1	0	0	0	0	0	0	5
transcription factors/CCAAT	POPTR_0006s21640.1	IR	scaffold_6	20674259-20676127			0	0	0	0	0	0	0	0	0	0	0	0	0	0	1	0	1	1	0	0	3
transcription factors/G2-like	POPTR_0002s25960.1	IR	scaffold_2	22949769-22949852			0	0	0	0	0	0	0	0	0	0	0	1	0	0	0	0	0	0	0	0	1
transcription factors/HB	POPTR_0009s01990.1	IR	scaffold_9	2562214-2562425			0	0	0	0	0	0	1	0	0	0	0	0	0	0	0	0	0	0	1	0	2
transcription factors/bHLH	POPTR_0002s11540.1	IR	scaffold_2	8596930-8597012			0	0	0	0	0	1	0	0	0	0	0	0	0	0	0	1	0	0	0	0	2
transcription factors/NAC	POPTR_0011s15230.1	IR	scaffold_11	17343150-17343235			0	0	0	0	0	0	1	0	0	0	0	0	0	0	0	0	0	0	0	0	1
transcription factors/HB	POPTR_0001s23680.1	IR	scaffold_1	23074436-23074691			0	0	0	0	0	0	0	0	0	0	0	0	0	0	0	1	0	1	0	0	2
transcription factors/AP2-EREBP	POPTR_0005s18400.1	IR	scaffold_5	16581673-16581817			1	0	0	0	0	0	0	0	0	0	0	1	0	0	0	0	0	0	0	0	1
transcription factors/TUB	POPTR_0005s25010.1	IR	scaffold_5	23378245-23378345			0	0	1	0	0	1	1	0	0	0	0	0	0	0	0	0	0	1	0	0	4
transcription factors/NAC	POPTR_0007s04780.1	IR	scaffold_7	2988695-2988920			0	1	1	0	0	0	1	0	0	0	0	0	0	0	0	0	0	0	0	0	3
transcription factors/ARF	POPTR_0003s16210.1	IR	scaffold_3	15806766-15806859			0	0	0	0	0	0	0	0	0	0	0	0	0	1	0	1	0	0	0	0	2
transcription factors/bHLH	POPTR_0014s14650.1	IR	scaffold_14	10716875-10716972			0	0	1	0	0	0	0	0	0	0	0	0	0	0	0	0	0	0	0	0	1
transcription factors/C2C2-GATA	POPTR_0005s19550.1	IR	scaffold_5	18424436-18425443			0	0	1	0	0	0	1	0	0	0	0	0	0	1	0	0	0	0	0	0	3
transcription factors/HB	POPTR_0010s05340.1	IR	scaffold_10	6808413-6808726			1	0	1	1	1	0	1	1	0	0	0	0	0	0	0	1	0	1	0	0	7
transcription factors/WRKY	POPTR_0010s17040.1	IR	scaffold_10	15789431-15790114			0	0	0	0	0	0	0	0	0	0	0	0	0	0	0	0	0	1	0	0	1
transcription factors/bHLH	POPTR_0001s27680.1	IR	scaffold_1	26538268-26538644			0	0	0	0	0	0	0	0	0	0	0	1	0	0	0	0	0	0	0	0	1
transcription factors/WRKY	POPTR_0011s17230.1	IR	scaffold_11	18819980-18820097			0	0	0	0	0	0	0	0	0	0	1	0	1	0	0	1	0	1	0	0	4
transcription factors/AP2-EREBP	POPTR_0006s13460.1	IR	scaffold_6	10684283-10684364			1	1	0	0	0	0	1	1	0	0	0	0	1	0	0	0	0	1	0	0	5
transcription factors/HB	POPTR_0001s15490.1	IR	scaffold_1	12306907-12307025			0	0	0	0	0	0	0	0	0	0	0	1	0	0	0	0	0	0	0	1	2
transcription factors/C2H2	POPTR_0003s07180.1	IR	scaffold_3	8778248-8778974			1	1	1	1	1	1	1	1	1	1	1	1	1	1	1	1	1	1	1	1	19
transcription factors/HB	POPTR_0015s07640.1	IR	scaffold_15	8940953-8941400			0	0	0	0	0	0	0	1	0	0	0	0	0	0	0	0	0	0	0	0	1
transcription factors/C3H	POPTR_0008s07980.1	IR	scaffold_8	4927091-4928461			1	1	1	0	0	1	1	1	0	0	0	0	0	1	0	0	0	1	1	0	8
transcription factors/bZIP	POPTR_0009s10400.1	IR	scaffold_9	8932374-8932451			1	1	1	1	0	1	1	1	1	1	0	0	0	0	0	0	0	0	0	0	8
transcription factors/WRKY	POPTR_0013s14960.1	IR	scaffold_13	15033906-15034135			0	0	1	0	0	0	1	0	0	0	0	0	0	0	0	0	0	0	0	0	2
transcription factors/MYB	POPTR_0015s09430.1	IR	scaffold_15	10648823-10648934			0	0	0	0	0	0	0	0	0	0	0	0	0	0	0	0	0	0	1	0	1
transcription factors/NAC	POPTR_0014s10060.1	IR	scaffold_14	7537380-7537563			0	0	1	0	0	0	0	0	0	0	0	0	0	0	0	0	0	0	0	0	1
transcription factors/AP2-EREBP	POPTR_0006s13460.1	IR	scaffold_6	10683049-10683207			1	1	1	1	1	1	1	1	1	1	1	1	1	1	1	1	1	1	1	1	19
transcription factors/ARF	POPTR_0003s16210.1	IR	scaffold_3	15809488-15809571			0	0	0	0	0	0	0	0	0	0	1	0	1	0	0	1	0	0	0	0	3
transcription factors/HB	POPTR_0011s09980.1	IR	scaffold_11	12419594-12419692			0	0	0	0	0	1	0	0	0	0	0	0	0	0	0	0	0	0	0	0	1
	Total 232 genes
